# Supplementary material for: TLX1 and NOTCH coregulate transcription in T cell acute lymphoblastic leukemia cells
Source: Mol Cancer. 2010 Jul 9;9:181. doi: 10.1186/1476-4598-9-181 (PMC2913983; doi:10.1186/1476-4598-9-181)
Supplement: Additional file 1 — TLX1 target genes derived from cDNA platform hybridization experiments of ALL-SIL cells with or without GSI treatment. TLX1 targets were selected based on correlations of expression levels with TLX1 protein levels (r > 0.7 or < -0.7; 1%, 5% or 10% false discovery rate [FDR]; n = 3-4). The data is organized in 4 spreadsheets: "PositiveCorrel DMSO control", genes whose expression levels positively correlated with TLX1 protein levels in untreated ALL-SIL cells; "NegativeCorrel DMSO control", genes whose expression levels negatively correlated with TLX1 protein levels in untreated ALL-SIL cells; "PositiveCorrel GSI treated", genes whose expression levels positively correlated with TLX1 protein levels in GSI-treated ALL-SIL cells; "NegativeCorrel GSI treated", genes whose expression levels negatively correlated with TLX1 protein levels in GSI-treated ALL-SIL cells. [file 1476-4598-9-181-S1.XLS]

## Sheet: PositiveCorrel DMSO control
ID	r values	P Values	log2 TLD	log2 TMD	log2 THD	10%FDR	5%FDR	1%FDR	count	Max-Min	fold-change	R_C	CloneName	GB.	refseq_acc	Chr_PhyMap	Affy_probe	Representative Public ID	Alignments	Gene Title	Gene Symbol
Hs:40890	1	0.000219804	-0.339391	0.0937043	0.245687	yes	yes	no	3	0.585077	1.50012	34_21	Image:392702	AA708047	null	chr7 (92,089,272-92,089,683)	207143_at	NM_001259	chr7:92082238-92300688 (-) // 96.64 // q21.2	cyclin-dependent kinase 6	CDK6
Hs:41582	1	0.000219804	-0.338904	0.0934141	0.24549	yes	yes	no	3	0.584394	1.49941	309_21	Image:1875274	AI273242	null	chr3 (184,518,508-184,518,946)	215112_x_at	AB020668	chr3:184378524-184539371 (-) // 87.09 // q27.1	MCF.2 cell line derived transforming sequence-like 2	MCF2L2
Hs:35469	0.999999	0.00100727	-0.315116	0.0873857	0.22773	yes	yes	no	3	0.542846	1.45684	146_71	Image:1461729	AA884399	null	chr18 (17,642,274-17,643,300)	1558645_at	AL599685	chr18:17663252-17665617 (-) // 97.67 // q11.2	mindbomb homolog 1 (Drosophila)	MIB1
Hs:33158	0.999998	0.00131882	-0.899052	0.249731	0.649321	yes	yes	yes	3	1.54837	2.92487	294_97	Image:884430	AA629683	NM_022109, NM_080546	chr9 (107,046,929-107,193,501)	228485_s_at	AW165999	chr9:107167676-107240606 (+) // 97.28 // q31.1	solute carrier family 44, member 1	SLC44A1
Hs:28448	0.999984	0.00365166	-0.303614	0.0821436	0.22147	yes	yes	no	3	0.525084	1.43902	101_94	Image:176817	H45192	NM_018317	chr4 (26,194,804-26,365,900)	220260_at	NM_018317	chr4:26194803-26365900 (+) // 99.9 // p15.2	TBC1 domain family, member 19	TBC1D19
Hs:35571	0.999976	0.00438508	-0.312293	0.0841577	0.228135	yes	yes	no	3	0.540428	1.4544	339_71	Image:1466599	AA883660	null	chr3 (170,996,943-170,997,529)	236917_at	AW975772	chr3:170993960-170997278 (-) // 97.59 // q26.2	leucine rich repeat containing 34	LRRC34
Hs:20113	0.999975	0.00452071	-0.313907	0.0845308	0.229376	yes	no	no	3	0.543283	1.45729	274_61	Image:41835	R54212	null	chr8 (56,431,954-56,601,247)	237802_at	R54212	chr8:56600834-56601262 (+) // 93.78 // q12.1	XK, Kell blood group complex subunit-related family, member 4	XKR4
Hs:41309	0.999973	0.0047194	-0.448967	0.120772	0.328195	yes	yes	yes	3	0.777161	1.71376	15_102	Image:436170	AA703246	null	chr7 (92,120,831-92,121,634)	NULL	null	null	null	null
Hs:38171	0.999955	0.00602762	-0.276965	0.0788212	0.198144	yes	no	no	3	0.475109	1.39002	206_73	Image:898051	AA598955	null	chr9 (116,822,618-116,920,260)	201645_at	NM_002160	chr9:116822633-116920260 (-) // 99.26 // q33.1	tenascin C (hexabrachion)	TNC
Hs:41251	0.999931	0.00747337	-0.35365	0.101383	0.252267	yes	yes	yes	3	0.605918	1.52195	74_48	Image:435476	AA701505	null	chr12 (115,901,561-115,901,971)	231883_at	BF306374	chr12:115833148-115951853 (+) // 80.9 // q24.22	F-box and WD repeat domain containing 8	FBXW8
Hs:46535	0.999904	0.00880595	-0.323077	0.0849794	0.238097	yes	yes	no	3	0.561174	1.47547	217_51	Image:1736544	AI125308	null	chr1 (237,933,806-237,948,989)	1557733_a_at	AI125308	chr1:237933814-237948989 (-) // 68.14 // q43	Transcribed locus	---
Hs:39527	0.999888	0.00951533	-0.482691	0.139798	0.342894	yes	yes	yes	3	0.825585	1.77225	196_47	Image:1681421	AI084613	null	chr1 (3,396,337-3,437,872)	213942_at	AL134303	chr1:3396244-3400665 (-) // 98.35 // p36.32	multiple EGF-like-domains 6	MEGF6
Hs:50216	0.999802	0.0126709	-0.400704	0.117872	0.282833	yes	yes	yes	3	0.683537	1.60607	103_27	Image:1946805	AI339132	null	chr15 (22,794,485-22,817,065)	NULL	null	null	null	null
Hs:33912	0.999758	0.0140144	-0.318747	0.0814085	0.237338	yes	yes	no	3	0.556085	1.47027	242_97	Image:110233	T71325	null	chr4 (154,777,637-154,778,209)	235674_at	AW575183	chr4:154777648-154778209 (+) // 73.46 // q31.3	KIAA0922	KIAA0922
Hs:46492	0.99975	0.0142282	-0.30527	0.07787	0.2274	yes	yes	no	3	0.53267	1.4466	377_105	Image:1737660	AI143925	null	chr5 (6,781,970-6,783,871)	232134_at	AW139789	chr5:6781969-6783951 (+) // 91.52 // p15.31	CDNA FLJ11652 fis, clone HEMBA1004461	---
Hs:19572	0.999708	0.0153882	-0.276501	0.0824148	0.194086	yes	no	no	3	0.470586	1.38567	232_34	Image:435855	AA701554	null	chr6_cox_hap1 (1,428,097-1,451,363)	215985_at	X92110	chr6:30087918-30089191 (-) // 47.76 // p21.33 /// chr6:29909404-29910684 (-) // 46.19 // p21.33 /// chr6_cox_hap1:1428160-1429433 (-) // 47.92 // /// chr6_cox_hap1:1253850-1255130 (-) // 46.19 // /// chr6_qbl_hap2:1226789-1228066 (-) // 47.92 // /// chr6_	HLA complex group 8	C6orf12
Hs:39098	0.999575	0.0185516	-0.696189	0.173158	0.523031	yes	yes	yes	3	1.21922	2.32821	316_100	Image:2013881	AI359699	null	chr5 (14,541,557-14,563,312)	208178_x_at	NM_007118	chr5:14196945-14561772 (+) // 98.41 // p15.2	triple functional domain (PTPRF interacting)	TRIO
Hs:27761	0.999533	0.0194655	-0.290284	0.0718088	0.218475	yes	no	no	3	0.508759	1.42283	18_93	Image:506369	AA709414	null	chr1 (234,205,764-234,295,014)	202007_at	BF940043	chr1:234205757-234295435 (-) // 97.76 // q42.3	nidogen 1	NID1
Hs:18366	0.999502	0.0200861	-0.556601	0.169647	0.386955	yes	yes	yes	3	0.943556	1.92326	48_87	Image:770681	AA476285	NM_000616	chr12 (6,769,005-6,800,229)	NULL	null	null	null	null
Hs:50244	0.999495	0.0202371	-0.409595	0.124928	0.284666	yes	yes	yes	3	0.694261	1.61806	232_108	Image:1932623	AI332396	null	chr12 (92,498,542-92,504,196)	NULL	null	null	null	null
Hs:40897	0.999489	0.020349	-0.792981	0.241991	0.55099	yes	yes	yes	3	1.34397	2.53849	258_21	Image:281448	N51508	null	chr7 (150,711,017-150,713,064)	235246_at	AL515437	chr7:150711932-150712934 (-) // 49.75 // q36.1	CDNA FLJ38906 fis, clone NT2NE2004378	---
Hs:47724	0.999391	0.0222263	-0.375864	0.115709	0.260155	yes	yes	yes	3	0.636019	1.55404	245_25	Image:1844807	AI217736	null	chr6 (164,524,412-164,524,847)	NULL	null	null	null	null
Hs:24481	0.999382	0.0223758	-0.383508	0.0932199	0.290288	yes	yes	yes	3	0.673795	1.59526	267_10	Image:415712	W84658	null	null	NULL	null	null	null	null
Hs:38580	0.999362	0.0227379	-0.274897	0.0666723	0.208225	yes	no	no	3	0.483121	1.39776	246_46	Image:280776	N50651	null	chr12 (119,645,382-119,645,825)	202365_at	BC004815	chr12:119645381-119645825 (+) // 96.94 // q24.31	unc-119 homolog B (C. elegans)	UNC119B
Hs:13924	0.999286	0.0240597	-0.316575	0.0761608	0.240414	yes	yes	no	3	0.556988	1.4712	369_3	Image:128679	R16515	null	chr22 (35,906,155-35,914,275)	223571_at	AF329842	chr22:35906156-35914214 (-) // 99.87 // q13.1	C1q and tumor necrosis factor related protein 6	C1QTNF6
Hs:16486	0.999135	0.0264835	-0.316368	0.0993122	0.217056	yes	yes	no	3	0.533423	1.44736	164_32	Image:124742	R02173	null	chr1 (172,252,204-172,258,131)	215109_at	R02172	chr1:172252203-172258131 (-) // 79.38 // q25.1	KIAA0492 protein	KIAA0492
Hs:20145	0.999093	0.0271146	-0.302456	0.0713925	0.231063	yes	yes	no	3	0.533519	1.44746	150_34	Image:85195	T71360	NM_006705	chr9 (91,409,748-91,411,283)	204121_at	NM_006705	chr9:91409747-91411287 (+) // 98.24 // q22.2	growth arrest and DNA-damage-inducible, gamma	GADD45G
Hs:11416	0.999058	0.0276328	-0.464323	0.146517	0.317806	yes	yes	yes	3	0.782129	1.71967	383_28	Image:359982	AA063521	null	null	201848_s_at	U15174	chr14:27803438-27804179 (+) // 91.89 // q12 /// chr10:133631932-133645372 (-) // 93.41 // q26.3	BCL2/adenovirus E1B 19kDa interacting protein 3	BNIP3
Hs:43772	0.998961	0.0290183	-0.282227	0.0658183	0.216409	yes	no	no	3	0.498636	1.41288	124_22	Image:1566740	AI087801	null	chr5 (118,687,756-118,688,666)	NULL	null	null	null	null
Hs:50161	0.998959	0.0290466	-0.344455	0.109385	0.23507	yes	yes	no	3	0.579525	1.49436	259_81	Image:1939228	AI338325	null	chr5 (112,340,301-112,384,990)	NULL	null	null	null	null
Hs:39801	0.998862	0.0303692	-0.386681	0.0893994	0.297281	yes	yes	yes	3	0.683962	1.60655	143_74	Image:752612	AA419470	null	chr16 (22,422,816-22,429,442)	211996_s_at	BG256504	chr16:22432232-22455345 (+) // 83.67 // p12.1 /// chr16:22452900-22454712 (+) // 37.64 // p12.1 /// chr16:21320967-21344311 (-) // 82.68 // p12.2 /// chr16:21753401-21776591 (-) // 82.47 // p12.1 /// chr16:30141712-30164784 (-) // 82.4 // p11.2 /// chr16:	KIAA0220-like protein /// hypothetical gene LOC283846 /// hypothetical protein 348162 /// hypothetical protein LOC440345 /// nuclear pore complex interacting protein pseudogene /// similar to Uncharacterized protein KIAA0220	DKFZp547E087 /// LOC100132247 /// LOC23117 /// LOC348162 /// LOC440345 /// LOC613037
Hs:34601	0.99879	0.031315	-0.359363	0.115276	0.244087	yes	yes	yes	3	0.603449	1.51934	1_71	Image:453755	AA776439	null	null	NULL	null	null	null	null
Hs:33030	0.99876	0.0317061	-0.368166	0.118304	0.249862	yes	yes	yes	3	0.618028	1.53478	64_15	Image:453309	AA778896	null	chr2 (182,059,254-182,060,850)	205884_at	NM_000885	chr2:182029455-182109155 (+) // 99.68 // q31.3	integrin, alpha 4 (antigen CD49D, alpha 4 subunit of VLA-4 receptor)	ITGA4
Hs:39418	0.998596	0.0337422	-0.406454	0.131781	0.274674	yes	yes	yes	3	0.681128	1.60339	167_74	Image:247637	N58164	NM_024682	chr19 (55,072,641-55,083,812)	218466_at	NM_024682	chr19:55072640-55083812 (+) // 99.06 // q13.33	TBC1 domain family, member 17	TBC1D17
Hs:14831	0.998532	0.0344945	-0.281568	0.0915899	0.189978	yes	no	no	3	0.471546	1.3866	195_58	Image:229997	H71314	null	null	NULL	null	null	null	null
Hs:25084	0.99852	0.0346385	-0.392628	0.0882691	0.304359	yes	yes	yes	3	0.696987	1.62112	378_91	Image:124567	R01937	null	null	202765_s_at	AI264196	chr15:46488802-46725277 (-) // 98.56 // q21.1	fibrillin 1	FBN1
Hs:32265	0.998513	0.0347173	-0.410845	0.092316	0.318529	yes	yes	yes	3	0.729374	1.65792	144_15	Image:1293010	AA683336	null	chr4 (154,637,797-154,638,483)	239946_at	AA776723	chr4:154637796-154638483 (+) // 73.11 // q31.3	Transcribed locus	---
Hs:16159	0.998422	0.0357693	-0.286422	0.0936853	0.192736	yes	no	no	3	0.479158	1.39393	69_86	Image:429065	AA007428	null	chr5 (14,820,900-14,822,226)	223094_s_at	AF274753	chr5:14764285-14924616 (-) // 99.17 // p15.2	ankylosis, progressive homolog (mouse)	ANKH
Hs:14819	0.998096	0.0392866	-0.297694	0.0648491	0.232845	yes	yes	no	3	0.530539	1.44447	199_85	Image:243194	H94571	null	chr5 (179,396,610-179,397,324)	241590_at	H55978	chr5:179396628-179396983 (-) // 37.36 // q35.3	---	---
Hs:15019	0.998094	0.0393093	-0.282007	0.0936521	0.188355	yes	no	no	3	0.470362	1.38546	73_58	Image:132690	R26827	NM_014456	chr10 (112,621,586-112,649,753)	1557166_at	BC043171	chr10:112622478-112625588 (+) // 92.64 // q25.2	programmed cell death 4 (neoplastic transformation inhibitor)	PDCD4
Hs:48177	0.998091	0.0393419	-0.331561	0.0721989	0.259362	yes	yes	no	3	0.590922	1.50621	158_52	Image:1846214	AI243340	null	null	NULL	null	null	null	null
Hs:16250	0.99793	0.0409673	-0.290819	0.0972586	0.19356	yes	no	no	3	0.484379	1.39898	290_86	Image:366763	AA029331	null	chr7 (141,006,276-141,008,788)	223161_at	AA029331	chr7:141002998-141011589 (-) // 96.26 // q34	KIAA1147	KIAA1147
Hs:16427	0.9979	0.0412683	-0.38501	0.128922	0.256088	yes	yes	yes	3	0.641098	1.55952	199_5	Image:429468	AA007633	null	chr10 (126,336,134-126,337,092)	244634_at	AA007633	chr10:126336133-126336585 (-) // 39.78 // q26.13	---	---
Hs:29988	0.99772	0.042996	-0.863271	0.183226	0.680045	yes	yes	yes	3	1.54332	2.91464	229_95	Image:450268	AA703582	null	chr9 (107,194,533-107,195,058)	228485_s_at	AW165999	chr9:107167676-107240606 (+) // 97.28 // q31.1	solute carrier family 44, member 1	SLC44A1
Hs:29913	0.99771	0.0430926	-0.351029	0.118446	0.232583	yes	yes	no	3	0.583612	1.4986	160_67	Image:433294	AA699707	null	chr9 (131,721,106-131,722,553)	212288_at	AB011126	chr9:131689286-131845294 (-) // 91.51 // q34.11	formin binding protein 1	FNBP1
Hs:13713	0.997641	0.0437346	-0.291162	0.061473	0.229689	yes	no	no	3	0.520852	1.4348	143_30	Image:234036	H68988	null	chr4 (15,215,729-15,219,764)	209004_s_at	AF142481	chr4:15215735-15266048 (-) // 96.45 // p15.33	F-box and leucine-rich repeat protein 5	FBXL5
Hs:27895	0.997637	0.0437722	-0.408673	0.138288	0.270385	yes	yes	yes	3	0.679058	1.60109	87_66	Image:380437	AA054135	NM_003884	chr3 (20,056,528-20,170,898)	203845_at	AV727449	chr3:20056527-20170900 (+) // 91.18 // p24.3	p300/CBP-associated factor	PCAF
Hs:11332	0.997188	0.0477496	-0.416868	0.143392	0.273476	yes	yes	yes	3	0.690345	1.61367	378_1	Image:127509	R09069	null	chr3 (81,621,548-81,893,447)	203282_at	NM_000158	chr3:81621547-81893435 (-) // 98.94 // p12.3	glucan (1,4-alpha-), branching enzyme 1 (glycogen branching enzyme, Andersen disease, glycogen storage disease type IV)	GBE1
Hs:25518	0.996934	0.0498666	-0.404898	0.140478	0.26442	yes	yes	yes	3	0.669317	1.59032	38_38	Image:681917	AA256132	null	chr3 (191,848,998-191,852,001)	NULL	null	null	null	null
Hs:47493	0.996857	0.050483	-0.391096	0.136027	0.255068	yes	yes	yes	3	0.646164	1.565	139_52	Image:1755797	AI217838	null	chr10 (126,423,757-126,427,550)	215061_at	AK023081	chr10:126295638-126470417 (-) // 93.75 // q26.13	methyltransferase like 10	METTL10
Hs:19806	0.996857	0.0504911	-0.384932	0.133888	0.251044	yes	yes	yes	3	0.635976	1.55399	47_88	Image:784000	AA443285	null	chr13 (110,066,001-110,090,341)	217940_s_at	NM_018210	chr13:110066008-110090341 (+) // 99.85 // q34	hypothetical protein FLJ10769	FLJ10769
Hs:40280	0.996805	0.0509032	-0.421542	0.0844146	0.337128	yes	yes	yes	3	0.75867	1.69193	120_74	Image:1642642	AI023807	null	null	NULL	null	null	null	null
Hs:29922	0.996738	0.0514335	-0.384521	0.134253	0.250268	yes	yes	yes	3	0.634789	1.55271	60_40	Image:431226	AA682519	null	null	221073_s_at	NM_006092	chr7:30430674-30484790 (-) // 99.27 // p15.1	nucleotide-binding oligomerization domain containing 1	NOD1
Hs:13835	0.996624	0.0523253	-0.308268	0.108015	0.200253	yes	yes	no	3	0.508521	1.42259	208_3	Image:111389	T84308	null	chr18 (13,532,303-13,533,593)	1556479_at	AI937390	chr18:13461010-13462717 (+) // 93.48 // p11.21	CDNA FLJ40474 fis, clone TESTI2042928	---
Hs:18728	0.996451	0.0536485	-0.340656	0.119995	0.220661	yes	yes	no	3	0.561318	1.47562	119_6	Image:51582	H22826	NM_005358	chr13 (75,092,571-75,332,011)	1556377_s_at	AF174600	chr13:75279773-75291583 (+) // 96.21 // q22.2	LIM domain 7	LMO7
Hs:42205	0.996313	0.0546826	-0.403211	0.142613	0.260598	yes	yes	yes	3	0.66381	1.58426	288_75	Image:2144799	AI457695	null	chr1 (216,571,783-216,577,946)	NULL	null	null	null	null
Hs:40938	0.996313	0.0546883	-0.367749	0.130073	0.237676	yes	yes	yes	3	0.605425	1.52143	35_75	Image:397257	AA701012	null	null	206774_at	NM_014907	chr9:37641051-37736901 (+) // 99.96 // p13.2	FERM and PDZ domain containing 1	FRMPD1
Hs:35546	0.996037	0.0566962	-0.412642	0.147111	0.265531	yes	yes	yes	3	0.678174	1.60011	307_98	Image:1460391	AA883612	null	chr1 (209,551,847-209,553,010)	218344_s_at	NM_018254	chr1:209499939-209554552 (+) // 97.18 // q32.2	REST corepressor 3	RCOR3
Hs:31574	0.995977	0.0571242	-0.386141	0.137894	0.248247	yes	yes	yes	3	0.634388	1.55228	293_42	Image:461532	AA705242	null	chr7 (92,191,211-92,191,712)	207143_at	NM_001259	chr7:92082238-92300688 (-) // 96.64 // q21.2	cyclin-dependent kinase 6	CDK6
Hs:34013	0.995873	0.0578555	-0.61034	0.21858	0.39176	yes	yes	yes	3	1.0021	2.00291	23_97	Image:307053	N89676	NM_033014, NM_024416	chr9 (94,186,092-94,205,593)	218730_s_at	NM_014057	chr9:94186708-94205578 (-) // 99.2 // q22.31	osteoglycin	OGN
Hs:35767	0.995865	0.0579119	-0.386875	0.138582	0.248293	yes	yes	yes	3	0.635168	1.55312	93_71	Image:1493181	AA878902	null	chr15 (42,607,879-42,608,505)	239133_at	AW169159	chr15:42607940-42608527 (+) // 70.47 // q15.3	Transcribed locus	---
Hs:26336	0.995548	0.0600943	-0.364309	0.131608	0.2327	yes	yes	yes	3	0.597009	1.51258	119_92	Image:768507	AA496000	null	chr12 (114,880,754-114,881,380)	212209_at	AL133033	chr12:114880763-114941515 (-) // 99.27 // q24.21	mediator complex subunit 13-like	MED13L
Hs:46564	0.995357	0.0613723	-0.643261	0.118496	0.524765	yes	yes	yes	3	1.16803	2.24704	377_24	Image:208969	H63389	null	null	NULL	null	null	null	null
Hs:11086	0.995342	0.061468	-0.452332	0.164274	0.288058	yes	yes	yes	3	0.74039	1.67063	180_55	Image:160838	H24688	NM_003075	chr12 (54,843,396-54,869,544)	1561973_at	AL833124	chr12:54863399-54869534 (-) // 65.91 // q13.2	SWI/SNF related, matrix associated, actin dependent regulator of chromatin, subfamily c, member 2	SMARCC2
Hs:13597	0.99527	0.0619467	-0.280319	0.0513897	0.22893	yes	no	no	3	0.509249	1.42331	270_57	Image:126882	R07312	null	chr18 (13,326,554-13,327,732)	NULL	null	null	null	null
Hs:38952	0.995214	0.0623101	-0.333648	0.0609791	0.272669	yes	yes	no	3	0.606316	1.52237	250_46	Image:1967174	AI246325	NM_014812	chr1 (241,354,354-241,455,258)	212746_s_at	AA126789	chr4:119654597-119696626 (+) // 97.16 // q26 /// chr1:241354448-241395580 (-) // 98.08 // q43	centrosomal protein 170kDa	CEP170
Hs:37590	0.995091	0.063108	-0.47946	0.175222	0.304238	yes	yes	yes	3	0.783698	1.72154	64_72	Image:1627853	AI016881	null	chr7 (92,111,047-92,111,832)	207143_at	NM_001259	chr7:92082238-92300688 (-) // 96.64 // q21.2	cyclin-dependent kinase 6	CDK6
Hs:38172	0.994932	0.0641213	-0.366916	0.13461	0.232306	yes	yes	yes	3	0.599222	1.5149	238_73	Image:769975	AA427442	NM_004723	chr1 (154,183,323-154,214,942)	1554783_s_at	AF486838	chr1:154184356-154221776 (-) // 97.52 // q22	rho/rac guanine nucleotide exchange factor (GEF) 2	ARHGEF2
Hs:17441	0.994827	0.0647817	-0.333415	0.122626	0.210789	yes	yes	no	3	0.544204	1.45822	26_32	Image:299404	N76097	null	chr15 (97,743,510-97,750,730)	238897_at	AW409763	chr15:97746803-97747737 (+) // 82.12 // q26.3	Leucine rich repeat containing 28	LRRC28
Hs:24750	0.994772	0.0651282	-0.274042	0.0488917	0.22515	yes	no	no	3	0.499192	1.41342	54_37	Image:129777	R16983	null	chr2 (218,333,036-218,333,326)	NULL	null	null	null	null
Hs:49109	0.994751	0.0652588	-0.277909	0.102396	0.175513	yes	no	no	3	0.453423	1.36928	16_80	Image:1875704	AI274393	null	chr3 (186,684,214-186,686,126)	233508_at	AK022438	chr3:186684213-186686126 (+) // 68.76 // q27.2	Transcribed locus	---
Hs:30827	0.994732	0.065377	-0.409653	0.151005	0.258649	yes	yes	yes	3	0.668302	1.5892	213_14	Image:814995	AA465090	null	chr2 (201,105,906-201,156,742)	230165_at	N31731	chr2:201146742-201156776 (+) // 95.44 // q33.1	shugoshin-like 2 (S. pombe)	SGOL2
Hs:29141	0.994719	0.0654573	-0.313144	0.115465	0.197679	yes	yes	no	3	0.510823	1.42486	16_67	Image:263062	H99823	null	chr7 (104,541,639-104,543,439)	214931_s_at	AC005070	chr7:104545520-104816577 (-) // 98.41 // q22.2	SFRS protein kinase 2	SRPK2
Hs:39842	0.994633	0.0659839	-0.304385	0.112458	0.191927	yes	yes	no	3	0.496312	1.4106	299_20	Image:27204	R36992	null	chrX (17,563,565-17,664,379)	228933_at	BF111819	chrX:17663154-17664035 (+) // 97.89 // p22.13	Nance-Horan syndrome (congenital cataracts and dental anomalies)	NHS
Hs:15508	0.994596	0.0662112	-0.410494	0.0725477	0.337947	yes	yes	yes	3	0.748441	1.67998	370_58	Image:247582	N54244	null	chr16 (22,426,998-22,429,645)	211996_s_at	BG256504	chr16:22432232-22455345 (+) // 83.67 // p12.1 /// chr16:22452900-22454712 (+) // 37.64 // p12.1 /// chr16:21320967-21344311 (-) // 82.68 // p12.2 /// chr16:21753401-21776591 (-) // 82.47 // p12.1 /// chr16:30141712-30164784 (-) // 82.4 // p11.2 /// chr16:	KIAA0220-like protein /// hypothetical gene LOC283846 /// hypothetical protein 348162 /// hypothetical protein LOC440345 /// nuclear pore complex interacting protein pseudogene /// similar to Uncharacterized protein KIAA0220	DKFZp547E087 /// LOC100132247 /// LOC23117 /// LOC348162 /// LOC440345 /// LOC613037
Hs:10777	0.994278	0.0681359	-0.339528	0.0589917	0.280537	yes	yes	yes	3	0.620065	1.53694	273_82	Image:141562	R73003	NM_004696	chr1 (110,707,028-110,735,159)	228455_at	AI092824	chr1:110716655-110717403 (+) // 100.0 // p13.3	RNA binding motif protein 15	RBM15
Hs:46754	0.994184	0.0686934	-0.36955	0.137926	0.231624	yes	yes	yes	3	0.601173	1.51695	315_24	Image:1739231	AI190993	null	chr21 (34,706,426-34,706,831)	NULL	null	null	null	null
Hs:43119	0.994168	0.0687867	-0.331461	0.0572547	0.274206	yes	yes	no	3	0.605667	1.52168	341_22	Image:1541451	AA927288	null	chr9 (45,365,264-45,366,354)	242476_at	AI436356	chr9:45365487-45366377 (+) // 64.95 // p11.2 /// chr21_random:1170406-1171313 (-) // 65.4 // /// chr4:133082084-133082981 (-) // 63.94 // q28.3 /// chr9:69851819-69852700 (-) // 65.06 // q12 /// chr9:42207153-42208033 (-) // 64.73 // p12 /// chr9:67753688	Transcribed locus	---
Hs:41320	0.994136	0.0689775	-0.273593	0.0471779	0.226415	yes	no	no	3	0.500009	1.41422	367_102	Image:461663	AA779916	null	null	NULL	null	null	null	null
Hs:48219	0.994126	0.0690361	-0.2719	0.046861	0.225039	yes	no	no	3	0.496938	1.41122	347_106	Image:1846268	AI239421	null	chr18 (8,621,223-8,621,897)	239164_at	BE674896	chr18:8621332-8621897 (+) // 84.1 // p11.22	Transcribed locus	---
Hs:24464	0.993998	0.0697858	-0.402578	0.150864	0.251713	yes	yes	yes	3	0.654291	1.57384	111_37	Image:197838	R96198	null	chr1 (93,360,239-93,360,762)	203346_s_at	AF072814	chr1:93348390-93375263 (+) // 98.78 // p22.1	metal response element binding transcription factor 2	MTF2
Hs:46118	0.993842	0.0706884	-0.517548	0.194597	0.322951	yes	yes	yes	3	0.840499	1.79067	309_105	Image:1726012	AI061368	null	chr3 (18,466,571-18,467,123)	241634_at	BE669595	chr3:18461732-18485611 (-) // 65.48 // p24.3	Hypothetical protein LOC100132345	LOC100132345
Hs:45845	0.993789	0.0709912	-0.289004	0.0489292	0.240074	yes	yes	no	3	0.529078	1.44301	14_78	Image:1705369	AI160988	null	chr4 (88,140,086-88,140,770)	NULL	null	null	null	null
Hs:36551	0.993777	0.0710614	-0.382076	0.143858	0.238218	yes	yes	yes	3	0.620295	1.53719	201_45	Image:1534328	AA918240	NM_014393	chr8 (74,624,413-74,821,611)	227179_at	AK002152	chr8:74495159-74821629 (-) // 98.93 // q21.11	staufen, RNA binding protein, homolog 2 (Drosophila)	STAU2
Hs:11363	0.993421	0.0730639	-0.577618	0.219087	0.358531	yes	yes	yes	3	0.936149	1.91341	223_82	Image:810974	AA459632	NM_003071	chr3 (150,230,604-150,287,007)	202983_at	AI760760	chr3:150230540-150287031 (-) // 95.97 // q24	helicase-like transcription factor	HLTF
Hs:10853	0.993369	0.0733566	-0.512477	0.194588	0.31789	yes	yes	yes	3	0.830367	1.77814	21_1	Image:687990	AA236617	NM_004840	chrX (135,575,380-135,691,169)	209539_at	D25304	chrX:135575371-135691168 (-) // 92.58 // q26.3	Rac/Cdc42 guanine nucleotide exchange factor (GEF) 6	ARHGEF6
Hs:30481	0.993288	0.0738001	-0.279919	0.0461636	0.233756	yes	no	no	3	0.513675	1.42768	266_68	Image:855175	AA781507	null	chr1 (143,997,441-144,001,000)	NULL	null	null	null	null
Hs:47979	0.993257	0.0739692	-0.324563	0.0534403	0.271123	yes	yes	no	3	0.595686	1.51119	340_52	Image:1840990	AI221427	null	chr10 (12,251,968-12,277,827)	223100_s_at	BC000025	chr10:12249579-12278060 (-) // 97.38 // p14	nudix (nucleoside diphosphate linked moiety X)-type motif 5	NUDT5
Hs:33866	0.993149	0.0745629	-0.34805	0.132737	0.215313	yes	yes	no	3	0.563364	1.47771	305_43	Image:25156	R38935	null	chr11 (34,868,121-34,870,967)	218698_at	NM_015957	chr9:108918853-108920009 (+) // 90.7 // q31.2 /// chr11:34860420-34894484 (-) // 99.35 // p13	APAF1 interacting protein	APIP
Hs:34766	0.992621	0.0773855	-0.322444	0.124232	0.198212	yes	yes	no	3	0.520656	1.43461	294_17	Image:462397	AA705571	null	chrX (119,178,122-119,178,537)	236920_at	AI954612	chrX:119178296-119181971 (+) // 97.48 // q24 /// chrX:119090258-119093933 (-) // 97.48 // q24	Rhox homeobox family, member 2 /// Rhox homeobox family, member 2B	RHOXF2 /// RHOXF2B
Hs:33332	0.992611	0.0774386	-0.324026	0.124865	0.199161	yes	yes	no	3	0.523186	1.43713	100_97	Image:381118	AA057252	null	chr12 (49,341,855-49,343,032)	231695_at	AA001390	chr12:49342377-49342836 (+) // 99.57 // q13.13	---	---
Hs:14390	0.992565	0.0776784	-0.568557	0.219285	0.349272	yes	yes	yes	3	0.917828	1.88927	318_30	Image:140328	R65608	null	chr12 (23,574,641-23,576,190)	NULL	null	null	null	null
Hs:15309	0.992474	0.0781546	-0.333975	0.12903	0.204945	yes	yes	no	3	0.53892	1.45288	140_58	Image:133236	R26929	null	chr12 (11,935,518-11,940,947)	1561167_at	AF147300	chr12:11758523-11758851 (+) // 94.49 // p13.2	Full length insert cDNA clone YA75A09	---
Hs:48483	0.992246	0.079331	-0.341889	0.132644	0.209245	yes	yes	no	3	0.551133	1.46524	321_26	Image:1855360	AI286243	null	chr10 (97,888,210-97,888,980)	NULL	null	null	null	null
Hs:13731	0.992193	0.079599	-0.371658	0.144331	0.227326	yes	yes	yes	3	0.598984	1.51465	331_3	Image:251461	H98001	null	chr12 (11,935,518-11,940,947)	1561167_at	AF147300	chr12:11758523-11758851 (+) // 94.49 // p13.2	Full length insert cDNA clone YA75A09	---
Hs:37731	0.992101	0.0800722	-0.446032	0.173506	0.272526	yes	yes	yes	3	0.718558	1.64554	321_19	Image:1636654	AI000214	null	chr8 (64,115,504-64,116,177)	NULL	null	null	null	null
Hs:16988	0.992094	0.080104	-0.300674	0.116975	0.183699	yes	no	no	3	0.484374	1.39898	113_5	Image:289507	N59245	null	chr1 (143,305,039-143,327,959)	237917_at	N62721	chr1:144005807-144006232 (+) // 50.79 // q21.1 /// chr1:143327531-143327959 (+) // 51.42 // q21.1 /// chr1:16789630-16790058 (-) // 52.05 // p36.13 /// chr1:146711913-146712341 (-) // 51.74 // q21.1 /// chr1:144767352-144767778 (-) // 51.42 // q21.1 /// c	neuroblastoma breakpoint family, member 8	NBPF8
Hs:16839	0.992069	0.08023	-0.494042	0.192289	0.301752	yes	yes	yes	3	0.795794	1.73603	336_86	Image:809951	AA454823	null	chr1 (243,079,381-243,080,968)	235603_at	N95466	chr1:243080223-243080967 (-) // 90.28 // q44	heterogeneous nuclear ribonucleoprotein U (scaffold attachment factor A)	HNRNPU
Hs:13654	0.991978	0.0806923	-0.430532	0.167846	0.262687	yes	yes	yes	3	0.693219	1.61689	171_84	Image:240977	H80993	null	chr4 (99,767,428-99,768,029)	209890_at	AF065389	chr4:99612443-99798747 (-) // 100.0 // q23	tetraspanin 5	TSPAN5
Hs:49924	0.991863	0.0812681	-0.306295	0.119655	0.18664	yes	yes	no	3	0.492935	1.40731	380_26	Image:1915824	AI310969	null	chr1 (202,779,899-202,789,951)	236814_at	AA745971	chr1:202787284-202787730 (+) // 39.56 // q32.1	Mdm4 p53 binding protein homolog (mouse)	MDM4
Hs:17161	0.991691	0.0821262	-0.296726	0.0450515	0.251675	yes	no	no	3	0.5484	1.46246	275_32	Image:270277	N33555	null	chr17 (57,874,965-57,875,558)	225253_s_at	AI632244	chr17:57854986-57881186 (+) // 71.58 // q23.2 /// chr7:127904046-127930569 (+) // 71.02 // q32.1	methyltransferase like 2B /// methyltransferase like 2A	METTL2A /// METTL2B
Hs:34289	0.991683	0.0821642	-0.29345	0.115	0.17845	yes	no	no	3	0.471899	1.38693	26_97	Image:214450	H73587	null	chr1 (169,721,888-169,722,623)	211944_at	BE729523	chr1:169721330-169829273 (+) // 92.27 // q24.3	BAT2 domain containing 1	BAT2D1
Hs:31492	0.991419	0.0834602	-0.344438	0.0515688	0.292869	yes	yes	no	3	0.637307	1.55542	380_14	Image:1637296	AI005519	null	null	200061_s_at	BC000523	chr10:79465114-79470460 (+) // 91.45 // q22.3	ribosomal protein S24	RPS24
Hs:40608	0.991204	0.084501	-0.520548	0.205678	0.31487	yes	yes	yes	3	0.835418	1.78437	251_20	Image:208317	H60867	null	null	NULL	null	null	null	null
Hs:13951	0.991196	0.0845368	-0.331329	0.049041	0.282288	yes	yes	no	3	0.613617	1.53009	86_84	Image:120773	T95342	null	chr12 (103,564,685-103,565,251)	1560332_at	AL832626	chr12:103503282-103507233 (+) // 54.42 // q23.3	MRNA; cDNA DKFZp451C0318 (from clone DKFZp451C0318)	---
Hs:11365	0.991116	0.0849243	-0.559386	0.0824529	0.476933	yes	yes	yes	3	1.03632	2.05099	287_82	Image:193990	R83875	NM_012089	chr1 (227,718,953-227,761,052)	223320_s_at	AF277184	chr15_random:285337-286052 (+) // 92.23 // /// chr15:26324566-26325281 (+) // 92.23 // q13.1 /// chr1:227719053-227719763 (-) // 97.46 // q42.13 /// chr15:20240873-20241588 (-) // 92.23 // q11.2 /// chr15:26549304-26550019 (-) // 92.23 // q13.1	ATP-binding cassette, sub-family B (MDR/TAP), member 10	ABCB10
Hs:41310	0.991103	0.0849845	-0.305893	0.045059	0.260834	yes	yes	no	3	0.566726	1.48116	47_102	Image:461474	AA705040	null	chr1 (154,466,471-154,467,316)	202337_at	NM_007221	chr1:154449439-154476450 (+) // 98.39 // q22	polyamine-modulated factor 1	PMF1
Hs:42578	0.99108	0.0850964	-0.281764	0.0414547	0.240309	yes	no	no	3	0.522073	1.43602	292_76	Image:1500815	AA887320	null	chr10 (105,342,009-105,349,554)	224817_at	W93554	chr10:105343778-105346192 (-) // 97.53 // q24.33	SH3 and PX domains 2A	SH3PXD2A
Hs:40728	0.990919	0.0858623	-0.346017	0.137367	0.20865	yes	yes	no	3	0.554667	1.46883	225_102	Image:243234	H94667	null	chr7_random (215,337-216,556)	NULL	null	null	null	null
Hs:48249	0.990811	0.0863711	-0.362396	0.144124	0.218272	yes	yes	yes	3	0.580669	1.49554	159_79	Image:1847982	AI269725	null	chr7 (104,535,651-104,536,883)	1556306_at	AA082707	chr7:104535619-104536555 (-) // 73.12 // q22.2	Chromosome 7 unknown mRNA	---
Hs:31112	0.990621	0.0872595	-0.401847	0.0577414	0.344105	yes	yes	yes	3	0.745952	1.67708	120_14	Image:461436	AA705219	null	chr16 (22,426,998-22,429,645)	211996_s_at	BG256504	chr16:22432232-22455345 (+) // 83.67 // p12.1 /// chr16:22452900-22454712 (+) // 37.64 // p12.1 /// chr16:21320967-21344311 (-) // 82.68 // p12.2 /// chr16:21753401-21776591 (-) // 82.47 // p12.1 /// chr16:30141712-30164784 (-) // 82.4 // p11.2 /// chr16:	KIAA0220-like protein /// hypothetical gene LOC283846 /// hypothetical protein 348162 /// hypothetical protein LOC440345 /// nuclear pore complex interacting protein pseudogene /// similar to Uncharacterized protein KIAA0220	DKFZp547E087 /// LOC100132247 /// LOC23117 /// LOC348162 /// LOC440345 /// LOC613037
Hs:14308	0.990576	0.0874711	-0.74493	0.297387	0.447543	yes	yes	yes	3	1.19247	2.28544	377_3	Image:294647	N69453	null	chr3 (172,194,571-172,195,638)	232325_at	AA693817	chr3:172194678-172196194 (-) // 73.76 // q26.2	MRNA full length insert cDNA clone EUROIMAGE 196784	---
Hs:46753	0.990558	0.0875509	-0.645619	0.257812	0.387808	yes	yes	yes	3	1.03343	2.04688	283_24	Image:2253645	AI686409	NM_007244	chr12 (10,889,717-10,893,345)	204919_at	NM_007244	chr12:10889748-10893319 (-) // 99.61 // p13.2	proline rich 4 (lacrimal)	PRR4
Hs:49577	0.990485	0.0878932	-0.419655	0.167777	0.251878	yes	yes	yes	3	0.671534	1.59277	25_80	Image:1908572	AI348298	null	chr1 (110,712,544-110,717,403)	228455_at	AI092824	chr1:110716655-110717403 (+) // 100.0 // p13.3	RNA binding motif protein 15	RBM15
Hs:25695	0.990328	0.0886156	-0.342717	0.137358	0.205358	yes	yes	no	3	0.548075	1.46213	328_65	Image:813560	AA455456	null	chr7 (128,382,397-128,482,191)	212317_at	AK022910	chr7:128381471-128482197 (-) // 96.33 // q32.1	transportin 3	TNPO3
Hs:14354	0.990267	0.0888944	-0.342359	0.137347	0.205013	yes	yes	no	3	0.547372	1.46142	314_57	Image:233289	H78855	null	chr16 (10,439,512-10,484,995)	219870_at	NM_024997	chr16:10439511-10484995 (+) // 88.4 // p13.13	activating transcription factor 7 interacting protein 2	ATF7IP2
Hs:14738	0.99016	0.089383	-0.301026	0.0422363	0.25879	yes	yes	no	3	0.559817	1.47408	290_58	Image:242780	H93604	null	chr9 (131,726,543-131,727,042)	212288_at	AB011126	chr9:131689286-131845294 (-) // 91.51 // q34.11	formin binding protein 1	FNBP1
Hs:34448	0.990111	0.0896064	-0.461479	0.0645846	0.396894	yes	yes	yes	3	0.858374	1.81299	127_43	Image:297908	N68942	null	chr17 (77,045,948-77,047,946)	219218_at	NM_024696	chr17:77045951-77047946 (+) // 98.57 // q25.3	BAH domain and coiled-coil containing 1	BAHCC1
Hs:41250	0.989884	0.0906279	-0.384631	0.155223	0.229407	yes	yes	no	3	0.614038	1.53054	42_48	Image:460591	AA700434	null	chr7 (156,744,586-156,745,478)	1554793_at	BC014029	chr7:156624464-156702687 (+) // 94.69 // q36.3	ubiquitin protein ligase E3C	UBE3C
Hs:22377	0.989863	0.0907244	-0.378956	0.152984	0.225973	yes	yes	no	3	0.604929	1.5209	133_9	Image:277634	N49392	null	null	NULL	null	null	null	null
Hs:45852	0.989663	0.0916172	-0.581125	0.235313	0.345812	yes	yes	yes	3	0.926936	1.90123	238_78	Image:1709892	AI138644	null	null	NULL	null	null	null	null
Hs:15458	0.989539	0.0921654	-0.319204	0.0433675	0.275837	yes	yes	no	3	0.595041	1.51052	305_4	Image:365665	AA026030	null	chr1 (221,781,604-221,785,359)	229030_at	AW242997	chr1:221781603-221785273 (-) // 87.66 // q41	calpain 8 /// similar to calpain 8	CAPN8 /// LOC644151
Hs:15050	0.989162	0.0938141	-0.395901	0.161508	0.234393	yes	yes	yes	3	0.630295	1.54788	297_31	Image:295501	W23543	null	chr2 (242,132,545-242,167,359)	NULL	null	null	null	null
Hs:24103	0.988775	0.0954754	-0.284583	0.116746	0.167837	yes	no	no	3	0.452419	1.36833	71_10	Image:293811	N65982	null	chr10 (11,675,276-11,675,600)	241750_x_at	N65982	chr10:11675275-11675598 (-) // 99.38 // p14	---	---
Hs:38675	0.98864	0.09605	-0.279731	0.114977	0.164755	yes	no	no	3	0.444486	1.36083	215_46	Image:682817	AA214617	null	chr12 (67,488,235-67,521,315)	211832_s_at	AF201370	chr12:67489273-67519896 (+) // 100.0 // q15	Mdm2 p53 binding protein homolog (mouse)	MDM2
Hs:42742	0.988533	0.0965038	-0.309594	0.0399055	0.269688	yes	yes	no	3	0.579283	1.49411	170_103	Image:1472333	AA873507	null	chr13 (27,745,740-27,747,654)	239393_at	AW510927	chr13:27746194-27746833 (+) // 100.0 // q12.2	Transcribed locus	---
Hs:40520	0.988453	0.096838	-0.341184	0.140605	0.20058	yes	yes	no	3	0.541764	1.45575	126_20	Image:204526	H58632	null	null	NULL	null	null	null	null
Hs:38424	0.988444	0.0968775	-0.346671	0.142885	0.203786	yes	yes	no	3	0.550458	1.46455	241_100	Image:825671	AA505084	null	chr12 (25,249,447-25,253,197)	1559203_s_at	BC029545	chr12:25278035-25295130 (-) // 85.17 // p12.1	v-Ki-ras2 Kirsten rat sarcoma viral oncogene homolog	KRAS
Hs:12870	0.987925	0.0990328	-0.384766	0.159726	0.225041	yes	yes	yes	3	0.609807	1.52605	62_2	Image:361485	AA015850	null	chr7 (150,414,759-150,472,455)	225789_at	BE876194	chr7:150467587-150472454 (+) // 90.41 // q36.1	centaurin, gamma 3	CENTG3
Hs:40202	0.987901	0.0991327	-0.396232	0.16454	0.231693	yes	yes	yes	3	0.627925	1.54534	307_47	Image:113388	T78451	null	chr16 (28,549,509-28,691,699)	211996_s_at	BG256504	chr16:22432232-22455345 (+) // 83.67 // p12.1 /// chr16:22452900-22454712 (+) // 37.64 // p12.1 /// chr16:21320967-21344311 (-) // 82.68 // p12.2 /// chr16:21753401-21776591 (-) // 82.47 // p12.1 /// chr16:30141712-30164784 (-) // 82.4 // p11.2 /// chr16:	KIAA0220-like protein /// hypothetical gene LOC283846 /// hypothetical protein 348162 /// hypothetical protein LOC440345 /// nuclear pore complex interacting protein pseudogene /// similar to Uncharacterized protein KIAA0220	DKFZp547E087 /// LOC100132247 /// LOC23117 /// LOC348162 /// LOC440345 /// LOC613037
Hs:14826	0.987609	0.100324	-0.287656	0.0353039	0.252353	yes	yes	no	3	0.540009	1.45398	35_58	Image:295140	N71647	NM_018061	chr1 (109,036,661-109,045,686)	218040_at	NM_018061	chr1:109036660-109045686 (+) // 88.27 // p13.3	PRP38 pre-mRNA processing factor 38 (yeast) domain containing B	PRPF38B
Hs:23623	0.987506	0.100738	-0.340786	0.142266	0.19852	yes	yes	no	3	0.539305	1.45327	94_9	Image:782383	AA431407	null	chr16 (20,542,058-20,594,984)	215432_at	AC003034	chr16:20542057-20556274 (-) // 99.79 // p12.2	acyl-CoA synthetase medium-chain family member 1	ACSM1
Hs:45305	0.987497	0.100776	-0.324564	0.135511	0.189053	yes	yes	no	3	0.513616	1.42762	28_23	Image:1671645	AI057035	null	null	204951_at	NM_004310	chr4:39875066-39922248 (+) // 98.55 // p14	ras homolog gene family, member H	RHOH
Hs:38623	0.987438	0.101012	-0.271694	0.0330423	0.238652	yes	no	no	3	0.510346	1.42439	87_100	Image:1394099	AA843451	NM_024094	chr8 (120,915,398-120,937,330)	1552961_at	NM_032908	chr8:120920223-120921807 (-) // 46.66 // q24.12	CDNA clone IMAGE:4301562	---
Hs:37038	0.987386	0.101221	-0.330109	0.138028	0.192081	yes	yes	no	3	0.522189	1.43613	54_45	Image:1581345	AA970014	NM_152899	chr19 (55,084,725-55,085,242)	230966_at	AI859620	chr19:55084727-55085669 (-) // 98.01 // q13.33	interleukin 4 induced 1	IL4I1
Hs:39823	0.987294	0.101594	-0.48726	0.0587985	0.428462	yes	yes	yes	3	0.915722	1.88651	79_47	Image:429647	AA011647	null	null	222561_at	AJ278245	chr7:55400533-55468924 (+) // 99.53 // p11.2	LanC lantibiotic synthetase component C-like 2 (bacterial)	LANCL2
Hs:15235	0.987196	0.101984	-0.325066	0.13626	0.188806	yes	yes	no	3	0.513872	1.42788	75_31	Image:293436	N92078	null	chr4 (99,792,215-99,796,301)	209890_at	AF065389	chr4:99612443-99798747 (-) // 100.0 // q23	tetraspanin 5	TSPAN5
Hs:42013	0.987143	0.102194	-0.601957	0.252499	0.349459	yes	yes	yes	3	0.951416	1.93377	286_75	Image:2108411	AI392929	NM_006618	chr1 (200,963,156-201,045,221)	211202_s_at	AF087481	chr1:200963193-201044169 (-) // 97.37 // q32.1	jumonji, AT rich interactive domain 1B	JARID1B
Hs:16720	0.987057	0.102537	-0.319118	0.134009	0.18511	yes	yes	no	3	0.504228	1.41836	366_5	Image:289283	N73703	null	chr15 (40,352,680-40,363,884)	235714_at	AA203132	chr15:40363424-40364211 (+) // 79.55 // q15.1	Transcribed locus	---
Hs:22591	0.986662	0.104095	-0.285097	0.120331	0.164766	yes	no	no	3	0.449863	1.36591	72_90	Image:285377	N63226	null	chr14 (55,835,954-55,837,783)	219132_at	NM_021255	chr14:55654955-55837773 (+) // 98.87 // q22.3	pellino homolog 2 (Drosophila)	PELI2
Hs:43079	0.986642	0.104171	-0.416222	0.0484844	0.367737	yes	yes	yes	3	0.783959	1.72185	209_49	Image:1521506	AA906551	null	null	NULL	null	null	null	null
Hs:12171	0.986218	0.105817	-0.292482	0.124138	0.168343	yes	no	no	3	0.460825	1.37633	331_29	Image:814095	AA465366	null	chr12 (94,918,742-94,953,496)	208771_s_at	J02959	chr12:94918853-94953458 (-) // 99.95 // q23.1	leukotriene A4 hydrolase	LTA4H
Hs:26153	0.985945	0.106863	-0.487652	0.207674	0.279978	yes	yes	yes	3	0.76763	1.70247	17_65	Image:811834	AA463628	null	chr1 (42,916,957-42,920,290)	236142_at	BF111618	chr1:42919404-42919928 (+) // 80.53 // p34.2	Peptidylprolyl isomerase H (cyclophilin H)	PPIH
Hs:14741	0.985692	0.107821	-0.415057	0.177304	0.237754	yes	yes	yes	3	0.652811	1.57223	6_58	Image:292424	N91202	null	null	204477_at	U74324	chr1:201114711-201124852 (-) // 85.83 // q32.1	RAB interacting factor	RABIF
Hs:24748	0.985596	0.108184	-0.418176	0.0459736	0.372203	yes	yes	yes	3	0.790379	1.72953	370_37	Image:128131	R09769	null	null	209760_at	AL136932	chr4:154725435-154777225 (+) // 97.57 // q31.3	KIAA0922	KIAA0922
Hs:37316	0.985473	0.108646	-0.367198	0.157274	0.209924	yes	yes	yes	3	0.577122	1.49187	121_45	Image:1620657	AI004833	null	null	218623_at	NM_015980	chr5:173405367-173468787 (+) // 99.13 // q35.2	HMP19 protein	HMP19
Hs:48574	0.984839	0.110998	-0.383869	0.040431	0.343438	yes	yes	yes	3	0.727308	1.65555	162_26	Image:1858373	AI224560	null	chr21 (44,412,205-44,412,805)	234025_at	R72937	chr21:44412007-44418159 (-) // 77.35 // q22.3	chromosome 21 open reading frame 32 /// similar to hCG1750329	C21orf32 /// LOC100129890
Hs:44703	0.984556	0.112029	-0.654171	0.283216	0.370954	yes	yes	yes	3	1.02512	2.03514	342_77	Image:1649407	AI027012	null	chr7 (150,737,255-150,743,204)	1560147_at	AK095986	chr7:150737254-150742179 (+) // 39.63 // q36.1	Similar to hCG1991662	LOC100131176
Hs:36534	0.98448	0.112305	-0.859937	0.372626	0.487311	yes	yes	yes	3	1.34725	2.54426	45_72	Image:1561020	AA975413	null	chr1 (3,394,366-3,395,465)	226869_at	AI655611	chr1:3394365-3395971 (-) // 68.34 // p36.32	multiple EGF-like-domains 6	MEGF6
Hs:19571	0.984396	0.112611	-0.291346	0.126367	0.164979	yes	no	no	3	0.456324	1.37204	200_34	Image:562409	AA214053	NM_004552	chr1 (39,264,593-39,272,873)	201757_at	NM_004552	chr1:39264592-39272873 (+) // 94.44 // p34.3	NADH dehydrogenase (ubiquinone) Fe-S protein 5, 15kDa (NADH-coenzyme Q reductase) /// ribosomal protein L10	NDUFS5 /// RPL10
Hs:46715	0.984353	0.112768	-0.291772	0.126614	0.165157	yes	no	no	3	0.456929	1.37262	223_78	Image:1500416	AA885869	null	chr13 (112,544,624-112,588,411)	NULL	null	null	null	null
Hs:28709	0.984282	0.113022	-0.555273	0.0566343	0.498638	yes	yes	yes	3	1.05391	2.07615	7_13	Image:380890	AA058597	null	chr1 (117,950,198-117,972,510)	226811_at	AL046017	chr1:117970179-117972517 (+) // 95.34 // p12	family with sequence similarity 46, member C	FAM46C
Hs:46703	0.984232	0.113202	-0.422471	0.183582	0.238889	yes	yes	yes	3	0.661359	1.58157	219_78	Image:2049072	AI375048	NM_007038	chr21 (27,217,341-27,218,360)	1558636_s_at	BI254089	chr21:27217366-27218360 (-) // 95.38 // q21.3	ADAM metallopeptidase with thrombospondin type 1 motif, 5 (aggrecanase-2)	ADAMTS5
Hs:44131	0.984228	0.113218	-0.37703	0.163845	0.213185	yes	yes	yes	3	0.590215	1.50547	68_50	Image:1573434	AA962760	null	chr1 (148,178,854-148,183,029)	229488_at	AW450442	chr1:148178857-148179636 (-) // 93.59 // q21.2	OTU domain containing 7B	OTUD7B
Hs:48098	0.983839	0.114609	-0.293203	0.127974	0.165229	yes	no	no	3	0.458432	1.37405	313_25	Image:1848775	AI247619	null	chr12 (115,045,456-115,046,303)	242911_at	AW999644	chr12:114941414-115159894 (-) // 98.73 // q24.21	mediator complex subunit 13-like	MED13L
Hs:33986	0.983817	0.114686	-0.456462	0.19928	0.257182	yes	yes	yes	3	0.713644	1.63994	306_16	Image:178166	H46018	null	chr20 (32,896,184-32,924,318)	226471_at	AI423493	chr20:32896183-32924281 (-) // 96.24 // q11.22	gamma-glutamyltransferase 7	GGT7
Hs:12301	0.983579	0.115527	-0.542159	0.237317	0.304842	yes	yes	yes	3	0.847001	1.79876	272_2	Image:783721	AA443347	null	chr5 (132,121,754-132,127,467)	209000_s_at	BC001329	chr5:132121734-132127467 (-) // 98.95 // q31.1	septin 8	2009-09-08
Hs:45630	0.983528	0.115707	-0.283966	0.124369	0.159597	yes	no	no	3	0.443563	1.35996	40_105	Image:1687790	AI168393	null	chr12 (130,799,565-130,800,428)	1559679_a_at	BG945200	chr12:130807387-130808961 (-) // 96.91 // q24.33	Full length insert cDNA clone YX41C01	---
Hs:26900	0.982895	0.117919	-0.345519	0.0324432	0.313076	yes	yes	yes	3	0.658595	1.57854	97_93	Image:43961	H04826	null	chr1 (153,649,313-153,650,875)	1560721_at	BQ711690	chr1:153728859-153769407 (-) // 30.0 // q22	CDNA FLJ33432 fis, clone BRACE2021148	---
Hs:10887	0.98288	0.117969	-0.645486	0.2847	0.360786	yes	yes	yes	3	1.00627	2.00871	342_82	Image:296476	W00975	NM_003884	chr3 (20,056,528-20,170,898)	239585_at	AV735100	chr3:20165581-20165990 (+) // 49.77 // p24.3	P300/CBP-associated factor	PCAF
Hs:43789	0.982401	0.119615	-0.365042	0.161827	0.203215	yes	yes	yes	3	0.568257	1.48273	288_22	Image:1564410	AA934103	null	null	236798_at	AW268719	chr3:184656113-184656492 (+) // 90.67 // q27.1	CDNA FLJ32438 fis, clone SKMUS2001402	---
Hs:26639	0.982317	0.119897	-0.329404	0.146156	0.183248	yes	yes	no	3	0.512653	1.42667	218_65	Image:796395	AA459949	NM_138390	chr2 (216,654,887-216,675,718)	228981_at	AI588928	chr2:216674639-216675873 (+) // 86.25 // q35	transmembrane protein 169	TMEM169
Hs:38138	0.982214	0.120249	-0.342906	0.152311	0.190595	yes	yes	no	3	0.533501	1.44744	298_100	Image:130204	R21530	null	chr8 (49,052,568-49,053,281)	222036_s_at	AI859865	chr8:49052283-49053270 (+) // 56.27 // q11.21	minichromosome maintenance complex component 4	MCM4
Hs:22496	0.98221	0.120261	-0.280138	0.124436	0.155702	yes	no	no	3	0.43584	1.3527	103_90	Image:898074	AA598780	null	chr12 (108,851,990-108,918,412)	NULL	null	null	null	null
Hs:46424	0.982022	0.120897	-0.281613	0.125335	0.156277	yes	no	no	3	0.43789	1.35462	120_78	Image:1736262	AI138583	null	chr11 (93,915,106-93,915,680)	NULL	null	null	null	null
Hs:40001	0.981927	0.121216	-0.377037	0.16797	0.209067	yes	yes	yes	3	0.586104	1.50119	17_47	Image:746055	AA482027	null	chr16 (22,338,359-22,340,130)	238412_at	AI344253	chr16:22338336-22338836 (-) // 65.16 // p12.1	hypothetical protein LOC100131998	LOC100131998
Hs:22209	0.981901	0.121304	-0.5488	0.244556	0.304244	yes	yes	yes	3	0.853045	1.80631	160_89	Image:595181	AA173408	null	null	220319_s_at	NM_013262	chr6:16237358-16255077 (+) // 99.2 // p22.3	myosin regulatory light chain interacting protein	MYLIP
Hs:29527	0.981766	0.121759	-0.296107	0.0259114	0.270195	yes	yes	no	3	0.566302	1.48072	88_67	Image:287665	N62171	null	chr12 (110,948,877-111,030,971)	225888_at	N62802	chr12:110948876-110951573 (-) // 95.56 // q24.13	chromosome 12 open reading frame 30	C12orf30
Hs:13578	0.981366	0.123091	-0.311777	0.139695	0.172083	yes	yes	no	3	0.48386	1.39848	42_57	Image:110703	T90541	null	chr4 (48,527,816-48,529,126)	235537_at	AI377685	chr4:48528224-48529127 (+) // 100.0 // p12	OCIA domain containing 1	OCIAD1
Hs:25583	0.981226	0.123555	-0.299112	0.134209	0.164903	yes	no	no	3	0.464015	1.37937	195_65	Image:48659	H14604	NM_148978	chr10 (91,331,176-91,393,628)	226649_at	AI373299	chr10:91332720-91343721 (-) // 98.23 // q23.31	pantothenate kinase 1	PANK1
Hs:25133	0.981055	0.124117	-1.01067	0.454255	0.556415	yes	yes	yes	3	1.56709	2.96306	30_37	Image:307741	N92955	null	chr11 (36,556,902-36,557,876)	1554994_at	BC037344	chr11:36493589-36571280 (+) // 91.79 // p12	recombination activating gene 1	RAG1
Hs:26829	0.980455	0.126072	-1.24779	0.564162	0.683631	yes	yes	yes	3	1.93142	3.81432	156_65	Image:29531	R41565	null	chr8 (2,780,306-2,780,794)	231223_at	R41565	chr8:2780282-2780684 (-) // 97.34 // p23.2	CUB and Sushi multiple domains 1	CSMD1
Hs:42310	0.979992	0.127562	-0.349472	0.158716	0.190756	yes	yes	no	3	0.540228	1.4542	161_49	Image:2316683	AI671446	null	chr13 (102,216,481-102,224,143)	213346_at	BE748563	chr13:102216465-102220621 (-) // 85.07 // q33.1	chromosome 13 open reading frame 27	C13orf27
Hs:28647	0.97997	0.127633	-0.283838	0.128936	0.154903	yes	no	no	3	0.438741	1.35542	327_94	Image:167041	R89046	null	chr7 (150,356,470-150,373,585)	206317_s_at	NM_007188	chr7:150356469-150373585 (+) // 99.43 // q36.1	ATP-binding cassette, sub-family B (MDR/TAP), member 8	ABCB8
Hs:12872	0.97965	0.128652	-0.400854	0.182648	0.218206	yes	yes	yes	3	0.61906	1.53587	126_2	Image:108658	T72683	null	chr12 (114,882,030-114,913,913)	212209_at	AL133033	chr12:114880763-114941515 (-) // 99.27 // q24.21	mediator complex subunit 13-like	MED13L
Hs:38720	0.979568	0.128911	-0.381577	0.173999	0.207578	yes	yes	yes	3	0.589155	1.50437	120_100	Image:1590021	AA983191	NM_001987	chr12 (11,694,055-11,935,801)	1561167_at	AF147300	chr12:11758523-11758851 (+) // 94.49 // p13.2	Full length insert cDNA clone YA75A09	---
Hs:41053	0.979526	0.129044	-0.451161	0.205811	0.24535	yes	yes	yes	3	0.696511	1.62058	264_75	Image:344857	W70293	null	chr1 (204,743,904-204,744,411)	1560978_at	AF088044	chr1:204743903-204744411 (+) // 95.79 // q32.1	Full length insert cDNA clone ZD58F01	---
Hs:43215	0.978792	0.131347	-0.442325	0.203169	0.239155	yes	yes	yes	3	0.68148	1.60378	342_22	Image:1542281	AA927460	null	chr18 (59,109,950-59,110,662)	203684_s_at	M13994	chr18:58943925-59138341 (-) // 94.61 // q21.33	B-cell CLL/lymphoma 2	BCL2
Hs:11820	0.978624	0.131866	-0.376671	0.17328	0.203391	yes	yes	yes	3	0.580062	1.49491	231_2	Image:785605	AA448998	null	chr16 (22,449,135-22,455,273)	211996_s_at	BG256504	chr16:22432232-22455345 (+) // 83.67 // p12.1 /// chr16:22452900-22454712 (+) // 37.64 // p12.1 /// chr16:21320967-21344311 (-) // 82.68 // p12.2 /// chr16:21753401-21776591 (-) // 82.47 // p12.1 /// chr16:30141712-30164784 (-) // 82.4 // p11.2 /// chr16:	KIAA0220-like protein /// hypothetical gene LOC283846 /// hypothetical protein 348162 /// hypothetical protein LOC440345 /// nuclear pore complex interacting protein pseudogene /// similar to Uncharacterized protein KIAA0220	DKFZp547E087 /// LOC100132247 /// LOC23117 /// LOC348162 /// LOC440345 /// LOC613037
Hs:18077	0.978617	0.131888	-0.286775	0.131934	0.154842	yes	no	no	3	0.441617	1.35813	13_87	Image:278023	N63465	null	chr1 (93,317,456-93,377,216)	209704_at	AL523380	chr1:93366386-93377202 (+) // 90.27 // p22.1	metal response element binding transcription factor 2	MTF2
Hs:37152	0.978521	0.132185	-0.393082	0.181	0.212082	yes	yes	yes	3	0.605164	1.52115	243_18	Image:1604765	AA989295	null	chr12 (115,943,960-115,944,546)	237317_at	AW136338	chr12:115943967-115944543 (+) // 57.42 // q24.22	Transcribed locus	---
Hs:24508	0.977884	0.134137	-0.302119	0.139919	0.1622	yes	no	no	3	0.464319	1.37967	364_91	Image:246614	N57692	null	chr12 (848,522-849,061)	39313_at	AB002342	chr12:859634-881409 (+) // 91.96 // p13.33	WNK lysine deficient protein kinase 1	WNK1
Hs:50203	0.977827	0.134313	-0.295071	0.136725	0.158345	yes	no	no	3	0.453416	1.36928	67_27	Image:1940419	AI352171	null	null	NULL	null	null	null	null
Hs:29052	0.977792	0.134419	-0.428189	0.19847	0.229719	yes	yes	yes	3	0.657908	1.57779	239_67	Image:270332	N29455	null	chr16 (21,362,942-21,369,468)	211996_s_at	BG256504	chr16:22432232-22455345 (+) // 83.67 // p12.1 /// chr16:22452900-22454712 (+) // 37.64 // p12.1 /// chr16:21320967-21344311 (-) // 82.68 // p12.2 /// chr16:21753401-21776591 (-) // 82.47 // p12.1 /// chr16:30141712-30164784 (-) // 82.4 // p11.2 /// chr16:	KIAA0220-like protein /// hypothetical gene LOC283846 /// hypothetical protein 348162 /// hypothetical protein LOC440345 /// nuclear pore complex interacting protein pseudogene /// similar to Uncharacterized protein KIAA0220	DKFZp547E087 /// LOC100132247 /// LOC23117 /// LOC348162 /// LOC440345 /// LOC613037
Hs:43953	0.977791	0.13442	-0.325319	0.150789	0.17453	yes	yes	no	3	0.499848	1.41406	134_50	Image:1569556	AA934915	NM_000743	chr15 (76,674,707-76,700,576)	210221_at	BC000513	chr15:76674706-76700377 (-) // 78.64 // q25.1	cholinergic receptor, nicotinic, alpha 3	CHRNA3
Hs:43691	0.977783	0.134446	-0.282611	0.131003	0.151608	yes	no	no	3	0.434219	1.35118	223_22	Image:1563170	AA917792	NM_173083	chr1 (224,485,482-224,563,496)	1552771_a_at	NM_173083	chr1:224505167-224564057 (-) // 72.66 // q42.12	lin-9 homolog (C. elegans)	LIN9
Hs:48318	0.977618	0.134945	-0.358312	0.166338	0.191974	yes	yes	no	3	0.550287	1.46438	64_106	Image:1847219	AI243311	null	chr9 (67,909,490-67,914,718)	NULL	null	null	null	null
Hs:48501	0.977571	0.135088	-0.287964	0.133737	0.154227	yes	no	no	3	0.442192	1.35867	130_107	Image:1850742	AI248757	null	chr6 (157,413,284-157,413,639)	1556818_at	BE671639	chr6:157450165-157450631 (+) // 65.95 // q25.3	Full length insert cDNA clone YB35F05	---
Hs:24101	0.977529	0.135214	-0.303234	0.14088	0.162354	yes	no	no	3	0.465588	1.38088	7_10	Image:293056	N63777	null	chr8 (67,809,055-67,809,333)	220038_at	NM_013257	chr8:67868504-67935244 (+) // 87.58 // q13.1	serum/glucocorticoid regulated kinase family, member 3 /// chromosome 8 open reading frame 44	C8orf44 /// SGK3
Hs:39203	0.977338	0.13579	-0.282194	0.131327	0.150867	yes	no	no	3	0.433061	1.3501	197_101	Image:1551724	AA922661	null	null	204453_at	NM_003428	chr12:132124050-132146261 (+) // 97.88 // q24.33	zinc finger protein 84	ZNF84
Hs:10955	0.977319	0.135847	-0.98981	0.460713	0.529097	yes	yes	yes	3	1.51891	2.86574	214_1	Image:261204	H98218	null	chr12 (64,504,507-64,561,937)	1567223_at	U29113	chr12:64522637-64522964 (-) // 94.22 // q14.3	high mobility group AT-hook 2	HMGA2
Hs:30678	0.977318	0.13585	-0.343357	0.159819	0.183538	yes	yes	no	3	0.526895	1.44082	48_68	Image:701123	AA287350	null	chr6 (25,213,947-25,246,804)	210571_s_at	AF074480	chr6:25189776-25246300 (-) // 99.94 // p22.2	cytidine monophosphate-N-acetylneuraminic acid hydroxylase (CMP-N-acetylneuraminate monooxygenase) pseudogene	CMAH
Hs:33310	0.97715	0.136353	-0.334339	0.021022	0.313317	yes	yes	yes	3	0.647655	1.56662	163_16	Image:245526	N55105	null	chr16 (21,771,199-21,780,208)	210580_x_at	L25275	chr16:29378747-29383735 (+) // 79.92 // p11.2 /// chr16:30118089-30123080 (+) // 79.92 // p11.2	sulfotransferase family, cytosolic, 1A, phenol-preferring, member 3 /// GIY-YIG domain containing 2 /// sulfotransferase family, cytosolic, 1A, phenol-preferring, member 4 /// GIY-YIG domain containing 1	GIYD1 /// GIYD2 /// SULT1A3 /// SULT1A4
Hs:31271	0.977141	0.136382	-0.627145	0.292366	0.334779	yes	yes	yes	3	0.961924	1.94791	218_41	Image:814057	AA465345	null	chr2 (208,235,343-208,240,001)	239287_at	AA769410	chr2:208239649-208239992 (+) // 49.2 // q33.3	Transcribed locus	---
Hs:13054	0.977093	0.136525	-0.773081	0.360549	0.412531	yes	yes	yes	3	1.18561	2.2746	188_2	Image:120138	T95268	NM_201262	chr10 (69,240,967-69,267,943)	223721_s_at	AF176013	chr10:69240973-69267860 (-) // 99.0 // q21.3	DnaJ (Hsp40) homolog, subfamily C, member 12	DNAJC12
Hs:45953	0.976677	0.137763	-1.65085	0.772708	0.878147	yes	yes	yes	3	2.529	5.77172	11_51	Image:1699915	AI733659	null	chr12 (64,549,392-64,550,065)	1561633_at	BM989530	chr12:64505169-64632576 (+) // 98.85 // q14.3	high mobility group AT-hook 2	HMGA2
Hs:30218	0.976569	0.138084	-0.297942	0.0178519	0.28009	yes	yes	no	3	0.578032	1.49281	291_41	Image:450938	AA704713	null	chr12 (49,605,036-49,612,555)	NULL	null	null	null	null
Hs:39206	0.97632	0.138819	-0.278603	0.0163427	0.26226	yes	yes	no	3	0.540863	1.45484	293_101	Image:283740	N52964	null	null	NULL	null	null	null	null
Hs:50181	0.976263	0.138985	-0.360079	0.0210191	0.33906	yes	yes	yes	3	0.699139	1.62354	131_54	Image:1925760	AI346074	null	chr10 (89,720,970-89,721,666)	NULL	null	null	null	null
Hs:13661	0.976134	0.139366	-0.286798	0.134867	0.151932	yes	no	no	3	0.43873	1.35541	15_84	Image:123255	R00275	null	chr1 (244,997,194-244,998,067)	201825_s_at	AL572542	chr1:244953979-244998062 (+) // 97.04 // q44	saccharopine dehydrogenase (putative)	SCCPDH
Hs:44973	0.976064	0.139569	-0.253309	0.014533	0.238776	yes	no	no	3	0.492085	1.40648	153_77	Image:1662688	AI074629	null	chr1 (244,331,017-244,331,447)	218788_s_at	NM_022743	chr1:243979267-244585022 (-) // 91.0 // q44	SET and MYND domain containing 3	SMYD3
Hs:44652	0.976011	0.139724	-0.315722	0.148622	0.1671	yes	yes	no	3	0.482821	1.39747	245_23	Image:1653214	AI081686	null	chr11 (14,631,152-14,631,781)	208591_s_at	NM_000922	chr11:14622197-14847782 (+) // 99.91 // p15.2	phosphodiesterase 3B, cGMP-inhibited	PDE3B
Hs:40735	0.975746	0.140498	-0.293418	0.138432	0.154986	yes	no	no	3	0.448404	1.36453	69_102	Image:214231	H77640	null	null	NULL	null	null	null	null
Hs:31030	0.975161	0.142189	-0.30053	0.142479	0.158051	yes	no	no	3	0.45858	1.37419	180_95	Image:823964	AA490846	null	null	205884_at	NM_000885	chr2:182029455-182109155 (+) // 99.68 // q31.3	integrin, alpha 4 (antigen CD49D, alpha 4 subunit of VLA-4 receptor)	ITGA4
Hs:48909	0.975141	0.142247	-0.328563	0.155796	0.172767	yes	yes	no	3	0.50133	1.41552	138_80	Image:1873606	AI339788	NM_032323	chr1 (154,519,363-154,528,858)	1558692_at	AW090182	chr1:154526506-154529486 (-) // 54.74 // q22	chromosome 1 open reading frame 85	C1orf85
Hs:31111	0.974938	0.142829	-0.293761	0.139526	0.154235	yes	no	no	3	0.447995	1.36414	88_14	Image:825845	AA504779	null	chr11 (3,646,282-3,647,693)	1568675_at	BF516446	chr11:3643810-3645381 (+) // 90.48 // p15.4	Cholinergic receptor, nicotinic, alpha 10	CHRNA10
Hs:48580	0.974926	0.142862	-0.396642	0.188409	0.208233	yes	yes	yes	3	0.604875	1.52085	354_26	Image:1858444	AI224097	null	chr1 (202,789,858-202,790,957)	235162_at	AW269813	chr1:202790237-202791012 (+) // 86.21 // q32.1	Transcribed locus	---
Hs:35127	0.974879	0.142997	-0.346051	0.164441	0.18161	yes	yes	no	3	0.527661	1.44159	334_44	Image:731058	AA421472	NM_014812	chr1 (241,354,354-241,455,258)	1552717_s_at	NM_153243	chr4:119656944-119694807 (+) // 89.97 // q26 /// chr1:241356269-241393235 (-) // 88.88 // q43	centrosomal protein 170kDa /// centrosomal protein 170kDa-like	CEP170 /// CEP170L
Hs:30011	0.97485	0.14308	-0.349648	0.16619	0.183458	yes	yes	no	3	0.533105	1.44704	197_68	Image:451664	AA707550	null	chr1 (202,629,840-202,630,602)	NULL	null	null	null	null
Hs:27992	0.974758	0.143342	-0.442554	0.210507	0.232048	yes	yes	yes	3	0.674602	1.59616	120_66	Image:203184	H54451	null	chr12 (49,444,136-49,501,162)	1558233_s_at	CA337502	chr12:49494057-49702507 (+) // 68.25 // q13.13	activating transcription factor 1	ATF1
Hs:13312	0.97416	0.145039	-0.398347	0.190399	0.207948	yes	yes	yes	3	0.606295	1.52234	359_57	Image:470061	AA029041	NM_005067	chr3 (151,941,601-151,963,953)	209339_at	U76248	chr3:151941874-151963854 (-) // 98.26 // q25.1	seven in absentia homolog 2 (Drosophila)	SIAH2
Hs:26335	0.974138	0.1451	-0.331823	0.15863	0.173193	yes	yes	no	3	0.505016	1.41914	87_92	Image:767261	AA418403	null	chr12 (87,114,224-87,117,794)	226604_at	AA418403	chr12:87114080-87117795 (+) // 79.19 // q21.32	transmembrane and tetratricopeptide repeat containing 3	TMTC3
Hs:40791	0.973942	0.145651	-0.457558	0.219082	0.238476	yes	yes	yes	3	0.696034	1.62005	325_48	Image:220031	H82513	null	null	NULL	null	null	null	null
Hs:41425	0.973899	0.145772	-0.443961	0.212644	0.231317	yes	yes	yes	3	0.675278	1.5969	268_75	Image:1032509	AA779507	null	null	NULL	null	null	null	null
Hs:41352	0.973426	0.147091	-0.337455	0.162237	0.175218	yes	yes	no	3	0.512673	1.42669	235_48	Image:462063	AA705350	null	chr3 (137,380,551-137,380,935)	218733_at	NM_018133	chr3:137350976-137353398 (-) // 96.77 // q22.2	male-specific lethal 2-like 1 (Drosophila)	MSL2L1
Hs:48107	0.9734	0.147165	-0.421692	0.202778	0.218914	yes	yes	yes	3	0.640606	1.55898	221_25	Image:1847640	AI247405	null	null	NULL	null	null	null	null
Hs:12290	0.97296	0.148381	-0.342436	0.165233	0.177203	yes	yes	no	3	0.519638	1.4336	300_2	Image:796137	AA460981	NM_002078	chr3 (37,259,742-37,383,242)	201567_s_at	NM_002078	chr3:37259777-37383240 (+) // 99.56 // p22.2	golgi autoantigen, golgin subfamily a, 4	GOLGA4
Hs:43008	0.972715	0.149055	-0.342153	0.16541	0.176743	yes	yes	no	3	0.518896	1.43286	236_22	Image:1520060	AA906529	null	chr10 (88,674,285-88,679,511)	230979_at	AI697699	chr10:88679043-88679506 (+) // 98.51 // q23.2	Transcribed locus	---
Hs:39881	0.972699	0.149101	-0.306305	0.148099	0.158206	yes	no	no	3	0.464511	1.37985	12_74	Image:768143	AA418993	null	chr17 (63,747,917-63,748,288)	NULL	null	null	null	null
Hs:29914	0.972612	0.149339	-0.385105	0.0155874	0.369518	yes	yes	yes	3	0.754623	1.68719	192_67	Image:435572	AA701924	null	null	NULL	null	null	null	null
Hs:40781	0.972588	0.149405	-0.342242	0.165616	0.176626	yes	yes	no	3	0.518868	1.43283	5_48	Image:214996	H73239	null	chr12 (68,255,724-68,259,832)	1561867_at	AF085952	chr12:68163775-68164115 (+) // 53.57 // q15	Full length insert cDNA clone YR85B05	---
Hs:26526	0.972522	0.149585	-0.365814	0.177113	0.188701	yes	yes	yes	3	0.554516	1.46868	61_92	Image:785542	AA450336	NM_138970	chr14 (78,815,435-79,400,511)	215020_at	AF123462	chr14:79228294-79398060 (+) // 93.41 // q31.1	neurexin 3	NRXN3
Hs:18532	0.971894	0.151293	-0.255063	0.00945361	0.245609	yes	no	no	3	0.500673	1.41487	369_6	Image:293925	N63943	NM_000239	chr12 (68,028,437-68,034,280)	213975_s_at	AV711904	chr8:43067817-43097501 (+) // 68.61 // p11.21	lysozyme (renal amyloidosis)	LYZ
Hs:29730	0.971711	0.151788	-0.40809	0.198804	0.209286	yes	yes	yes	3	0.617376	1.53408	58_40	Image:428163	AA001874	NM_173653	chr3 (144,466,755-145,049,979)	227791_at	BE222668	chr3:144466754-144467976 (-) // 96.19 // q24	solute carrier family 9 (sodium/hydrogen exchanger), member 9	SLC9A9
Hs:37708	0.971478	0.152413	-0.36119	0.176264	0.184926	yes	yes	no	3	0.546116	1.46015	353_46	Image:1631761	AI025134	null	chr2 (55,053,844-55,057,611)	1556049_at	CA428769	chr2:55055229-55057607 (-) // 62.78 // p16.1	reticulon 4	RTN4
Hs:35787	0.970709	0.154465	-1.0897	0.034327	1.05537	yes	yes	yes	3	2.14507	4.42315	345_44	Image:1468764	AA889055	null	chr8 (2,782,640-2,888,703)	1553405_a_at	NM_033225	chr8:2783027-4839631 (-) // 99.35 // p23.2	CUB and Sushi multiple domains 1	CSMD1
Hs:38360	0.970489	0.155047	-0.426322	0.209577	0.216746	yes	yes	yes	3	0.643068	1.56165	112_73	Image:610136	AA173076	null	chr1 (93,317,429-93,375,711)	203346_s_at	AF072814	chr1:93348390-93375263 (+) // 98.78 // p22.1	metal response element binding transcription factor 2	MTF2
Hs:11743	0.970479	0.155074	-0.381241	0.187429	0.193812	yes	yes	yes	3	0.575053	1.48973	71_83	Image:240518	H90815	NM_001756	chr14 (93,840,339-93,859,441)	206325_at	NM_001756	chr14:93840338-93859426 (-) // 99.66 // q32.13	serpin peptidase inhibitor, clade A (alpha-1 antiproteinase, antitrypsin), member 6	SERPINA6
Hs:48918	0.970396	0.155292	-0.337438	0.165994	0.171444	yes	yes	no	3	0.508881	1.42295	46_80	Image:1876915	AI273725	null	chr17 (25,927,609-26,024,200)	NULL	null	null	null	null
Hs:32353	0.970392	0.155301	-0.760482	0.37411	0.386372	yes	yes	yes	3	1.14685	2.21431	273_15	Image:50892	H18453	null	chr19 (61,681,364-61,698,615)	NULL	null	null	null	null
Hs:14410	0.970296	0.155554	-0.441684	0.217433	0.22425	yes	yes	yes	3	0.665934	1.5866	190_3	Image:194965	R88734	null	chr5 (39,141,115-39,143,107)	227266_s_at	BF679849	chr5:39141113-39141985 (-) // 91.16 // p13.1	FYN binding protein (FYB-120/130)	FYB
Hs:44887	0.97005	0.156202	-0.414624	0.204477	0.210146	yes	yes	yes	3	0.62477	1.54197	88_77	Image:1651851	AI022675	null	null	NULL	null	null	null	null
Hs:34568	0.969734	0.157026	-0.320643	0.158489	0.162154	yes	yes	no	3	0.482796	1.39745	128_16	Image:432568	AA699363	null	chr18 (13,523,772-13,524,550)	1556479_at	AI937390	chr18:13461010-13462717 (+) // 93.48 // p11.21	CDNA FLJ40474 fis, clone TESTI2042928	---
Hs:18075	0.969657	0.157229	-0.332909	0.164644	0.168265	yes	yes	no	3	0.501174	1.41536	329_87	Image:429186	AA005112	NM_005358	chr13 (75,092,571-75,332,011)	1556377_s_at	AF174600	chr13:75279773-75291583 (+) // 96.21 // q22.2	LIM domain 7	LMO7
Hs:14002	0.969284	0.158196	-0.305082	0.00760251	0.297479	yes	yes	no	3	0.602561	1.51841	182_30	Image:122955	R00323	null	chr13 (98,732,248-98,733,032)	NULL	null	null	null	null
Hs:26853	0.969186	0.15845	-0.515447	0.255776	0.259671	yes	yes	yes	3	0.775118	1.71133	156_38	Image:727263	AA412059	null	chr1 (243,070,564-243,073,391)	224824_at	AV694386	chr1:243065278-243074982 (+) // 79.36 // q44	family with sequence similarity 36, member A	FAM36A
Hs:49594	0.968909	0.159163	-0.610051	0.303313	0.306739	yes	yes	yes	3	0.91679	1.88791	189_80	Image:1911793	AI268846	null	chr14 (37,581,260-37,581,623)	240506_at	AI268846	chr14:37581209-37581591 (-) // 100.0 // q21.1	Transcribed locus	---
Hs:14737	0.968353	0.160588	-0.300841	0.00622094	0.294621	yes	yes	no	3	0.595462	1.51096	258_58	Image:211361	H66664	null	chr12 (92,645,655-92,646,493)	209833_at	U79115	chr12:92595297-92768426 (+) // 98.63 // q22	CASP2 and RIPK1 domain containing adaptor with death domain	CRADD
Hs:48573	0.968268	0.160805	-0.495266	0.247349	0.247917	yes	yes	yes	3	0.743183	1.67387	130_26	Image:1855734	AI264061	null	chr4 (6,936,180-6,936,791)"	212441_at	D86985	chr4:6894733-6936396 (+) // 98.4 // p16.1	KIAA0232	KIAA0232
Hs:25916	0.968134	0.161146	-0.322046	0.160987	0.161059	yes	yes	no	3	0.483105	1.39775	106_11	Image:753653	AA479962	null	chr14 (20,748,126-20,804,340)	200751_s_at	BE898861	chr2:190496145-190497857 (+) // 90.42 // q32.2 /// chr14:20748544-20807421 (-) // 92.99 // q11.2	heterogeneous nuclear ribonucleoprotein C (C1/C2)	HNRNPC
Hs:28078	0.967823	0.161936	-0.363992	0.182347	0.181645	yes	yes	yes	3	0.546339	1.46038	185_66	Image:148634	H12620	null	chr1 (93,317,456-93,377,216)	209705_at	BG033764	chr1:93366386-93377202 (+) // 90.27 // p22.1	metal response element binding transcription factor 2	MTF2
Hs:49486	0.967738	0.162148	-0.282897	0.141803	0.141094	yes	no	no	3	0.4247	1.34229	180_80	Image:1896729	AI298110	null	chr3 (173,240,081-173,601,188)	NULL	null	null	null	null
Hs:17443	0.967625	0.162435	-0.461948	0.231733	0.230215	yes	yes	yes	3	0.693681	1.6174	90_32	Image:345123	W72167	null	chr4 (99,610,534-99,798,400)	225388_at	AI928507	chr4:99610540-99612504 (-) // 97.79 // q23	tetraspanin 5	TSPAN5
Hs:38779	0.967593	0.162515	-0.347519	0.174368	0.173151	yes	yes	no	3	0.521888	1.43583	84_19	Image:1570786	AA932088	null	null	NULL	null	null	null	null
Hs:10442	0.967545	0.162637	-0.365733	0.183568	0.182165	yes	yes	yes	3	0.549301	1.46338	297_28	Image:292613	N68565	null	chr2 (55,059,880-55,060,480)	210968_s_at	AF333336	chr2:55053455-55129830 (-) // 99.26 // p16.1	reticulon 4	RTN4
Hs:47011	0.96642	0.165447	-0.303525	0.153505	0.15002	yes	no	no	3	0.45703	1.37271	66_52	Image:1744573	AI193840	null	chr17 (77,025,445-77,047,952)	236604_at	BF195603	chr17:77043579-77045443 (-) // 96.76 // q25.3	BAH domain and coiled-coil containing 1	BAHCC1
Hs:17811	0.966327	0.165676	-0.474061	0.2399	0.234162	yes	yes	yes	3	0.713961	1.6403	322_60	Image:278002	N63447	null	null	217196_s_at	AL110158	chr1:199090570-199095519 (+) // 95.19 // q32.1	calmodulin regulated spectrin-associated protein 1-like 1	CAMSAP1L1
Hs:47926	0.96548	0.167761	-0.322404	0.164068	0.158336	yes	yes	no	3	0.486472	1.40101	180_106	Image:1842214	AI218920	null	chr7 (104,814,976-104,815,558)	239811_at	BF954306	chr7:104814985-104815578 (-) // 93.84 // q22.2	---	---
Hs:40308	0.964854	0.169282	-0.277351	0.00141688	0.275934	yes	yes	no	3	0.553284	1.46742	248_47	Image:128811	R10075	null	chr22 (45,014,523-45,016,474)	1558631_at	BG426657	chr22:45010448-45011556 (+) // 70.69 // q13.31	peroxisome proliferator-activated receptor alpha	PPARA
Hs:38211	0.9647	0.169656	-0.340146	0.173973	0.166173	yes	yes	no	3	0.514119	1.42812	330_19	Image:951015	AA620426	NM_001635	chr7 (38,389,832-38,637,545)	205257_s_at	NM_001635	chr7:38389845-38637533 (-) // 99.36 // p14.1	amphiphysin	AMPH
Hs:49659	0.964215	0.170825	-0.387339	0.000898878	0.386441	yes	yes	yes	3	0.77378	1.70974	346_107	Image:1898031	AI299673	NM_017817	chr13 (109,973,420-110,012,081)	219622_at	NM_017817	chr13:109973414-110012072 (-) // 98.43 // q34	RAB20, member RAS oncogene family	RAB20
Hs:22440	0.964024	0.171281	-0.364704	0.18734	0.177363	yes	yes	no	3	0.552044	1.46616	226_36	Image:273054	N36404	null	chr12 (93,166,269-93,174,591)	206470_at	NM_005761	chr12:93066629-93223356 (+) // 97.72 // q22	plexin C1	PLXNC1
Hs:39656	0.963302	0.173003	-0.329571	0.170066	0.159505	yes	yes	no	3	0.499637	1.41386	109_20	Image:29965	R42422	NM_145341	chr10 (112,621,586-112,649,753)	1557166_at	BC043171	chr10:112622478-112625588 (+) // 92.64 // q25.2	programmed cell death 4 (neoplastic transformation inhibitor)	PDCD4
Hs:31095	0.963193	0.173261	-0.436128	0.225205	0.210924	yes	yes	yes	3	0.661333	1.58154	344_41	Image:814062	AA465338	null	chr4 (154,606,948-154,777,466)	209760_at	AL136932	chr4:154725435-154777225 (+) // 97.57 // q31.3	KIAA0922	KIAA0922
Hs:40326	0.963109	0.17346	-0.297962	0.15394	0.144022	yes	no	no	3	0.451902	1.36784	56_20	Image:1643090	AI025331	null	chr12 (19,565,177-19,566,431)	235184_at	AI580966	chr12:19565290-19566591 (+) // 87.7 // p12.3	AE binding protein 2	AEBP2
Hs:46249	0.963105	0.173469	-0.294465	0.152137	0.142328	yes	no	no	3	0.446602	1.36283	274_51	Image:1715786	AI151218	null	chr1 (94,657,088-94,657,722)	1554878_a_at	BC009712	chr1:94656594-94716851 (+) // 79.55 // p21.3	ATP-binding cassette, sub-family D (ALD), member 3	ABCD3
Hs:31119	0.963033	0.17364	-0.401864	0.207719	0.194146	yes	yes	yes	3	0.609583	1.52582	344_14	Image:826109	AA521327	null	chr17 (52,694,475-52,700,907)	239232_at	AA521410	chr17:52700222-52700898 (+) // 70.88 // q22	Musashi homolog 2 (Drosophila)	MSI2
Hs:48407	0.962789	0.174216	-0.336854	0.17438	0.162474	yes	yes	no	3	0.511234	1.42527	193_107	Image:1850346	AI249075	null	chr1 (120,083,132-120,088,359)	201397_at	NM_006623	chr1:120056068-120088359 (+) // 75.59 // p12	phosphoglycerate dehydrogenase	PHGDH
Hs:50162	0.962659	0.174522	-3.59715	1.86364	1.73351	yes	yes	yes	3	5.46079	44.0413	291_81	Image:1946026	AI341793	NM_019079	chr1 (62,433,124-62,449,806)	NULL	null	null	null	null
Hs:17940	0.962525	0.174836	-0.265676	-0.00131871	0.266994	yes	yes	no	3	0.53267	1.4466	231_33	Image:428665	AA004324	NM_138348	chr5 (14,734,524-14,747,952)	228382_at	AI659556	chr5:14717857-14746768 (+) // 92.05 // p15.2	family with sequence similarity 105, member B	FAM105B
Hs:32996	0.962118	0.175789	-0.348453	0.18113	0.167323	yes	yes	no	3	0.529583	1.44351	124_42	Image:436153	AA703249	null	chr13 (110,343,046-110,365,354)	215504_x_at	AF131777	chr13:110350427-110352397 (+) // 82.75 // q34	Clone 25061 mRNA sequence	---
Hs:40577	0.961813	0.176501	-0.337777	0.175908	0.161869	yes	yes	no	3	0.513685	1.42769	27_47	Image:2009569	AI337108	NM_003884	chr3 (20,056,528-20,170,898)	239585_at	AV735100	chr3:20165581-20165990 (+) // 49.77 // p24.3	P300/CBP-associated factor	PCAF
Hs:13225	0.96163	0.176926	-0.347167	0.180999	0.166168	yes	yes	no	3	0.528165	1.44209	258_30	Image:211878	H68724	null	chr13 (27,703,398-27,704,736)	225563_at	AI970788	chr13:27765536-27767469 (+) // 97.26 // q12.2	PAN3 polyA specific ribonuclease subunit homolog (S. cerevisiae)	PAN3
Hs:24205	0.961621	0.176946	-0.423331	-0.00373306	0.427064	yes	yes	yes	3	0.850395	1.80299	264_10	Image:489407	AA045641	NM_012089	chr1 (227,718,953-227,761,052)	223320_s_at	AF277184	chr15_random:285337-286052 (+) // 92.23 // /// chr15:26324566-26325281 (+) // 92.23 // q13.1 /// chr1:227719053-227719763 (-) // 97.46 // q42.13 /// chr15:20240873-20241588 (-) // 92.23 // q11.2 /// chr15:26549304-26550019 (-) // 92.23 // q13.1	ATP-binding cassette, sub-family B (MDR/TAP), member 10	ABCB10
Hs:10654	0.961414	0.177427	-0.283551	-0.00274968	0.286301	yes	yes	no	3	0.569852	1.48437	171_1	Image:725680	AA399334	NM_003222	chr20 (54,637,765-54,647,743)	205286_at	U85658	chr20:54637841-54647740 (+) // 97.11 // q13.31	transcription factor AP-2 gamma (activating enhancer binding protein 2 gamma)	TFAP2C
Hs:34809	0.961381	0.177501	-0.384551	0.200791	0.183761	yes	yes	yes	3	0.585342	1.50039	135_71	Image:460149	AA676866	null	chr12 (118,734,951-118,735,827)	212801_at	AI861788	chr12:118607978-118683242 (-) // 98.45 // q24.23	citron (rho-interacting, serine/threonine kinase 21)	CIT
Hs:37023	0.961363	0.177545	-0.362447	0.18927	0.173176	yes	yes	no	3	0.551717	1.46583	342_72	Image:1585327	AA976642	null	chr17 (60,955,157-60,988,212)	224498_x_at	BC006295	chr17:60955146-60986908 (-) // 87.33 // q24.1	axin 2 (conductin, axil)	AXIN2
Hs:34967	0.960934	0.178532	-0.322651	0.168923	0.153728	yes	yes	no	3	0.491573	1.40598	201_98	Image:506033	AA708458	null	chr3 (23,994,420-23,997,114)	225768_at	AI761621	chr3:23995466-23997112 (+) // 94.11 // p24.2	nuclear receptor subfamily 1, group D, member 2	NR1D2
Hs:29727	0.960914	0.178579	-0.407517	0.21338	0.194137	yes	yes	yes	3	0.620896	1.53783	350_67	Image:431869	AA678373	NM_020812	chr19 (11,170,972-11,234,168)	221794_at	AI198543	chr19:11170970-11187545 (-) // 96.81 // p13.2	dedicator of cytokinesis 6	DOCK6
Hs:22355	0.960746	0.178964	-0.450638	0.236195	0.214443	yes	yes	yes	3	0.686833	1.60975	197_36	Image:627343	AA190785	null	chr1 (199,083,900-199,095,185)	212763_at	AW593213	chr1:199084384-199096455 (+) // 97.6 // q32.1	calmodulin regulated spectrin-associated protein 1-like 1	CAMSAP1L1
Hs:25274	0.960613	0.17927	-0.530993	0.278533	0.25246	yes	yes	yes	3	0.809525	1.75263	316_91	Image:742819	AA400485	null	chr9 (98,670,503-98,677,637)	NULL	null	null	null	null
Hs:15733	0.959966	0.180747	-0.358557	0.188802	0.169754	yes	yes	no	3	0.547359	1.46141	280_31	Image:295916	W04152	null	chr17 (12,683,743-12,685,088)	205414_s_at	NM_014859	chr17:12633580-12835684 (+) // 99.95 // p12	Rho-type GTPase-activating protein RICH2	RICH2
Hs:11087	0.959482	0.181842	-0.37646	0.198791	0.177669	yes	yes	yes	3	0.575252	1.48994	212_55	Image:24032	R37937	NM_003805	chr12 (92,595,282-92,768,646)	209833_at	U79115	chr12:92595297-92768426 (+) // 98.63 // q22	CASP2 and RIPK1 domain containing adaptor with death domain	CRADD
Hs:30824	0.95946	0.181894	-0.406231	0.21454	0.191691	yes	yes	yes	3	0.620772	1.5377	117_14	Image:827196	AA521307	null	chr9 (127,761,661-127,762,392)	204082_at	NM_006195	chr9:127549553-127769189 (+) // 99.96 // q33.3	pre-B-cell leukemia homeobox 3	PBX3
Hs:49019	0.959432	0.181956	-0.285849	0.150988	0.134861	yes	no	no	3	0.436836	1.35363	207_80	Image:1875175	AI274368	null	chr22 (43,518,118-43,518,525)	1555162_at	AF195969	chr22:43499789-43584345 (+) // 60.58 // q13.31	proline rich 5 (renal) /// PRR5-ARHGAP8 fusion	LOC553158 /// PRR5
Hs:26264	0.959193	0.182495	-0.404251	0.213826	0.190425	yes	yes	yes	3	0.618076	1.53483	118_65	Image:813631	AA447739	NM_016551	chr12 (27,017,866-27,058,531)	222477_s_at	BC005176	chr12:27017848-27058531 (-) // 98.38 // p11.23	transmembrane 7 superfamily member 3	TM7SF3
Hs:13726	0.959101	0.182702	-0.529859	0.280414	0.249445	yes	yes	yes	3	0.810273	1.75354	171_3	Image:295985	N67039	null	chr7 (92,072,173-92,082,162)	224848_at	AA922068	chr7:92072173-92074460 (-) // 95.45 // q21.2	cyclin-dependent kinase 6	CDK6
Hs:11351	0.958566	0.1839	-0.388212	0.206085	0.182127	yes	yes	yes	3	0.594297	1.50974	219_82	Image:213136	H69582	null	null	NULL	null	null	null	null
Hs:28825	0.958266	0.18457	-0.370354	0.196943	0.173411	yes	yes	yes	3	0.567296	1.48174	265_94	Image:395400	AA757401	null	chr12 (56,202,926-56,210,198)	227832_at	AW207668	chr12:56209028-56210198 (+) // 95.81 // q13.3	methyl-CpG binding domain protein 6	MBD6
Hs:44976	0.95821	0.184695	-0.300704	0.159957	0.140748	yes	no	no	3	0.460661	1.37617	249_77	Image:1672052	AI074530	null	chr12 (54,445,589-54,446,511)	1554451_s_at	AF141342	chr12:54501309-54507574 (-) // 81.21 // q13.2	DnaJ (Hsp40) homolog, subfamily C, member 14	DNAJC14
Hs:33019	0.957599	0.186051	-0.317325	0.169384	0.147941	yes	no	no	3	0.486709	1.40125	92_15	Image:448073	AA702689	null	chr11 (34,034,999-34,036,042)	200722_s_at	BG258784	chr11:34029805-34079238 (+) // 97.42 // p13	cell cycle associated protein 1	CAPRIN1
Hs:34521	0.957558	0.186141	-0.334998	0.178858	0.15614	yes	yes	no	3	0.513856	1.42786	160_70	Image:384740	AA709432	null	chr11 (63,771,566-63,772,262)	NULL	null	null	null	null
Hs:31365	0.957005	0.187358	-0.241738	-0.00678229	0.24852	yes	no	no	3	0.490257	1.4047	155_41	Image:815796	AA485215	null	chr9 (42,216,516-42,218,240)	NULL	null	null	null	null
Hs:42113	0.956929	0.187524	-0.301415	0.161496	0.139919	yes	no	no	3	0.46291	1.37832	27_48	Image:2049813	AI349234	null	chr10 (105,196,528-105,202,150)	57715_at	W72694	chr10:105196532-105199381 (-) // 77.4 // q24.33	family with sequence similarity 26, member B	FAM26B
Hs:38286	0.956277	0.18895	-0.501825	0.269849	0.231976	yes	yes	yes	3	0.771674	1.70725	47_46	Image:361611	W96163	NM_005749	chr17 (46,294,597-46,296,412)	228834_at	BF240286	chr17:46295617-46296416 (+) // 90.23 // q21.33	transducer of ERBB2, 1	TOB1
Hs:14785	0.956233	0.189046	-0.28438	-0.00887607	0.293256	yes	yes	no	3	0.577636	1.4924	258_4	Image:295497	W23541	null	chr12 (11,812,828-11,815,102)	1561167_at	AF147300	chr12:11758523-11758851 (+) // 94.49 // p13.2	Full length insert cDNA clone YA75A09	---
Hs:38912	0.956202	0.189113	-1.00792	0.542221	0.465702	yes	yes	yes	3	1.55014	2.92846	126_100	Image:1950782	AI336342	NM_001764	chr1 (156,564,403-156,567,882)	206749_at	NM_001764	chr1:156564402-156567882 (-) // 94.59 // q23.1	CD1b molecule	CD1B
Hs:41502	0.955999	0.189553	-0.409316	0.220441	0.188875	yes	yes	yes	3	0.629757	1.5473	53_102	Image:180561	R84981	NM_000848	chr1 (110,031,965-110,037,890)	215333_x_at	X08020	chr1:110031988-110037889 (+) // 98.44 // p13.3 /// chr1:110000504-110019430 (+) // 90.45 // p13.3	glutathione S-transferase M1	GSTM1
Hs:41193	0.955899	0.189771	-0.350603	0.188925	0.161679	yes	yes	no	3	0.539528	1.4535	141_21	Image:757229	AA426028	null	chr9 (15,464,189-15,464,981)	209337_at	AF063020	chr9:15454066-15500982 (-) // 99.2 // p22.3	PC4 and SFRS1 interacting protein 1	PSIP1
Hs:47113	0.955781	0.190025	-0.481828	0.259803	0.222025	yes	yes	yes	3	0.741631	1.67206	259_52	Image:1750850	AI939356	null	chr14 (67,918,553-67,920,114)	1554496_at	BC030219	chr14:67356290-68132491 (+) // 76.41 // q24.1	RAD51-like 1 (S. cerevisiae)	RAD51L1
Hs:36756	0.955775	0.190039	-3.24004	1.7471	1.49294	yes	yes	yes	3	4.98713	31.7159	239_45	Image:1551239	AA933744	NM_019079	chr1 (62,433,124-62,449,806)	219955_at	NM_019079	chr1:62433135-62449682 (+) // 37.68 // p31.3	LINE-1 type transposase domain containing 1	L1TD1
Hs:34524	0.955545	0.190536	-0.315023	0.17008	0.144942	yes	yes	no	3	0.485103	1.39969	256_70	Image:431873	AA678375	null	null	1562644_at	BC037529	chr4:75242692-75268044 (+) // 40.81 // q13.3	methylenetetrahydrofolate dehydrogenase (NADP+ dependent) 2-like	MTHFD2L
Hs:45240	0.955295	0.191075	-0.246719	-0.00863971	0.255358	yes	no	no	3	0.502077	1.41625	252_104	Image:1661846	AI082295	null	chr9 (129,596,451-129,597,364)	NULL	null	null	null	null
Hs:13323	0.954742	0.192263	-0.298368	0.161791	0.136577	yes	no	no	3	0.460159	1.37569	323_30	Image:129502	R16456	NM_182946	chr14 (50,262,299-50,360,106)	234299_s_at	AK027054	chr14:50257965-50272081 (-) // 87.41 // q22.1	ninein (GSK3B interacting protein)	NIN
Hs:39317	0.954485	0.192812	-0.388821	0.21113	0.17769	yes	yes	yes	3	0.599951	1.51566	6_74	Image:123608	R00843	null	null	NULL	null	null	null	null
Hs:14029	0.953565	0.194766	-0.290222	0.158365	0.131858	yes	no	no	3	0.448587	1.3647	278_3	Image:230224	H93463	null	chr12 (19,564,318-19,565,256)	NULL	null	null	null	null
Hs:26574	0.952614	0.196767	-0.390195	0.213981	0.176213	yes	yes	yes	3	0.604176	1.52011	61_38	Image:785710	AA449326	null	chr12 (114,881,397-114,882,228)	212209_at	AL133033	chr12:114880763-114941515 (-) // 99.27 // q24.21	mediator complex subunit 13-like	MED13L
Hs:31038	0.95258	0.196837	-0.390156	0.213997	0.176158	yes	yes	yes	3	0.604153	1.52009	56_95	Image:824066	AA491223	NM_194270	chr2 (38,956,607-38,963,293)	226790_at	AW015683	chr2:38956632-38963352 (+) // 98.48 // p22.1	MORN repeat containing 2	MORN2
Hs:48041	0.952448	0.197114	-0.380735	0.208974	0.171761	yes	yes	yes	3	0.589709	1.50494	25_79	Image:1847429	AI239728	null	chr5 (56,241,729-56,242,883)	240840_s_at	AI208292	chr5:56241713-56242879 (+) // 97.03 // q11.2	chromosome 5 open reading frame 35	C5orf35
Hs:39699	0.952261	0.197503	-0.254903	-0.0120254	0.266928	yes	no	no	3	0.52183	1.43578	330_74	Image:950459	AA599106	null	chr5 (69,233,547-69,235,595)	234827_at	AL117603	chr5:21370256-21373246 (+) // 64.18 // p14.3 /// chr5:70044274-70047237 (+) // 61.79 // q13.2 /// chr5:69169149-69172113 (+) // 60.3 // q13.2 /// chr5:69725876-69728840 (+) // 58.81 // q13.2 /// chr5_h2_hap1:847372-850335 (+) // 62.95 // /// chr5_h2_hap1:	MRNA; cDNA DKFZp564M0463 (from clone DKFZp564M0463)	---
Hs:49968	0.951599	0.19888	-0.31173	0.171851	0.139879	yes	no	no	3	0.48358	1.39821	225_81	Image:1941917	AI207143	null	chr1 (15,310,896-15,311,345)	NULL	null	null	null	null
Hs:26601	0.95109	0.199931	-0.335391	0.185376	0.150015	yes	yes	no	3	0.520767	1.43472	157_11	Image:788575	AA452877	null	chr10 (70,257,605-70,322,821)	1553202_at	NM_152709	chr10:70314561-70325215 (+) // 99.91 // q21.3	storkhead box 1	STOX1
Hs:25895	0.950881	0.200362	-0.283507	0.156865	0.126641	yes	no	no	3	0.440372	1.35695	202_38	Image:594581	AA169631	NM_016374	chr1 (233,396,835-233,558,123)	224322_at	AB030181	chr1:233410097-233470272 (-) // 85.02 // q42.3	AT rich interactive domain 4B (RBP1-like)	ARID4B
Hs:24007	0.950859	0.200406	-1.0741	0.594371	0.479733	yes	yes	yes	3	1.66848	3.17879	70_10	Image:626343	AA188661	NM_004844	chr3 (15,271,385-15,348,892)	201810_s_at	AL562152	chr3:15271363-15349070 (-) // 92.33 // p24.3	SH3-domain binding protein 5 (BTK-associated)	SH3BP5
Hs:25707	0.950514	0.201115	-0.245778	-0.013291	0.259069	yes	no	no	3	0.504847	1.41897	324_38	Image:626206	AA188761	NM_018193	chr15 (87,588,198-87,661,345)	203366_at	NM_002693	chr15:87660552-87679030 (-) // 94.69 // q26.1	polymerase (DNA directed), gamma	POLG
Hs:49966	0.950225	0.201706	-2.29319	1.27304	1.02015	yes	yes	yes	3	3.56623	11.8452	161_81	Image:1941870	AI203404	null	chr1 (62,449,610-62,450,595)	NULL	null	null	null	null
Hs:37433	0.949903	0.202363	-0.288307	0.160309	0.127998	yes	no	no	3	0.448617	1.36473	26_18	Image:1625595	AI005265	null	chr3 (142,957,018-142,957,540)	NULL	null	null	null	null
Hs:28773	0.949862	0.202446	-0.324692	0.180577	0.144114	yes	yes	no	3	0.505269	1.41939	132_40	Image:173087	H20676	null	chr1 (191,248,125-191,252,243)	1570145_at	BC015381	chr1:191294089-191295812 (-) // 95.36 // q31.2	ubiquitin carboxyl-terminal hydrolase L5	UCHL5
Hs:12114	0.949732	0.202712	-0.394782	-0.0225588	0.417341	yes	yes	yes	3	0.812123	1.75579	43_83	Image:813266	AA456394	NM_001449	chrX (135,057,346-135,121,174)	201539_s_at	U29538	chrX:135116236-135119952 (+) // 100.0 // q26.3 /// chr3:171146289-171147253 (-) // 92.44 // q26.2	four and a half LIM domains 1	FHL1
Hs:27277	0.948504	0.205193	-0.302693	-0.0187449	0.321438	yes	yes	yes	3	0.624131	1.54128	264_12	Image:28436	R40663	null	chr1 (233,453,630-233,454,197)	224322_at	AB030181	chr1:233410097-233470272 (-) // 85.02 // q42.3	AT rich interactive domain 4B (RBP1-like)	ARID4B
Hs:26289	0.948319	0.205565	-0.290077	0.162563	0.127514	yes	no	no	3	0.452639	1.36854	150_38	Image:767164	AA424556	null	chr1 (212,588,663-212,590,095)	226282_at	AW129783	chr1:212588665-212590581 (-) // 94.59 // q41	Full length insert cDNA clone ZE03F06	---
Hs:41984	0.948207	0.205789	-0.378583	0.212279	0.166304	yes	yes	yes	3	0.590862	1.50615	126_102	Image:1675273	AI052192	NM_001001523	chr1 (150,045,190-150,070,972)	206419_at	NM_005060	chr1:150046376-150070933 (-) // 97.91 // q21.3	RAR-related orphan receptor C	RORC
Hs:49965	0.947784	0.206635	-1.06903	0.600662	0.468369	yes	yes	yes	3	1.66969	3.18147	129_81	Image:1933379	AI352010	null	chr11 (82,647,783-82,674,689)	NULL	null	null	null	null
Hs:17017	0.947752	0.206699	-0.372637	0.209408	0.163229	yes	yes	yes	3	0.582046	1.49697	274_86	Image:220244	H82104	null	chr4 (83,500,773-83,501,218)	239040_at	AW967813	chr4:83500821-83501704 (-) // 93.46 // q21.22	Heterogeneous nuclear ribonucleoprotein D (AU-rich element RNA binding protein 1, 37kDa)	HNRNPD
Hs:39884	0.947512	0.207179	-0.434748	0.244597	0.19015	yes	yes	yes	3	0.679345	1.60141	108_74	Image:151104	H02884	NM_001795	chr16 (64,970,718-64,996,217)	204677_at	NM_001795	chr16:64970721-64996189 (+) // 98.38 // q21	cadherin 5, type 2, VE-cadherin (vascular epithelium)	CDH5
Hs:25533	0.947285	0.207629	-0.415751	0.234165	0.181585	yes	yes	yes	3	0.649916	1.56908	130_11	Image:42008	R60711	null	chr11 (9,116,957-9,243,432)	212561_at	AA349595	chr11:9116947-9243409 (-) // 96.17 // p15.4	RAB6 interacting protein 1	RAB6IP1
Hs:46250	0.947124	0.20795	-0.654304	0.368814	0.285491	yes	yes	yes	3	1.02312	2.03231	306_51	Image:1732666	AI191823	null	null	NULL	null	null	null	null
Hs:16339	0.946823	0.208545	-0.263743	-0.0180478	0.28179	yes	yes	no	3	0.545533	1.45956	67_86	Image:503889	AA131760	null	chr18 (31,823,785-31,901,491)	222558_at	T79568	chr18:31824289-31901527 (-) // 99.64 // q12.2	cyclin-dependent kinase 2B-inhibitor-related protein	P15RS
Hs:26672	0.946725	0.20874	-0.328346	0.185435	0.142911	yes	yes	no	3	0.51378	1.42779	126_38	Image:786107	AA448825	null	chr7 (104,530,331-104,531,490)	1556306_at	AA082707	chr7:104535619-104536555 (-) // 73.12 // q22.2	Chromosome 7 unknown mRNA	---
Hs:50469	0.946626	0.208935	-0.367255	0.207507	0.159748	yes	yes	yes	3	0.574762	1.48943	138_54	Image:1950022	AI338039	null	chr15 (72,273,787-72,288,372)	NULL	null	null	null	null
Hs:19963	0.946507	0.209169	-0.338085	0.191133	0.146952	yes	yes	no	3	0.529218	1.44315	76_7	Image:73659	T54527	null	chr7 (7,975,857-8,095,236)	227525_at	AA058770	chr7:8094306-8095232 (+) // 93.25 // p21.3	glucocorticoid induced transcript 1	GLCCI1
Hs:14230	0.946169	0.209835	-0.321239	0.181902	0.139337	yes	yes	no	3	0.503141	1.4173	185_84	Image:136954	R39751	null	chr4 (15,773,739-15,777,593)	226735_at	AI239899	chr4:15773463-15786949 (-) // 94.51 // p15.32	transmembrane anterior posterior transformation 1	TAPT1
Hs:50075	0.945897	0.210371	-0.305139	0.173009	0.132129	yes	no	no	3	0.478148	1.39295	198_81	Image:1938401	AI263342	null	chr2 (179,026,004-179,034,354)	NULL	null	null	null	null
Hs:11088	0.945655	0.210844	-0.443282	0.251621	0.19166	yes	yes	yes	3	0.694903	1.61878	244_55	Image:293325	N64862	null	chr5 (39,143,143-39,238,886)	211794_at	AF198052	chr5:39143301-39238819 (-) // 95.58 // p13.1	FYN binding protein (FYB-120/130)	FYB
Hs:26979	0.945506	0.211135	-0.306502	0.174103	0.132399	yes	yes	no	3	0.480604	1.39533	321_12	Image:681942	AA256333	NM_022784	chr15 (65,334,242-65,581,193)	1569610_at	BC039463	chr15:65334191-65386610 (+) // 95.38 // q23	IQ motif containing H	IQCH
Hs:37804	0.945364	0.211414	-0.234536	-0.0173624	0.251898	yes	no	no	3	0.486435	1.40098	354_46	Image:1635066	AA995175	null	chr12 (74,708,569-74,711,625)	217997_at	AI795908	chr12:74706865-74711948 (-) // 82.86 // q21.2	pleckstrin homology-like domain, family A, member 1	PHLDA1
Hs:29548	0.945278	0.21158	-0.280103	0.159278	0.120825	yes	no	no	3	0.439381	1.35602	372_40	Image:281103	N50935	NM_018489	chr1 (153,573,368-153,798,757)	1560721_at	BQ711690	chr1:153728859-153769407 (-) // 30.0 // q22	CDNA FLJ33432 fis, clone BRACE2021148	---
Hs:47819	0.945261	0.211615	-0.27001	-0.020095	0.290105	yes	yes	no	3	0.560116	1.47439	214_25	Image:1843109	AI222256	null	chr16 (22,338,366-22,356,584)	232540_x_at	AW732193	chr16:22340593-22341887 (-) // 19.79 // p12.1	hypothetical protein LOC100131998	LOC100131998
Hs:44251	0.944925	0.212269	-0.416449	0.237203	0.179246	yes	yes	yes	3	0.653652	1.57315	73_23	Image:1637893	AI076929	NM_145252	chr16 (2,820,232-2,822,280)	228058_at	AI559190	chr16:2820254-2822286 (+) // 92.57 // p13.3	similar to common salivary protein 1	LOC124220
Hs:49617	0.94436	0.213366	-0.416781	0.238018	0.178763	yes	yes	yes	3	0.654799	1.5744	157_53	Image:1897716	AI299780	null	chr17 (59,557,521-59,558,558)	207061_at	NM_001433	chr17:59474491-59561208 (-) // 97.69 // q23.3	endoplasmic reticulum to nucleus signaling 1	ERN1
Hs:16521	0.943631	0.214771	-0.293838	-0.0236912	0.317529	yes	yes	no	3	0.611367	1.52771	136_5	Image:429800	AA009769	null	chr10 (121,620,857-121,621,765)	217905_at	NM_024834	chr10:121578961-121622256 (-) // 97.52 // q26.11	chromosome 10 open reading frame 119	C10orf119
Hs:14914	0.94355	0.214928	-0.458992	0.263106	0.195886	yes	yes	yes	3	0.722098	1.64958	168_85	Image:207248	H59640	null	chr15 (97,953,207-97,953,779)	NULL	null	null	null	null
Hs:30258	0.943316	0.215376	-0.434226	0.249176	0.18505	yes	yes	yes	3	0.683403	1.60592	36_95	Image:451095	AA704519	null	chr7 (143,601,457-143,622,189)	228596_at	AW009638	chr7:143703661-143704347 (+) // 96.83 // q35 /// chr7:143601339-143602025 (-) // 96.1 // q35	similar to rho guanine nucleotide exchange factor 5	LOC728377
Hs:38022	0.943217	0.215566	-0.303317	0.174134	0.129183	yes	no	no	3	0.477451	1.39228	40_19	Image:1641901	AI018418	null	chr1 (120,279,270-120,281,609)	210756_s_at	AF308601	chr1:120257227-120413543 (-) // 99.14 // p12	Notch homolog 2 (Drosophila)	NOTCH2
Hs:29728	0.943171	0.215655	-0.365752	0.210023	0.155729	yes	yes	yes	3	0.575775	1.49048	382_67	Image:435025	AA700060	null	chr1 (26,158,548-26,160,436)	NULL	null	null	null	null
Hs:11487	0.942855	0.216259	-0.406997	0.234043	0.172954	yes	yes	yes	3	0.64104	1.55945	352_55	Image:210317	H65526	NM_004218	chr19 (8,361,295-8,374,479)	34478_at	X79780	chr19:8360778-8374677 (+) // 76.53 // p13.2	RAB11B, member RAS oncogene family	RAB11B
Hs:14829	0.942706	0.216544	-0.360754	-0.03035	0.391104	yes	yes	yes	3	0.751857	1.68396	131_58	Image:195555	R91822	null	chr16 (21,350,161-21,352,322)	1558686_at	BM983749	chr16:15414077-15414626 (+) // 65.56 // p13.11 /// chr16:21350285-21350728 (+) // 65.56 // p12.2 /// chr16:22425819-22426262 (-) // 65.56 // p12.1	Full length insert cDNA YP99D02	---
Hs:48083	0.942463	0.217006	-0.441723	0.254465	0.187258	yes	yes	yes	3	0.696189	1.62022	221_52	Image:1845870	AI218452	null	chr19 (60,361,845-60,369,732)	230033_at	BF436398	chr19:60361844-60363197 (-) // 94.77 // q13.42	chromosome 19 open reading frame 51	C19orf51
Hs:49263	0.942018	0.217853	-0.260903	-0.0226265	0.283529	yes	no	no	3	0.544432	1.45845	341_26	Image:1892478	AI276948	null	chr3 (125,623,490-125,623,924)	205635_at	NM_003947	chr3:125296274-125721376 (+) // 97.39 // q21.1	kalirin, RhoGEF kinase	KALRN
Hs:50206	0.941195	0.219409	-0.442896	0.2566	0.186296	yes	yes	yes	3	0.699495	1.62394	163_27	Image:1946438	AI339419	null	chr12 (27,015,780-27,023,782)	NULL	null	null	null	null
Hs:39205	0.941179	0.219439	-0.343584	0.199076	0.144508	yes	yes	no	3	0.542661	1.45666	261_101	Image:1552049	AA933721	NM_016156, NM_201281	chr11 (95,205,694-95,296,919)	203211_s_at	AK027038	chr11:95205693-95297107 (-) // 97.89 // q21	myotubularin related protein 2	MTMR2
Hs:44421	0.93947	0.222636	-0.326265	0.190473	0.135793	yes	yes	no	3	0.516738	1.43072	139_50	Image:1589139	AI733398	null	chr14 (20,742,900-20,743,842)	240902_at	AA984647	chr14:20743218-20743842 (-) // 85.58 // q11.2	Hypothetical protein LOC283624	LOC283624
Hs:18831	0.938699	0.224065	-0.437616	0.256338	0.181278	yes	yes	yes	3	0.693954	1.61771	344_6	Image:590264	AA155913	null	chr12 (14,925,409-14,930,055)	202291_s_at	NM_000900	chr12:14926094-14930035 (-) // 99.17 // p12.3	matrix Gla protein	MGP
Hs:32749	0.938483	0.224462	-0.733922	0.430303	0.303619	yes	yes	yes	3	1.16422	2.24113	285_15	Image:436870	AA703090	null	chr12 (55,242,013-55,271,786)	235558_at	AW838569	chr12:55270359-55271275 (+) // 77.18 // q13.3	CDNA FLJ39093 fis, clone NT2RP7020112	---
Hs:29928	0.938104	0.22516	-0.412667	0.242344	0.170322	yes	yes	yes	3	0.655011	1.57463	252_40	Image:431242	AA682533	NM_152524	chr2 (201,105,906-201,156,742)	235425_at	AW965339	chr2:201144030-201144783 (+) // 96.99 // q33.1	shugoshin-like 2 (S. pombe)	SGOL2
Hs:35128	0.937404	0.226444	-0.448464	0.264158	0.184305	yes	yes	yes	3	0.712622	1.63878	366_44	Image:853159	AA668311	null	chr3 (42,364,579-42,365,026)	NULL	null	null	null	null
Hs:28582	0.937249	0.226727	-0.410543	0.241981	0.168561	yes	yes	yes	3	0.652524	1.57192	162_40	Image:190762	H38658	null	chr12 (64,828,497-64,828,795)	NULL	null	null	null	null
Hs:31329	0.937139	0.226927	-0.314665	0.185556	0.129109	yes	yes	no	3	0.500221	1.41443	159_95	Image:815174	AA481138	null	chr4 (83,494,165-83,502,910)	200073_s_at	M94630	chr4:83494147-83513791 (-) // 80.85 // q21.22	heterogeneous nuclear ribonucleoprotein D (AU-rich element RNA binding protein 1, 37kDa)	HNRNPD
Hs:22567	0.937086	0.227024	-0.432242	0.254948	0.177294	yes	yes	yes	3	0.68719	1.61014	71_9	Image:323133	W42464	null	chr18 (32,611,182-32,613,017)	236540_at	BF513410	chr18:32611609-32612173 (-) // 90.19 // q12.2	Transcribed locus	---
Hs:33943	0.936902	0.227359	-0.47479	0.280262	0.194528	yes	yes	yes	3	0.755052	1.68769	86_70	Image:131073	R23241	null	chr12 (92,460,371-92,494,658)	NULL	null	null	null	null
Hs:29413	0.93662	0.227872	-0.310009	0.183213	0.126796	yes	yes	no	3	0.493222	1.40758	279_94	Image:259859	N32895	null	chr12 (63,393,491-63,409,045)	212335_at	AW167793	chr12:63393495-63396131 (-) // 73.95 // q14.2	glucosamine (N-acetyl)-6-sulfatase (Sanfilippo disease IIID)	GNS
Hs:44312	0.936426	0.228225	-0.436886	0.258409	0.178477	yes	yes	yes	3	0.695295	1.61922	110_77	Image:1640609	AI122750	null	chr15 (29,046,361-29,046,915)	220286_at	NM_017762	chr15:29025705-29070910 (-) // 97.04 // q13.3	myotubularin related protein 10	MTMR10
Hs:22854	0.936216	0.228606	-0.319942	0.189406	0.130535	yes	yes	no	3	0.509348	1.42341	46_9	Image:428138	AA002007	null	chr6_cox_hap1 (1,720,356-1,723,316)	242972_at	AI022648	chr6:30381743-30382784 (-) // 97.83 // p21.33 /// chr6_cox_hap1:1722275-1723316 (-) // 97.83 // /// chr6_qbl_hap2:1520604-1521645 (-) // 97.83 //	CDNA FLJ46556 fis, clone THYMU3039807	---
Hs:26131	0.936113	0.228792	-0.36355	0.215315	0.148235	yes	yes	yes	3	0.578865	1.49367	81_92	Image:754400	AA436184	NM_004982	chr12 (21,809,156-21,819,014)	205303_at	BF514158	chr12:21809156-21819014 (-) // 99.29 // p12.1	potassium inwardly-rectifying channel, subfamily J, member 8	KCNJ8
Hs:11017	0.935771	0.229409	-0.457475	0.271332	0.186143	yes	yes	yes	3	0.728806	1.65727	275_28	Image:753914	AA479093	NM_002223	chr12 (26,381,596-26,877,398)	202660_at	AA834576	chr12:26379551-26877398 (-) // 99.29 // p11.23	inositol 1,4,5-triphosphate receptor, type 2	ITPR2
Hs:33414	0.935251	0.230347	-0.292218	0.173694	0.118524	yes	no	no	3	0.465911	1.38119	40_16	Image:433184	AA680145	NM_007222	chr8 (124,329,878-124,355,728)	1554063_at	BC012379	chr8:124307435-124355664 (-) // 84.23 // q24.13	chromosome 8 open reading frame 76	C8orf76
Hs:38677	0.935012	0.230777	-0.374169	0.222627	0.151542	yes	yes	yes	3	0.596795	1.51235	279_46	Image:685633	AA255881	NM_003557	chr1 (149,437,696-149,488,629)	207391_s_at	NM_003557	chr1:149437695-149488629 (+) // 99.97 // q21.2 /// chr6:7931391-7935095 (+) // 90.25 // p24.3 /// chr10:95709661-95711648 (-) // 51.74 // q23.33	phosphatidylinositol-4-phosphate 5-kinase, type I, alpha	PIP5K1A
Hs:26854	0.934277	0.232093	-0.443605	0.264745	0.17886	yes	yes	yes	3	0.70835	1.63393	188_38	Image:787907	AA452270	null	chr5 (122,557,223-122,557,861)	236577_at	AI860775	chr5:122557381-122557858 (+) // 97.35 // q23.2	Transcribed locus	---
Hs:50521	0.933806	0.232932	-0.338543	0.202434	0.136108	yes	yes	no	3	0.540977	1.45496	267_108	Image:1950245	AI342212	null	chr1 (95,471,317-95,472,145)	NULL	null	null	null	null
Hs:13957	0.932732	0.234835	-0.571049	0.342961	0.228088	yes	yes	yes	3	0.91401	1.88428	278_84	Image:120173	T95693	null	chr1 (227,725,776-227,726,337)	223320_s_at	AF277184	chr15_random:285337-286052 (+) // 92.23 // /// chr15:26324566-26325281 (+) // 92.23 // q13.1 /// chr1:227719053-227719763 (-) // 97.46 // q42.13 /// chr15:20240873-20241588 (-) // 92.23 // q11.2 /// chr15:26549304-26550019 (-) // 92.23 // q13.1	ATP-binding cassette, sub-family B (MDR/TAP), member 10	ABCB10
Hs:28347	0.931846	0.236395	-0.3005	0.181121	0.119379	yes	no	no	3	0.48162	1.39631	348_93	Image:242007	H92977	null	chr12 (108,027,808-108,028,646)	202330_s_at	NM_003362	chr12:108020408-108033180 (+) // 95.93 // q24.11	uracil-DNA glycosylase	UNG
Hs:19355	0.931565	0.236888	-0.732773	0.442164	0.290609	yes	yes	yes	3	1.17494	2.25783	198_61	Image:429368	AA007444	NM_005521	chr10 (102,880,252-102,887,547)	207179_at	NM_005521	chr10:102881276-102887529 (+) // 96.37 // q24.31	T-cell leukemia homeobox 1	TLX1
Hs:11726	0.931556	0.236904	-0.353445	-0.0442968	0.397742	yes	yes	yes	3	0.751187	1.68318	294_2	Image:774502	AA429969	NM_002835	chr7 (77,004,771-77,107,308)	202006_at	NM_002835	chr7:77004780-77107101 (+) // 99.63 // q11.23	protein tyrosine phosphatase, non-receptor type 12	PTPN12
Hs:26468	0.930566	0.238631	-0.356585	0.216026	0.140559	yes	yes	no	3	0.57261	1.48721	116_38	Image:811779	AA463460	null	null	212239_at	AI680192	chr5:67557872-67633403 (+) // 94.17 // q13.1	phosphoinositide-3-kinase, regulatory subunit 1 (alpha)	PIK3R1
Hs:24565	0.930544	0.238669	-0.323499	-0.0417276	0.365226	yes	yes	yes	3	0.688725	1.61186	272_37	Image:201931	H52446	NM_024727	chr3 (171,039,661-171,070,347)	220622_at	NM_024727	chr3:171039724-171070412 (-) // 93.71 // q26.2	leucine rich repeat containing 31	LRRC31
Hs:46975	0.929844	0.239884	-1.11789	0.679173	0.438717	yes	yes	yes	3	1.79706	3.47512	70_106	Image:1743991	AI192642	null	chr1 (156,710,869-156,731,301)	1556944_at	AK057554	chr1:156710869-156731300 (-) // 87.23 // q23.1	CDNA FLJ32992 fis, clone THYMU1000098	---
Hs:37418	0.929616	0.240277	-0.417604	0.253942	0.163662	yes	yes	yes	3	0.671545	1.59278	314_45	Image:1621572	AA993478	null	chr1 (228,461,062-228,470,789)	217787_s_at	AL525086	chr1:228269607-228484569 (+) // 97.17 // q42.13	UDP-N-acetyl-alpha-D-galactosamine:polypeptide N-acetylgalactosaminyltransferase 2 (GalNAc-T2)	GALNT2
Hs:28438	0.929369	0.240704	-0.469905	0.286022	0.183883	yes	yes	yes	3	0.755927	1.68872	161_94	Image:175968	H40886	null	chr3 (18,361,873-18,441,839)	241365_at	AA002140	chr3:18361876-18362682 (-) // 99.14 // p24.3	CDNA FLJ42259 fis, clone TKIDN2011289	---
Hs:43648	0.929274	0.240867	-0.261685	-0.0349527	0.296638	yes	yes	no	3	0.558322	1.47256	383_76	Image:1566139	AI075950	NM_138348	chr5 (14,734,524-14,747,952)	228382_at	AI659556	chr5:14717857-14746768 (+) // 92.05 // p15.2	family with sequence similarity 105, member B	FAM105B
Hs:10606	0.929172	0.241044	-0.293354	-0.0392909	0.332645	yes	yes	yes	3	0.625999	1.54328	171_55	Image:45138	H07991	NM_005429	chr4 (177,841,712-177,950,889)	209946_at	U58111	chr4:177841714-177950782 (-) // 96.13 // q34.3	vascular endothelial growth factor C	VEGFC
Hs:25673	0.928875	0.241554	-0.325607	0.198574	0.127034	yes	yes	no	3	0.524181	1.43812	4_65	Image:753021	AA436549	null	chr19 (54,750,782-54,775,626)	217950_at	NM_015953	chr19:54750781-54775626 (-) // 98.8 // q13.33	nitric oxide synthase interacting protein	NOSIP
Hs:42108	0.928663	0.241918	-0.489839	-0.0665031	0.556342	yes	yes	yes	3	1.04618	2.06506	255_75	Image:2253160	AI685539	null	chr1 (61,362,746-61,370,225)	214295_at	AW129056	chr1:61362745-61369908 (+) // 66.43 // p31.3	KIAA0485 protein	KIAA0485
Hs:44073	0.928446	0.242291	-0.300981	0.183862	0.117119	yes	no	no	3	0.484843	1.39943	135_23	Image:1580995	AA939070	null	chr11 (26,263,704-26,266,113)	NULL	null	null	null	null
Hs:33434	0.928439	0.242303	-0.297114	0.181505	0.11561	yes	no	no	3	0.478619	1.39341	297_97	Image:824076	AA491228	null	null	NULL	null	null	null	null
Hs:44167	0.928317	0.242511	-0.445172	0.27208	0.173092	yes	yes	yes	3	0.717252	1.64405	72_23	Image:1581685	AA970066	null	chr1 (62,687,843-62,689,997)	202412_s_at	AW499935	chr1:62674970-62692584 (+) // 98.83 // p31.3	ubiquitin specific peptidase 1	USP1
Hs:23837	0.927873	0.24327	-0.511783	0.313328	0.198455	yes	yes	yes	3	0.825111	1.77167	5_91	Image:310054	N95476	null	chr3 (18,361,873-18,441,839)	241365_at	AA002140	chr3:18361876-18362682 (-) // 99.14 // p24.3	CDNA FLJ42259 fis, clone TKIDN2011289	---
Hs:31904	0.926998	0.244761	-0.352528	0.216555	0.135973	yes	yes	no	3	0.569083	1.48358	109_96	Image:757451	AA437241	null	chr2 (17,020,894-17,021,655)	NULL	null	null	null	null
Hs:36533	0.926833	0.24504	-0.329433	0.202496	0.126938	yes	no	no	3	0.531929	1.44586	13_72	Image:1554906	AA954643	null	chr1 (36,309,289-36,310,688)	235782_at	BF432875	chr1:36310205-36310685 (+) // 97.76 // p34.3	Transcribed locus	---
Hs:43696	0.926823	0.245057	-0.290119	0.178337	0.111782	yes	no	no	3	0.468456	1.38363	383_22	Image:1566518	AI091154	null	chr9 (86,079,887-86,083,055)	232277_at	AA643687	chr9:86080586-86082920 (-) // 49.81 // q21.32	CDNA FLJ11980 fis, clone HEMBB1001304	---
Hs:19260	0.926363	0.245835	-0.31513	0.19405	0.12108	yes	yes	no	3	0.509181	1.42324	229_61	Image:781017	AA446027	null	chr10 (64,241,769-64,246,123)	205249_at	NM_000399	chr10:64241762-64246133 (-) // 99.56 // q21.2	early growth response 2 (Krox-20 homolog, Drosophila)	EGR2
Hs:19912	0.926099	0.246281	-0.29209	0.180043	0.112047	yes	no	no	3	0.472133	1.38716	368_88	Image:33496	R43867	null	chr9 (10,184,822-10,186,814)	NULL	null	null	null	null
Hs:42441	0.925806	0.246776	-0.305305	0.188398	0.116907	yes	no	no	3	0.493703	1.40805	134_22	Image:139018	R62610	null	chr3 (184,508,874-184,509,522)	215112_x_at	AB020668	chr3:184378524-184539371 (-) // 87.09 // q27.1	MCF.2 cell line derived transforming sequence-like 2	MCF2L2
Hs:12548	0.925439	0.247393	-0.837611	0.51759	0.32002	yes	yes	yes	3	1.3552	2.55833	115_29	Image:668182	AA252169	null	chr6 (28,302,741-28,309,223)	205181_at	NM_006299	chr6:28301095-28309223 (+) // 98.35 // p22.1	zinc finger protein 193	ZNF193
Hs:45610	0.924237	0.249405	-0.26492	-0.0401555	0.305076	yes	no	no	3	0.569996	1.48452	167_24	Image:1695279	AI093252	null	chr10 (115,873,007-115,923,941)	219844_at	NM_018017	chr10:115874594-115881747 (-) // 99.74 // q25.3	chromosome 10 open reading frame 118	C10orf118
Hs:40306	0.924081	0.249664	-0.316706	0.196701	0.120005	yes	yes	no	3	0.513408	1.42742	184_47	Image:127370	R08549	null	null	NULL	null	null	null	null
Hs:27715	0.923766	0.250189	-0.282579	0.175712	0.106868	yes	no	no	3	0.458291	1.37391	81_39	Image:491545	AA148542	NM_015000	chr12 (27,288,427-27,370,155)	212572_at	AW779556	chr12:27341922-27370155 (+) // 98.88 // p11.23	serine/threonine kinase 38 like	STK38L
Hs:19594	0.923128	0.251247	-0.422069	0.263068	0.159001	yes	yes	yes	3	0.685136	1.60785	168_7	Image:307471	N93505	null	chrX (38,305,683-38,433,115)	202242_at	NM_004615	chrX:38305740-38433115 (+) // 99.25 // p11.4	tetraspanin 7	TSPAN7
Hs:42135	0.9231	0.251293	-0.436224	0.271918	0.164306	yes	yes	yes	3	0.708142	1.6337	351_48	Image:1088345	AA583574	NM_002963	chr1 (151,696,845-151,699,739)	205916_at	NM_002963	chr1:151655609-151658469 (+) // 95.19 // q21.3 /// chr1:151696844-151699761 (-) // 99.54 // q21.3	S100 calcium binding protein A7	S100A7
Hs:25096	0.922912	0.251604	-0.285989	0.178393	0.107596	yes	no	no	3	0.464382	1.37973	382_91	Image:195162	R91954	null	chr1 (113,045,397-113,046,521)	235742_at	AI436197	chr1:113046063-113046523 (+) // 97.64 // p13.2	Ras homolog gene family, member C	RHOC
Hs:35161	0.922312	0.252594	-0.359463	0.224719	0.134744	yes	yes	yes	3	0.584182	1.49919	267_98	Image:741890	AA401969	null	chr12 (93,113,961-93,114,450)	206470_at	NM_005761	chr12:93066629-93223356 (+) // 97.72 // q22	plexin C1	PLXNC1
Hs:34666	0.922149	0.252864	-0.422946	0.264563	0.158382	yes	yes	yes	3	0.687509	1.6105	165_17	Image:461699	AA682274	null	chr13 (110,343,046-110,344,730)	215504_x_at	AF131777	chr13:110350427-110352397 (+) // 82.75 // q34	Clone 25061 mRNA sequence	---
Hs:48012	0.922145	0.25287	-0.278692	0.174331	0.104361	yes	no	no	3	0.453023	1.36891	248_25	Image:1845702	AI217297	null	chr1 (226,451,891-226,452,213)	NULL	null	null	null	null
Hs:33804	0.921523	0.253892	-0.50865	0.318901	0.189749	yes	yes	yes	3	0.82755	1.77467	240_16	Image:66978	T67547	null	chr12 (27,015,780-27,023,782)	226478_at	BF540749	chr12:27015778-27017212 (-) // 73.4 // p11.23	CDNA FLJ34764 fis, clone NT2NE2002311	---
Hs:34041	0.921209	0.254406	-0.281996	0.177	0.104996	yes	no	no	3	0.458997	1.37459	151_70	Image:146305	R79220	null	chr4 (88,213,131-88,213,455)	1566194_at	R94769	chr4:88132643-88137935 (-) // 65.42 // q21.3	Transcribed locus	---
Hs:45631	0.921055	0.254657	-0.522861	0.328366	0.194495	yes	yes	yes	3	0.851227	1.80404	72_105	Image:1681520	AI084686	NM_018314	chr11 (18,509,821-18,566,829)	1554396_at	BC011011	chr11:18541772-18566804 (-) // 69.46 // p15.1	UEV and lactate/malate dehyrogenase domains	UEVLD
Hs:42381	0.920915	0.254887	-0.367987	0.23122	0.136767	yes	yes	yes	3	0.599207	1.51488	130_76	Image:240534	H90772	null	chr4 (184,378,340-184,378,956)	1554762_a_at	BC017957	chr4:184440753-184474071 (+) // 97.14 // q35.1	WW and C2 domain containing 2	WWC2
Hs:42522	0.920285	0.255913	-0.554649	0.349298	0.205351	yes	yes	yes	3	0.903947	1.87118	35_22	Image:300099	N77929	null	chr4 (99,610,534-99,798,400)	225388_at	AI928507	chr4:99610540-99612504 (-) // 97.79 // q23	tetraspanin 5	TSPAN5
Hs:33991	0.919076	0.257874	-0.448136	0.283443	0.164693	yes	yes	yes	3	0.731579	1.66046	86_16	Image:134658	R28188	null	chr13 (45,681,321-45,681,873)	NULL	null	null	null	null
Hs:39826	0.918593	0.258653	-0.495294	0.313807	0.181487	yes	yes	yes	3	0.809101	1.75212	175_47	Image:345764	W72669	null	chr3 (18,365,244-18,455,208)	203408_s_at	NM_002971	chr3:18365243-18440310 (-) // 96.71 // p24.3	SATB homeobox 1	SATB1
Hs:29292	0.918066	0.259501	-0.290265	0.184248	0.106017	yes	no	no	3	0.474513	1.38945	245_13	Image:290101	N63261	null	chrX (154,007,788-154,010,441)	236476_at	AW779983	chrX:154009978-154010436 (+) // 36.84 // q28	CDNA FLJ38567 fis, clone HCHON2005166	---
Hs:27601	0.91792	0.259735	-0.493342	0.313314	0.180028	yes	yes	yes	3	0.806657	1.74915	268_66	Image:397658	AA708279	null	null	206507_at	NM_014724	chr6:28454710-28475490 (-) // 93.57 // p22.1	zinc finger and SCAN domain containing 12	ZSCAN12
Hs:44232	0.917894	0.259776	-0.814179	0.517119	0.29706	yes	yes	yes	3	1.3313	2.51629	233_50	Image:1622288	AI016274	NM_180989	chr13 (94,052,105-94,079,947)	231871_at	AU160685	chr13:94077326-94079945 (+) // 92.25 // q32.1	G protein-coupled receptor 180	GPR180
Hs:33552	0.917757	0.259996	-0.281902	0.179134	0.102768	yes	no	no	3	0.461036	1.37653	234_70	Image:51909	H24439	null	chr12 (122,344,405-122,415,350)	NULL	null	null	null	null
Hs:15115	0.917693	0.2601	-0.311393	0.197919	0.113474	yes	yes	no	3	0.509312	1.42337	74_58	Image:125709	R07606	null	chr12 (52,912,988-52,960,222)	NULL	null	null	null	null
Hs:47501	0.917572	0.260292	-0.34193	0.21742	0.12451	yes	yes	no	3	0.55935	1.47361	15_52	Image:1755845	AI217871	null	chr4 (15,215,729-15,219,764)	209004_s_at	AF142481	chr4:15215735-15266048 (-) // 96.45 // p15.33	F-box and leucine-rich repeat protein 5	FBXL5
Hs:18345	0.917469	0.260458	-0.610449	0.388302	0.222147	yes	yes	yes	3	0.998751	1.99827	143_6	Image:491644	AA150263	NM_016619	chr4 (84,230,864-84,277,284)	219014_at	NM_016619	chr4:84230864-84254913 (-) // 96.71 // q21.22	placenta-specific 8	PLAC8
Hs:11802	0.917195	0.260896	-0.299197	0.1905	0.108698	yes	no	no	3	0.489697	1.40415	35_2	Image:840654	AA488051	null	chr12 (10,925,846-10,926,492)	205272_s_at	NM_006250	chr12:10973101-10976190 (+) // 89.12 // p13.2 /// chr12:10924826-10928121 (-) // 98.34 // p13.2	proline-rich protein BstNI subfamily 4 /// proline-rich protein HaeIII subfamily 1 /// proline-rich protein HaeIII subfamily 2	PRB4 /// PRH1 /// PRH2
Hs:47053	0.916593	0.261856	-0.413073	0.263558	0.149515	yes	yes	yes	3	0.676631	1.5984	262_25	Image:1753432	AI198570	null	chr2 (70,074,010-70,075,046)	240017_at	AW182817	chr2:70074018-70074479 (-) // 97.46 // p14	Hypothetical gene supported by BC040598	LOC400960
Hs:38242	0.916528	0.261959	-0.355346	0.226777	0.12857	yes	yes	yes	3	0.582123	1.49705	175_100	Image:212414	H69878	NM_000965	chr3 (25,444,758-25,614,410)	205080_at	NM_000965	chr3:25444905-25614424 (+) // 98.12 // p24.2	retinoic acid receptor, beta	RARB
Hs:18031	0.91632	0.262289	-0.315856	0.20172	0.114136	yes	yes	no	3	0.517576	1.43155	72_33	Image:240966	H90894	null	null	213517_at	AW103422	chr12:52140781-52148716 (+) // 92.71 // q13.13	poly(rC) binding protein 2	PCBP2
Hs:48203	0.915991	0.262813	-0.284453	0.181872	0.10258	yes	no	no	3	0.466325	1.38159	222_25	Image:1847889	AI269599	null	null	NULL	null	null	null	null
Hs:33320	0.915254	0.26398	-0.549349	0.352136	0.197213	yes	yes	yes	3	0.901486	1.86799	103_16	Image:135887	R33824	NM_004655	chr17 (60,955,157-60,988,212)	224176_s_at	AF205888	chr17:60956464-60985309 (-) // 99.25 // q24.1	axin 2 (conductin, axil)	AXIN2
Hs:27010	0.914985	0.264405	-0.315054	0.202139	0.112915	yes	yes	no	3	0.517193	1.43117	166_93	Image:48363	H15050	null	chr17 (42,850,683-42,851,089)	NULL	null	null	null	null
Hs:25737	0.914624	0.264973	-0.28095	0.18048	0.100469	yes	no	no	3	0.46143	1.37691	136_11	Image:785684	AA449093	NM_022838	chrX (101,740,814-101,745,739)	1555902_at	BC022066	chrX:101740812-101747238 (+) // 72.12 // q22.1	armadillo repeat containing, X-linked 5	ARMCX5
Hs:45536	0.914376	0.265363	-0.414621	0.266576	0.148045	yes	yes	yes	3	0.681196	1.60347	103_105	Image:1686754	AI095078	null	chr14 (19,824,470-19,827,066)	NULL	null	null	null	null
Hs:49033	0.914104	0.265791	-0.234819	-0.0439542	0.278774	yes	no	no	3	0.513593	1.4276	267_53	Image:1864790	AI284218	null	chr10 (23,450,326-23,450,994)	230575_at	AI620189	chr10:23450474-23450947 (+) // 96.33 // p12.2	methionine sulfoxide reductase B2	MSRB2
Hs:24342	0.913727	0.266382	-0.289481	0.186531	0.10295	yes	no	no	3	0.476012	1.39089	46_64	Image:347740	W81524	null	chr2 (47,240,809-47,255,451)	229571_at	AV763524	chr2:47254910-47255786 (-) // 81.2 // p21	Transcribed locus	---
Hs:44876	0.91288	0.267706	-0.446607	0.288604	0.158003	yes	yes	yes	3	0.73521	1.66464	116_77	Image:1655034	AI022066	null	chr4 (140,259,176-140,259,934)	243469_at	AI022066	chr4:140259288-140259751 (-) // 48.08 // q31.1	Transcribed locus	---
Hs:16218	0.912725	0.267948	-0.288201	0.186338	0.101864	yes	no	no	3	0.474539	1.38947	33_5	Image:810567	AA464578	null	chr1 (154,183,323-154,214,942)	1554783_s_at	AF486838	chr1:154184356-154221776 (-) // 97.52 // q22	rho/rac guanine nucleotide exchange factor (GEF) 2	ARHGEF2
Hs:13997	0.912297	0.268614	-0.276868	0.179268	0.0975998	yes	no	no	3	0.456135	1.37186	22_30	Image:294881	N69540	null	chr1 (153,467,687-153,470,052)	210386_s_at	BC001906	chr1:153445211-153450237 (+) // 89.75 // q22 /// chr1:153467390-153470864 (+) // 52.8 // q22	metaxin 1	MTX1
Hs:15123	0.912214	0.268743	-0.224269	-0.0434524	0.267722	yes	no	no	3	0.491991	1.40638	330_58	Image:295889	N67017	NM_002310	chr5 (38,515,647-38,520,792)	1559986_at	BC038371	chr5:38592627-38644714 (+) // 70.42 // p13.1	CDNA clone IMAGE:4829282	---
Hs:25449	0.909755	0.272539	-0.322644	-0.0652608	0.387905	yes	yes	yes	3	0.710549	1.63643	133_11	Image:753940	AA479106	NM_018164	chr12 (26,949,405-26,982,210)	221652_s_at	AF274950	chr12:26949384-26961934 (-) // 95.89 // p11.23	chromosome 12 open reading frame 11	C12orf11
Hs:14062	0.909038	0.273636	-0.290064	-0.0593894	0.349453	yes	yes	yes	3	0.639517	1.55781	179_57	Image:142326	R70541	null	chr4 (49,022,395-49,023,422)	NULL	null	null	null	null
Hs:48352	0.908169	0.274961	-0.297529	0.195294	0.102235	yes	no	no	3	0.492823	1.4072	384_79	Image:1849985	AI248113	null	null	234974_at	AI769923	chr2:38746575-38815413 (+) // 83.99 // p22.1	Galactose mutarotase (aldose 1-epimerase)	GALM
Hs:15048	0.907724	0.275636	-0.340738	0.223979	0.11676	yes	yes	no	3	0.564717	1.4791	233_31	Image:296454	W00946	NM_145058	chr12 (122,465,889-122,487,217)	227983_at	AI810244	chr12:122465884-122486626 (-) // 83.29 // q24.31	Rab interacting lysosomal protein-like 2	RILPL2
Hs:45954	0.907035	0.27668	-0.331176	0.218179	0.112997	yes	yes	no	3	0.549356	1.46343	43_51	Image:1701827	AI174626	null	chr18 (75,911,009-75,911,643)	1558628_at	BC016878	chr18:75907887-75940179 (+) // 72.16 // q23	Chromosome 18 open reading frame 22	C18orf22
Hs:11801	0.906905	0.276877	-0.324852	0.214102	0.110749	yes	yes	no	3	0.538954	1.45292	3_2	Image:71727	T51350	null	chr1 (47,456,019-47,457,797)	1561211_at	BC040537	chr1:47464055-47469006 (+) // 93.05 // p33	CDNA clone IMAGE:5265906	---
Hs:45229	0.906183	0.277965	-0.29063	0.191993	0.0986372	yes	no	no	3	0.482622	1.39728	287_23	Image:1671196	AI086010	null	chr12 (93,183,559-93,183,915)	206470_at	NM_005761	chr12:93066629-93223356 (+) // 97.72 // q22	plexin C1	PLXNC1
Hs:33272	0.905918	0.278365	-0.296333	0.195927	0.100406	yes	no	no	3	0.49226	1.40665	103_70	Image:859187	AA666317	null	chr13 (113,895,704-113,896,300)	206220_s_at	NM_007368	chr13:113766841-113916112 (-) // 99.61 // q34	RAS p21 protein activator 3	RASA3
Hs:36998	0.905595	0.27885	-0.445828	-0.0965729	0.542401	yes	yes	yes	3	0.988228	1.98375	310_99	Image:1581177	AA970166	null	chr12 (6,962,410-6,962,926)	202793_at	NM_005768	chr12:6955746-6962924 (-) // 84.43 // p13.31	membrane bound O-acyltransferase domain containing 5	MBOAT5
Hs:44899	0.904686	0.280211	-0.612078	0.40628	0.205798	yes	yes	yes	3	1.01836	2.02561	84_50	Image:1644307	AI025577	null	null	205035_at	NM_004715	chr18:75556210-75615489 (+) // 98.48 // q23	CTD (carboxy-terminal domain, RNA polymerase II, polypeptide A) phosphatase, subunit 1	CTDP1
Hs:40289	0.904581	0.280367	-0.429982	0.285505	0.144478	yes	yes	yes	3	0.715487	1.64204	20_47	Image:392353	AA707909	null	chr1 (231,186,504-231,298,235)	1554256_a_at	BC008300	chr1:231337380-231460565 (-) // 89.21 // q42.2	pecanex-like 2 (Drosophila)	PCNXL2
Hs:48200	0.904355	0.280704	-0.387832	0.257701	0.130131	yes	yes	yes	3	0.645534	1.56432	126_25	Image:1849419	AI248048	null	chr19 (7,153,855-7,153,999)	207851_s_at	NM_000208	chr19:7067637-7245011 (-) // 98.38 // p13.2	insulin receptor	INSR
Hs:48607	0.904263	0.280843	-0.276505	0.183782	0.0927229	yes	no	no	3	0.460287	1.37582	71_107	Image:1853543	AI243625	null	null	NULL	null	null	null	null
Hs:32842	0.903719	0.281652	-0.276828	0.184313	0.0925153	yes	no	no	3	0.461141	1.37663	190_15	Image:448747	AA778230	NM_003668, NM_139078	chr12 (110,764,165-110,815,613)	212868_x_at	NM_003668	chr12:110764276-110815604 (-) // 89.46 // q24.12	chromosome 12 open reading frame 47	C12orf47
Hs:42397	0.903675	0.281718	-0.216077	-0.0482312	0.264308	yes	no	no	3	0.480385	1.39512	262_76	Image:143397	R74400	null	chr3 (137,347,857-137,348,782)	209633_at	AL389975	chr3:137167256-137349426 (+) // 93.95 // q22.2	protein phosphatase 2 (formerly 2A), regulatory subunit B'', alpha	PPP2R3A
Hs:18117	0.903352	0.282197	-0.296469	0.197617	0.0988514	yes	no	no	3	0.494086	1.40843	137_33	Image:308747	N93255	null	chr6 (123,864,673-123,865,096)	1552791_a_at	NM_006073	chr6:123580714-123999641 (-) // 96.41 // q22.31	triadin	TRDN
Hs:48549	0.903332	0.282227	-0.380689	0.253772	0.126917	yes	yes	yes	3	0.634461	1.55236	130_53	Image:1851054	AI242023	null	chr12 (26,450,653-26,451,222)	202660_at	AA834576	chr12:26379551-26877398 (-) // 99.29 // p11.23	inositol 1,4,5-triphosphate receptor, type 2	ITPR2
Hs:40501	0.903253	0.282344	-0.301716	0.201177	0.100538	yes	no	no	3	0.502893	1.41705	286_47	Image:1911780	AI268824	null	chr10 (114,700,506-114,902,099)	212759_s_at	AI703074	chr10:114700132-114917423 (+) // 97.22 // q25.2	transcription factor 7-like 2 (T-cell specific, HMG-box)	TCF7L2
Hs:13239	0.903092	0.282583	-0.399232	-0.0899118	0.489144	yes	yes	yes	3	0.888376	1.85109	326_30	Image:245585	N72540	null	chr16 (22,426,998-22,429,645)	211996_s_at	BG256504	chr16:22432232-22455345 (+) // 83.67 // p12.1 /// chr16:22452900-22454712 (+) // 37.64 // p12.1 /// chr16:21320967-21344311 (-) // 82.68 // p12.2 /// chr16:21753401-21776591 (-) // 82.47 // p12.1 /// chr16:30141712-30164784 (-) // 82.4 // p11.2 /// chr16:	KIAA0220-like protein /// hypothetical gene LOC283846 /// hypothetical protein 348162 /// hypothetical protein LOC440345 /// nuclear pore complex interacting protein pseudogene /// similar to Uncharacterized protein KIAA0220	DKFZp547E087 /// LOC100132247 /// LOC23117 /// LOC348162 /// LOC440345 /// LOC613037
Hs:40279	0.902207	0.283893	-0.296354	0.19825	0.0981039	yes	no	no	3	0.494605	1.40893	88_74	Image:1504514	AA904923	null	null	205313_at	NM_000458	chr17:33120547-33179182 (-) // 99.54 // q12	HNF1 homeobox B	HNF1B
Hs:29279	0.901361	0.285138	-0.353546	0.237132	0.116415	yes	yes	yes	3	0.590678	1.50595	209_13	Image:281773	N51758	null	chr3 (157,986,614-157,987,288)	244348_at	AW296253	chr3:157986607-157987067 (-) // 54.03 // q25.31	Transcribed locus	---
Hs:44617	0.900977	0.285702	-0.304175	0.20426	0.0999153	yes	yes	no	3	0.508435	1.42251	273_50	Image:1642938	AI024145	null	chr13 (50,412,623-50,412,958)	1556728_at	T92265	chr13:50439417-50441662 (+) // 63.99 // q14.3	CDNA FLJ14649 fis, clone NT2RP2002070	---
Hs:46776	0.900465	0.286453	-0.278999	0.18765	0.0913491	yes	no	no	3	0.466649	1.3819	252_105	Image:1738604	AI188006	null	chr6 (2,720,071-2,720,651)	218015_s_at	NM_020135	chr6:2711284-2732130 (+) // 75.6 // p25.2	Werner helicase interacting protein 1	WRNIP1
Hs:45722	0.900229	0.286798	-0.401339	0.270129	0.131209	yes	yes	yes	3	0.671468	1.59269	297_105	Image:1701399	AI174570	null	null	NULL	null	null	null	null
Hs:35351	0.899769	0.28747	-0.300901	0.202814	0.0980871	yes	no	no	3	0.503715	1.41786	209_98	Image:1415981	AA947922	null	chr4 (78,853,560-78,855,975)	1553266_at	NM_144571	chr4:78866182-78959546 (-) // 99.94 // q21.1	CCR4-NOT transcription complex, subunit 6-like	CNOT6L
Hs:32551	0.899532	0.287816	-0.375852	0.253516	0.122336	yes	yes	yes	3	0.629368	1.54689	87_15	Image:855557	AA664210	null	chr20 (42,593,982-42,681,090)	221472_at	Z97053	chr20:42559495-42584140 (-) // 83.47 // q13.12	serine incorporator 3	SERINC3
Hs:44880	0.899461	0.287919	-0.918826	0.619892	0.298934	yes	yes	yes	3	1.53872	2.90536	244_77	Image:1655138	AI033329	null	chr12 (64,506,023-64,507,046)	1561633_at	BM989530	chr12:64505169-64632576 (+) // 98.85 // q14.3	high mobility group AT-hook 2	HMGA2
Hs:25470	0.899273	0.288193	-0.527334	0.355973	0.17136	yes	yes	yes	3	0.883307	1.8446	38_92	Image:812967	AA464601	NM_005723	chr4 (99,612,435-99,798,750)	209890_at	AF065389	chr4:99612443-99798747 (-) // 100.0 // q23	tetraspanin 5	TSPAN5
Hs:49158	0.898454	0.289382	-0.379319	0.256696	0.122623	yes	yes	yes	3	0.636015	1.55403	48_26	Image:1879066	AI305158	null	chr6 (3,927,908-3,929,375)	224183_at	AF210650	chr6:3927905-3929351 (+) // 51.04 // p25.2	chromosome 6 open reading frame 50	C6orf50
Hs:23839	0.898252	0.289676	-0.298128	0.201876	0.096252	yes	no	no	3	0.500004	1.41422	69_91	Image:320380	W05355	null	null	1552304_at	NM_032834	chr12:34066482-34072639 (+) // 75.33 // p11.1 /// chr12:36996644-37002797 (+) // 72.64 // q12	asparagine-linked glycosylation 10 homolog (yeast, alpha-1,2-glucosyltransferase)	ALG10
Hs:46688	0.897793	0.290339	-0.286956	0.194581	0.0923752	yes	no	no	3	0.481536	1.39623	127_105	Image:1738269	AI191965	null	chr18 (3,711,754-3,719,184)	1556769_a_at	BC043357	chr18:3643409-3646282 (+) // 98.71 // p11.31	Homo sapiens, clone IMAGE:3883659, mRNA	---
Hs:16258	0.896355	0.292411	-0.465044	0.316707	0.148337	yes	yes	yes	3	0.78175	1.71922	166_86	Image:427931	AA001983	null	chr10 (112,650,823-112,652,404)	213220_at	AV706096	chr10:112648477-112668976 (-) // 84.95 // q25.2	hypothetical LOC92482	LOC92482
Hs:41122	0.896237	0.292581	-0.322453	0.219676	0.102776	yes	yes	no	3	0.542129	1.45612	173_102	Image:451268	AA780064	null	chr14 (80,660,570-80,661,428)	210055_at	BE045816	chr14:80491527-80682394 (+) // 98.09 // q31.1	thyroid stimulating hormone receptor	TSHR
Hs:43694	0.895891	0.293077	-0.260272	-0.0650262	0.325298	yes	yes	no	3	0.58557	1.50063	319_22	Image:1566459	AI141972	null	null	201736_s_at	BF000409	chr5:10406827-10488774 (+) // 96.29 // p15.2	membrane-associated ring finger (C3HC4) 6	2009-03-06
Hs:48712	0.895861	0.293119	-0.452467	0.308597	0.14387	yes	yes	yes	3	0.761064	1.69474	360_107	Image:1854995	AI285989	null	chr9 (130,535,181-130,536,844)	202448_s_at	BE675849	chr9:130531885-130574041 (-) // 96.36 // q34.11	zer-1 homolog (C. elegans)	ZER1
Hs:12686	0.895607	0.293483	-0.364266	0.248629	0.115637	yes	yes	yes	3	0.612894	1.52932	312_2	Image:815555	AA456900	null	chr12 (54,633,498-54,634,151)	203385_at	NM_001345	chr12:54616470-54634072 (+) // 99.14 // q13.2	diacylglycerol kinase, alpha 80kDa	DGKA
Hs:35151	0.895234	0.294016	-0.309863	0.211731	0.0981319	yes	yes	no	3	0.521594	1.43554	334_17	Image:869475	AA680263	null	null	NULL	null	null	null	null
Hs:16660	0.895204	0.29406	-0.376847	0.257525	0.119322	yes	yes	yes	3	0.634372	1.55226	362_59	Image:194023	H51271	null	chr17 (68,718,511-68,719,177)	225319_s_at	AA127686	chr17:68715098-68740090 (-) // 97.51 // q25.1	family with sequence similarity 104, member A	FAM104A
Hs:31084	0.894267	0.295395	-0.687246	0.470947	0.2163	yes	yes	yes	3	1.15819	2.23178	372_41	Image:824260	AA491256	null	chr16 (10,387,416-10,389,103)	228381_at	AV716964	chr16:10387418-10389099 (+) // 80.14 // p13.13	Activating transcription factor 7 interacting protein 2	ATF7IP2
Hs:41117	0.893912	0.2959	-0.356142	0.244308	0.111834	yes	yes	yes	3	0.600449	1.51619	13_102	Image:432541	AA699307	null	null	212820_at	AB020663	chr15:49527199-49560765 (-) // 98.88 // q21.2	Dmx-like 2	DMXL2
Hs:40578	0.89369	0.296215	-0.596482	0.409445	0.187037	yes	yes	yes	3	1.00593	2.00823	59_47	Image:136991	R35861	null	chr14 (61,667,728-61,670,640)	237540_at	AW292481	chr14:61670619-61676444 (-) // 99.66 // q23.2	Transcribed locus	---
Hs:32480	0.89335	0.296697	-0.304147	0.208985	0.0951618	yes	yes	no	3	0.513132	1.42714	119_96	Image:40075	R52016	NM_016334	chr1 (144,475,956-144,538,435)	225463_x_at	BF941168	chr1:145867153-145932377 (+) // 93.9 // q21.1 /// chr1:144595233-144635404 (+) // 74.38 // q21.1 /// chr1:144475767-144538406 (-) // 93.35 // q21.1	G protein-coupled receptor 89B /// G protein-coupled receptor 89A /// G protein-coupled receptor 89C	GPR89A /// GPR89B /// GPR89C
Hs:14779	0.893216	0.296887	-0.450551	0.309705	0.140847	yes	yes	yes	3	0.760256	1.69379	66_4	Image:211951	H68477	null	chr5 (118,762,300-118,763,285)	229814_at	BG149337	chr5:118762797-118763281 (+) // 97.18 // q23.1	Transcribed locus	---
Hs:14109	0.892505	0.297892	-0.210645	-0.0550578	0.265702	yes	no	no	3	0.476347	1.39122	147_3	Image:128118	R09670	null	chr8 (61,761,093-61,762,808)	218829_s_at	NM_017780	chr8:61929610-61942017 (+) // 97.79 // q12.2	chromodomain helicase DNA binding protein 7	CHD7
Hs:17077	0.892258	0.29824	-0.287432	0.198132	0.0893	yes	no	no	3	0.485563	1.40013	278_32	Image:258242	N30655	NM_022469	chr1 (238,720,414-238,842,013)	235504_at	BE786990	chr1:238719842-238721284 (-) // 99.65 // q43	gremlin 2, cysteine knot superfamily, homolog (Xenopus laevis)	GREM2
Hs:42982	0.891122	0.299838	-0.585921	0.405221	0.1807	yes	yes	yes	3	0.991142	1.98776	172_49	Image:1504087	AA904791	null	null	209760_at	AL136932	chr4:154725435-154777225 (+) // 97.57 // q31.3	KIAA0922	KIAA0922
Hs:32437	0.891044	0.299948	-0.516325	0.357169	0.159156	yes	yes	yes	3	0.873494	1.83209	278_42	Image:897144	AA676952	null	chr17 (59,556,575-59,557,757)	239045_at	AW194689	chr17:59557023-59557649 (-) // 98.27 // q23.3	Transcribed locus	---
Hs:42138	0.890247	0.301063	-0.278643	-0.0749716	0.353615	yes	yes	yes	3	0.632257	1.54999	59_21	Image:2254132	AI620336	null	chr20 (8,730,761-8,813,557)	213222_at	AL049593	chr20:8061295-8813547 (+) // 98.51 // p12.3	phospholipase C, beta 1 (phosphoinositide-specific)	PLCB1
Hs:17740	0.889491	0.302119	-0.322344	0.223982	0.0983621	yes	yes	no	3	0.546326	1.46036	353_33	Image:430068	AA009830	null	chr12 (122,372,025-122,372,489)	216161_at	AK024128	chr12:122374841-122376925 (-) // 64.0 // q24.31	Strawberry notch homolog 1 (Drosophila)	SBNO1
Hs:41815	0.889489	0.302122	-0.404673	0.28119	0.123483	yes	yes	yes	3	0.685864	1.60866	88_75	Image:1850385	AI241388	null	chr12 (49,460,174-49,500,268)	1565269_s_at	AF047022	chr12:49494059-49494434 (+) // 81.3 // q13.13	activating transcription factor 1	ATF1
Hs:36895	0.888878	0.302972	-0.288387	0.200738	0.0876487	yes	no	no	3	0.489125	1.40359	85_99	Image:1568882	AA933010	null	chr13 (44,010,916-44,012,330)	215111_s_at	AK027071	chr13:43905660-44047255 (-) // 98.11 // q14.11	TSC22 domain family, member 1	TSC22D1
Hs:33758	0.888769	0.303123	-0.306551	0.213448	0.0931029	yes	yes	no	3	0.519999	1.43395	304_70	Image:897547	AA497010	null	chr12 (52,910,997-52,913,527)	212126_at	BG391282	chr12:52910994-52913958 (-) // 85.17 // q13.13	CDNA clone IMAGE:4842353	---
Hs:20835	0.887925	0.304293	-0.28541	-0.0790451	0.364455	yes	yes	yes	3	0.649865	1.56902	321_8	Image:251826	H96654	NM_016303	chrX (102,498,036-102,500,037)	217975_at	NM_016303	chrX:102498078-102500037 (+) // 68.21 // q22.1	WW domain binding protein 5	WBP5
Hs:26622	0.887877	0.304359	-0.375579	0.262176	0.113403	yes	yes	yes	3	0.637755	1.55591	62_92	Image:785849	AA449120	null	chrX (76,598,961-76,599,427)	NULL	null	null	null	null
Hs:50014	0.887052	0.305499	-0.297172	0.207929	0.0892437	yes	no	no	3	0.505101	1.41922	161_27	Image:1942064	AI206119	null	null	NULL	null	null	null	null
Hs:45681	0.886765	0.305894	-0.308383	0.215947	0.0924356	yes	yes	no	3	0.52433	1.43827	136_51	Image:1682685	AI167877	null	chr12 (65,657,310-65,657,858)	NULL	null	null	null	null
Hs:18428	0.884179	0.309437	-0.41532	0.292942	0.122378	yes	yes	yes	3	0.708262	1.63384	108_6	Image:415707	W84663	null	chr5 (78,732,533-78,732,962)	213793_s_at	BE550452	chr5:78707268-78782702 (-) // 97.18 // q14.1	homer homolog 1 (Drosophila)	HOMER1
Hs:26642	0.883487	0.310379	-0.366619	0.259087	0.107532	yes	yes	no	3	0.625706	1.54297	314_65	Image:35010	R45118	null	chr4 (96,229,221-96,235,056)	210523_at	D89675	chr4:96244580-96294895 (+) // 99.94 // q22.3	bone morphogenetic protein receptor, type IB	BMPR1B
Hs:46803	0.88314	0.31085	-0.305921	0.2164	0.0895212	yes	yes	no	3	0.522321	1.43626	348_78	Image:2063982	AI377055	NM_004823	chr19 (43,502,321-43,511,430)	223658_at	AF134149	chr19:43502343-43511394 (+) // 56.21 // q13.2	potassium channel, subfamily K, member 6	KCNK6
Hs:42533	0.882054	0.31232	-0.767884	0.544804	0.22308	yes	yes	yes	3	1.31269	2.48404	7_22	Image:505243	AA152088	null	chr12 (26,379,545-26,381,060)	202660_at	AA834576	chr12:26379551-26877398 (-) // 99.29 // p11.23	inositol 1,4,5-triphosphate receptor, type 2	ITPR2
Hs:49832	0.881564	0.312982	-0.337658	0.239886	0.097772	yes	yes	no	3	0.577543	1.49231	127_26	Image:1915012	AI340946	null	chr4 (174,484,251-174,484,975)	NULL	null	null	null	null
Hs:12543	0.88067	0.314185	-0.357376	0.254514	0.102862	yes	yes	yes	3	0.61189	1.52826	343_56	Image:788286	AA452617	null	chr12 (4,569,505-4,593,301)	212954_at	AF263541	chr12:4569822-4593743 (+) // 87.54 // p13.32	dual-specificity tyrosine-(Y)-phosphorylation regulated kinase 4	DYRK4
Hs:34533	0.880322	0.314653	-0.341588	0.243501	0.0980875	yes	yes	no	3	0.585089	1.50013	156_43	Image:256534	H95213	null	chr19 (11,837,067-11,837,531)	237441_at	AW271626	chr19:11837066-11837527 (+) // 22.58 // p13.2	---	---
Hs:27961	0.880263	0.314733	-0.558459	0.398162	0.160298	yes	yes	yes	3	0.956621	1.94076	276_93	Image:1474684	AA857015	NM_004428	chr1 (153,366,973-153,374,008)	202023_at	NM_004428	chr1:153367004-153373956 (+) // 99.86 // q22	ephrin-A1	EFNA1
Hs:29969	0.879795	0.31536	-0.243378	-0.0741228	0.3175	yes	yes	no	3	0.560878	1.47517	1_95	Image:435714	AA699972	null	null	NULL	null	null	null	null
Hs:43074	0.879698	0.315489	-0.27799	0.1985	0.0794894	yes	no	no	3	0.47649	1.39135	49_49	Image:1525525	AA912544	null	null	NULL	null	null	null	null
Hs:49119	0.879668	0.315529	-0.354727	0.253315	0.101412	yes	yes	yes	3	0.608042	1.52419	336_80	Image:1876100	AI279731	null	chr6 (25,189,276-25,246,536)	210571_s_at	AF074480	chr6:25189776-25246300 (-) // 99.94 // p22.2	cytidine monophosphate-N-acetylneuraminic acid hydroxylase (CMP-N-acetylneuraminate monooxygenase) pseudogene	CMAH
Hs:31096	0.879534	0.315709	-0.468122	0.334414	0.133708	yes	yes	yes	3	0.802537	1.74417	376_41	Image:824376	AA489696	null	chr14 (56,927,024-56,947,636)	228321_s_at	N36798	chr14:56927716-56946332 (-) // 99.21 // q23.1	N-acetyltransferase 12	NAT12
Hs:32367	0.87863	0.316917	-0.309027	0.2213	0.0877273	yes	yes	no	3	0.530327	1.44426	341_15	Image:51829	H22947	null	chr7 (104,535,651-104,536,883)	1556306_at	AA082707	chr7:104535619-104536555 (-) // 73.12 // q22.2	Chromosome 7 unknown mRNA	---
Hs:17354	0.878564	0.317004	-0.407273	-0.125739	0.533013	yes	yes	yes	3	0.940286	1.91891	313_32	Image:770890	AA434409	NM_012089	chr1 (227,718,953-227,761,052)	223320_s_at	AF277184	chr15_random:285337-286052 (+) // 92.23 // /// chr15:26324566-26325281 (+) // 92.23 // q13.1 /// chr1:227719053-227719763 (-) // 97.46 // q42.13 /// chr15:20240873-20241588 (-) // 92.23 // q11.2 /// chr15:26549304-26550019 (-) // 92.23 // q13.1	ATP-binding cassette, sub-family B (MDR/TAP), member 10	ABCB10
Hs:44050	0.87777	0.318061	-0.322398	0.231409	0.0909898	yes	no	no	3	0.553807	1.46795	167_50	Image:1578965	AA972927	null	chr1 (210,294,004-210,294,372)	NULL	null	null	null	null
Hs:45306	0.877734	0.318109	-0.30202	0.216803	0.0852174	yes	yes	no	3	0.518823	1.43279	60_23	Image:1675743	AI056660	null	chr10 (11,905,403-11,954,280)	229801_at	AI640157	chr10:11952035-11952987 (+) // 83.17 // p14	chromosome 10 open reading frame 47	C10orf47
Hs:11774	0.877118	0.318926	-0.213007	-0.0668083	0.279815	yes	no	no	3	0.492822	1.4072	295_56	Image:363569	AA019996	null	null	204896_s_at	AI675173	chr5:40715795-40729594 (+) // 98.19 // p13.1	prostaglandin E receptor 4 (subtype EP4)	PTGER4
Hs:16983	0.877108	0.31894	-0.434416	0.312364	0.122052	yes	yes	yes	3	0.74678	1.67804	341_32	Image:268476	N25798	null	chr3 (15,797,946-15,814,491)	229307_at	N32051	chr3:15797945-15814583 (-) // 90.26 // p24.3	ankyrin repeat domain 28	ANKRD28
Hs:41800	0.877098	0.318952	-0.294678	0.211892	0.0827865	yes	no	no	3	0.50657	1.42067	376_102	Image:1569150	AA973492	null	chr7 (90,677,213-90,677,854)	204604_at	NM_012395	chr7:90176647-90677840 (+) // 98.43 // q21.13	PFTAIRE protein kinase 1	PFTK1
Hs:32002	0.8762	0.320141	-0.372733	0.26866	0.104073	yes	yes	yes	3	0.641392	1.55983	174_96	Image:1031918	AA609738	null	chr4 (83,510,716-83,511,469)	200073_s_at	M94630	chr4:83494147-83513791 (-) // 80.85 // q21.22	heterogeneous nuclear ribonucleoprotein D (AU-rich element RNA binding protein 1, 37kDa)	HNRNPD
Hs:39401	0.874905	0.321847	-0.295602	0.213796	0.0818059	yes	no	no	3	0.509397	1.42346	3_74	Image:128003	R09241	null	chr8 (121,644,706-121,646,544)	1560449_at	AK057448	chr8:121850077-121858253 (+) // 67.31 // q24.12	CDNA FLJ32886 fis, clone TESTI2004255	---
Hs:15850	0.874569	0.322288	-0.209718	-0.0675918	0.27731	yes	no	no	3	0.487028	1.40155	189_4	Image:366848	AA029451	null	chr10 (114,700,506-114,917,424)	212761_at	AI949687	chr10:114700132-114917423 (+) // 97.22 // q25.2	transcription factor 7-like 2 (T-cell specific, HMG-box)	TCF7L2
Hs:46716	0.874346	0.322582	-0.271569	0.196704	0.0748654	yes	no	no	3	0.468273	1.38345	255_78	Image:1738933	AI188032	null	chr16 (66,219,364-66,219,771)	202521_at	NM_006565	chr16:66153963-66230580 (+) // 97.01 // q22.1	CCCTC-binding factor (zinc finger protein)	CTCF
Hs:14834	0.874102	0.322902	-0.308043	0.223265	0.0847772	yes	yes	no	3	0.531308	1.44524	291_58	Image:300972	W07745	null	chr18 (71,038,843-71,046,661)	1554239_s_at	BC033780	chr18:71041714-71050333 (-) // 90.95 // q22.3	zinc binding alcohol dehydrogenase, domain containing 2	ZADH2
Hs:44368	0.873575	0.323592	-0.402048	0.291802	0.110246	yes	yes	yes	3	0.69385	1.6176	366_23	Image:1640889	AI015831	null	null	NULL	null	null	null	null
Hs:44530	0.87329	0.323964	-0.278604	0.202359	0.0762457	yes	no	no	3	0.480963	1.39568	176_50	Image:1636123	AI015696	null	chr18 (52,421,053-52,426,408)	201588_at	NM_004786	chr18:52421052-52456874 (-) // 96.34 // q21.31	thioredoxin-like 1	TXNL1
Hs:32351	0.873022	0.324313	-0.299705	0.217837	0.0818679	yes	yes	no	3	0.517542	1.43151	209_15	Image:50884	H18429	null	chr12 (66,339,212-66,345,460)	NULL	null	null	null	null
Hs:41040	0.87209	0.325529	-0.333159	0.242741	0.0904173	yes	yes	no	3	0.5759	1.49061	228_75	Image:417911	W90549	null	chr18 (9,103,599-9,104,309)	202941_at	NM_021074	chr18:9092724-9124336 (+) // 99.76 // p11.22 /// chr19:58418976-58419944 (-) // 95.28 // q13.41	NADH dehydrogenase (ubiquinone) flavoprotein 2, 24kDa	NDUFV2
Hs:30544	0.871892	0.325786	-0.295383	0.215329	0.0800546	yes	no	no	3	0.510712	1.42475	366_14	Image:686594	AA255900	NM_015000	chr12 (27,288,427-27,370,155)	212565_at	BE302191	chr12:27341922-27370155 (+) // 98.88 // p11.23	serine/threonine kinase 38 like	STK38L
Hs:32338	0.871245	0.326627	-0.490632	0.358261	0.13237	yes	yes	yes	3	0.848893	1.80112	181_42	Image:32864	R43313	null	chr1 (148,178,854-148,183,029)	227436_at	BG291552	chr1:148179391-148181026 (-) // 70.3 // q21.2	OTU domain containing 7B	OTUD7B
Hs:48686	0.87046	0.327643	-0.533905	0.39065	0.143255	yes	yes	yes	3	0.924554	1.8981	295_26	Image:1859075	AI201652	null	null	NULL	null	null	null	null
Hs:14887	0.869502	0.328879	-0.236873	-0.0804228	0.317296	yes	yes	no	3	0.554169	1.46832	71_4	Image:214826	H73896	null	null	NULL	null	null	null	null
Hs:30765	0.869235	0.329223	-0.324146	0.23792	0.086226	yes	yes	no	3	0.562066	1.47638	145_68	Image:712257	AA280426	null	null	203960_s_at	NM_016126	chr1:54159823-54183857 (-) // 96.82 // p32.3	chromosome 1 open reading frame 41	C1orf41
Hs:28421	0.868175	0.330586	-0.512137	0.376922	0.135214	yes	yes	yes	3	0.889059	1.85197	32_12	Image:140108	R65989	null	null	NULL	null	null	null	null
Hs:26347	0.868108	0.330672	-0.383941	0.282621	0.10132	yes	yes	yes	3	0.666562	1.58729	83_65	Image:812197	AA456057	null	chr1 (231,007,783-231,010,773)	232039_at	AB037804	chr1:231007811-231012715 (+) // 94.93 // q42.2	KIAA1383	KIAA1383
Hs:42489	0.86795	0.330875	-0.433207	0.319014	0.114192	yes	yes	yes	3	0.752221	1.68438	135_76	Image:112636	T91161	NM_134470	chr3 (191,714,585-191,830,765)	210233_at	AF167343	chr3:191764772-191830765 (+) // 85.62 // q28	interleukin 1 receptor accessory protein	IL1RAP
Hs:32424	0.867724	0.331164	-0.374994	0.276305	0.098689	yes	yes	yes	3	0.651299	1.57058	242_42	Image:39899	R52624	NM_002143	chr1 (33,127,047-33,132,833)	205454_at	BC001777	chr1:33127064-33132833 (+) // 96.32 // p35.1	hippocalcin	HPCA
Hs:46273	0.867171	0.331871	-0.526654	0.388597	0.138057	yes	yes	yes	3	0.915251	1.8859	274_24	Image:1734337	AI188101	null	chr15 (65,334,240-65,453,560)	224165_s_at	AY014282	chr15:65334220-65580576 (+) // 99.64 // q23	IQ motif containing H	IQCH
Hs:40967	0.866653	0.332534	-0.20919	-0.0730524	0.282242	yes	no	no	3	0.491433	1.40584	195_48	Image:233658	H77440	null	chr7 (76,056,339-76,057,649)	231366_at	AI190575	chr7:76439705-76440366 (-) // 97.33 // q11.23 /// chr7:75941613-75942414 (-) // 94.81 // q11.23	MGC44478	FDPSL2A
Hs:41614	0.866102	0.333236	-0.49314	0.364854	0.128287	yes	yes	yes	3	0.857994	1.81252	178_75	Image:1877676	AI276138	null	chr3 (20,164,740-20,165,991)	203845_at	AV727449	chr3:20056527-20170900 (+) // 91.18 // p24.3	p300/CBP-associated factor	PCAF
Hs:11162	0.864583	0.335165	-0.339466	0.252117	0.0873497	yes	yes	no	3	0.591583	1.5069	313_82	Image:752652	AA417665	NM_030756	chr10 (114,700,213-114,916,038)	1562454_at	AL832684	chr10:114849001-114851511 (+) // 66.63 // q25.2	Transcribed locus	---
Hs:31227	0.86454	0.33522	-0.404391	0.300368	0.104024	yes	yes	yes	3	0.704759	1.62987	346_95	Image:746016	AA482008	null	chr14 (55,827,268-55,827,987)	219132_at	NM_021255	chr14:55654955-55837773 (+) // 98.87 // q22.3	pellino homolog 2 (Drosophila)	PELI2
Hs:50563	0.862842	0.337365	-0.414458	0.309151	0.105307	yes	yes	yes	3	0.723608	1.65131	75_54	Image:1950684	AI336020	null	chr10 (38,395,895-38,396,973)	NULL	null	null	null	null
Hs:20063	0.862131	0.338259	-0.297215	0.222088	0.0751266	yes	yes	no	3	0.519303	1.43326	209_7	Image:50749	H17322	NM_152765	chr8 (67,568,321-67,593,293)	229430_at	AI421311	chr8:67592596-67593311 (+) // 77.55 // q13.1	chromosome 8 open reading frame 46	C8orf46
Hs:26724	0.861567	0.338967	-0.35144	0.262973	0.0884671	yes	yes	yes	3	0.614413	1.53094	255_92	Image:786308	AA451863	NM_000616	chr12 (6,769,005-6,800,229)	NULL	null	null	null	null
Hs:40173	0.861098	0.339555	-0.368615	0.276144	0.0924713	yes	yes	yes	3	0.644759	1.56348	147_74	Image:1501565	AA887286	null	null	201567_s_at	NM_002078	chr3:37259777-37383240 (+) // 99.56 // p22.2	golgi autoantigen, golgin subfamily a, 4	GOLGA4
Hs:32366	0.860381	0.340451	-0.359011	0.269423	0.089588	yes	yes	yes	3	0.628434	1.54589	309_15	Image:853481	AA663542	null	chr5 (121,697,435-121,697,864)	219511_s_at	NM_005460	chr5:121754681-121827648 (+) // 97.99 // q23.2	synuclein, alpha interacting protein (synphilin)	SNCAIP
Hs:16708	0.859339	0.34175	-0.20392	-0.0762995	0.28022	yes	no	no	3	0.48414	1.39875	362_5	Image:203888	H56640	null	null	NULL	null	null	null	null
Hs:34891	0.859176	0.341954	-0.212219	-0.0795233	0.291742	yes	no	no	3	0.503961	1.4181	68_71	Image:460473	AA677700	null	chr5 (14,735,055-14,735,705)	241688_at	AA677700	chr5:14735249-14735723 (+) // 27.27 // p15.2	Transcribed locus	---
Hs:11056	0.859113	0.342032	-0.209435	-0.0785252	0.28796	yes	no	no	3	0.497395	1.41166	375_1	Image:810092	AA465031	NM_017457	chr19 (53,664,424-53,674,457)	237234_at	AA700869	chr19:53670834-53671345 (+) // 40.12 // q13.32	pleckstrin homology, Sec7 and coiled-coil domains 2 (cytohesin-2)	PSCD2
Hs:44450	0.858662	0.342592	-0.297165	0.223949	0.0732159	yes	no	no	3	0.521113	1.43506	299_23	Image:1641604	AI005642	null	chr9 (37,835,412-37,836,045)	240733_at	W92005	chr9:37835722-37836060 (+) // 33.92 // p13.2	Transcribed locus	---
Hs:49711	0.858284	0.343062	-0.578772	0.436575	0.142197	yes	yes	yes	3	1.01535	2.02139	94_53	Image:1898521	AI302733	null	chr8 (127,585,918-127,586,522)	NULL	null	null	null	null
Hs:46628	0.858052	0.343349	-0.282117	0.212924	0.069193	yes	no	no	3	0.495041	1.40936	122_51	Image:1738051	AI143897	null	chr17 (40,728,384-40,729,168)	205192_at	NM_003954	chr17:40696277-40724123 (-) // 96.61 // q21.31	mitogen-activated protein kinase kinase kinase 14	MAP3K14
Hs:29273	0.857591	0.34392	-0.455787	0.344384	0.111403	yes	yes	yes	3	0.800171	1.74131	17_13	Image:281517	N47979	null	chr4 (96,302,676-96,309,037)	227838_at	AW070250	chr4:96302683-96305471 (-) // 99.36 // q22.3	CDNA FLJ12425 fis, clone MAMMA1003104	---
Hs:12194	0.857341	0.34423	-0.377591	0.285474	0.0921175	yes	yes	yes	3	0.663065	1.58344	299_2	Image:815539	AA457051	NM_006152	chr12 (25,096,508-25,152,520)	35974_at	U10485	chr12:25096899-25152534 (+) // 82.58 // p12.1	lymphoid-restricted membrane protein	LRMP
Hs:24091	0.857248	0.344345	-0.387472	0.29301	0.094462	yes	yes	yes	3	0.680482	1.60268	67_10	Image:292122	N62434	null	chr2 (66,635,464-66,635,797)	1559477_s_at	AL832770	chr2:66516020-66652409 (+) // 98.16 // p14	Meis homeobox 1	MEIS1
Hs:43307	0.856637	0.345099	-0.297834	0.225558	0.0722767	yes	yes	no	3	0.523392	1.43733	215_22	Image:1542810	AA909246	null	chr1 (173,231,061-173,240,658)	NULL	null	null	null	null
Hs:48711	0.856269	0.345553	-0.65815	0.498876	0.159274	yes	yes	yes	3	1.15703	2.22997	328_107	Image:1853990	AI243540	null	null	1556944_at	AK057554	chr1:156710869-156731300 (-) // 87.23 // q23.1	CDNA FLJ32992 fis, clone THYMU1000098	---
Hs:22703	0.855779	0.346156	-0.278103	0.21105	0.0670532	yes	no	no	3	0.489154	1.40362	201_63	Image:343429	W67243	null	chr12 (75,762,781-75,767,580)	212982_at	AI621223	chr12:75682040-75771771 (+) // 99.34 // q21.2	zinc finger, DHHC-type containing 17	ZDHHC17
Hs:26132	0.855586	0.346394	-0.32032	0.243201	0.0771187	yes	yes	no	3	0.56352	1.47787	113_92	Image:767706	AA417956	NM_153689	chr2 (200,484,287-200,501,225)	227973_at	BF130937	chr2:200499726-200500507 (+) // 90.89 // q33.1	hypothetical protein FLJ38973	FLJ38973
Hs:11778	0.855378	0.34665	-0.304397	0.231227	0.0731703	yes	yes	no	3	0.535625	1.44957	35_29	Image:240249	H89664	null	chr11 (129,445,026-129,519,910)	208248_x_at	NM_001642	chr11:129445010-129519910 (+) // 96.99 // q24.3	amyloid beta (A4) precursor-like protein 2	APLP2
Hs:18832	0.855216	0.346849	-0.423719	0.321992	0.101727	yes	yes	yes	3	0.745712	1.6768	376_6	Image:21899	T65211	null	chr7 (104,544,058-104,696,713)	203182_s_at	NM_003138	chr7:104544056-104696698 (-) // 97.78 // q22.2	SFRS protein kinase 2	SRPK2
Hs:49597	0.854549	0.347668	-0.880468	0.670153	0.210315	yes	yes	yes	3	1.55062	2.92943	285_80	Image:1908695	AI301078	null	null	NULL	null	null	null	null
Hs:26130	0.85446	0.347777	-0.386788	0.29446	0.0923284	yes	yes	yes	3	0.681248	1.60353	49_92	Image:767690	AA417950	null	chr4 (72,068,482-72,072,747)	225997_at	AL162039	chr4:72069124-72072747 (+) // 78.78 // q13.3	MOB1, Mps One Binder kinase activator-like 1A (yeast)	MOBKL1A
Hs:42629	0.854307	0.347964	-0.471188	0.358844	0.112344	yes	yes	yes	3	0.830032	1.77772	8_22	Image:531886	AA116075	null	chr8 (93,966,739-94,099,057)	225599_s_at	AW303300	chr8:93964933-94047514 (-) // 98.41 // q22.1	hypothetical LOC286144	LOC286144
Hs:27912	0.853964	0.348384	-0.302505	0.230568	0.0719369	yes	yes	no	3	0.533073	1.44701	243_39	Image:308788	N93274	null	chr7 (56,118,337-56,118,858)	207312_at	NM_006213	chr7:56116168-56128104 (-) // 98.18 // p11.2	phosphorylase kinase, gamma 1 (muscle)	PHKG1
Hs:49569	0.853873	0.348495	-0.708408	0.540063	0.168346	yes	yes	yes	3	1.24847	2.3759	157_107	Image:1897288	AI301207	null	chr16 (84,372,738-84,373,758)	222504_s_at	BC001472	chr16:84369736-84390603 (-) // 96.82 // q24.1	COX4 neighbor	COX4NB
Hs:33073	0.853598	0.348831	-0.199414	-0.0785357	0.27795	yes	no	no	3	0.477364	1.3922	257_70	Image:447552	AA702419	null	chr7 (138,703,149-138,704,023)	1570115_at	AF318327	chr7:138724465-138728254 (+) // 61.98 // q34	hypothetical LOC100130609 /// hypothetical protein LOC100134745	LOC100134745 /// PP12708
Hs:39250	0.853531	0.348913	-0.40894	0.312014	0.0969261	yes	yes	yes	3	0.720954	1.64827	165_47	Image:488945	AA047078	null	chr1 (104,013,166-104,058,014)	NULL	null	null	null	null
Hs:26089	0.852243	0.350483	-0.324978	0.248711	0.076267	yes	yes	no	3	0.573689	1.48832	268_38	Image:31904	R43250	null	chr1 (156,422,298-156,422,847)	NULL	null	null	null	null
Hs:27259	0.851797	0.351026	-0.325062	0.249038	0.0760241	yes	yes	no	3	0.5741	1.48875	68_12	Image:27508	R40037	null	chr9 (91,167,878-91,168,383)	238209_at	AW005925	chr9:91167947-91168382 (+) // 96.44 // q22.2	Transcribed locus	---
Hs:34029	0.851553	0.351323	-0.245687	-0.0984862	0.344173	yes	yes	no	3	0.58986	1.5051	147_70	Image:141208	R66526	null	chr19 (62,507,187-62,511,744)	225256_at	AI457965	chr19:62508201-62511738 (+) // 36.72 // q13.43	CDNA FLJ41369 fis, clone BRCAN2006117	---
Hs:39883	0.85136	0.351557	-0.694007	0.532244	0.161763	yes	yes	yes	3	1.22625	2.33958	76_74	Image:768362	AA495786	NM_003028	chr9 (37,909,613-38,059,211)	1557458_s_at	BU685917	chr9:37909132-37913566 (-) // 89.56 // p13.2	Src homology 2 domain containing adaptor protein B	SHB
Hs:34900	0.850944	0.352061	-0.303976	0.233352	0.070624	yes	yes	no	3	0.537328	1.45128	356_71	Image:486710	AA044579	NM_014322	chr1 (239,823,075-239,870,309)	224392_s_at	AF303588	chr1:239823130-239870271 (-) // 81.72 // q43	opsin 3	OPN3
Hs:41458	0.850891	0.352125	-0.311134	0.238876	0.0722572	yes	yes	no	3	0.550011	1.4641	176_48	Image:471852	AA035651	null	chr3 (144,324,917-144,325,549)	243478_at	AI184810	chr3:144325165-144325545 (+) // 96.69 // q23	CDNA FLJ40061 fis, clone TESOP2000083	---
Hs:26609	0.850797	0.35224	-0.280663	0.215531	0.0651327	yes	no	no	3	0.496194	1.41049	26_92	Image:726596	AA398141	null	chr2 (27,659,413-27,699,462)	1553218_a_at	NM_032434	chr2:27659396-27698947 (+) // 99.52 // p23.3	zinc finger protein 512	ZNF512
Hs:30752	0.85035	0.35278	-0.199593	-0.0808351	0.280428	yes	no	no	3	0.480021	1.39476	117_95	Image:814227	AA465239	null	chr5 (14,754,045-14,756,730)	229470_at	AW451634	chr5:14755509-14756433 (+) // 87.7 // p15.2	CDNA FLJ27196 fis, clone SYN02831	---
Hs:36016	0.849963	0.353248	-0.306542	0.235865	0.0706776	yes	yes	no	3	0.542407	1.4564	383_17	Image:1569779	AA961088	null	chr1 (148,848,674-148,849,313)	235679_at	AI598222	chr1:148848663-148849497 (-) // 68.63 // q21.2	CDNA FLJ42928 fis, clone BRSSN2007076	---
Hs:25269	0.848698	0.354774	-0.37766	0.291446	0.0862139	yes	yes	yes	3	0.669106	1.59009	156_91	Image:429678	AA011593	null	chr2 (190,145,493-190,153,712)	223044_at	AL136944	chr2:190133562-190153737 (-) // 96.91 // q32.2	solute carrier family 40 (iron-regulated transporter), member 1	SLC40A1
Hs:44529	0.848228	0.35534	-0.270171	0.208724	0.0614477	yes	no	no	3	0.478895	1.39368	144_50	Image:1619448	AI001994	null	chr14 (50,328,512-50,367,587)	223981_at	AF223937	chr14:50263703-50367597 (-) // 90.36 // q22.1	ninein (GSK3B interacting protein)	NIN
Hs:39480	0.847732	0.355936	-0.293208	0.226782	0.0664258	yes	yes	no	3	0.519991	1.43395	228_101	Image:206547	H60027	null	chr9 (91,123,247-91,164,354)	218265_at	NM_024077	chr9:91123253-91164374 (+) // 97.59 // q22.2	SECIS binding protein 2	SECISBP2
Hs:47021	0.847713	0.355958	-0.285514	0.220841	0.0646732	yes	no	no	3	0.506356	1.42046	6_52	Image:1745267	AI193856	null	null	205380_at	NM_002614	chr1:144458395-144475420 (+) // 98.19 // q21.1 /// chr1:144635748-144651472 (-) // 87.16 // q21.1 /// chr1:145932721-145948450 (-) // 87.16 // q21.1	PDZ domain containing 1	PDZK1
Hs:48437	0.845851	0.358186	-0.393272	0.305502	0.0877699	yes	yes	yes	3	0.698774	1.62313	5_80	Image:1855289	AI286198	null	chr4 (100,206,551-100,207,970)	NULL	null	null	null	null
Hs:46104	0.84556	0.358533	-0.283653	0.220495	0.0631573	yes	no	no	3	0.504148	1.41829	241_105	Image:1725081	AI189745	NM_020553	chr14 (95,187,268-95,209,543)	NULL	null	null	null	null
Hs:49340	0.845492	0.358615	-0.334561	0.26011	0.0744516	yes	yes	no	3	0.594671	1.51013	114_26	Image:1896079	AI298780	null	chr7 (2,722,275-2,722,687)	NULL	null	null	null	null
Hs:31367	0.84327	0.361255	-0.289408	0.226152	0.063256	yes	no	no	3	0.515561	1.42955	219_41	Image:815852	AA485247	null	chr12 (259,483-266,968)	202040_s_at	NM_005056	chr12:263762-368673 (-) // 99.46 // p13.33	jumonji, AT rich interactive domain 1A	JARID1A
Hs:35616	0.843138	0.361411	-0.270089	0.211119	0.0589699	yes	no	no	3	0.481208	1.39591	243_17	Image:1468222	AA884898	null	chr1 (152,045,591-152,046,418)	225393_at	BE206212	chr1:152045672-152067291 (-) // 96.83 // q21.3	GATA zinc finger domain containing 2B	GATAD2B
Hs:49598	0.842852	0.36175	-0.799585	0.625415	0.17417	yes	yes	yes	3	1.425	2.68515	317_80	Image:1911811	AI268850	null	chr3 (173,808,466-173,809,039)	NULL	null	null	null	null
Hs:40007	0.842544	0.362114	-0.351357	0.275015	0.0763419	yes	yes	yes	3	0.626372	1.54368	209_47	Image:746190	AA417710	null	chr3 (198,961,018-198,995,575)	224641_at	BF576005	chr3:198961163-198995714 (+) // 99.16 // q29	forty-two-three domain containing 1	FYTTD1
Hs:38916	0.841464	0.363389	-0.305574	0.239767	0.0658074	yes	yes	no	3	0.545341	1.45937	254_100	Image:1951711	AI338791	NM_002351	chrX (123,307,875-123,334,685)	210116_at	AF072930	chrX:123308087-123334681 (+) // 93.56 // q25	SH2 domain protein 1A, Duncan's disease (lymphoproliferative syndrome)	SH2D1A
Hs:11922	0.841256	0.363633	-0.490041	0.384688	0.105353	yes	yes	yes	3	0.874729	1.83366	41_83	Image:753620	AA478724	null	chr12 (51,777,496-51,782,398)	203851_at	NM_002178	chr12:51777715-51782391 (+) // 94.96 // q13.13	insulin-like growth factor binding protein 6	IGFBP6
Hs:17408	0.84032	0.364734	-0.535376	0.421166	0.114211	yes	yes	yes	3	0.956542	1.94065	126_86	Image:323950	W46415	null	chr9 (37,905,894-37,909,875)	1557458_s_at	BU685917	chr9:37909132-37913566 (-) // 89.56 // p13.2	Src homology 2 domain containing adaptor protein B	SHB
Hs:19002	0.839513	0.365681	-0.304259	0.239787	0.0644719	yes	yes	no	3	0.544046	1.45806	58_6	Image:293950	N64014	NM_003557	chr1 (149,437,696-149,488,629)	207391_s_at	NM_003557	chr1:149437695-149488629 (+) // 99.97 // q21.2 /// chr6:7931391-7935095 (+) // 90.25 // p24.3 /// chr10:95709661-95711648 (-) // 51.74 // q23.33	phosphatidylinositol-4-phosphate 5-kinase, type I, alpha	PIP5K1A
Hs:47790	0.838525	0.366837	-0.243394	-0.108543	0.351937	yes	yes	yes	3	0.595331	1.51082	54_52	Image:1841633	AI221486	null	chr2 (133,386,761-133,397,384)	NULL	null	null	null	null
Hs:49574	0.8376	0.367916	-0.797119	0.630906	0.166213	yes	yes	yes	3	1.42802	2.69078	317_107	Image:1900129	AI299592	null	null	NULL	null	null	null	null
Hs:49570	0.83649	0.369208	-0.804821	0.638578	0.166243	yes	yes	yes	3	1.4434	2.71961	189_107	Image:1900056	AI299221	NM_152511	chr22 (29,388,039-29,393,858)	1553701_a_at	NM_152511	chr22:29389390-29393830 (-) // 79.21 // q12.2	dual specificity phosphatase 18	DUSP18
Hs:28325	0.836032	0.36974	-0.592801	0.470831	0.12197	yes	yes	yes	3	1.06363	2.09019	31_12	Image:137655	R37817	null	chr1 (111,291,336-111,308,089)	NULL	null	null	null	null
Hs:44144	0.834786	0.371183	-0.486704	0.38763	0.0990735	yes	yes	yes	3	0.874334	1.83316	104_50	Image:1579348	AA970608	null	chr7 (54,794,612-54,840,142)	240609_at	AI806160	chr7:54818294-54840148 (+) // 96.73 // p11.2	Transcribed locus	---
Hs:39614	0.834482	0.371534	-0.274292	0.218603	0.0556888	yes	no	no	3	0.492895	1.40727	301_74	Image:787873	AA452163	null	null	NULL	null	null	null	null
Hs:14042	0.834268	0.371781	-0.239992	-0.110596	0.350588	yes	yes	no	3	0.590581	1.50585	307_84	Image:123858	R00766	null	chr9 (132,705,277-132,705,622)"	202123_s_at	NM_005157	chr9:132700273-132752881 (+) // 96.12 // q34.12	c-abl oncogene 1, receptor tyrosine kinase	ABL1
Hs:44900	0.834105	0.371969	-0.320859	0.255928	0.0649306	yes	yes	no	3	0.576787	1.49152	116_50	Image:1646508	AI025726	null	chr4 (75,270,331-75,271,174)	NULL	null	null	null	null
Hs:14473	0.833197	0.373016	-0.421669	0.33701	0.0846591	yes	yes	yes	3	0.758679	1.69194	283_30	Image:136117	R33273	NM_017693	chr13 (102,249,400-102,291,882)	233255_s_at	AF339793	chr13:102270737-102290499 (+) // 92.22 // q33.1	basic, immunoglobulin-like variable motif containing	BIVM
Hs:15471	0.832747	0.373534	-0.289376	0.231506	0.0578704	yes	no	no	3	0.520882	1.43483	341_4	Image:244323	N54803	null	null	NULL	null	null	null	null
Hs:40761	0.831796	0.374625	-0.332684	0.266706	0.0659776	yes	yes	no	3	0.59939	1.51508	133_75	Image:273563	N36948	null	null	NULL	null	null	null	null
Hs:43600	0.831705	0.37473	-0.420391	0.337086	0.0833042	yes	yes	yes	3	0.757477	1.69053	382_22	Image:1565623	AI167261	null	chr12 (66,339,212-66,345,460)	NULL	null	null	null	null
Hs:39778	0.831419	0.375058	-0.287192	0.230425	0.0567661	yes	no	no	3	0.517617	1.43159	175_101	Image:72811	T50747	NM_017693	chr13 (102,249,400-102,291,882)	1569289_at	BC039587	chr13:102257877-102267566 (+) // 56.41 // q33.1	Basic, immunoglobulin-like variable motif containing	BIVM
Hs:48560	0.829263	0.377521	-0.274363	0.221165	0.0531978	yes	no	no	3	0.495529	1.40984	102_53	Image:1854469	AI243475	null	chr8 (104,080,732-104,082,549)	1563118_at	AK024576	chr8:104081410-104082305 (-) // 93.09 // q22.3	CDNA: FLJ20923 fis, clone ADSE00893	---
Hs:43309	0.828958	0.377868	-0.328539	0.265011	0.0635276	yes	yes	no	3	0.59355	1.50895	279_22	Image:1542819	AA909257	null	chr7 (104,538,389-104,547,664)	214931_s_at	AC005070	chr7:104545520-104816577 (-) // 98.41 // q22.2	SFRS protein kinase 2	SRPK2
Hs:44386	0.828927	0.377903	-0.459527	0.370696	0.0888311	yes	yes	yes	3	0.830223	1.77796	175_104	Image:1627919	AI017085	null	chr15 (98,065,195-98,065,666)	208328_s_at	NM_005587	chr15:97956184-98071524 (+) // 87.66 // q26.3	myocyte enhancer factor 2A	MEF2A
Hs:30031	0.828911	0.377922	-0.802996	0.647793	0.155204	yes	yes	yes	3	1.45079	2.73357	69_41	Image:435817	AA701527	null	chr7 (104,678,989-104,680,128)	203182_s_at	NM_003138	chr7:104544056-104696698 (-) // 97.78 // q22.2	SFRS protein kinase 2	SRPK2
Hs:45232	0.828834	0.378009	-0.318737	0.257174	0.0615632	yes	yes	no	3	0.57591	1.49062	383_23	Image:1675391	AI056783	null	chr9 (126,688,996-126,690,239)	240710_at	BF195078	chr9:126689584-126690076 (-) // 76.65 // q33.3	---	---
Hs:26943	0.827723	0.379271	-0.284192	0.22985	0.0543415	yes	no	no	3	0.514042	1.42805	325_66	Image:669379	AA236798	null	chr7 (7,974,948-8,093,493)	225706_at	AI761989	chr7:7975842-8094404 (+) // 96.85 // p21.3	glucocorticoid induced transcript 1	GLCCI1
Hs:49712	0.827111	0.379965	-0.617072	0.499736	0.117336	yes	yes	yes	3	1.11681	2.16867	126_53	Image:1901482	AI302666	null	chr5 (169,547,841-169,548,591)	237587_at	AI733359	chr5:169547845-169548301 (-) // 75.11 // q35.1	Transcribed locus, weakly similar to NP_001041402.1 hypothetical protein LOC499136 [Rattus norvegicus]	---
Hs:46614	0.826879	0.380228	-0.347831	0.281832	0.0659997	yes	yes	yes	3	0.629663	1.5472	62_78	Image:208656	H63737	null	chr1 (53,467,924-53,468,324)	NULL	null	null	null	null
Hs:27240	0.826578	0.380569	-0.811412	0.657874	0.153537	yes	yes	yes	3	1.46929	2.76885	228_39	Image:666279	AA233805	null	chr1 (57,233,036-57,529,964)	234127_at	AK023382	chr1:57229610-57252777 (-) // 70.74 // p32.2	CDNA FLJ13320 fis, clone OVARC1001611	---
Hs:15085	0.82634	0.380838	-0.286766	0.232622	0.0541443	yes	no	no	3	0.519389	1.43335	269_4	Image:232628	H72591	NM_183238	chr12 (132,008,117-132,042,943)	NULL	null	null	null	null
Hs:15139	0.826266	0.380922	-0.200896	-0.0982426	0.299138	yes	no	no	3	0.500034	1.41425	74_31	Image:292312	N79206	null	chr6 (7,080,983-7,081,742)	215032_at	AK022442	chr6:7165743-7168041 (+) // 69.72 // p24.3	ras responsive element binding protein 1	RREB1
Hs:36719	0.825926	0.381306	-0.332433	0.269905	0.0625275	yes	yes	no	3	0.602337	1.51817	203_72	Image:1557313	AA935724	null	chr19 (59,554,807-59,556,706)	NULL	null	null	null	null
Hs:38849	0.825823	0.381422	-0.407724	0.331107	0.0766166	yes	yes	yes	3	0.738831	1.66882	25_46	Image:1866852	AI244615	null	chr4 (100,342,818-100,359,415)	1563099_at	BC038532	chr4:100394106-100414435 (+) // 52.59 // q23	Homo sapiens, clone IMAGE:5165147, mRNA	---
Hs:26476	0.825056	0.382286	-0.267024	0.217202	0.0498222	yes	no	no	3	0.484227	1.39884	372_38	Image:811785	AA463463	null	chr5 (178,470,458-178,472,538)	226311_at	BF058422	chr5:178470460-178471956 (-) // 97.84 // q35.3	CDNA clone IMAGE:30924414	---
Hs:24399	0.822858	0.384756	-0.258076	-0.129329	0.387405	yes	yes	yes	3	0.645481	1.56426	334_10	Image:119851	T94611	null	null	1555691_a_at	AF439512	chr12:10417050-10435740 (-) // 100.0 // p13.2	killer cell lectin-like receptor subfamily C, member 4 /// killer cell lectin-like receptor subfamily K, member 1	KLRC4 /// KLRK1
Hs:48166	0.822736	0.384893	-0.368701	0.301388	0.0673123	yes	yes	yes	3	0.670089	1.59117	186_52	Image:1846888	AI239665	null	chr16 (69,892,995-69,894,276)	237824_at	AI217900	chr16:69892994-69893199 (+) // 47.55 // q22.3	Transcribed locus	---
Hs:34161	0.822607	0.385037	-0.413933	0.338455	0.0754784	yes	yes	yes	3	0.752388	1.68458	152_43	Image:22500	T87233	null	chr1 (41,745,176-41,748,319)	NULL	null	null	null	null
Hs:31202	0.82021	0.387713	-0.326848	0.268601	0.0582472	yes	yes	no	3	0.595449	1.51094	313_14	Image:1567734	AA974848	NM_004409	chr19 (50,964,818-50,977,576)	217062_at	M87313	chr19:50965053-50966463 (+) // 97.11 // q13.32	Dystrophia myotonica-protein kinase	DMPK
Hs:17479	0.82006	0.38788	-0.386365	0.317611	0.0687534	yes	yes	yes	3	0.703976	1.62899	94_5	Image:358958	W94911	null	chr4 (100,229,133-100,242,975)	1559240_at	AA811339	chr4:100229124-100243279 (+) // 62.51 // q23	---	---
Hs:40944	0.820016	0.387929	-0.347893	0.286012	0.0618808	yes	yes	no	3	0.633905	1.55176	227_75	Image:399070	AA732982	null	chr17 (27,740,090-27,740,747)	NULL	null	null	null	null
Hs:30012	0.819599	0.388393	-0.39511	0.325115	0.0699957	yes	yes	yes	3	0.720225	1.64744	229_68	Image:454486	AA677336	null	chr22 (23,200,663-23,201,080)	NULL	null	null	null	null
Hs:16639	0.819417	0.388595	-0.524528	0.431769	0.0927585	yes	yes	yes	3	0.956297	1.94032	78_86	Image:257329	N29639	null	chr6 (25,189,276-25,246,536)	205518_s_at	NM_003570	chr6:25189521-25246011 (-) // 99.64 // p22.2	cytidine monophosphate-N-acetylneuraminic acid hydroxylase (CMP-N-acetylneuraminate monooxygenase) pseudogene	CMAH
Hs:36963	0.819207	0.388828	-0.374881	0.308722	0.0661595	yes	yes	yes	3	0.683603	1.60615	337_18	Image:1584536	AA972337	NM_002583	chr12 (78,509,894-78,608,921)	1558017_s_at	BG109597	---	CDNA FLJ14942 fis, A-PLACE1011185	---
Hs:14346	0.819044	0.389009	-0.227302	-0.117004	0.344306	yes	yes	no	3	0.571608	1.48618	58_57	Image:193586	H47475	null	chr5 (140,067,965-140,068,462)	NULL	null	null	null	null
Hs:34523	0.816619	0.391692	-0.31041	0.257009	0.0534011	yes	yes	no	3	0.567418	1.48187	224_70	Image:384792	AA709056	null	chr15 (29,005,379-29,007,926)	232016_at	AK026787	chr15:29006008-29007903 (+) // 80.32 // q13.3	Myotubularin related protein 15	MTMR15
Hs:48328	0.816332	0.392008	-0.385631	0.319479	0.066152	yes	yes	yes	3	0.705111	1.63027	384_106	Image:1847254	AI243325	null	chr15 (53,759,588-53,760,943)	NULL	null	null	null	null
Hs:41355	0.815049	0.39342	-0.20531	-0.10863	0.313941	yes	yes	no	3	0.519251	1.43321	331_48	Image:448136	AA702487	NM_025262	chr6 (31,752,433-31,759,796)	219860_at	NM_025262	chr6:31752439-31759796 (-) // 100.0 // p21.33 /// chr6_cox_hap1:3090587-3097943 (-) // 100.0 // /// chr6_qbl_hap2:2892050-2899403 (-) // 99.86 //	lymphocyte antigen 6 complex, locus G5C	LY6G5C
Hs:25764	0.814973	0.393504	-0.182878	-0.0968115	0.279689	yes	no	no	3	0.462567	1.37799	237_92	Image:48289	H12289	null	chr1 (109,280,564-109,281,127)	1555543_a_at	AB052917	chr1:109278802-109294593 (-) // 100.0 // p13.3	chloride channel CLIC-like 1	CLCC1
Hs:49893	0.81324	0.395403	-0.269709	0.22487	0.0448388	yes	no	no	3	0.494579	1.40891	156_53	Image:1899498	AI301330	null	chr1 (217,437,525-217,438,249)	226851_at	AW612657	chr1:217413831-217452343 (+) // 92.76 // q41	lysophospholipase-like 1	LYPLAL1
Hs:33977	0.811599	0.397195	-0.367038	0.307048	0.0599907	yes	yes	yes	3	0.674086	1.59559	18_16	Image:133199	R26462	null	null	NULL	null	null	null	null
Hs:48175	0.809894	0.399049	-0.469466	0.394098	0.075368	yes	yes	yes	3	0.863563	1.81953	94_52	Image:1846206	AI243338	NM_031291	chr4 (128,871,024-128,914,896)	221037_s_at	NM_031291	chr4:128871023-128914896 (+) // 96.23 // q28.1	solute carrier family 25 (mitochondrial carrier; adenine nucleotide translocator), member 31	SLC25A31
Hs:17007	0.809701	0.399259	-0.268774	0.225714	0.0430602	yes	no	no	3	0.494487	1.40882	341_5	Image:291342	N72256	null	chr18 (71,042,848-71,043,775)	244067_x_at	AI580163	chr18:71043329-71043775 (-) // 91.31 // q22.3	Transcribed locus	---
Hs:48551	0.809499	0.399478	-0.296879	0.249418	0.047461	yes	yes	no	3	0.546297	1.46033	194_53	Image:1851067	AI242040	null	chr15 (55,315,748-55,316,327)	238735_at	AW979276	chr15:55315859-55316342 (+) // 79.41 // q21.3	---	---
Hs:48956	0.80907	0.399942	-0.38183	0.321066	0.0607632	yes	yes	no	3	0.702896	1.62777	106_26	Image:1877130	AI276750	null	chr2 (202,427,758-202,468,456)	239201_at	AI028242	chr2:202467866-202468518 (+) // 88.69 // q33.1	PFTAIRE protein kinase 2	PFTK2
Hs:11826	0.80906	0.399953	-0.222722	-0.122676	0.345398	yes	yes	no	3	0.56812	1.48259	36_83	Image:813711	AA453859	null	chr4 (100,211,152-100,228,954)	208848_at	M30471	chr4:100211441-100225392 (-) // 75.89 // q23 /// chr6:66602385-66604670 (-) // 76.59 // q12	alcohol dehydrogenase 5 (class III), chi polypeptide	ADH5
Hs:48490	0.805913	0.403349	-0.326547	0.276333	0.050214	yes	yes	no	3	0.60288	1.51875	165_26	Image:1857962	AI271515	NM_032507	chr6 (28,357,343-28,378,291)	235411_at	BE883300	chr6:28376521-28377567 (+) // 99.33 // p22.1	piggyBac transposable element derived 1	PGBD1
Hs:26027	0.805632	0.403652	-0.457307	0.387205	0.0701027	yes	yes	yes	3	0.844512	1.79566	207_11	Image:687667	AA235370	null	chrX (123,337,431-123,339,039)	205728_at	AL022718	chrX:123337438-123925347 (-) // 98.88 // q25	CDNA clone IMAGE:4811759	---
Hs:25797	0.804993	0.404338	-0.275505	0.23357	0.0419352	yes	no	no	3	0.509075	1.42314	137_38	Image:823925	AA490216	NM_016274	chr1 (148,388,779-148,398,427)	218223_s_at	NM_016274	chr1:148389724-148398359 (+) // 98.78 // q21.2	pleckstrin homology domain containing, family O member 1	PLEKHO1
Hs:32210	0.804888	0.404451	-0.619082	0.524961	0.0941212	yes	yes	yes	3	1.14404	2.21	300_69	Image:1035765	AA629117	NM_032041	chr8 (102,768,145-103,101,718)	211685_s_at	AF251061	chr8:102768144-103205665 (-) // 99.97 // q22.3	neurocalcin delta	NCALD
Hs:34322	0.804696	0.404657	-0.306989	0.260417	0.0465728	yes	yes	no	3	0.567406	1.48186	314_70	Image:415489	W80455	null	chr15 (32,313,516-32,313,940)	220740_s_at	NM_005135	chr15:32312957-32398222 (-) // 99.97 // q14	solute carrier family 12 (potassium/chloride transporters), member 6	SLC12A6
Hs:23112	0.80464	0.404716	-0.478432	0.405895	0.0725371	yes	yes	yes	3	0.884328	1.8459	241_36	Image:564517	AA121704	null	chr10 (120,107,034-120,108,707)	237385_at	AA121704	chr10:120106607-120108704 (+) // 98.31 // q26.11	Transcribed locus, strongly similar to NP_001002912.3 hypothetical protein LOC127254 [Homo sapiens]	---
Hs:34782	0.803274	0.406179	-0.339985	0.289226	0.0507596	yes	yes	yes	3	0.629211	1.54672	39_98	Image:451416	AA707174	null	chr5 (111,097,110-111,097,684)	201309_x_at	U36189	chr7:23486881-23487352 (+) // 97.03 // p15.3 /// chr8:54787794-54788261 (+) // 95.97 // q11.23 /// chr5:111094267-111099100 (-) // 95.34 // q22.1	chromosome 5 open reading frame 13	C5orf13
Hs:41365	0.802939	0.406537	-0.42502	0.361805	0.0632146	yes	yes	yes	3	0.786825	1.72527	271_48	Image:448347	AA778181	null	null	NULL	null	null	null	null
Hs:29142	0.802145	0.407384	-0.372253	0.317387	0.0548664	yes	yes	yes	3	0.68964	1.61288	48_67	Image:271713	N35100	null	chr1 (167,618,027-167,619,276)	1558560_s_at	AI002966	chr1:167630175-167632423 (+) // 74.36 // q24.2	basic leucine zipper nuclear factor 1 (JEM-1)	BLZF1
Hs:40018	0.801431	0.408144	-0.275869	0.235542	0.0403277	yes	no	no	3	0.511411	1.42544	181_47	Image:825365	AA504514	null	null	202809_s_at	NM_023015	chr1:152001922-152013179 (+) // 97.82 // q21.3	integrator complex subunit 3	INTS3
Hs:26290	0.800824	0.408791	-0.332684	0.284392	0.0482916	yes	yes	yes	3	0.617076	1.53376	182_38	Image:768406	AA495814	null	chr13 (46,247,201-46,253,704)	228162_at	AA193515	chr13:46247515-46249110 (-) // 84.79 // q14.2	esterase D/formylglutathione hydrolase	ESD
Hs:14117	0.799263	0.410447	-0.304459	0.261067	0.0433927	yes	yes	no	3	0.565526	1.47993	23_3	Image:194136	H50971	null	chr20 (28,225,652-28,267,327)	NULL	null	null	null	null
Hs:37324	0.799086	0.410635	-0.437934	0.375649	0.0622849	yes	yes	yes	3	0.813583	1.75757	377_45	Image:1620775	AI004401	null	chr9 (3,313,955-3,488,802)	207234_at	NM_002919	chr9:3237498-3385596 (-) // 96.18 // p24.2	regulatory factor X, 3 (influences HLA class II expression)	RFX3
Hs:45867	0.799014	0.41071	-0.453395	0.388965	0.0644294	yes	yes	yes	3	0.84236	1.79298	330_51	Image:1699283	AI049503	null	chr7 (92,028,901-92,030,176)	235469_at	AV744101	chr7:92029562-92030010 (-) // 69.56 // q21.2	family with sequence similarity 133, member B /// similar to FAM133B protein	FAM133B /// LOC728153 /// LOC728408
Hs:33419	0.799004	0.410721	-0.403571	0.346229	0.0573421	yes	yes	yes	3	0.749799	1.68156	200_16	Image:32109	R42780	null	chr4 (6,106,404-6,253,183)	238600_at	AW157571	chr4:6106383-6137564 (-) // 96.48 // p16.1	janus kinase and microtubule interacting protein 1	JAKMIP1
Hs:18696	0.798927	0.410803	-0.428148	0.36737	0.0607787	yes	yes	yes	3	0.795518	1.7357	243_33	Image:364510	AA022561	null	chr3 (18,365,244-18,455,208)	203408_s_at	NM_002971	chr3:18365243-18440310 (-) // 96.71 // p24.3	SATB homeobox 1	SATB1
Hs:47078	0.79853	0.411223	-0.305213	0.26209	0.0431227	yes	yes	no	3	0.567303	1.48175	295_106	Image:1751920	AI150180	null	chr12 (115,031,821-115,159,915)	242911_at	AW999644	chr12:114941414-115159894 (-) // 98.73 // q24.21	mediator complex subunit 13-like	MED13L
Hs:30261	0.798178	0.411594	-0.209459	-0.123759	0.333217	yes	no	no	3	0.542676	1.45667	132_95	Image:449470	AA777723	null	null	NULL	null	null	null	null
Hs:23863	0.79784	0.411952	-0.606313	0.521354	0.0849592	yes	yes	yes	3	1.12767	2.18505	69_64	Image:251877	H96673	null	chr1 (165,149,065-165,149,624)	229380_at	BF509573	chr1:165149064-165149599 (-) // 98.52 // q24.1	Transcribed locus	---
Hs:40170	0.797681	0.41212	-0.278132	0.239233	0.0388986	yes	no	no	3	0.517365	1.43134	51_74	Image:1639441	AI025177	null	null	NULL	null	null	null	null
Hs:40209	0.797225	0.412601	-0.461598	0.397395	0.0642032	yes	yes	yes	3	0.858993	1.81377	151_47	Image:645076	AA197307	null	chr3 (23,885,760-23,886,202)	212519_at	AL518159	chr3:23822406-23907811 (+) // 96.95 // p24.2	ubiquitin-conjugating enzyme E2E 1 (UBC4/5 homolog, yeast)	UBE2E1
Hs:46294	0.79655	0.413312	-0.382788	0.329981	0.052807	yes	yes	yes	3	0.712769	1.63895	179_105	Image:1732915	AI190698	null	null	NULL	null	null	null	null
Hs:44315	0.796445	0.413423	-0.362342	0.31242	0.0499221	yes	yes	yes	3	0.674762	1.59633	206_77	Image:1639064	AI018790	null	chr17 (52,524,174-52,528,792)	240495_at	AI018790	chr17:52527840-52528330 (-) // 98.98 // q22	CDNA clone IMAGE:5266735	---
Hs:19466	0.796106	0.413779	-0.308882	0.266502	0.0423807	yes	yes	no	3	0.575384	1.49007	291_34	Image:178569	H49053	null	chr16 (2,016,894-2,028,460)	209830_s_at	AF035771	chr16:2017007-2028329 (+) // 92.34 // p13.3	solute carrier family 9 (sodium/hydrogen exchanger), member 3 regulator 2	SLC9A3R2
Hs:13167	0.795585	0.414328	-0.227856	-0.136832	0.364688	yes	yes	yes	3	0.592544	1.5079	325_3	Image:245099	N76338	null	chr1 (115,061,476-115,102,101)	222975_s_at	AI423180	chr1:115061059-115102113 (-) // 98.71 // p13.2	cold shock domain containing E1, RNA-binding	CSDE1
Hs:15985	0.795146	0.414788	-0.274077	0.236914	0.0371626	yes	no	no	3	0.510991	1.42503	283_58	Image:416305	W86183	null	chr11 (12,225,919-12,230,125)	206275_s_at	NM_014632	chr11:12088733-12241911 (+) // 98.79 // p15.3	microtubule associated monoxygenase, calponin and LIM domain containing 2	MICAL2
Hs:41178	0.795093	0.414844	-0.321962	0.278335	0.0436265	yes	yes	no	3	0.600297	1.51603	41_21	Image:1292541	AA719025	null	null	205043_at	NM_000492	chr7:116907252-117095951 (+) // 99.4 // q31.2	cystic fibrosis transmembrane conductance regulator (ATP-binding cassette sub-family C, member 7)	CFTR
Hs:26660	0.794947	0.414998	-0.360082	0.311378	0.0487035	yes	yes	yes	3	0.67146	1.59268	122_38	Image:785983	AA449791	null	null	NULL	null	null	null	null
Hs:11488	0.794451	0.415518	-0.492145	0.42599	0.0661557	yes	yes	yes	3	0.918135	1.88967	384_55	Image:306901	N91952	null	null	201309_x_at	U36189	chr7:23486881-23487352 (+) // 97.03 // p15.3 /// chr8:54787794-54788261 (+) // 95.97 // q11.23 /// chr5:111094267-111099100 (-) // 95.34 // q22.1	chromosome 5 open reading frame 13	C5orf13
Hs:50619	0.79441	0.415561	-0.571702	0.494891	0.0768107	yes	yes	yes	3	1.06659	2.09448	332_108	Image:1951173	AI370127	null	chr7 (104,587,221-104,588,006)	NULL	null	null	null	null
Hs:46600	0.794054	0.415933	-0.450868	0.390561	0.0603069	yes	yes	yes	3	0.841428	1.79182	382_105	Image:1738041	AI143892	null	chr5 (111,118,117-111,120,760)	201309_x_at	U36189	chr7:23486881-23487352 (+) // 97.03 // p15.3 /// chr8:54787794-54788261 (+) // 95.97 // q11.23 /// chr5:111094267-111099100 (-) // 95.34 // q22.1	chromosome 5 open reading frame 13	C5orf13
Hs:35010	0.791466	0.418636	-0.480892	0.418657	0.0622346	yes	yes	yes	3	0.899549	1.86548	41_44	Image:745493	AA625990	null	chr1 (228,461,884-228,474,458)	NULL	null	null	null	null
Hs:49274	0.790709	0.419424	-0.317941	0.277198	0.040743	yes	yes	no	3	0.59514	1.51062	306_107	Image:1882806	AI279288	null	chr22 (22,552,488-22,557,723)	NULL	null	null	null	null
Hs:12121	0.787061	0.423203	-0.276981	0.243177	0.0338033	yes	no	no	3	0.520158	1.43411	267_83	Image:713469	AA290847	null	chr15 (97,956,154-98,071,510)	208328_s_at	NM_005587	chr15:97956184-98071524 (+) // 87.66 // q26.3	myocyte enhancer factor 2A	MEF2A
Hs:48139	0.786575	0.423704	-0.370466	0.325555	0.0449116	yes	yes	yes	3	0.696021	1.62003	90_79	Image:1847660	AI247415	null	chr9 (6,694,482-6,697,783)	NULL	null	null	null	null
Hs:50003	0.78605	0.424246	-0.17302	-0.11013	0.28315	yes	no	no	3	0.45617	1.37189	197_54	Image:1916796	AI347706	null	chr1_random (380,755-381,162)	NULL	null	null	null	null
Hs:32835	0.785356	0.42496	-0.350915	0.309089	0.0418266	yes	yes	yes	3	0.660004	1.58009	346_15	Image:447371	AA702666	null	chr6 (124,272,187-124,272,806)	1554601_at	AB070452	chr6:124166864-125021803 (+) // 97.6 // q22.31	Na+/K+ transporting ATPase interacting 2	NKAIN2
Hs:46909	0.785239	0.42508	-0.348545	0.307068	0.0414762	yes	yes	yes	3	0.655613	1.57529	261_79	Image:1752862	AI149992	null	chr2 (182,030,175-182,049,191)	205884_at	NM_000885	chr2:182029455-182109155 (+) // 99.68 // q31.3	integrin, alpha 4 (antigen CD49D, alpha 4 subunit of VLA-4 receptor)	ITGA4
Hs:48606	0.781574	0.428834	-0.264399	0.234552	0.0298473	yes	no	no	3	0.498951	1.41319	39_107	Image:1854642	AI283486	null	chr2 (133,753,372-133,753,884)	NULL	null	null	null	null
Hs:48572	0.781078	0.42934	-0.292708	0.259907	0.032801	yes	yes	no	3	0.552615	1.46674	98_26	Image:1858352	AI224532	null	chr17 (30,757,812-30,758,437)	236692_at	AI523391	chr17:30757818-30758263 (-) // 98.45 // q12	hypothetical LOC729839	LOC729839
Hs:15562	0.779577	0.430868	-0.266899	0.237657	0.029242	yes	no	no	3	0.504557	1.41869	182_4	Image:272063	N32155	null	chr7 (91,334,885-91,336,303)	235784_at	N32155	chr7:91334884-91335650 (-) // 65.63 // q21.2	Transcribed locus	---
Hs:30219	0.779497	0.43095	-0.276605	0.246336	0.0302685	yes	no	no	3	0.522941	1.43688	323_41	Image:449328	AA777910	null	null	NULL	null	null	null	null
Hs:14637	0.778829	0.431628	-0.268127	0.239084	0.0290428	yes	no	no	3	0.507211	1.4213	129_58	Image:207665	H62267	null	chr1 (171,718,289-171,719,708)	200844_s_at	BE869583	chr1:171713059-171724568 (+) // 95.37 // q25.1	peroxiredoxin 6	PRDX6
Hs:16875	0.777572	0.432902	-0.378238	0.338058	0.0401795	yes	yes	yes	3	0.716296	1.64296	332_32	Image:505032	AA150683	null	chr4 (78,179,884-78,180,546)	201307_at	AL534972	chr4:78089892-78178878 (+) // 93.26 // q21.1	septin 11	2009-09-11
Hs:17123	0.776648	0.433837	-0.257703	0.230724	0.0269796	yes	no	no	3	0.488427	1.40291	215_86	Image:241769	H90565	null	chr13 (112,390,084-112,392,114)	236366_at	BE551864	chr13:112386303-112391106 (-) // 55.15 // q34	hypothetical LOC440149	LOC440149
Hs:24608	0.77361	0.436898	-0.297591	0.267936	0.0296549	yes	no	no	3	0.565528	1.47993	117_91	Image:25058	R38894	null	chr4 (172,969,866-172,973,305)	232443_at	AF131741	chr4:172969867-172972444 (-) // 92.8 // q34.1	hypothetical gene supported by AF131741	LOC441052
Hs:42276	0.773081	0.43743	-0.256729	0.231372	0.0253577	yes	no	no	3	0.488101	1.4026	229_103	Image:2316441	AI685018	null	chr1 (113,045,278-113,049,334)	200885_at	NM_005167	chr1:113045286-113049314 (-) // 98.58 // p13.2	ras homolog gene family, member C	RHOC
Hs:50059	0.772574	0.437937	-0.28392	0.256115	0.027805	yes	yes	no	3	0.540035	1.45401	66_81	Image:1935234	AI339743	null	chr4 (78,856,358-78,858,722)	NULL	null	null	null	null
Hs:16939	0.772278	0.438234	-0.297268	0.268302	0.0289663	yes	yes	no	3	0.56557	1.47997	81_59	Image:292033	N73290	null	chr12 (114,900,532-114,904,045)	212209_at	AL133033	chr12:114880763-114941515 (-) // 99.27 // q24.21	mediator complex subunit 13-like	MED13L
Hs:48467	0.769877	0.440635	-0.274567	0.248905	0.0256618	yes	no	no	3	0.523472	1.43741	197_53	Image:1850629	AI248501	null	chr10 (131,155,458-131,225,387)	204880_at	NM_002412	chr10:131224493-131455356 (+) // 96.36 // q26.3	O-6-methylguanine-DNA methyltransferase	MGMT
Hs:39500	0.768582	0.441926	-0.569546	0.517536	0.0520098	yes	yes	yes	3	1.08708	2.12444	100_74	Image:137523	R38339	null	chr14 (97,169,908-97,170,150)	NULL	null	null	null	null
Hs:17127	0.767204	0.443295	-0.345851	0.315057	0.0307939	yes	yes	yes	3	0.660908	1.58108	343_86	Image:771004	AA427719	null	chr11 (123,001,268-123,003,692)	212906_at	BE044440	chr11:122936246-123003685 (+) // 95.17 // q24.1	GRAM domain containing 1B	GRAMD1B
Hs:31094	0.766752	0.443743	-0.257404	0.234678	0.0227264	yes	no	no	3	0.492083	1.40647	312_41	Image:824358	AA489681	null	chr20 (49,436,905-49,441,033)	226991_at	AA489681	chr20:49437445-49440428 (-) // 96.8 // q13.2	Nuclear factor of activated T-cells, cytoplasmic, calcineurin-dependent 2	NFATC2
Hs:14051	0.766023	0.444466	-0.303864	0.277402	0.0264621	yes	yes	no	3	0.581266	1.49616	215_84	Image:121184	T97063	null	chr12 (44,602,351-44,603,597)	206989_s_at	NM_004719	chr12:44601458-44610015 (-) // 87.58 // q13.11	splicing factor, arginine/serine-rich 2, interacting protein	SFRS2IP
Hs:38054	0.763429	0.447029	-0.344393	0.315878	0.0285149	yes	yes	yes	3	0.660272	1.58038	301_100	Image:324338	W47556	NM_003238	chr1 (216,586,491-216,681,596)	209908_s_at	BF061658	chr1:216586116-216682101 (+) // 96.95 // q41	transforming growth factor, beta 2	TGFB2
Hs:15634	0.763217	0.447237	-0.481342	0.441656	0.0396861	yes	yes	yes	3	0.922998	1.89605	183_31	Image:136780	R36070	null	chr5 (116,049,440-116,050,030)	NULL	null	null	null	null
Hs:14193	0.763077	0.447376	-0.332651	0.305302	0.0273493	yes	yes	yes	3	0.637954	1.55612	152_30	Image:121770	T98181	NM_152281	chr1 (168,767,894-168,789,208)	226337_at	AK021814	chr1:168767893-168789211 (+) // 92.11 // q24.2	SCY1-like 1 binding protein 1	SCYL1BP1
Hs:46098	0.762463	0.447979	-0.386978	0.355554	0.0314239	yes	yes	yes	3	0.742532	1.67311	49_105	Image:1724866	AI186593	null	chr5 (111,091,022-111,119,485)	222344_at	AW972765	chr5:111091701-111092042 (-) // 48.06 // q22.1	Transcribed locus	---
Hs:40850	0.76246	0.447983	-0.252823	0.232294	0.0205285	yes	no	no	3	0.485117	1.3997	290_75	Image:384965	AA708703	null	null	NULL	null	null	null	null
Hs:24564	0.761687	0.448743	-0.256382	0.235891	0.0204905	yes	no	no	3	0.492273	1.40666	240_37	Image:201028	H48269	null	chr1 (90,267,085-90,273,138)	236196_at	BF939032	chr1:90270669-90271735 (+) // 89.84 // p22.2	CDNA FLJ42548 fis, clone BRACE3004996	---
Hs:14200	0.761609	0.448819	-0.784779	0.72216	0.0626197	yes	yes	yes	3	1.50694	2.84206	376_30	Image:160488	H22173	null	chr1 (165,943,539-165,944,283)	229670_at	BF056369	chr1:165944100-165944553 (+) // 51.36 // q24.2	5.5 kb mRNA upregulated in retinoic acid treated HL-60 neutrophilic cells	---
Hs:41179	0.760052	0.450347	-0.316046	0.29164	0.0244057	yes	yes	no	3	0.607685	1.52381	73_21	Image:744985	AA626004	null	chr11 (61,008,691-61,014,975)	235402_at	AI866146	chr11:61013826-61014976 (+) // 49.86 // q12.2	chromosome 11 open reading frame 66	C11orf66
Hs:32371	0.760011	0.450387	-0.18929	-0.139865	0.329156	yes	yes	no	3	0.518446	1.43241	82_96	Image:878572	AA775239	NM_031285	chr12 (3,262,878-3,265,988)	1556383_at	N20130	chr12:3201252-3203506 (+) // 78.35 // p13.32	CDNA FLJ33405 fis, clone BRACE2010444	---
Hs:43171	0.759531	0.450857	-0.308349	0.284802	0.0235463	yes	yes	no	3	0.593151	1.50854	82_49	Image:1522730	AA902163	null	chr11 (95,194,978-95,196,430)	203491_s_at	AI123527	chr11:95163457-95205503 (+) // 97.47 // q21	centrosomal protein 57kDa	CEP57
Hs:38462	0.758982	0.451394	-0.254567	0.235358	0.019209	yes	no	no	3	0.489926	1.40437	309_73	Image:1608898	AA991350	NM_003772	chr11 (95,763,502-95,766,375)	1557790_at	BC031306	---	Jerky homolog-like (mouse)	JRKL
Hs:17151	0.758867	0.451507	-0.289672	0.26787	0.0218028	yes	yes	no	3	0.557542	1.47176	343_59	Image:284601	N64790	null	chr1 (61,191,148-61,208,889)	231364_at	BE858697	chr1:61191742-61209005 (-) // 79.27 // p31.3	CDNA clone IMAGE:4796864	---
Hs:48176	0.757844	0.452506	-0.393263	0.364327	0.028936	yes	yes	yes	3	0.757591	1.69066	126_52	Image:1846959	AI239814	null	chr6 (135,557,911-135,599,031)	1562398_at	AA912540	chr6:135577367-135580200 (-) // 53.62 // q23.3	CDNA FLJ33096 fis, clone TRACH2000767	---
Hs:40449	0.756861	0.453464	-0.37065	0.343979	0.0266718	yes	yes	yes	3	0.714629	1.64106	158_101	Image:1752384	AI150092	null	chr9 (3,313,955-3,488,802)	207234_at	NM_002919	chr9:3237498-3385596 (-) // 96.18 // p24.2	regulatory factor X, 3 (influences HLA class II expression)	RFX3
Hs:47290	0.756451	0.453863	-0.284557	0.264273	0.020284	yes	yes	no	3	0.54883	1.4629	173_79	Image:1838952	AI223419	null	chr1 (109,201,362-109,202,488)	1563834_a_at	AK095517	chr1:109160290-109202373 (-) // 99.96 // p13.3	chromosome 1 open reading frame 62	C1orf62
Hs:16719	0.756135	0.45417	-0.252746	0.234861	0.017885	yes	no	no	3	0.487608	1.40212	334_5	Image:282047	N48252	null	chr12 (52,912,988-52,960,222)	234990_at	BE777970	chr12:52918848-52921126 (-) // 92.0 // q13.13	CDNA clone IMAGE:4842353	---
Hs:26467	0.755914	0.454385	-0.274499	0.255175	0.0193242	yes	no	no	3	0.529673	1.4436	84_38	Image:767432	AA417933	null	chr5 (146,732,978-146,747,612)	229866_at	AI826125	chr5:146746961-146747608 (+) // 98.18 // q32	Transcribed locus	---
Hs:33688	0.755649	0.454644	-0.252541	0.234873	0.0176679	yes	no	no	3	0.487415	1.40193	367_43	Image:812068	AA455986	null	chr4 (187,362,985-187,371,605)	226745_at	AU146978	chr4:187362441-187371260 (+) // 66.81 // q35.2	cytochrome P450, family 4, subfamily V, polypeptide 2	CYP4V2
Hs:43537	0.753243	0.456977	-0.262076	0.24478	0.0172959	yes	no	no	3	0.506856	1.42095	282_76	Image:1562522	AA936276	null	chr3 (35,661,126-35,661,473)	1552722_at	NM_016300	chr3:35697432-35701287 (+) // 94.39 // p22.3	cyclic AMP-regulated phosphoprotein, 21 kD	ARPP-21
Hs:19220	0.753006	0.457206	-0.600122	0.560751	0.039372	yes	yes	yes	3	1.16087	2.23593	97_88	Image:297895	N70057	null	chr6 (31,662,951-31,664,668)	214181_x_at	AI735692	chr6:31662785-31664664 (+) // 58.31 // p21.33 /// chr6_cox_hap1:3000929-3002804 (+) // 58.31 // /// chr6_qbl_hap2:2802393-2804274 (+) // 58.31 //	leukocyte specific transcript 1	LST1
Hs:48115	0.751891	0.458284	-0.325883	0.305102	0.0207812	yes	yes	yes	3	0.630986	1.54862	90_106	Image:1845905	AI218124	null	chr20 (42,523,815-42,527,398)	205232_s_at	U89386	chr1:26160543-26197127 (-) // 98.28 // p36.11	platelet-activating factor acetylhydrolase 2, 40kDa	PAFAH2
Hs:31610	0.750691	0.459442	-0.356203	0.334192	0.022011	yes	yes	yes	3	0.690394	1.61372	290_96	Image:461679	AA779931	null	chr1 (243,313,381-243,317,743)	223608_at	BC005357	chr1:243200314-243317761 (+) // 94.83 // q44	EF-hand calcium binding domain 2	EFCAB2
Hs:48116	0.74931	0.460771	-0.290813	0.273504	0.0173093	yes	yes	no	3	0.564317	1.47869	122_106	Image:1846755	AI243406	null	chr10 (4,858,337-4,859,250)	1555220_a_at	AB040820	chr10:4858487-4879488 (+) // 96.45 // p15.1	aldo-keto reductase family 1, member C-like 2	AKR1CL2
Hs:23120	0.748852	0.46121	-0.603931	0.56844	0.0354911	yes	yes	yes	3	1.17237	2.25382	117_36	Image:489894	AA115211	null	null	NULL	null	null	null	null
Hs:32569	0.74835	0.461693	-0.536145	0.505081	0.0310638	yes	yes	yes	3	1.04123	2.05798	276_96	Image:25150	R38876	null	chr18 (3,486,030-3,488,849)	235527_at	U55983	chr18:3486033-3487766 (-) // 97.84 // p11.31	discs, large (Drosophila) homolog-associated protein 1 /// hypothetical protein LOC284214	DLGAP1 /// LOC284214
Hs:44007	0.748213	0.461824	-0.190507	-0.150034	0.340541	yes	yes	no	3	0.531049	1.44498	327_104	Image:1570670	AA932515	NM_181309	chr6 (137,506,651-137,536,478)	237493_at	BE348657	chr6:137506650-137507270 (-) // 96.42 // q23.3	interleukin 22 receptor, alpha 2	IL22RA2
Hs:30751	0.748148	0.461887	-0.268342	-0.211406	0.479748	yes	yes	yes	3	0.74809	1.67957	85_95	Image:701819	AA287122	NM_144778	chr13 (96,672,627-96,844,740)	205018_s_at	NM_005757	chr13:96672608-96842255 (+) // 99.88 // q32.1	muscleblind-like 2 (Drosophila)	MBNL2
Hs:37459	0.748083	0.461949	-0.272291	0.256634	0.015657	yes	no	no	3	0.528925	1.44285	91_99	Image:1618631	AA993474	null	null	NULL	null	null	null	null
Hs:24264	0.747761	0.462258	-0.56803	0.535669	0.0323608	yes	yes	yes	3	1.1037	2.14905	233_37	Image:233644	H78999	null	chr3 (100,007,317-100,008,138)	213865_at	AI378788	chr3:100002923-100102800 (-) // 92.97 // q12.1	discoidin, CUB and LCCL domain containing 2	DCBLD2
Hs:45423	0.745644	0.464284	-0.376772	0.35662	0.0201526	yes	yes	yes	3	0.733392	1.66254	325_24	Image:1689492	AI094222	null	chr11 (129,486,035-129,486,490)	208248_x_at	NM_001642	chr11:129445010-129519910 (+) // 96.99 // q24.3	amyloid beta (A4) precursor-like protein 2	APLP2
Hs:33275	0.744283	0.465583	-0.362396	0.343823	0.0185723	yes	yes	yes	3	0.706219	1.63152	199_70	Image:878277	AA775810	null	chr11 (73,719,009-73,787,110)	235149_at	AV753544	chr11:73721904-73723994 (-) // 68.48 // q13.4	phosphoglucomutase 2-like 1	PGM2L1
Hs:45154	0.743679	0.466158	-0.262614	0.249416	0.0131975	yes	no	no	3	0.51203	1.42605	191_104	Image:1661036	AI084591	null	chr7 (32,737,920-32,738,421)	NULL	null	null	null	null
Hs:41075	0.743145	0.466666	-0.25901	0.246221	0.0127892	yes	no	no	3	0.505231	1.41935	200_48	Image:242110	H93502	null	chr12 (68,932,533-68,933,196)	217798_at	AI123426	chr12:68922352-69035040 (+) // 93.47 // q15	CCR4-NOT transcription complex, subunit 2	CNOT2
Hs:14181	0.741868	0.46788	-0.356013	0.339181	0.0168313	yes	yes	yes	3	0.695194	1.6191	148_30	Image:121558	T97910	null	chr4 (6,936,180-6,936,791)	NULL	null	null	null	null
Hs:15879	0.741819	0.467927	-0.258651	0.246444	0.0122071	yes	no	no	3	0.505095	1.41922	350_85	Image:344039	W70051	null	chr12 (122,202,819-122,203,599)	215731_s_at	X98258	chr12:122202825-122216106 (-) // 86.88 // q24.31	M-phase phosphoprotein 9	MPHOSPH9
Hs:32025	0.737896	0.471639	-0.366346	0.351419	0.0149268	yes	yes	yes	3	0.717764	1.64463	142_69	Image:1055833	AA628201	null	chr8 (130,746,575-130,765,679)	1553849_at	NM_145050	chr8:130433177-130451805 (-) // 37.57 // q24.21	coiled-coil domain containing 26	CCDC26
Hs:40755	0.737823	0.471708	-0.297892	0.28579	0.0121023	yes	yes	no	3	0.583682	1.49867	321_75	Image:272188	N35492	null	null	1558869_at	BG707880	chr14:32315122-32316232 (+) // 12.07 // q13.1	CDNA clone IMAGE:5312655	---
Hs:49636	0.737433	0.472075	-0.27322	0.262295	0.0109247	yes	yes	no	3	0.535514	1.44946	377_26	Image:1912284	AI318421	null	chr6 (29,628,834-29,629,332)	236003_x_at	AI813634	chr6:29628846-29629345 (+) // 100.0 // p22.1 /// chr6_cox_hap1:976184-976683 (+) // 100.0 // /// chr6_qbl_hap2:778131-778630 (+) // 100.0 //	---	---
Hs:26455	0.736662	0.472801	-0.177005	-0.14811	0.325116	yes	yes	no	3	0.502121	1.41629	88_65	Image:812994	AA464615	null	chr9 (136,469,820-136,471,758)	202426_s_at	BE675800	chr9:136358228-136472252 (+) // 97.9 // q34.2	retinoid X receptor, alpha	RXRA
Hs:27040	0.735944	0.473477	-0.254334	0.244788	0.00954688	yes	no	no	3	0.499122	1.41335	358_66	Image:823574	AA497038	NM_207168	chr1 (148,866,148-148,868,722)	221487_s_at	AF157510	chr1:148864121-148868676 (-) // 98.35 // q21.2 /// chr14:82228183-82229737 (-) // 96.43 // q31.1	endosulfine alpha	ENSA
Hs:46576	0.735398	0.47399	-0.266051	0.256303	0.00974806	yes	no	no	3	0.522354	1.4363	381_24	Image:344970	W73004	null	chr2 (182,095,154-182,110,737)	205884_at	NM_000885	chr2:182029455-182109155 (+) // 99.68 // q31.3	integrin, alpha 4 (antigen CD49D, alpha 4 subunit of VLA-4 receptor)	ITGA4
Hs:25221	0.735185	0.474191	-0.649902	0.626318	0.023584	yes	yes	yes	3	1.27622	2.42204	155_37	Image:417691	W88623	null	null	NULL	null	null	null	null
Hs:43365	0.733126	0.476121	-0.360415	0.348556	0.0118592	yes	yes	no	3	0.70897	1.63464	148_49	Image:1524430	AA907948	null	chr15 (49,706,276-49,733,014)	NULL	null	null	null	null
Hs:33637	0.731554	0.477591	-0.305836	0.296563	0.00927282	yes	yes	no	3	0.602399	1.51824	271_97	Image:428045	AA002064	null	chr17 (1,404,463-1,405,893)	201190_s_at	H15647	chr17:1368032-1412822 (-) // 93.81 // p13.3	phosphatidylinositol transfer protein, alpha	PITPNA
Hs:45073	0.730214	0.478841	-0.657967	0.639466	0.0185003	yes	yes	yes	3	1.29743	2.45791	282_77	Image:1669222	AI939295	null	chr1 (165,131,559-165,142,992)	NULL	null	null	null	null
Hs:39034	0.726085	0.482676	-0.277654	0.271732	0.00592196	yes	yes	no	3	0.549387	1.46346	191_73	Image:294679	N71300	null	null	NULL	null	null	null	null
Hs:44878	0.725294	0.483408	-0.333936	0.327248	0.00668822	yes	yes	yes	3	0.661184	1.58138	180_77	Image:1655102	AI022238	null	chr1 (149,067,462-149,068,234)	210828_s_at	AF001307	chr1:149051088-149115722 (-) // 99.83 // q21.2	aryl hydrocarbon receptor nuclear translocator	ARNT
Hs:37463	0.725026	0.483656	-0.313383	0.307245	0.00613836	yes	yes	no	3	0.620628	1.53754	219_99	Image:1618798	AI015340	null	chr6 (139,521,990-139,608,354)	218603_at	NM_016217	chr6:139497941-139543630 (+) // 90.17 // q24.1	headcase homolog (Drosophila)	HECA
Hs:44420	0.724366	0.484265	-0.425849	0.41797	0.0078791	yes	yes	yes	3	0.843819	1.7948	107_50	Image:1628725	AI014595	null	chr1 (226,946,104-226,947,276)	223168_at	AL096776	chr1:226937874-226949039 (+) // 97.53 // q42.13	ras homolog gene family, member U	RHOU
Hs:45176	0.72145	0.486952	-0.331802	0.327254	0.00454783	yes	yes	yes	3	0.659056	1.57905	127_77	Image:1674815	AI076397	null	chr3 (143,122,589-143,124,354)	208836_at	U51478	chr3:143078305-143127732 (+) // 100.0 // q23 /// chr2:60815030-60816384 (-) // 93.71 // p16.1	ATPase, Na+/K+ transporting, beta 3 polypeptide	ATP1B3
Hs:34138	0.721363	0.487032	-0.454023	0.447865	0.0061581	yes	yes	yes	3	0.901888	1.86851	184_70	Image:200868	R98962	null	chr1 (243,321,287-243,322,166)	233375_at	AK001393	chr1:243200314-243352881 (+) // 41.83 // q44	EF-hand calcium binding domain 2	EFCAB2
Hs:36380	0.720944	0.487417	-0.293968	0.290183	0.00378463	yes	yes	no	3	0.584151	1.49916	99_18	Image:1526035	AA912747	null	chr11 (64,293,285-64,297,556)	1555749_at	D26122	chr11:64294076-64294689 (-) // 99.76 // q13.1	splicing factor 1	SF1
Hs:23552	0.720511	0.487815	-0.307442	0.303703	0.003739	yes	yes	no	3	0.611145	1.52747	126_90	Image:743063	AA406094	null	chr1 (199,093,076-199,093,480)	217196_s_at	AL110158	chr1:199090570-199095519 (+) // 95.19 // q32.1	calmodulin regulated spectrin-associated protein 1-like 1	CAMSAP1L1
Hs:47808	0.71902	0.489182	-0.279261	0.276549	0.00271135	yes	yes	no	3	0.55581	1.46999	242_25	Image:1844953	AI218193	null	chr9 (69,112,063-69,113,106)	NULL	null	null	null	null
Hs:32666	0.717908	0.4902	-0.318595	0.316086	0.00250997	yes	yes	yes	3	0.634681	1.55259	313_96	Image:147841	R81500	NM_022367	chr1 (154,390,012-154,414,158)	219259_at	NM_022367	chr1:154409300-154414158 (+) // 98.64 // q22	sema domain, immunoglobulin domain (Ig), transmembrane domain (TM) and short cytoplasmic domain, (semaphorin) 4A	SEMA4A
Hs:35453	0.71783	0.490271	-0.260495	0.258476	0.00201913	yes	no	no	3	0.518972	1.43293	22_98	Image:1418222	AA858223	NM_018117	chr10 (122,600,685-122,659,007)	218090_s_at	NM_018117	chr10:122600889-122659022 (+) // 99.89 // q26.12	bromodomain and WD repeat domain containing 2	BRWD2
Hs:38911	0.717447	0.490621	-0.808111	0.802357	0.0057536	yes	yes	yes	3	1.61047	3.05351	94_100	Image:1881815	AI290905	NM_001248	chr3 (40,403,687-40,445,100)	1555118_at	BC029869	chr3:40404537-40441493 (+) // 97.8 // p22.1	ectonucleoside triphosphate diphosphohydrolase 3	ENTPD3
Hs:48989	0.716632	0.491365	-0.465874	0.463182	0.0026921	yes	yes	yes	3	0.929056	1.90403	15_107	Image:1862493	AI054251	null	chr19 (41,502,456-41,502,607)	NULL	null	null	null	null
Hs:35513	0.715865	0.492065	-0.334562	0.333051	0.00151082	yes	yes	yes	3	0.667613	1.58844	18_17	Image:1466416	AA885470	null	chr3 (115,046,008-115,046,826)	1569551_at	BC012936	---	Transcribed locus	---
Hs:43012	0.715436	0.492456	-0.344796	0.343482	0.00131366	yes	yes	yes	3	0.688278	1.61136	364_22	Image:1520128	AA906730	NM_139175	chr7 (122,125,012-122,126,444)	219572_at	NM_017954	chr7:121746688-121865697 (-) // 97.93 // q31.32	Ca2+-dependent activator protein for secretion 2	CADPS2
Hs:36326	0.713087	0.494593	-0.443552	-0.418121	0.861673	yes	yes	yes	3	1.30522	2.47122	295_99	Image:1636257	AI017242	NM_007234	chr9 (34,603,549-34,610,496)	204246_s_at	NM_007234	chr9:34603548-34610477 (-) // 94.12 // p13.3	dynactin 3 (p22)	DCTN3
Hs:17446	0.7129	0.494763	-0.253968	0.254062	-9.3321e-05	yes	no	no	3	0.50803	1.42211	186_32	Image:324665	AA284280	null	chr5 (111,091,022-111,119,485)	222344_at	AW972765	chr5:111091701-111092042 (-) // 48.06 // q22.1	Transcribed locus	---
Hs:48191	0.712448	0.495173	-0.327772	0.328136	-0.000364482	yes	yes	yes	3	0.655908	1.57561	218_25	Image:1847834	AI269474	null	null	NULL	null	null	null	null
Hs:40275	0.708508	0.498738	-0.288615	0.29081	-0.00219496	yes	yes	no	3	0.579425	1.49425	340_74	Image:1504435	AA897678	null	chr20 (50,118,615-50,119,597)	NULL	null	null	null	null
Hs:39124	0.707326	0.499802	-0.18329	-0.177753	0.361043	yes	yes	yes	3	0.544334	1.45835	380_73	Image:462781	AA706097	null	chrX (67,176,442-67,182,749)	206323_x_at	NM_002547	chrX:67179459-67570372 (-) // 89.96 // q12	oligophrenin 1	OPHN1
Hs:27373	0.704619	0.502236	-0.273667	0.277504	-0.00383693	yes	yes	no	3	0.55117	1.46527	269_12	Image:856420	AA630771	null	chr7 (6,380,651-6,410,122)	208640_at	BG292367	chr7:6380685-6410123 (+) // 90.61 // p22.1 /// chr4:46420443-46421381 (-) // 34.27 // p12	ras-related C3 botulinum toxin substrate 1 (rho family, small GTP binding protein Rac1)	RAC1
Hs:14086	0.70326	0.503454	-0.628024	0.638237	-0.0102135	yes	yes	yes	3	1.26626	2.40537	179_30	Image:124132	R01349	null	chr14 (58,878,968-58,879,869)	216060_s_at	AK021890	chr14:58725189-58906224 (+) // 97.57 // q23.1	dishevelled associated activator of morphogenesis 1	DAAM1

## Sheet: NegativeCorrel DMSO control
ID	r values	P Values	log2 TLD	log2 TMD	log2 THD	10%FDR	5%FDR	1%FDR	count	Max-Min	fold-change	R_C	CloneName	GB.	refseq_acc	Chr_PhyMap	Affy_probe	Representative Public ID	Alignments	Gene Title	Gene Symbol
Hs:29337	-1	0.000439608	0.342466	-0.0946865	-0.247779	yes	yes	no	3	0.590245	1.5055	150_67	Image:282017	N48196	null	chr3 (62,257,378-62,258,390)	227126_at	AI857788	chr3:62257252-62258324 (+) // 94.68 // p14.2	Transcribed locus	---
Hs:10467	-0.999999	0.000729007	0.299082	-0.0828205	-0.216261	yes	yes	no	3	0.515343	1.42933	329_1	Image:68977	T53775	NM_002801	chr16 (66,525,913-66,528,254)	202659_at	NM_002801	chr16:66525909-66528241 (-) // 96.59 // q22.1	proteasome (prosome, macropain) subunit, beta type, 10	PSMB10
Hs:28224	-0.999999	0.000906274	0.348722	-0.0957349	-0.252988	yes	yes	yes	3	0.60171	1.51751	250_12	Image:150262	H01129	null	chr10 (81,841,920-81,842,876)	218174_s_at	NM_025125	chr10:81828405-81842283 (+) // 96.75 // q22.3	chromosome 10 open reading frame 57	C10orf57
Hs:23670	-0.999997	0.00147449	0.284278	-0.0790264	-0.205251	yes	no	no	3	0.489529	1.40399	63_63	Image:261472	H99035	NM_032412	chr5 (139,534,927-139,603,557)	224707_at	AL522667	chr5:139534913-139603556 (+) // 91.87 // q31.3	chromosome 5 open reading frame 32	C5orf32
Hs:39387	-0.999997	0.0016002	0.40552	-0.112812	-0.292708	yes	yes	yes	3	0.698227	1.62251	323_101	Image:1634832	AI088984	NM_004843	chr19 (14,003,262-14,025,026)	205926_at	NM_004843	chr19:14003551-14024716 (+) // 82.13 // p13.12	interleukin 27 receptor, alpha	IL27RA
Hs:16203	-0.999995	0.00201454	0.2924	-0.0815152	-0.210885	yes	no	no	3	0.503285	1.41744	321_32	Image:810305	AA463961	null	chr17 (35,629,123-35,692,582)	212049_at	BG230612	chr17:35666215-35692581 (+) // 90.98 // q21.2	WAS/WASL interacting protein family, member 2	WIPF2
Hs:47454	-0.999992	0.00262847	0.34202	-0.0956543	-0.246365	yes	yes	no	3	0.588385	1.50356	47_106	Image:1836633	AI208981	null	chr19 (22,362,032-22,362,534)	NULL	null	null	null	null
Hs:12844	-0.999987	0.00324537	0.350227	-0.0949632	-0.255263	yes	yes	no	3	0.60549	1.5215	378_29	Image:85840	T72235	null	chr11 (113,671,745-113,688,449)	231559_at	AV650983	chr11:113671722-113688239 (-) // 96.06 // q23.2	Nicotinamide N-methyltransferase	NNMT
Hs:36119	-0.999979	0.00415889	0.44361	-0.125049	-0.318561	yes	yes	yes	3	0.762171	1.69604	193_99	Image:1584792	AA971872	NM_005843	chr2 (152,683,367-152,740,752)	208194_s_at	NM_005843	chr2:152696641-152740511 (-) // 98.17 // q23.3	signal transducing adaptor molecule (SH3 domain and ITAM motif) 2	STAM2
Hs:18093	-0.999976	0.00440706	0.512965	-0.144784	-0.36818	yes	yes	yes	3	0.881145	1.84184	137_60	Image:428721	AA004638	null	chr11 (1,972,984-1,975,648)	224997_x_at	AL575306	chr11:1972981-1974229 (-) // 83.78 // p15.5	H19, imprinted maternally expressed transcript	H19
Hs:28953	-0.999949	0.00643844	0.30604	-0.0872774	-0.218762	yes	yes	no	3	0.524802	1.43874	142_67	Image:811101	AA485676	NM_020870	chr4 (170,251,982-170,428,785)	225589_at	AB040927	chr4:170251984-170428740 (-) // 98.91 // q32.3	SH3 domain containing ring finger 1	SH3RF1
Hs:33309	-0.999949	0.00646091	0.462235	-0.131836	-0.330399	yes	yes	yes	3	0.792633	1.73223	131_16	Image:878571	AA775249	null	chr16 (56,232,999-56,256,438)	NULL	null	null	null	null
Hs:13280	-0.999947	0.00652787	0.328502	-0.0875003	-0.241002	yes	yes	no	3	0.569504	1.48401	103_84	Image:145284	R77864	NM_006540	chr8 (71,186,821-71,478,574)	1563277_at	AF075065	chr8:71194676-71200416 (-) // 44.89 // q13.3	Full length insert cDNA YQ02E12	---
Hs:27714	-0.99994	0.00698551	0.3568	-0.102036	-0.254764	yes	yes	yes	3	0.611564	1.52792	49_39	Image:746148	AA419485	null	chr2 (196,708,754-196,710,459)	217503_at	AA203487	chr2:196708863-196709683 (-) // 90.78 // q32.3	---	---
Hs:17864	-0.999938	0.0070885	0.721446	-0.206421	-0.515025	yes	yes	yes	3	1.23647	2.35621	102_6	Image:782679	AA447588	NM_004660	chrY (13,526,171-13,541,784)	205001_s_at	AF000985	chrY:13526170-13539683 (+) // 99.4 // q11.21	DEAD (Asp-Glu-Ala-Asp) box polypeptide 3, Y-linked /// hypothetical protein LOC100130220	DDX3Y /// LOC100130220
Hs:25186	-0.999927	0.00771826	0.571818	-0.151316	-0.420502	yes	yes	yes	3	0.99232	1.98938	191_91	Image:296788	N74075	null	null	210844_x_at	D14705	chr5:138117010-138298298 (+) // 99.8 // q31.2 /// chr5:114752619-114756030 (-) // 90.27 // q22.3	catenin (cadherin-associated protein), alpha 1, 102kDa	CTNNA1
Hs:13609	-0.999922	0.00795865	0.372709	-0.107107	-0.265602	yes	yes	yes	3	0.63831	1.55651	266_30	Image:154654	R55184	NM_024336	chr16 (52,874,713-52,877,879)	229638_at	AI681917	chr16:52874718-52877268 (-) // 95.38 // q12.2	iroquois homeobox 3	IRX3
Hs:37162	-0.999916	0.00827123	0.287758	-0.0828244	-0.204934	yes	no	no	3	0.492692	1.40707	183_18	Image:1605075	AA987549	null	chr16 (74,262,075-74,262,763)	NULL	null	null	null	null
Hs:33298	-0.999909	0.0085893	0.295228	-0.0851098	-0.210118	yes	no	no	3	0.505346	1.41946	167_43	Image:159182	H30453	NM_174911	chr8 (127,637,401-127,639,820)	228870_at	BF732683	chr8:127638321-127639801 (-) // 99.57 // q24.21	family with sequence similarity 84, member B	FAM84B
Hs:46875	-0.999904	0.00881965	0.298062	-0.0783941	-0.219668	yes	yes	no	3	0.51773	1.4317	321_106	Image:1742034	AI186169	NM_024787	chr8 (33,524,815-33,544,185)	219897_at	NM_024787	chr8:33524814-33544185 (-) // 96.74 // p12	ring finger protein 122	RNF122
Hs:38229	-0.999894	0.00925014	0.446865	-0.129251	-0.317613	yes	yes	yes	3	0.764478	1.69876	139_100	Image:1650304	AI022613	NM_014715	chr11 (128,343,052-128,399,222)	203431_s_at	NM_014715	chr11:128343051-128399219 (-) // 99.98 // q24.3	Rho GTPase-activating protein	RICS
Hs:38673	-0.999893	0.0093152	0.370925	-0.0972896	-0.273635	yes	yes	yes	3	0.64456	1.56326	151_46	Image:1468820	AA884967	null	chr7 (150,319,081-150,342,608)	1553390_at	NM_173681	chr7:150347856-150352519 (-) // 82.95 // q36.1	ATG9 autophagy related 9 homolog B (S. cerevisiae)	ATG9B
Hs:33113	-0.999878	0.0099254	0.286058	-0.0830174	-0.203041	yes	no	no	3	0.489099	1.40357	1_16	Image:453075	AA779290	null	chr10 (91,383,885-91,384,652)	228717_at	AI653381	chr10:91383883-91384800 (-) // 85.71 // q23.31	Transcribed locus	---
Hs:23411	-0.999877	0.00997881	0.290177	-0.0842351	-0.205942	yes	no	no	3	0.496119	1.41041	216_36	Image:626773	AA191322	null	chr8 (38,877,910-38,950,592)	217677_at	BF542055	chr8:38946685-38947719 (+) // 71.44 // p11.23	pleckstrin homology domain containing, family A (phosphoinositide binding specific) member 2	PLEKHA2
Hs:32735	-0.999876	0.0100343	0.298906	-0.0867925	-0.212114	yes	no	no	3	0.51102	1.42506	217_15	Image:436757	AA703073	null	chr19 (1,008,281-1,008,772)	219577_s_at	NM_019112	chr19:992360-1016570 (+) // 99.77 // p13.3	ATP-binding cassette, sub-family A (ABC1), member 7	ABCA7
Hs:13923	-0.999856	0.0107907	0.37182	-0.0967211	-0.275099	yes	yes	yes	3	0.646918	1.56582	337_3	Image:126670	R06997	null	null	NULL	null	null	null	null
Hs:26064	-0.999824	0.0119426	0.375857	-0.0971369	-0.27872	yes	yes	yes	3	0.654576	1.57415	236_65	Image:754221	AA479155	null	chr5 (133,589,995-133,591,901)	239094_at	AA479155	chr5:133590732-133591410 (+) // 97.97 // q31.1	hypothetical protein LOC730961	LOC730961
Hs:44161	-0.999801	0.0126938	0.333408	-0.0980869	-0.235321	yes	yes	no	3	0.568728	1.48322	260_23	Image:1581603	AA970040	NM_032506	chr2 (61,146,867-61,218,672)	244673_at	AW271558	chr2:61218233-61218682 (-) // 16.88 // p15	Transcribed locus	---
Hs:39371	-0.999777	0.0134317	0.356648	-0.105302	-0.251346	yes	yes	yes	3	0.607994	1.52414	198_20	Image:126851	R07198	NM_018344	chr10 (72,749,038-72,793,151)	219344_at	NM_018344	chr10:72752709-72793146 (+) // 99.6 // q22.1	solute carrier family 29 (nucleoside transporters), member 3	SLC29A3
Hs:47441	-0.999774	0.0135213	0.275826	-0.0706457	-0.20518	yes	no	no	3	0.481006	1.39572	11_106	Image:1755589	AI204424	null	chr14 (26,351,255-26,359,757)	NULL	null	null	null	null
Hs:49498	-0.999772	0.0135926	0.367552	-0.0941008	-0.273451	yes	yes	yes	3	0.641002	1.55941	184_80	Image:1896885	AI298883	null	chr3 (101,975,618-101,976,036)	223395_at	AB056106	chr3:101950871-102048083 (-) // 98.58 // q12.2	ABI gene family, member 3 (NESH) binding protein	ABI3BP
Hs:36766	-0.999733	0.0147058	0.3399	-0.0864651	-0.253435	yes	yes	no	3	0.593335	1.50873	171_18	Image:1563144	AA917771	null	chr14 (92,475,961-92,651,901)	210197_at	BC003622	chr14:92473011-92651952 (-) // 87.06 // q32.12	inositol 1,3,4-triphosphate 5/6 kinase /// hypothetical protein LOC100130685	ITPK1 /// LOC100130685
Hs:28288	-0.999716	0.0151636	0.346135	-0.0878186	-0.258316	yes	yes	yes	3	0.604451	1.5204	383_66	Image:151775	H03040	null	null	NULL	null	null	null	null
Hs:15163	-0.999683	0.0160416	0.376074	-0.112446	-0.263628	yes	yes	yes	3	0.639702	1.55801	74_4	Image:139226	R68721	null	chr3 (173,706,230-173,723,955)	214329_x_at	AW474434	chr3:173705994-173706419 (-) // 48.87 // q26.31	tumor necrosis factor (ligand) superfamily, member 10	TNFSF10
Hs:11091	-0.999642	0.0170349	0.428534	-0.107544	-0.32099	yes	yes	yes	3	0.749524	1.68124	340_55	Image:229579	H66616	null	chr16 (73,050,304-73,050,896)	207966_s_at	NM_012201	chr16:73044216-73198511 (-) // 98.0 // q22.3	golgi apparatus protein 1	GLG1
Hs:26216	-0.999613	0.0177217	0.73625	-0.221911	-0.51434	yes	yes	yes	3	1.25059	2.37939	117_11	Image:813513	AA456093	null	chr18 (33,063,540-33,066,249)	230890_at	AW084689	chr18:33065334-33066131 (+) // 98.88 // q12.2	CDNA FLJ26969 fis, clone SLV01652	---
Hs:10800	-0.999599	0.0180205	0.276141	-0.0833491	-0.192792	yes	no	no	3	0.468932	1.38408	241_55	Image:770884	AA434504	null	chr17 (3,512,939-3,518,725)	215459_at	AK001327	chr17:3513089-3518621 (+) // 99.67 // p13.3	cystinosis, nephropathic	CTNS
Hs:30055	-0.999596	0.0180954	0.271079	-0.0676061	-0.203473	yes	no	no	3	0.474552	1.38949	69_14	Image:451757	AA706790	null	chr14 (103,231,278-103,233,249)	226579_at	AA706790	chr14:103232261-103233245 (+) // 92.63 // q32.33	Transcribed locus, weakly similar to XP_001475963.1 PREDICTED: hypothetical protein [Mus musculus]	---
Hs:34502	-0.999594	0.0181474	0.283785	-0.0857078	-0.198077	yes	no	no	3	0.481862	1.39654	320_97	Image:344210	W69805	null	chr2 (221,991,001-221,993,013)	206114_at	NM_004438	chr2:221998878-222145245 (-) // 100.0 // q36.1	EPH receptor A4	EPHA4
Hs:11115	-0.999586	0.0183091	0.357627	-0.108092	-0.249535	yes	yes	yes	3	0.607162	1.52326	340_28	Image:812196	AA455413	NM_003358	chr9 (113,699,027-113,735,260)	204881_s_at	NM_003358	chr9:113699026-113735252 (+) // 90.65 // q31.3	UDP-glucose ceramide glucosyltransferase	UGCG
Hs:50223	-0.999576	0.0185347	0.285823	-0.0864815	-0.199341	yes	no	no	3	0.485164	1.39975	327_27	Image:1941410	AI207000	NM_207311	chr12 (118,912,031-119,016,680)	NULL	null	null	null	null
Hs:35689	-0.999575	0.0185529	0.338052	-0.102294	-0.235759	yes	yes	no	3	0.573811	1.48845	276_44	Image:1455791	AA863257	null	chr16 (67,154,794-67,158,533)	226124_at	AA747309	chr16:67157282-67158533 (+) // 77.74 // q22.1	zinc finger protein 90 homolog (mouse)	ZFP90
Hs:12496	-0.999567	0.0187266	0.519233	-0.157248	-0.361985	yes	yes	yes	3	0.881219	1.84193	374_2	Image:783849	AA443688	NM_000161	chr14 (54,378,476-54,439,292)	204224_s_at	NM_000161	chr14:54378484-54439279 (-) // 98.46 // q22.2	GTP cyclohydrolase 1 (dopa-responsive dystonia)	GCH1
Hs:12189	-0.999541	0.0192909	0.512163	-0.15552	-0.356643	yes	yes	yes	3	0.868806	1.82615	139_2	Image:502067	AA127794	null	chr3 (36,843,313-36,875,404)	213261_at	AA035414	chr3:36843314-36868291 (-) // 97.46 // p22.2	lupus brain antigen 1	LBA1
Hs:27552	-0.999532	0.0194853	0.276232	-0.0839554	-0.192276	yes	no	no	3	0.468508	1.38368	235_12	Image:448619	AA777289	null	chr8 (30,656,509-30,704,985)	237402_at	H05917	chr8:30674930-30675707 (-) // 81.24 // p12	Transcribed locus	---
Hs:45668	-0.999498	0.0201678	0.302235	-0.0744516	-0.227784	yes	no	no	3	0.530019	1.44395	100_51	Image:1688139	AI094176	null	chr22 (41,322,747-41,323,688)	210583_at	AB055760	chr22:41307784-41313516 (-) // 63.14 // q13.2	polymerase (DNA-directed), delta interacting protein 3	POLDIP3
Hs:36472	-0.999483	0.0204627	0.374446	-0.0920771	-0.282369	yes	yes	yes	3	0.656816	1.5766	360_45	Image:1654978	AI023726	NM_022095	chr20 (44,010,700-44,034,240)	221890_at	NM_022095	chr20:43849327-44033507 (-) // 97.61 // q13.12	zinc finger protein 335	ZNF335
Hs:50487	-0.999465	0.0208186	0.366255	-0.112014	-0.254241	yes	yes	yes	3	0.620495	1.5374	334_54	Image:1950150	AI335831	null	chr17 (30,623,234-30,624,788)	NULL	null	null	null	null
Hs:45828	-0.999443	0.0212561	0.297895	-0.0912933	-0.206602	yes	no	no	3	0.504497	1.41863	238_105	Image:1667470	AI057612	null	chr1 (55,089,222-55,090,995)	200862_at	NM_014762	chr1:55087895-55125479 (-) // 91.62 // p32.3	24-dehydrocholesterol reductase	DHCR24
Hs:36923	-0.999434	0.0214147	0.291742	-0.0713293	-0.220413	yes	no	no	3	0.512155	1.42618	213_72	Image:1584397	AA971525	null	chr19 (41,322,758-41,333,094)	200001_at	NM_001749	chr19:41322756-41333095 (+) // 93.37 // q13.12	calpain, small subunit 1	CAPNS1
Hs:16337	-0.999412	0.0218293	0.328464	-0.100931	-0.227534	yes	yes	no	3	0.555998	1.47019	3_86	Image:504308	AA131909	NM_018131	chr10 (95,246,379-95,278,837)	218542_at	NM_018131	chr10:95249894-95278837 (+) // 99.78 // q23.33	centrosomal protein 55kDa	CEP55
Hs:36031	-0.999392	0.0222067	0.766698	-0.236004	-0.530695	yes	yes	yes	3	1.29739	2.45784	96_98	Image:1472152	AA873578	null	chr14 (105,541,736-105,542,779)	NULL	null	null	null	null
Hs:48988	-0.999324	0.0234122	0.442935	-0.106986	-0.33595	yes	yes	yes	3	0.778885	1.7158	363_107	Image:1869490	AI264248	null	chr2 (128,102,383-128,111,770)	235383_at	AA552060	chr2:128109845-128111770 (+) // 98.11 // q14.3	myosin VIIB	MYO7B
Hs:11803	-0.999302	0.023787	0.482547	-0.116285	-0.366262	yes	yes	yes	3	0.848809	1.80101	67_2	Image:724652	AA293671	NM_004931	chr2 (86,922,200-86,942,549)	1553562_at	NM_172100	chr2:106470264-106481040 (+) // 77.21 // q12.2 /// chr2:86931739-86942549 (-) // 78.12 // p11.2	CD8b molecule /// similar to T-cell surface glycoprotein CD8 beta chain precursor (Antigen CD8B)	CD8B /// LOC652565
Hs:33212	-0.999297	0.0238681	0.278759	-0.0864682	-0.192291	yes	no	no	3	0.47105	1.38612	98_16	Image:845321	AA773461	NM_012124	chr11 (89,574,265-89,595,854)	218566_s_at	NM_012124	chr1:70768716-70770739 (+) // 90.86 // p31.1 /// chr11:89574264-89595854 (-) // 98.83 // q14.3 /// chr14:89272097-89274486 (-) // 91.69 // q32.11 /// chr18:2934249-2936616 (-) // 95.24 // p11.31 /// chr2:42905386-42908345 (-) // 90.86 // p21	cysteine and histidine-rich domain (CHORD)-containing 1	CHORDC1
Hs:18484	-0.999292	0.023954	0.353224	-0.10961	-0.243615	yes	yes	yes	3	0.596839	1.5124	369_60	Image:72395	T51539	null	chr1 (16,843,800-16,851,988)	NULL	null	null	null	null
Hs:50147	-0.999272	0.0242876	0.496072	-0.154172	-0.341899	yes	yes	yes	3	0.837971	1.78753	199_108	Image:1925583	AI214261	null	chr11 (302,941-303,420)	NULL	null	null	null	null
Hs:23375	-0.99927	0.0243184	0.32771	-0.101862	-0.225848	yes	yes	no	3	0.553558	1.4677	212_63	Image:784140	AA432080	null	chr10 (122,620,670-122,629,136)	229694_at	BF062828	chr10:122620670-122629130 (+) // 99.22 // q26.12	bromodomain and WD repeat domain containing 2	BRWD2
Hs:35641	-0.999236	0.0248793	0.338565	-0.0810399	-0.257525	yes	yes	no	3	0.596089	1.51161	276_98	Image:1455463	AA865667	null	chr19 (3,418,446-3,420,151)	226377_at	AI093722	chr19:3418826-3420215 (+) // 85.82 // p13.3	Transcribed locus	---
Hs:17853	-0.999221	0.0251372	0.297458	-0.0710865	-0.226372	yes	yes	no	3	0.52383	1.43777	130_6	Image:321885	W37634	NM_004660	chrY (13,526,171-13,541,784)	1570359_at	BC011022	chrY:13526153-13530998 (+) // 93.25 // q11.21	DEAD (Asp-Glu-Ala-Asp) box polypeptide 3, Y-linked	DDX3Y
Hs:10638	-0.999166	0.0260056	0.404672	-0.126757	-0.277915	yes	yes	yes	3	0.682588	1.60502	47_28	Image:342543	W68141	null	null	202801_at	NM_002730	chr19:14063513-14079222 (-) // 90.39 // p13.12	protein kinase, cAMP-dependent, catalytic, alpha	PRKACA
Hs:29406	-0.999159	0.026115	0.788088	-0.246979	-0.541109	yes	yes	yes	3	1.3292	2.51263	55_94	Image:279873	N40997	null	chr13 (42,495,743-42,581,300)	NULL	null	null	null	null
Hs:17020	-0.999075	0.0273904	0.357436	-0.112665	-0.24477	yes	yes	yes	3	0.602206	1.51804	370_86	Image:265853	N20989	NM_018153	chr2 (69,093,993-69,226,978)	227660_at	AL569575	chr2:69203688-69227037 (+) // 96.72 // p14	anthrax toxin receptor 1	ANTXR1
Hs:45422	-0.999015	0.0282589	0.327062	-0.0766442	-0.250418	yes	yes	no	3	0.57748	1.49224	293_24	Image:1693198	AI140336	null	chr21 (30,043,128-30,058,182)	1560378_at	AA598547	chr21:29874885-29877492 (+) // 96.82 // q21.3	Chromosome 21 open reading frame 41	C21orf41
Hs:38261	-0.998958	0.0290574	0.480787	-0.112096	-0.368691	yes	yes	yes	3	0.849478	1.80185	15_73	Image:263267	H99944	null	chr5 (112,239,983-112,285,811)	208873_s_at	BC000232	chr5:112239979-112285811 (-) // 97.3 // q22.2	receptor accessory protein 5	REEP5
Hs:39019	-0.998926	0.0295014	0.291505	-0.0927582	-0.198747	yes	no	no	3	0.490252	1.40469	91_73	Image:2020772	AI364688	null	chr11 (64,635,936-64,640,274)	210130_s_at	AF096304	chr11:64635937-64640274 (+) // 99.79 // q13.1	transmembrane 7 superfamily member 2	TM7SF2
Hs:15559	-0.998899	0.0298718	0.290593	-0.0926211	-0.197972	yes	no	no	3	0.488566	1.40305	86_4	Image:490140	AA136040	null	chr17 (32,946,172-32,946,734)	203367_at	NM_007026	chr17:32924119-32947707 (+) // 97.35 // q12	dual specificity phosphatase 14	DUSP14
Hs:36797	-0.998803	0.0311517	0.431267	-0.0992039	-0.332063	yes	yes	yes	3	0.76333	1.6974	16_99	Image:1540436	AA927187	NM_183235, NM_183234, NM_004580, NM_183236	chr15 (53,283,094-53,369,293)	209515_s_at	U38654	chr15:53283429-53349877 (-) // 95.23 // q21.3	RAB27A, member RAS oncogene family	RAB27A
Hs:16148	-0.99872	0.0322135	0.351582	-0.0803167	-0.271265	yes	yes	yes	3	0.622847	1.53991	97_86	Image:810008	AA454867	NM_014648	chr3 (109,791,274-109,896,382)	213186_at	BG502305	chr3:109791218-109895570 (+) // 93.69 // q13.13	DAZ interacting protein 3, zinc finger	DZIP3
Hs:20153	-0.998718	0.032245	0.286608	-0.0654604	-0.221147	yes	no	no	3	0.507755	1.42184	18_7	Image:51842	H24308	null	chr2 (155,017,719-155,018,762)	234472_at	AC009227	chr2:154960762-155015309 (+) // 100.0 // q24.1	UDP-N-acetyl-alpha-D-galactosamine:polypeptide N-acetylgalactosaminyltransferase 13 (GalNAc-T13)	GALNT13
Hs:42449	-0.998686	0.0326405	0.28494	-0.0919385	-0.193002	yes	no	no	3	0.477942	1.39276	3_103	Image:2308481	AI653182	null	null	210416_s_at	BC004207	chr22:27413837-27460716 (-) // 96.4 // q12.1	CHK2 checkpoint homolog (S. pombe)	CHEK2
Hs:37815	-0.998546	0.0343372	0.339247	-0.110277	-0.228971	yes	yes	no	3	0.568218	1.48269	326_46	Image:1628850	AA993932	null	chr19 (47,040,960-47,048,212)	236811_at	AI651482	chr19:47046219-47048235 (+) // 87.34 // q13.2	DMRT-like family C2	DMRTC2
Hs:34141	-0.998537	0.0344405	0.304438	-0.0685326	-0.235905	yes	yes	no	3	0.540342	1.45432	280_70	Image:162262	H28082	null	chr2 (37,331,259-37,333,164)	1554910_at	BC030706	chr2:37348214-37397670 (-) // 79.1 // p22.2	protein kinase D3	PRKD3
Hs:26068	-0.998508	0.0347813	0.48145	-0.108135	-0.373315	yes	yes	yes	3	0.854765	1.80846	364_65	Image:754260	AA479272	null	chr6 (80,040,601-80,041,675)	NULL	null	null	null	null
Hs:18181	-0.998506	0.0348028	0.404707	-0.131822	-0.272885	yes	yes	yes	3	0.677592	1.59947	270_87	Image:502396	AA156946	null	chr10 (3,808,746-3,810,883)	1555832_s_at	BU683415	chr10:3808744-3809474 (-) // 83.85 // p15.1	Homo sapiens, clone IMAGE:4096273, mRNA /// Kruppel-like factor 6	KLF6
Hs:42121	-0.998453	0.0354189	0.279087	-0.0911477	-0.187939	yes	no	no	3	0.467025	1.38226	283_48	Image:2062404	AI337344	null	null	233557_s_at	AK023374	chr16:75782366-75791042 (+) // 94.17 // q23.1	MON1 homolog B (yeast)	MON1B
Hs:11095	-0.998397	0.0360473	0.422178	-0.138256	-0.283922	yes	yes	yes	3	0.706101	1.63139	88_55	Image:769921	AA430504	null	chr20 (43,874,662-43,879,001)	202954_at	NM_007019	chr20:43874709-43878997 (+) // 96.55 // q13.12	ubiquitin-conjugating enzyme E2C	UBE2C
Hs:37954	-0.998367	0.0363856	0.392709	-0.087259	-0.30545	yes	yes	yes	3	0.698159	1.62243	168_100	Image:1635970	AI017797	NM_004225	chr8 (8,678,269-8,717,055)	225478_at	BE783723	chr8:8678276-8679832 (-) // 90.21 // p23.1	malignant fibrous histiocytoma amplified sequence 1	MFHAS1
Hs:15327	-0.998322	0.0368864	0.308321	-0.0682762	-0.240045	yes	yes	no	3	0.548366	1.46243	336_58	Image:143115	R73647	null	chr8 (17,197,978-17,201,328)	228024_at	AW028100	chr8:17198572-17199904 (+) // 96.23 // p22	Vacuolar protein sorting 37 homolog A (S. cerevisiae)	VPS37A
Hs:37157	-0.998277	0.0373817	0.362517	-0.119402	-0.243116	yes	yes	yes	3	0.605633	1.52165	23_18	Image:1588430	AA975235	null	chr16 (7,643,850-7,700,805)	1553422_s_at	NM_145892	chr16:7322751-7702500 (+) // 98.05 // p13.2	ataxin 2-binding protein 1	A2BP1
Hs:37977	-0.998216	0.0380362	0.37366	-0.123418	-0.250243	yes	yes	yes	3	0.623903	1.54104	136_73	Image:1638840	AI016614	null	chr20 (12,649,070-12,649,648)	NULL	null	null	null	null
Hs:38270	-0.998189	0.0383141	0.379396	-0.125461	-0.253935	yes	yes	yes	3	0.63333	1.55114	303_73	Image:588492	AA143609	NM_001547	chr10 (91,051,783-91,058,651)	217502_at	BE888744	chr10:91051785-91057230 (+) // 98.28 // q23.31	interferon-induced protein with tetratricopeptide repeats 2	IFIT2
Hs:11793	-0.998181	0.0384061	0.306318	-0.101335	-0.204983	yes	yes	no	3	0.511301	1.42533	135_29	Image:813254	AA456376	NM_001992	chr5 (76,047,507-76,067,054)	1569642_at	BG026194	chr5:76047779-76048359 (+) // 77.84 // q13.3	coagulation factor II (thrombin) receptor	F2R
Hs:41158	-0.998169	0.0385286	0.857823	-0.187845	-0.669978	yes	yes	yes	3	1.5278	2.88346	169_48	Image:451532	AA707388	NM_003866	chr4 (143,169,355-143,614,018)	1564014_at	AL832101	chr4:143655418-143657738 (-) // 65.25 // q31.21	Transcribed locus	---
Hs:37203	-0.998163	0.0385913	0.342639	-0.11344	-0.229199	yes	yes	no	3	0.571838	1.48642	340_72	Image:1590314	AA977843	null	chr8 (19,307,103-19,308,418)	1569387_at	BC033525	chr8:19492457-19496419 (-) // 44.42 // p21.3	CDNA clone IMAGE:4818243	---
Hs:26112	-0.998119	0.0390515	0.355965	-0.118083	-0.237882	yes	yes	yes	3	0.593847	1.50927	236_11	Image:754313	AA479512	null	chr8 (144,433,708-144,435,235)	244411_at	AW444888	chr8:144434097-144434922 (-) // 52.23 // q24.3	Transcribed locus, strongly similar to NP_001027392.1 syntaxin binding protein 1 isoform b [Homo sapiens]	---
Hs:47262	-0.998062	0.0396443	0.436316	-0.0948116	-0.341504	yes	yes	yes	3	0.77782	1.71454	45_106	Image:1758566	AI221013	null	chr16 (65,979,591-65,980,185)	NULL	null	null	null	null
Hs:24059	-0.998061	0.0396467	0.354304	-0.0769888	-0.277315	yes	yes	yes	3	0.631619	1.5493	199_64	Image:416113	W85900	null	chr8 (38,118,327-38,119,121)	231069_at	AI768895	chr8:38118441-38119114 (+) // 76.95 // p12	Transcribed locus	---
Hs:40911	-0.997877	0.0414915	0.319796	-0.0686016	-0.251194	yes	yes	no	3	0.57099	1.48554	326_21	Image:288696	N62407	null	chr11 (109,511,789-109,547,774)	NULL	null	null	null	null
Hs:45057	-0.997865	0.0416079	0.28324	-0.06071	-0.22253	yes	no	no	3	0.50577	1.41988	158_104	Image:1656558	AI034473	null	null	NULL	null	null	null	null
Hs:43604	-0.997838	0.0418656	0.416854	-0.139937	-0.276918	yes	yes	yes	3	0.693772	1.61751	123_103	Image:1560769	AA969259	null	chr21 (13,987,237-13,987,702)	NULL	null	null	null	null
Hs:28186	-0.997785	0.042381	0.27484	-0.0585889	-0.216251	yes	no	no	3	0.491091	1.40551	190_66	Image:150003	H01197	NM_024613	chr8 (96,215,202-96,238,057)	218640_s_at	NM_024613	chr8:96215351-96238088 (+) // 97.66 // q22.1	pleckstrin homology domain containing, family F (with FYVE domain) member 2	PLEKHF2
Hs:39435	-0.997752	0.0426998	0.376798	-0.0801423	-0.296655	yes	yes	yes	3	0.673453	1.59489	323_47	Image:1649374	AI026973	NM_000187	chr3_random (19,191-73,304)	205221_at	NM_000187	chr3_random:19190-73304 (+) // 99.83 // /// chr3:121829708-121883815 (-) // 99.83 // q13.33	homogentisate 1,2-dioxygenase (homogentisate oxidase) /// similar to homogentisate 1,2-dioxygenase	HGD /// LOC100132552
Hs:34329	-0.997723	0.042965	0.41311	-0.139319	-0.27379	yes	yes	yes	3	0.6869	1.60982	158_70	Image:378475	AA775620	null	chr14 (22,419,371-22,420,736)	227252_at	AA524299	chr14:22419871-22420762 (+) // 49.89 // q11.2	Transcribed locus	---
Hs:42605	-0.997583	0.0442741	0.323669	-0.0680721	-0.255597	yes	yes	no	3	0.579266	1.49409	8_49	Image:2314305	AI676118	NM_000076	chr11 (2,861,427-2,863,555)	216894_x_at	D64137	chr11:2861447-2863540 (-) // 85.76 // p15.4	cyclin-dependent kinase inhibitor 1C (p57, Kip2)	CDKN1C
Hs:10470	-0.99741	0.0458267	0.4242	-0.144768	-0.279432	yes	yes	yes	3	0.703632	1.6286	45_1	Image:233721	H79047	null	chr2 (217,206,363-217,237,404)	202718_at	NM_000597	chr2:217206377-217237401 (+) // 90.93 // q35	insulin-like growth factor binding protein 2, 36kDa	IGFBP2
Hs:33517	-0.997309	0.0467119	0.392537	-0.134451	-0.258087	yes	yes	yes	3	0.650624	1.56985	269_16	Image:22867	R38548	null	chr8 (22,011,543-22,017,835)	218337_at	NM_022749	chr8:22014351-22017835 (+) // 98.89 // p21.3	retinoic acid induced 16	RAI16
Hs:22694	-0.9973	0.0467962	0.279022	-0.0576164	-0.221406	yes	no	no	3	0.500428	1.41463	301_90	Image:308228	N95353	null	chr17 (31,095,644-31,096,349)	1552596_at	NM_139285	chr17:31095878-31104010 (-) // 98.75 // q12	growth arrest-specific 2 like 2	GAS2L2
Hs:47310	-0.997206	0.0476025	0.770737	-0.264955	-0.505783	yes	yes	yes	3	1.27652	2.42254	45_52	Image:1759290	AI219094	NM_018371	chr8 (19,305,951-19,584,374)	1569387_at	BC033525	chr8:19492457-19496419 (-) // 44.42 // p21.3	CDNA clone IMAGE:4818243	---
Hs:10569	-0.997205	0.0476081	0.391211	-0.134489	-0.256722	yes	yes	yes	3	0.647934	1.56692	142_1	Image:36493	R25825	NM_000262	chr22 (40,784,331-40,796,719)	1555041_a_at	M29276	chr22:40785715-40796590 (-) // 94.15 // q13.2	N-acetylgalactosaminidase, alpha-	NAGA
Hs:34479	-0.997124	0.0482979	0.940782	-0.32433	-0.616452	yes	yes	yes	3	1.55723	2.94289	351_16	Image:382659	AA069452	null	chrY (13,855,867-13,859,489)	NULL	null	null	null	null
Hs:33764	-0.997116	0.0483635	0.314293	-0.0641519	-0.250141	yes	yes	no	3	0.564434	1.47881	108_43	Image:795579	AA459699	null	chr5 (55,455,729-55,458,834)	240456_at	AA459699	chr5:55458313-55458865 (+) // 84.6 // q11.2	Ankyrin repeat domain 55	ANKRD55
Hs:10546	-0.997085	0.0486183	0.356577	-0.123088	-0.233488	yes	yes	yes	3	0.590065	1.50531	174_28	Image:280752	N50554	NM_005611	chr16 (52,025,861-52,083,060)	212331_at	X76061	chr16:52025851-52083061 (+) // 98.6 // q12.2	retinoblastoma-like 2 (p130)	RBL2
Hs:14422	-0.997022	0.0491446	0.450303	-0.155775	-0.294528	yes	yes	yes	3	0.744831	1.67578	187_84	Image:199571	R96490	null	null	228742_at	AA745978	chrX:2494069-2494660 (-) // 98.01 // p22.33 /// chrY:2494069-2494660 (-) // 98.01 // p11.31	Full length insert cDNA clone YQ54B06	---
Hs:38671	-0.996962	0.0496342	0.761495	-0.153962	-0.607534	yes	yes	yes	3	1.36903	2.58297	87_46	Image:1492891	AA878652	null	null	203586_s_at	NM_001661	chr17:38831910-38833834 (+) // 99.19 // q21.31	ADP-ribosylation factor-like 4D	ARL4D
Hs:25997	-0.996958	0.0496732	0.303342	-0.105161	-0.198181	yes	yes	no	3	0.501523	1.41571	15_38	Image:796650	AA460542	null	chr16 (85,983,320-85,995,881)	208786_s_at	AF183417	chr12:115498041-115498781 (+) // 37.53 // q24.22 /// chr16:85983442-85995666 (+) // 94.32 // q24.2	microtubule-associated protein 1 light chain 3 beta	MAP1LC3B
Hs:16454	-0.996856	0.0504925	0.328882	-0.066065	-0.262817	yes	yes	no	3	0.5917	1.50702	296_86	Image:809739	AA454719	NM_031430	chr17 (1,496,201-1,500,142)	227366_at	AI084782	chr17:1496193-1500142 (-) // 84.85 // p13.3	Rab interacting lysosomal protein	RILP
Hs:13711	-0.996792	0.0510062	0.29717	-0.103577	-0.193593	yes	no	no	3	0.490762	1.40519	79_30	Image:123262	R00431	null	chr22 (28,423,112-28,424,583)	NULL	null	null	null	null
Hs:11223	-0.996704	0.0516985	0.666465	-0.132653	-0.533812	yes	yes	yes	3	1.20028	2.29784	349_28	Image:196115	R92239	NM_006564	chr3 (45,959,967-45,964,847)	1555523_a_at	BC007218	chr3:45937503-45996326 (-) // 93.78 // p21.31	FYVE and coiled-coil domain containing 1	FYCO1
Hs:26343	-0.996679	0.0518946	0.438888	-0.153519	-0.285369	yes	yes	yes	3	0.724257	1.65205	343_92	Image:767281	AA418386	null	chr5 (98,311,123-98,316,486)	NULL	null	null	null	null
Hs:49787	-0.996414	0.0539322	0.433225	-0.0847518	-0.348474	yes	yes	yes	3	0.781699	1.71915	223_80	Image:1909774	AI342997	null	chr2 (152,681,530-152,682,234)	228254_at	AW024643	chr2:152681471-152682149 (-) // 27.31 // q23.3	Transcribed locus	---
Hs:36491	-0.996389	0.0541144	0.549468	-0.193906	-0.355562	yes	yes	yes	3	0.90503	1.87258	200_18	Image:1520938	AA910828	null	chr21 (46,176,994-46,177,982)	1566807_a_at	AK097593	chr21:46004484-46008085 (+) // 56.33 // q22.3	CDNA clone IMAGE:5272727	---
Hs:49525	-0.996351	0.0544054	0.299076	-0.105665	-0.193411	yes	no	no	3	0.492486	1.40687	280_53	Image:1882055	AI291307	null	chr10 (31,032,957-31,034,000)	202566_s_at	AF051851	chr10:29786970-29892185 (-) // 99.98 // p11.23	supervillin	SVIL
Hs:23995	-0.996338	0.0545005	0.271923	-0.0529601	-0.218963	yes	no	no	3	0.490886	1.40531	66_10	Image:302972	N91114	null	chr11 (113,774,471-113,821,147)	218789_s_at	NM_019021	chr11:113775003-113776436 (-) // 97.48 // q23.2	chromosome 11 open reading frame 71	C11orf71
Hs:41637	-0.996324	0.0546042	0.322704	-0.114103	-0.208601	yes	yes	no	3	0.531305	1.44524	146_48	Image:261541	H98645	null	chr2 (37,330,674-37,332,002)	NULL	null	null	null	null
Hs:38365	-0.996314	0.0546733	0.358182	-0.126682	-0.2315	yes	yes	yes	3	0.589681	1.50491	272_73	Image:25422	R39093	null	chr9 (116,446,701-116,448,518)	NULL	null	null	null	null
Hs:48882	-0.996291	0.0548478	0.334269	-0.0649251	-0.269344	yes	yes	no	3	0.603613	1.51952	42_107	Image:1868656	AI261857	null	chr3 (184,143,254-184,164,426)	222679_s_at	AW468880	chr3:184142842-184166236 (-) // 92.14 // q26.33	DCN1, defective in cullin neddylation 1, domain containing 1 (S. cerevisiae)	DCUN1D1
Hs:26378	-0.996217	0.0553954	0.382176	-0.135554	-0.246622	yes	yes	yes	3	0.628798	1.54628	307_38	Image:768619	AA425345	null	chr8 (38,877,910-38,950,592)	225136_at	BF968578	chr8:38947011-38950588 (+) // 77.32 // p11.23	pleckstrin homology domain containing, family A (phosphoinositide binding specific) member 2	PLEKHA2
Hs:42520	-0.996137	0.0559778	0.344936	-0.0664002	-0.278536	yes	yes	yes	3	0.623473	1.54058	359_49	Image:1661732	AI167435	NM_003866	chr4 (143,169,355-143,614,018)	1564014_at	AL832101	chr4:143655418-143657738 (-) // 65.25 // q31.21	Transcribed locus	---
Hs:29757	-0.995993	0.0570097	0.75327	-0.143813	-0.609457	yes	yes	yes	3	1.36273	2.57171	154_13	Image:431988	AA678242	null	chr4 (143,163,787-143,165,180)	NULL	null	null	null	null
Hs:16481	-0.99575	0.0587109	0.366569	-0.131717	-0.234852	yes	yes	yes	3	0.601421	1.51721	4_32	Image:342211	W63789	null	chr2 (8,915,703-9,061,290)	226726_at	W63676	chr2:8914632-8926101 (-) // 94.43 // p25.1	membrane bound O-acyltransferase domain containing 2	MBOAT2
Hs:10487	-0.995687	0.0591464	0.299277	-0.107719	-0.191558	yes	no	no	3	0.490835	1.40526	202_82	Image:212021	H68509	NM_001073, NM_001075	chr4 (69,716,317-69,732,388)	214261_s_at	H71135	chr4:100342818-100359409 (-) // 98.19 // q23	alcohol dehydrogenase 6 (class V)	ADH6
Hs:28586	-0.995523	0.0602632	0.29357	-0.106123	-0.187447	yes	no	no	3	0.481018	1.39573	290_40	Image:190972	H37909	null	chr14 (23,079,726-23,080,027)	207699_at	NM_014894	chr14:23066974-23090698 (-) // 93.13 // q11.2	zinc finger protein 409	ZNF409
Hs:17770	-0.995488	0.0604984	0.290804	-0.105218	-0.185586	yes	no	no	3	0.476389	1.39126	165_6	Image:782782	AA448167	null	chr19 (45,428,062-45,429,998)	236664_at	AA448167	chr19:45428063-45428533 (-) // 84.96 // q13.2	v-akt murine thymoma viral oncogene homolog 2	AKT2
Hs:25896	-0.995436	0.0608489	0.299158	-0.0553494	-0.243809	yes	no	no	3	0.542967	1.45697	234_38	Image:37367	R49650	null	chr12 (48,546,947-48,582,429)	NULL	null	null	null	null
Hs:32077	-0.995324	0.0615918	0.37309	-0.13556	-0.23753	yes	yes	yes	3	0.61062	1.52692	270_15	Image:1276665	AA776794	null	chr8 (145,264,660-145,267,607)	219071_x_at	NM_016458	chr8:145264659-145267608 (+) // 97.38 // q24.3 /// chr8:145408687-145411636 (+) // 97.34 // q24.3	chromosome 8 open reading frame 30A	C8orf30A
Hs:41375	-0.9953	0.0617464	0.448378	-0.163012	-0.285366	yes	yes	yes	3	0.733744	1.66295	203_21	Image:969229	AA663705	null	chr8 (12,623,777-12,657,363)	215322_at	AL080190	chr8:12653200-12655052 (-) // 81.02 // p23.1	MRNA; cDNA DKFZp434A202 (from clone DKFZp434A202)	---
Hs:12146	-0.995285	0.0618423	0.299931	-0.109083	-0.190849	yes	no	no	3	0.49078	1.4052	299_56	Image:840878	AA482324	null	chr1 (55,087,901-55,125,175)	NULL	null	null	null	null
Hs:27729	-0.995101	0.0630405	0.300571	-0.109817	-0.190753	yes	no	no	3	0.491324	1.40573	149_39	Image:502393	AA156947	NM_012240	chr12 (119,225,728-119,235,431)	220047_at	NM_012240	chr12:119225744-119235427 (+) // 96.42 // q24.31	sirtuin (silent mating type information regulation 2 homolog) 4 (S. cerevisiae)	SIRT4
Hs:13275	-0.994891	0.064377	0.352919	-0.1296	-0.223319	yes	yes	no	3	0.576238	1.49096	323_84	Image:786048	AA448641	NM_001950	chr16 (65,783,569-65,790,322)	202248_at	BC000110	chr16:65783604-65790321 (+) // 93.66 // q22.1	E2F transcription factor 4, p107/p130-binding	E2F4
Hs:29229	-0.994786	0.0650397	0.272547	-0.0486623	-0.223884	yes	no	no	3	0.496431	1.41072	145_67	Image:281127	N50949	null	chr3 (42,566,080-42,569,056)	236268_at	BF732413	chr3:42568015-42568482 (-) // 73.07 // p22.1	SEC22 vesicle trafficking protein homolog C (S. cerevisiae)	SEC22C
Hs:34081	-0.994617	0.0660843	0.268065	-0.0474286	-0.220637	yes	no	no	3	0.488702	1.40318	275_16	Image:149539	H00288	null	chr12 (12,520,098-12,606,571)	224832_at	AB051487	chr12:12518160-12565641 (-) // 98.74 // p13.2	dual specificity phosphatase 16	DUSP16
Hs:28585	-0.994477	0.0669383	0.316493	-0.0555779	-0.260916	yes	yes	no	3	0.577409	1.49217	258_40	Image:186623	R83896	null	chr7 (2,734,726-2,735,939)	224681_at	BG028884	chr7:2734268-2850425 (-) // 94.71 // p22.2	guanine nucleotide binding protein (G protein) alpha 12	GNA12
Hs:14955	-0.994441	0.0671556	0.30061	-0.0526874	-0.247923	yes	yes	no	3	0.548533	1.4626	324_31	Image:201961	R99419	NM_015247	chr16 (49,333,486-49,390,029)	213295_at	AA555096	chr16:49390693-49393346 (+) // 80.76 // q12.1	cylindromatosis (turban tumor syndrome)	CYLD
Hs:39075	-0.994372	0.0675748	0.268985	-0.0469693	-0.222016	yes	no	no	3	0.491	1.40542	347_19	Image:2028443	AI261660	NM_004444	chr7 (100,238,123-100,262,963)	216680_s_at	BC004264	chr7:100238492-100258212 (-) // 97.64 // q22.1	EPH receptor B4	EPHB4
Hs:37698	-0.994155	0.068862	0.39966	-0.0689884	-0.330672	yes	yes	yes	3	0.730332	1.65902	33_46	Image:1631660	AA994785	null	chr3 (173,706,230-173,723,955)	214329_x_at	AW474434	chr3:173705994-173706419 (-) // 48.87 // q26.31	tumor necrosis factor (ligand) superfamily, member 10	TNFSF10
Hs:33843	-0.994114	0.0691086	0.271491	-0.0467601	-0.224731	yes	no	no	3	0.496223	1.41052	337_70	Image:26324	R12430	null	null	219173_at	NM_024957	chr17:71128779-71134520 (+) // 97.88 // q25.1	myosin XVB pseudogene	MYO15B
Hs:42462	-0.99408	0.0693073	0.340445	-0.058531	-0.281914	yes	yes	yes	3	0.622359	1.53939	39_103	Image:2345302	AI672743	null	null	207231_at	NM_014648	chr3:109804387-109892924 (+) // 97.74 // q13.13	DAZ interacting protein 3, zinc finger	DZIP3
Hs:27267	-0.993972	0.0699383	0.545135	-0.204402	-0.340733	yes	yes	yes	3	0.885867	1.84788	324_12	Image:28277	R37472	null	chr21 (34,707,417-34,707,622)	NULL	null	null	null	null
Hs:30459	-0.993924	0.0702146	0.340135	-0.0579975	-0.282138	yes	yes	yes	3	0.622273	1.5393	330_95	Image:825461	AA504354	null	chr19 (2,427,135-2,429,257)	213560_at	AV658684	chr19:2428806-2429257 (-) // 95.75 // p13.3	Growth arrest and DNA-damage-inducible, beta	GADD45B
Hs:28594	-0.993828	0.0707658	0.305042	-0.114728	-0.190314	yes	yes	no	3	0.495355	1.40967	166_40	Image:219813	H81645	NM_007229	chr22 (41,595,721-41,741,101)	1554691_a_at	BC008037	chr22:41596303-41672992 (-) // 88.8 // q13.2	protein kinase C and casein kinase substrate in neurons 2	PACSIN2
Hs:48957	-0.993693	0.0715394	0.321909	-0.0542249	-0.267684	yes	yes	no	3	0.589593	1.50482	138_26	Image:1874347	AI285180	null	chr16 (46,291,613-46,292,942)	238601_at	AI798207	chr16:46291881-46292935 (+) // 97.48 // q12.1	phosphorylase kinase, beta	PHKB
Hs:35825	-0.993511	0.0725652	0.281808	-0.0470189	-0.234789	yes	no	no	3	0.516596	1.43058	26_98	Image:1468897	AA884094	null	null	NULL	null	null	null	null
Hs:17398	-0.993479	0.0727415	0.362885	-0.137478	-0.225407	yes	yes	yes	3	0.588293	1.50347	186_86	Image:323457	W45568	null	chr16 (85,138,246-85,146,156)	244734_at	W45568	chr16:85138252-85138511 (-) // 88.85 // q24.1	Methenyltetrahydrofolate synthetase domain containing	MTHFSD
Hs:50148	-0.993466	0.0728153	0.426159	-0.161493	-0.264666	yes	yes	yes	3	0.690825	1.61421	231_108	Image:1931747	AI333570	null	chr17 (4,971,035-4,971,674)	NULL	null	null	null	null
Hs:25587	-0.993441	0.0729568	0.344616	-0.13066	-0.213956	yes	yes	no	3	0.558573	1.47281	323_65	Image:767170	AA424559	NM_213620	chr8 (54,790,669-54,918,403)	1557585_at	AW468382	chr8:54828192-54832484 (-) // 63.63 // q11.23	ATPase, H+ transporting, lysosomal 50/57kDa, V1 subunit H	ATP6V1H
Hs:15683	-0.993254	0.0739866	0.460455	-0.175237	-0.285218	yes	yes	yes	3	0.745672	1.67676	216_85	Image:308415	N93797	null	chr3 (135,996,944-136,461,995)	230425_at	AI674183	chr3:136461542-136461995 (+) // 98.48 // q22.2	EPH receptor B1	EPHB1
Hs:39389	-0.993227	0.074135	0.404542	-0.066504	-0.338038	yes	yes	yes	3	0.74258	1.67316	7_101	Image:1635933	AI017655	null	chr1 (27,733,779-27,802,691)	205002_at	NM_015699	chr1:27733778-27747806 (-) // 98.48 // p36.11	AT hook, DNA binding motif, containing 1	AHDC1
Hs:15489	-0.993217	0.0741905	0.270376	-0.0444245	-0.225951	yes	no	no	3	0.496327	1.41062	150_85	Image:233074	H75626	null	null	NULL	null	null	null	null
Hs:18183	-0.993182	0.0743838	0.385365	-0.146872	-0.238493	yes	yes	yes	3	0.623859	1.54099	334_87	Image:201071	R99847	null	chr4 (110,853,282-110,853,837)	NULL	null	null	null	null
Hs:31995	-0.99316	0.0745015	0.292658	-0.111587	-0.181071	yes	no	no	3	0.473729	1.38869	330_96	Image:745283	AA625567	null	chr19 (42,074,093-42,098,924)	237306_at	AA447558	chr19:42074972-42097953 (-) // 98.69 // q13.12	zinc finger protein 829	ZNF829
Hs:29225	-0.993147	0.0745733	0.360044	-0.0589419	-0.301102	yes	yes	yes	3	0.661145	1.58134	17_67	Image:281010	N47691	null	chr16 (45,251,095-45,280,593)	233864_s_at	BG537579	chr16:45251484-45270456 (-) // 45.23 // q11.2 /// chr2:20349941-20352295 (-) // 38.68 // p24.1	vacuolar protein sorting 35 homolog (S. cerevisiae)	VPS35
Hs:47328	-0.993134	0.0746434	0.490606	-0.187158	-0.303447	yes	yes	yes	3	0.794053	1.73394	233_25	Image:1839020	AI220561	null	null	NULL	null	null	null	null
Hs:12697	-0.99313	0.0746684	0.427211	-0.069874	-0.357337	yes	yes	yes	3	0.784548	1.72255	281_83	Image:45641	H08749	NM_145109	chr17 (21,128,626-21,159,118)	215498_s_at	AA780381	chr17:21142252-21159118 (+) // 97.01 // p11.2	mitogen-activated protein kinase kinase 3	MAP2K3
Hs:41642	-0.993039	0.0751593	0.460638	-0.074987	-0.385651	yes	yes	yes	3	0.846289	1.79787	306_48	Image:1557714	AA937792	null	chr5 (156,836,891-156,859,268)	NULL	null	null	null	null
Hs:33114	-0.992827	0.0762973	0.440696	-0.169128	-0.271568	yes	yes	yes	3	0.712264	1.63837	33_16	Image:51710	H22916	null	chr22 (40,323,979-40,325,859)	212528_at	AI348009	chr22:40323842-40346950 (-) // 91.38 // q13.2	CDNA clone IMAGE:3878236	---
Hs:23327	-0.992719	0.0768687	0.320989	-0.123442	-0.197548	yes	yes	no	3	0.518537	1.4325	211_9	Image:589232	AA147338	NM_024666	chr15 (65,280,423-65,334,038)	202851_at	AL136715	chr15:65280422-65334038 (-) // 98.88 // q22.33	hypothetical protein FLJ11506	FLJ11506
Hs:41157	-0.992714	0.0768976	0.270369	-0.0432763	-0.227093	yes	no	no	3	0.497463	1.41173	137_48	Image:434067	AA693780	null	chr20 (25,474,636-25,474,994)	207705_s_at	NM_025176	chr20:25381461-25387612 (-) // 99.67 // p11.21	ninein-like	RP4-691N24.1
Hs:42054	-0.992328	0.0789092	0.306941	-0.118906	-0.188035	yes	yes	no	3	0.494977	1.4093	62_21	Image:2244718	AI657057	NM_001490	chr9 (78,305,722-78,309,005)	205505_at	NM_001490	chr9:78305721-78308996 (+) // 99.05 // q21.13	glucosaminyl (N-acetyl) transferase 1, core 2 (beta-1,6-N-acetylglucosaminyltransferase)	GCNT1
Hs:37193	-0.992318	0.0789617	0.676069	-0.261952	-0.414118	yes	yes	yes	3	1.09019	2.12902	20_72	Image:1588992	AA975689	null	chr11 (57,227,789-57,236,087)	226293_at	BE781103	chr11:57227761-57236239 (-) // 90.82 // q12.1	mediator complex subunit 19	MED19
Hs:34347	-0.992274	0.0791856	0.308258	-0.0482321	-0.260026	yes	yes	no	3	0.568284	1.48276	346_43	Image:229700	H66464	null	chr9 (116,446,701-116,448,518)	221865_at	BF969986	chr9:116446076-116448523 (+) // 42.96 // q32	chromosome 9 open reading frame 91	C9orf91
Hs:37952	-0.992198	0.079574	0.298722	-0.0465573	-0.252165	yes	yes	no	3	0.550887	1.46499	104_100	Image:1635968	AI017796	null	chr11 (26,645,146-26,647,389)	214389_at	AI733515	chr11:26645148-26647383 (-) // 80.99 // p14.2	solute carrier family 5 (sodium/glucose cotransporter), member 12	SLC5A12
Hs:30097	-0.992008	0.0805406	0.317567	-0.123739	-0.193828	yes	yes	no	3	0.511395	1.42543	258_68	Image:451795	AA706815	NM_018553	chr17 (3,661,566-3,675,072)	218896_s_at	NM_018553	chr17:3661570-3675064 (-) // 95.64 // p13.2	chromosome 17 open reading frame 85	C17orf85
Hs:13779	-0.991916	0.0810021	0.332214	-0.129658	-0.202556	yes	yes	no	3	0.53477	1.44871	332_57	Image:293606	N94120	null	chr8 (19,651,648-19,652,359)	NULL	null	null	null	null
Hs:30322	-0.991887	0.0811488	0.371929	-0.145234	-0.226696	yes	yes	yes	3	0.598625	1.51427	168_41	Image:451473	AA707312	NM_019843	chr22 (30,165,355-30,214,756)	218626_at	NM_019843	chr22:30165354-30215704 (-) // 99.97 // q12.2	eukaryotic translation initiation factor 4E nuclear import factor 1	EIF4ENIF1
Hs:38667	-0.991705	0.082053	0.317205	-0.124261	-0.192944	yes	yes	no	3	0.51015	1.4242	339_46	Image:1358393	AA829383	NM_145109	chr17 (21,128,626-21,159,118)	215498_s_at	AA780381	chr17:21142252-21159118 (+) // 97.01 // p11.2	mitogen-activated protein kinase kinase 3	MAP2K3
Hs:27975	-0.991341	0.0838361	0.260346	-0.0388236	-0.221522	yes	no	no	3	0.481869	1.39655	344_93	Image:700721	AA285155	NM_006739	chr22 (34,126,164-34,150,479)	216237_s_at	AA807529	chr22:34149474-34150494 (+) // 97.45 // q12.3	minichromosome maintenance complex component 5	MCM5
Hs:12564	-0.991335	0.0838656	0.261759	-0.0390222	-0.222737	yes	no	no	3	0.484497	1.3991	247_29	Image:712341	AA405000	NM_003730	chr6 (167,263,003-167,290,067)	232722_at	AK001769	chr6:167266852-167290669 (-) // 76.91 // q27	ribonuclease T2 /// hypothetical protein LOC100131869	LOC100131869 /// RNASET2
Hs:43627	-0.991302	0.0840269	0.378262	-0.0562933	-0.321968	yes	yes	yes	3	0.70023	1.62476	91_76	Image:1562734	AA953406	null	chr2 (227,363,440-227,364,447)	204686_at	NM_005544	chr2:227308181-227372719 (-) // 97.31 // q36.3	insulin receptor substrate 1	IRS1
Hs:28837	-0.991079	0.085099	0.342772	-0.135718	-0.207054	yes	yes	no	3	0.549827	1.46391	269_94	Image:395604	AA757576	NM_014876	chr22 (37,411,573-37,426,240)	NULL	null	null	null	null
Hs:17759	-0.991036	0.0853029	0.365465	-0.144806	-0.220659	yes	yes	yes	3	0.586124	1.50121	193_6	Image:272038	N31948	null	chr8 (20,147,960-20,151,025)	47550_at	N21184	chr8:20147961-20148559 (-) // 91.38 // p21.3	leucine zipper, putative tumor suppressor 1	LZTS1
Hs:33380	-0.990887	0.0860092	0.343133	-0.136292	-0.206841	yes	yes	no	3	0.549974	1.46406	100_43	Image:298772	N74699	NM_012213	chr16 (82,490,231-82,507,286)	218869_at	NM_012213	chr16:82490272-82507277 (+) // 97.24 // q23.3	malonyl-CoA decarboxylase	MLYCD
Hs:12220	-0.99088	0.086043	0.363689	-0.144474	-0.219216	yes	yes	no	3	0.582905	1.49786	364_83	Image:814595	AA480906	null	chr20 (45,271,263-45,272,228)	209049_s_at	BC001004	chr20:45271519-45272504 (-) // 94.31 // q13.12	zinc finger, MYND-type containing 8	ZMYND8
Hs:31244	-0.990865	0.0861129	0.310245	-0.123273	-0.186972	yes	yes	no	3	0.497216	1.41149	122_68	Image:1573311	AA953975	NM_004556	chr6 (44,334,402-44,341,511)	203927_at	NM_004556	chr6:44334408-44341503 (-) // 93.95 // p21.1	nuclear factor of kappa light polypeptide gene enhancer in B-cells inhibitor, epsilon	NFKBIE
Hs:43142	-0.990818	0.0863365	0.28319	-0.041107	-0.242083	yes	no	no	3	0.525273	1.43921	310_103	Image:1526596	AA923438	null	null	220958_at	NM_017886	chr3:41805952-41978574 (-) // 96.78 // p22.1	unc-51-like kinase 4 (C. elegans)	ULK4
Hs:19492	-0.990779	0.0865216	0.285818	-0.0414046	-0.244414	yes	yes	no	3	0.530232	1.44416	355_7	Image:854338	AA668821	NM_004000	chr1 (111,571,866-111,587,583)	213060_s_at	U58515	chr1:111573855-111587585 (+) // 92.13 // p13.3	chitinase 3-like 2	CHI3L2
Hs:30235	-0.990683	0.0869708	0.341904	-0.136257	-0.205647	yes	yes	no	3	0.54755	1.4616	67_14	Image:452466	AA704802	NM_020795	chr17 (7,252,226-7,263,903)	226288_s_at	AI951319	chr17:7259007-7263903 (+) // 95.08 // p13.1	neuroligin 2	NLGN2
Hs:28584	-0.990538	0.0876472	0.307584	-0.122867	-0.184717	yes	yes	no	3	0.492301	1.40669	226_40	Image:190950	H37902	null	chr8 (74,122,620-74,122,894)	214725_at	BE968773	chr8:74139686-74141738 (-) // 84.86 // q21.11	RPE-spondin	RPESP
Hs:36118	-0.990497	0.0878339	0.314742	-0.125807	-0.188935	yes	yes	no	3	0.503678	1.41782	161_99	Image:1629288	AA985161	null	chr9 (118,502,800-118,503,400)	236233_at	AI768810	chr9:118502816-118503399 (+) // 95.42 // q33.1	tripartite motif-containing 32	TRIM32
Hs:34187	-0.990491	0.0878623	0.330266	-0.0471392	-0.283127	yes	yes	no	3	0.613393	1.52985	216_16	Image:50982	H18015	null	chr10 (53,727,317-53,728,114)	228396_at	AW274503	chr10:53726995-53728116 (+) // 97.65 // q21.1	protein kinase, cGMP-dependent, type I	PRKG1
Hs:41929	-0.990429	0.0881478	0.293364	-0.117389	-0.175975	yes	no	no	3	0.469339	1.38448	281_48	Image:2013094	AI359085	NM_006612	chr17 (4,841,993-4,868,720)	209245_s_at	AB014606	chr17:4841956-4876639 (+) // 79.88 // p13.2	kinesin family member 1C	KIF1C
Hs:13570	-0.990302	0.0887337	0.402192	-0.0568468	-0.345345	yes	yes	yes	3	0.747537	1.67892	174_84	Image:204545	H58644	NM_032208	chr2 (69,093,993-69,329,804)	NULL	null	null	null	null
Hs:29540	-0.990301	0.0887405	0.334191	-0.133999	-0.200192	yes	yes	no	3	0.534382	1.44832	116_40	Image:280699	N47445	null	chr7 (37,926,688-37,958,059)	NULL	null	null	null	null
Hs:23788	-0.990012	0.0900522	0.276537	-0.038505	-0.238032	yes	no	no	3	0.514569	1.42857	380_36	Image:731250	AA420987	NM_019044	chr2 (118,393,640-118,488,182)	209688_s_at	BC005078	chr2:118389618-118390940 (-) // 71.99 // q14.1	coiled-coil domain containing 93	CCDC93
Hs:12467	-0.989956	0.0903037	0.300665	-0.121204	-0.179462	yes	no	no	3	0.480127	1.39487	214_29	Image:839516	AA489861	null	chr16 (67,778,551-67,892,385)	213814_s_at	AA741303	chr16:67778964-67851576 (-) // 98.86 // q22.1	Syntrophin, beta 2 (dystrophin-associated protein A1, 59kDa, basic component 2)	SNTB2
Hs:29371	-0.989933	0.0904073	0.301199	-0.0417681	-0.259431	yes	yes	no	3	0.56063	1.47491	82_13	Image:282117	N48261	null	chr10 (29,738,471-29,825,424)	202566_s_at	AF051851	chr10:29786970-29892185 (-) // 99.98 // p11.23	supervillin	SVIL
Hs:35754	-0.989874	0.0906734	0.28077	-0.0388157	-0.241954	yes	no	no	3	0.522724	1.43667	57_71	Image:1506046	AA905628	NM_018231	chr16 (57,257,799-57,275,593)	218727_at	NM_018231	chr16:57257798-57276175 (-) // 99.86 // q21	solute carrier family 38, member 7	SLC38A7
Hs:22744	-0.98978	0.0910943	0.331674	-0.134065	-0.197609	yes	yes	no	3	0.529283	1.44321	365_36	Image:320424	W04687	null	chr22 (21,168,774-21,169,729)	211655_at	D01059	chr22:21060369-21578968 (+) // 95.91 // q11.22	Immunoglobulin lambda joining 3	IGL@
Hs:43510	-0.989778	0.0911012	0.536585	-0.216896	-0.319689	yes	yes	yes	3	0.856274	1.81036	186_103	Image:1560393	AA948511	NM_152527	chr2 (230,607,944-230,641,863)	238029_s_at	R15072	chr2:230607934-230608417 (-) // 96.41 // q36.3	solute carrier family 16, member 14 (monocarboxylic acid transporter 14)	SLC16A14
Hs:40754	-0.989695	0.0914729	0.322426	-0.130495	-0.191931	yes	yes	no	3	0.514357	1.42836	289_75	Image:378591	AA777219	null	chr8 (27,198,332-27,199,288)	227102_at	AA115933	chr8:27198507-27224703 (-) // 70.65 // p21.2	tripartite motif-containing 35	TRIM35
Hs:28013	-0.989654	0.0916545	0.925899	-0.374969	-0.55093	yes	yes	yes	3	1.47683	2.78336	24_39	Image:83011	T69468	NM_001008	chrY (2,769,906-2,794,995)	1563085_at	Z48510	chrY:2680131-2769575 (+) // 78.18 // p11.31	---	---
Hs:37422	-0.989492	0.0923716	0.306484	-0.124422	-0.182062	yes	yes	no	3	0.488546	1.40303	62_45	Image:1621596	AA993493	null	chr8 (100,078,168-100,094,451)	230449_x_at	AI253196	chr8:100094269-100094848 (-) // 42.93 // q22.2	Transcribed locus	---
Hs:32269	-0.989429	0.0926492	0.376204	-0.15287	-0.223335	yes	yes	yes	3	0.599539	1.51523	272_15	Image:1293021	AA683351	null	chr19 (50,264,047-50,266,056)	204978_at	NM_007056	chr19:50234137-50266054 (+) // 91.81 // q13.32	splicing factor, arginine/serine-rich 16	SFRS16
Hs:18295	-0.989022	0.0944177	0.303737	-0.124162	-0.179575	yes	no	no	3	0.483312	1.39795	79_60	Image:263002	H99738	null	chr6 (90,130,722-90,133,796)	NULL	null	null	null	null
Hs:12562	-0.989003	0.0944996	0.282781	-0.115627	-0.167154	yes	no	no	3	0.449934	1.36598	183_29	Image:840818	AA486238	NM_001457	chr3 (57,969,166-58,133,015)	208614_s_at	M62994	chr3:58129222-58132937 (+) // 99.55 // p14.3	filamin B, beta (actin binding protein 278)	FLNB
Hs:38214	-0.988972	0.0946337	0.533928	-0.218418	-0.31551	yes	yes	yes	3	0.849438	1.8018	46_19	Image:809910	AA464417	null	chr11 (309,669-311,050)	212203_x_at	BF338947	chr11:309676-310900 (-) // 94.89 // p15.5	interferon induced transmembrane protein 3 (1-8U)	IFITM3
Hs:45152	-0.988795	0.0953924	0.356067	-0.0465325	-0.309534	yes	yes	yes	3	0.665601	1.58623	127_104	Image:1660964	AI042519	null	chr16 (67,154,794-67,158,533)	242400_at	AI885183	chr16:67130719-67167473 (+) // 68.49 // q22.1	zinc finger protein 90 homolog (mouse)	ZFP90
Hs:11119	-0.988731	0.0956624	0.368988	-0.151467	-0.217522	yes	yes	yes	3	0.58651	1.50161	88_28	Image:810612	AA464731	null	chr1 (150,271,605-150,276,135)	200660_at	NM_005620	chr1:150271605-150276135 (-) // 99.83 // q21.3	S100 calcium binding protein A11	S100A11
Hs:16605	-0.988612	0.0961683	0.291077	-0.037676	-0.253402	yes	yes	no	3	0.544479	1.45849	137_5	Image:323603	W44340	null	chr22 (40,251,774-40,270,412)	225678_at	AB051452	chr22:40251753-40270294 (-) // 98.42 // q13.2	polymerase (RNA) III (DNA directed) polypeptide H (22.9kD)	POLR3H
Hs:38427	-0.988548	0.0964382	0.388176	-0.159757	-0.228419	yes	yes	yes	3	0.616595	1.53325	337_100	Image:813491	AA456073	null	chr2 (44,399,407-44,400,534)	205799_s_at	M95548	chr2:44356135-44401464 (+) // 99.82 // p21	solute carrier family 3 (cystine, dibasic and neutral amino acid transporters, activator of cystine, dibasic and neutral amino acid transport), member 1	SLC3A1
Hs:10548	-0.988455	0.0968292	0.419227	-0.172762	-0.246465	yes	yes	yes	3	0.665692	1.58633	238_28	Image:813402	AA455535	null	null	206367_at	NM_000537	chr1:202390570-202402088 (-) // 99.79 // q32.1	renin	REN
Hs:42174	-0.988451	0.0968457	0.373991	-0.154129	-0.219862	yes	yes	yes	3	0.593853	1.50927	64_102	Image:2017652	AI369818	null	chr22 (20,350,329-20,382,550)	214986_x_at	U37221	chr22:20369113-20382151 (+) // 99.51 // q11.21	peptidylprolyl isomerase (cyclophilin)-like 2	PPIL2
Hs:15723	-0.988115	0.0982506	0.313409	-0.129767	-0.183642	yes	yes	no	3	0.497052	1.41133	340_31	Image:142851	R71531	null	chr8 (43,154,589-43,174,855)	1557064_s_at	AW328331	chr8:43114803-43148516 (+) // 70.26 // p11.21	heparan-alpha-glucosaminide N-acetyltransferase	HGSNAT
Hs:30525	-0.988082	0.0983829	0.344524	-0.142712	-0.201811	yes	yes	no	3	0.546335	1.46037	138_14	Image:855799	AA664067	NM_001537	chr16 (82,399,094-82,404,095)	200941_at	AK026575	chr16:82399008-82404103 (+) // 97.83 // q23.3	heat shock factor binding protein 1	HSBP1
Hs:28287	-0.988024	0.0986229	0.320026	-0.0401566	-0.27987	yes	yes	no	3	0.599896	1.51561	351_66	Image:137238	R36150	null	chr10 (81,906,268-81,907,503)	206200_s_at	NM_001157	chr10:81905333-81955249 (-) // 99.64 // q22.3	annexin A11	ANXA11
Hs:50095	-0.987955	0.098909	0.309981	-0.038753	-0.271228	yes	yes	no	3	0.581209	1.4961	70_54	Image:1917693	AI343631	null	chr8 (38,877,910-38,950,592)	NULL	null	null	null	null
Hs:39172	-0.987943	0.098959	0.946564	-0.392845	-0.553719	yes	yes	yes	3	1.50028	2.82898	380_19	Image:1492843	AA878635	null	chr5 (58,301,320-58,306,214)	204491_at	R40917	chr5:58301610-59225378 (-) // 93.23 // q11.2	phosphodiesterase 4D, cAMP-specific (phosphodiesterase E3 dunce homolog, Drosophila)	PDE4D
Hs:18227	-0.987878	0.0992246	0.290657	-0.120735	-0.169922	yes	no	no	3	0.460578	1.37609	206_33	Image:256720	H96356	null	chr14 (66,777,829-66,815,955)	219321_at	NM_022474	chr14:66829075-66870432 (+) // 99.73 // q23.3	membrane protein, palmitoylated 5 (MAGUK p55 subfamily member 5)	MPP5
Hs:27018	-0.987806	0.0995214	0.263797	-0.0327181	-0.231079	yes	no	no	3	0.494876	1.4092	34_66	Image:951010	AA620415	null	chr16 (45,251,095-45,280,593)	233864_s_at	BG537579	chr16:45251484-45270456 (-) // 45.23 // q11.2 /// chr2:20349941-20352295 (-) // 38.68 // p24.1	vacuolar protein sorting 35 homolog (S. cerevisiae)	VPS35
Hs:27268	-0.987799	0.099548	0.577501	-0.240143	-0.337358	yes	yes	yes	3	0.914859	1.88539	356_12	Image:1455976	AA862371	NM_006435	chr11 (298,163-299,395)	201315_x_at	NM_006435	chr11:297914-299392 (+) // 98.45 // p15.5	interferon induced transmembrane protein 2 (1-8D)	IFITM2
Hs:17840	-0.987719	0.0998761	0.299693	-0.124757	-0.174936	yes	no	no	3	0.474629	1.38956	102_33	Image:324220	AA284184	NM_018438	chr1 (11,646,768-11,656,994)	231769_at	AF129536	chr1:11646767-11656994 (+) // 78.83 // p36.22	F-box protein 6	FBXO6
Hs:29653	-0.987385	0.101227	0.257354	-0.0312084	-0.226145	yes	no	no	3	0.483499	1.39813	285_40	Image:309447	N94344	NM_031442	chrX (34,555,114-34,558,620)	209655_s_at	AI803181	chrX:34555113-34585322 (-) // 94.12 // p21.1	transmembrane protein 47	TMEM47
Hs:42638	-0.987357	0.101341	0.428236	-0.179128	-0.249108	yes	yes	yes	3	0.677344	1.59919	296_22	Image:1635667	AI016689	NM_012213	chr16 (82,490,231-82,507,286)	218869_at	NM_012213	chr16:82490272-82507277 (+) // 97.24 // q23.3	malonyl-CoA decarboxylase	MLYCD
Hs:33406	-0.98733	0.101449	0.415795	-0.173986	-0.24181	yes	yes	yes	3	0.657605	1.57746	164_16	Image:399463	AA732944	null	chr1 (177,156,641-177,157,606)	227533_at	AA732944	chr1:177156881-177157597 (+) // 97.28 // q25.2	Transcribed locus	---
Hs:32380	-0.987177	0.102059	0.748214	-0.313709	-0.434505	yes	yes	yes	3	1.18272	2.27004	370_96	Image:32711	R43631	null	chr2 (158,290,473-158,300,763)	NULL	null	null	null	null
Hs:47168	-0.987082	0.102439	0.264064	-0.031503	-0.232561	yes	no	no	3	0.496625	1.41091	104_106	Image:1752389	AI150104	null	chr19 (50,358,033-50,359,121)	NULL	null	null	null	null
Hs:10637	-0.98699	0.102803	0.270091	-0.0320625	-0.238029	yes	no	no	3	0.50812	1.4222	15_28	Image:768370	AA495846	NM_001453	chr6 (1,557,418-1,559,133)	1553613_s_at	NM_001453	chr6:1555679-1557418 (+) // 86.0 // p25.3	forkhead box C1	FOXC1
Hs:32567	-0.98696	0.102923	0.329797	-0.138667	-0.191129	yes	yes	no	3	0.520926	1.43488	212_96	Image:24943	R38928	null	chr8 (38,216,935-38,238,143)	212690_at	AB018268	chr8:38208356-38239442 (+) // 98.83 // p12	DDHD domain containing 2	DDHD2
Hs:48497	-0.986662	0.104092	0.424932	-0.17935	-0.245582	yes	yes	yes	3	0.670515	1.59164	2_107	Image:1850727	AI248749	null	null	NULL	null	null	null	null
Hs:38612	-0.986498	0.104732	0.314686	-0.133095	-0.181591	yes	yes	no	3	0.496277	1.41057	115_100	Image:1435103	AA857542	NM_174957, NM_005173	chr17 (3,773,918-3,814,485)	207521_s_at	AF068220	chr17:3775388-3814458 (-) // 98.72 // p13.2	ATPase, Ca++ transporting, ubiquitous	ATP2A3
Hs:17901	-0.986251	0.105688	0.282875	-0.032252	-0.250623	yes	yes	no	3	0.533497	1.44743	131_60	Image:427750	AA001897	NM_003126	chr1 (156,847,120-156,923,112)	206937_at	NM_003126	chr1:156847119-156923112 (-) // 98.36 // q23.1	spectrin, alpha, erythrocytic 1 (elliptocytosis 2)	SPTA1
Hs:42418	-0.986199	0.105889	0.318736	-0.135313	-0.183423	yes	no	no	3	0.50216	1.41633	166_49	Image:2326057	AI688014	NM_007359	chr17 (35,550,049-35,581,958)	207842_s_at	NM_007359	chr17:35550117-35581950 (+) // 93.72 // q21.1	cancer susceptibility candidate 3	CASC3
Hs:26579	-0.986168	0.106008	0.27484	-0.0311927	-0.243647	yes	no	no	3	0.518487	1.43245	221_38	Image:726580	AA398134	null	chr17 (58,826,821-58,830,378)	208425_s_at	NM_015623	chr17:58852873-58855920 (+) // 91.23 // q23.3	tetratricopeptide repeat, ankyrin repeat and coiled-coil containing 2	TANC2
Hs:11890	-0.986168	0.106008	0.294246	-0.124964	-0.169281	yes	no	no	3	0.463527	1.37891	168_29	Image:43826	H05768	NM_001695	chr8 (104,102,498-104,150,680)	202872_at	AW024925	chr8:104102463-104152473 (+) // 82.2 // q22.3	ATPase, H+ transporting, lysosomal 42kDa, V1 subunit C1	ATP6V1C1
Hs:25761	-0.986119	0.106196	0.36167	-0.153692	-0.207978	yes	yes	yes	3	0.569649	1.48416	141_92	Image:665405	AA195002	NM_018728	chr15 (50,271,814-50,375,144)	218966_at	NM_018728	chr15:50271813-50375144 (-) // 94.21 // q21.2	myosin VC	MYO5C
Hs:12236	-0.985989	0.106694	0.269195	-0.0302503	-0.238944	yes	no	no	3	0.508139	1.42221	108_56	Image:826204	AA521453	null	chr17 (18,088,880-18,102,780)	212025_s_at	BG421186	chr17:18088857-18102791 (-) // 92.79 // p11.2	flightless I homolog (Drosophila)	FLII
Hs:41619	-0.985743	0.107628	0.332179	-0.141812	-0.190368	yes	yes	no	3	0.522547	1.43649	338_75	Image:1699142	AI003528	null	chr14 (23,098,611-23,107,119)	214341_at	AI741833	chr14:23098616-23099480 (-) // 99.36 // q11.2	Thiamine triphosphatase	THTPA
Hs:35826	-0.985719	0.107718	0.294979	-0.0326543	-0.262325	yes	yes	no	3	0.557305	1.47152	58_98	Image:1474500	AA856703	null	chr16 (45,251,095-45,280,593)	222387_s_at	BG476669	chr16:34182372-34196706 (+) // 42.09 // p11.2 /// chr16:45250887-45280595 (-) // 97.4 // q11.2	vacuolar protein sorting 35 homolog (S. cerevisiae)	VPS35
Hs:41377	-0.985459	0.108698	0.577292	-0.2473	-0.329992	yes	yes	yes	3	0.907284	1.87551	267_21	Image:969239	AA663710	null	chr1 (223,749,803-223,907,467)	1553672_at	NM_145240	chr1:223773370-223907411 (-) // 80.31 // q42.12	enabled homolog (Drosophila)	ENAH
Hs:39562	-0.985342	0.109135	0.391568	-0.167974	-0.223594	yes	yes	no	3	0.615162	1.53173	168_20	Image:488258	AA088202	NM_001856	chr1 (31,890,435-31,942,236)	204345_at	NM_001856	chr1:31890434-31942143 (-) // 95.99 // p35.2	collagen, type XVI, alpha 1	COL16A1
Hs:44060	-0.985258	0.109448	0.437229	-0.187749	-0.24948	yes	yes	yes	3	0.686709	1.60961	99_23	Image:1583673	AA972030	NM_152663	chr1 (176,960,923-177,152,467)	220338_at	NM_018037	chr1:176961001-177115546 (+) // 83.26 // q25.2	Ral GEF with PH domain and SH3 binding motif 2	RALGPS2
Hs:35173	-0.985236	0.109529	0.404594	-0.0435894	-0.361005	yes	yes	yes	3	0.765599	1.70008	271_98	Image:743743	AA634289	NM_006686	chr9 (110,656,686-110,658,074)	220498_at	NM_006686	chr9:110656691-110658031 (-) // 99.93 // q31.3	actin-like 7B	ACTL7B
Hs:27444	-0.98522	0.10959	0.385037	-0.165412	-0.219625	yes	yes	yes	3	0.604662	1.52062	238_39	Image:454896	AA677397	NM_005880	chr16 (45,547,796-45,565,079)	209157_at	AF011793	chr16:45548004-45564996 (-) // 98.59 // q12.1	DnaJ (Hsp40) homolog, subfamily A, member 2	DNAJA2
Hs:22597	-0.985153	0.109838	0.262139	-0.028109	-0.23403	yes	no	no	3	0.49617	1.41046	264_90	Image:259627	N29778	null	chr8 (142,286,456-142,290,355)	225597_at	AI346128	chr8:142286452-142299091 (-) // 98.3 // q24.3	solute carrier family 45, member 4	SLC45A4
Hs:17211	-0.984911	0.110731	0.310313	-0.133795	-0.176517	yes	yes	no	3	0.48683	1.40136	340_86	Image:501859	AA129896	NM_015066	chr8 (27,199,186-27,224,695)	227102_at	AA115933	chr8:27198507-27224703 (-) // 70.65 // p21.2	tripartite motif-containing 35	TRIM35
Hs:18521	-0.984906	0.110752	0.303987	-0.131077	-0.17291	yes	no	no	3	0.476897	1.39175	17_6	Image:461804	AA682684	NM_002829	chr9 (111,180,339-111,265,558)	203997_at	NM_002829	chr9:111180435-111265555 (-) // 99.72 // q31.3	protein tyrosine phosphatase, non-receptor type 3	PTPN3
Hs:36231	-0.984416	0.112538	0.4163	-0.180523	-0.235777	yes	yes	yes	3	0.652077	1.57143	326_99	Image:1600281	AA962119	null	null	221567_at	AF064599	chr16:65765405-65767139 (+) // 90.15 // q22.1	nucleolar protein 3 (apoptosis repressor with CARD domain)	NOL3
Hs:29901	-0.984007	0.114008	0.329074	-0.0330287	-0.296046	yes	yes	yes	3	0.62512	1.54234	156_67	Image:433220	AA680421	null	null	236348_at	H48531	chr7:150118409-150119113 (-) // 86.38 // q36.1	transmembrane protein 176B	TMEM176B
Hs:23363	-0.983998	0.114041	0.30664	-0.133601	-0.173039	yes	no	no	3	0.47968	1.39443	216_90	Image:529302	AA069696	null	chr7 (78,923,417-78,935,113)	227554_at	AU145805	chr7:78928688-78930470 (+) // 63.08 // q21.11	MRNA; cDNA DKFZp686I18116 (from clone DKFZp686I18116)	---
Hs:32334	-0.983865	0.114516	0.301888	-0.131726	-0.170161	yes	no	no	3	0.472049	1.38708	53_42	Image:32641	R43164	null	chr3 (43,735,284-43,736,774)	NULL	null	null	null	null
Hs:43077	-0.983681	0.115168	0.260083	-0.0256061	-0.234477	yes	no	no	3	0.494561	1.40889	145_49	Image:1521463	AA902510	null	chr16 (86,542,598-86,543,854)	233186_s_at	AK001039	chr16:86542538-86668523 (+) // 99.87 // q24.2	BTG3 associated nuclear protein	BANP
Hs:29015	-0.983678	0.115178	0.922329	-0.403286	-0.519043	yes	yes	yes	3	1.44137	2.71579	203_94	Image:396358	AA758379	null	chr1 (10,619,777-10,621,138)	235605_at	AI283046	chr1:10619776-10620474 (-) // 96.07 // p36.22	castor zinc finger 1	CASZ1
Hs:38081	-0.983365	0.116281	0.273364	-0.0264104	-0.246954	yes	no	no	3	0.520318	1.43427	9_46	Image:1642175	AI018099	null	null	NULL	null	null	null	null
Hs:11117	-0.983279	0.116582	0.321963	-0.141396	-0.180567	yes	yes	no	3	0.502531	1.4167	24_28	Image:726779	AA399519	NM_001299	chr19 (11,510,579-11,522,138)	203951_at	NM_001299	chr19:11510664-11522247 (+) // 99.07 // p13.2	calponin 1, basic, smooth muscle	CNN1
Hs:15864	-0.983237	0.116727	0.301317	-0.132389	-0.168929	yes	no	no	3	0.470246	1.38535	250_85	Image:345523	W72436	NM_002307	chr19 (43,971,678-43,974,232)	NULL	null	null	null	null
Hs:35633	-0.982901	0.117897	0.339615	-0.149758	-0.189857	yes	yes	no	3	0.529471	1.4434	20_98	Image:1455242	AA865224	null	chr10 (3,808,181-3,817,455)	1555832_s_at	BU683415	chr10:3808744-3809474 (-) // 83.85 // p15.1	Homo sapiens, clone IMAGE:4096273, mRNA /// Kruppel-like factor 6	KLF6
Hs:10536	-0.982851	0.118069	0.35418	-0.156264	-0.197916	yes	yes	no	3	0.552096	1.46621	234_28	Image:770391	AA430656	null	chr16 (56,054,052-56,063,422)	207747_s_at	NM_018110	chr16:56063794-56071105 (-) // 95.69 // q13	docking protein 4	DOK4
Hs:26344	-0.982804	0.118231	0.566711	-0.250158	-0.316553	yes	yes	yes	3	0.883263	1.84454	375_92	Image:768573	AA425107	null	chr11 (22,800,176-22,807,958)	226278_at	AI150224	chr11:22800072-22807957 (-) // 99.73 // p14.3	small VCP/p97-interacting protein	SVIP
Hs:32332	-0.982762	0.118375	0.382257	-0.168812	-0.213445	yes	yes	yes	3	0.595702	1.51121	369_42	Image:32534	R43156	null	chr8 (38,223,478-38,239,972)	212690_at	AB018268	chr8:38208356-38239442 (+) // 98.83 // p12	DDHD domain containing 2	DDHD2
Hs:19847	-0.982593	0.118957	0.324929	-0.143753	-0.181176	yes	yes	no	3	0.506105	1.42021	203_34	Image:192569	H41489	NM_001127	chr22 (28,053,669-28,114,569)	205423_at	NM_001127	chr22:28053846-28093260 (-) // 99.48 // q12.2	adaptor-related protein complex 1, beta 1 subunit	AP1B1
Hs:13602	-0.982528	0.11918	0.452913	-0.200513	-0.2524	yes	yes	yes	3	0.705314	1.6305	42_30	Image:29063	R40970	null	chr2 (8,910,185-8,912,092)	213288_at	AI761250	chr2:8910270-8912504 (-) // 94.14 // p25.1	membrane bound O-acyltransferase domain containing 2	MBOAT2
Hs:42582	-0.982496	0.119289	0.381409	-0.168913	-0.212496	yes	yes	yes	3	0.593905	1.50933	40_76	Image:1505038	AA906022	null	chr8 (95,727,620-95,787,888)	219121_s_at	NM_017697	chr8:95727619-95787902 (+) // 99.02 // q22.1	RNA binding motif protein 35A	RBM35A
Hs:38891	-0.982465	0.119396	0.341193	-0.0312001	-0.309992	yes	yes	yes	3	0.651185	1.57046	221_19	Image:2018581	AI360116	NM_002184	chr5 (55,272,467-55,326,520)	204863_s_at	BE856546	chr5:55271508-55326529 (-) // 95.69 // q11.2	interleukin 6 signal transducer (gp130, oncostatin M receptor)	IL6ST
Hs:25355	-0.982266	0.120072	0.318641	-0.141457	-0.177185	yes	yes	no	3	0.495826	1.41013	224_10	Image:323522	W45701	null	chr2 (27,518,311-27,518,635)	217765_at	NM_013392	chr2:27505010-27518626 (+) // 99.82 // p23.3	nuclear receptor binding protein 1	NRBP1
Hs:41349	-0.981834	0.121532	0.304375	-0.13573	-0.168645	yes	no	no	3	0.47302	1.38801	139_48	Image:447689	AA702769	null	null	213072_at	AI928387	chr8:145645774-145649647 (-) // 98.02 // q24.3	cysteine/histidine-rich 1	CYHR1
Hs:41560	-0.981755	0.121796	0.400145	-0.178581	-0.221564	yes	yes	yes	3	0.621709	1.5387	373_48	Image:824108	AA490594	NM_033630	chr20 (34,004,966-34,010,808)	218206_x_at	NM_016558	chr20:34004961-34005804 (-) // 94.61 // q11.23	SCAN domain containing 1	SCAND1
Hs:32726	-0.981517	0.12259	0.389388	-0.174203	-0.215185	yes	yes	yes	3	0.604573	1.52053	317_42	Image:346666	W74640	null	chr17 (75,520,738-75,526,926)	228488_at	W74640	chr17:75520672-75521731 (-) // 99.72 // q25.3	TBC1 domain family, member 16	TBC1D16
Hs:13734	-0.981513	0.122603	0.375269	-0.0323096	-0.342959	yes	yes	yes	3	0.718228	1.64516	47_3	Image:111722	T91086	null	chr18 (21,167,222-21,168,077)	1561002_at	AF143873	chr18:21167215-21168066 (-) // 90.59 // q11.2	Clone IMAGE:111722 mRNA sequence	---
Hs:31490	-0.981489	0.122681	0.299694	-0.0257635	-0.27393	yes	yes	no	3	0.573624	1.48826	316_14	Image:1637282	AI005515	NM_000189	chr2 (74,913,290-74,973,967)	202934_at	AI761561	chr2:74914766-74973989 (+) // 83.07 // p13.1 /// chrX:79711580-79717193 (-) // 79.19 // q21.1	hexokinase 2	HK2
Hs:12567	-0.981364	0.123099	0.536234	-0.240271	-0.295964	yes	yes	yes	3	0.832198	1.7804	343_29	Image:321386	W32272	NM_006633	chr5 (75,734,905-76,039,711)	203474_at	NM_006633	chr5:75734904-76039711 (+) // 99.29 // q13.3	IQ motif containing GTPase activating protein 2	IQGAP2
Hs:29881	-0.981362	0.123104	0.281394	-0.126086	-0.155308	yes	no	no	3	0.436702	1.35351	284_94	Image:399513	AA733195	NM_016006	chr3 (43,707,379-43,735,295)	213805_at	AI692428	chr3:43736436-43737839 (+) // 89.46 // p21.33	abhydrolase domain containing 5	ABHD5
Hs:45782	-0.981349	0.123147	0.337432	-0.151215	-0.186217	yes	yes	no	3	0.523649	1.43759	301_51	Image:1667259	AI052026	null	chr10 (88,499,507-88,500,312)	NULL	null	null	null	null
Hs:36889	-0.981321	0.123241	0.411989	-0.0350318	-0.376957	yes	yes	yes	3	0.788947	1.72781	273_99	Image:1568126	AA978328	null	chr21 (42,807,093-42,874,580)	218928_s_at	NM_018964	chr21:42792810-42874593 (+) // 95.93 // q22.3	solute carrier family 37 (glycerol-3-phosphate transporter), member 1	SLC37A1
Hs:16729	-0.981259	0.123443	0.440467	-0.197567	-0.2429	yes	yes	yes	3	0.683367	1.60588	267_86	Image:429470	AA007634	NM_014035	chr5 (122,209,184-122,372,777)	218705_s_at	NM_014035	chr5:122209169-122372796 (+) // 98.09 // q23.2	sorting nexin 24	SNX24
Hs:16491	-0.980977	0.124374	0.359106	-0.16153	-0.197576	yes	yes	yes	3	0.556683	1.47088	324_32	Image:289787	N63001	null	chr4 (40,446,671-40,511,406)	212970_at	AI694303	chr4:40506801-40511571 (-) // 80.6 // p14	MRNA; cDNA DKFZp434E033 (from clone DKFZp434E033)	---
Hs:49788	-0.980745	0.125131	0.461958	-0.208271	-0.253687	yes	yes	yes	3	0.715644	1.64222	255_80	Image:1914684	AI310519	null	null	NULL	null	null	null	null
Hs:27094	-0.980734	0.125168	0.467165	-0.210642	-0.256523	yes	yes	yes	3	0.723689	1.6514	163_93	Image:647985	AA207105	null	chrY (13,283,691-13,313,675)	214983_at	AL080135	chrY:13283691-13313553 (+) // 39.55 // q11.21	testis-specific transcript, Y-linked 15	TTTY15
Hs:18617	-0.980691	0.125309	0.337381	-0.152188	-0.185193	yes	yes	no	3	0.522574	1.43652	18_6	Image:502499	AA156863	NM_002676	chr22 (40,302,852-40,315,821)	203467_at	NM_002676	chr22:40302857-40315759 (-) // 99.09 // q13.2	phosphomannomutase 1	PMM1
Hs:12926	-0.980562	0.125726	0.399625	-0.180493	-0.219132	yes	yes	yes	3	0.618757	1.53555	319_56	Image:201274	R99407	null	chr2 (201,952,794-202,024,515)	202124_s_at	AV705253	chr2:201950174-202024499 (-) // 97.86 // q33.1	trafficking protein, kinesin binding 2	TRAK2
Hs:30155	-0.980244	0.126755	0.288368	-0.130648	-0.15772	yes	no	no	3	0.446088	1.36234	198_14	Image:452067	AA707133	NM_004874	chr8 (38,153,263-38,187,694)	222909_s_at	AF111116	chr8:38153544-38187185 (+) // 99.0 // p12	BCL2-associated athanogene 4	BAG4
Hs:33585	-0.97974	0.128365	0.452499	-0.206003	-0.246496	yes	yes	yes	3	0.698995	1.62337	142_43	Image:745387	AA625752	NM_017990	chr16 (68,705,774-68,753,940)	1562568_at	AK096066	chr16:68750360-68764852 (-) // 99.55 // q22.1	hypothetical gene supported by AK096066	LOC400541
Hs:48987	-0.97956	0.128938	0.953684	-0.434916	-0.518768	yes	yes	yes	3	1.47245	2.77493	331_107	Image:1862427	AI054393	null	chr19 (21,477,315-21,477,879)	231470_at	BE138486	chr19:21477357-21477875 (+) // 16.34 // p12	Transcribed locus	---
Hs:43494	-0.979431	0.129344	0.739473	-0.337636	-0.401836	yes	yes	yes	3	1.14131	2.20581	61_22	Image:1564783	AA928817	null	chrX (84,385,694-84,415,022)	228988_at	AU157017	chrX:84414162-84415060 (+) // 99.89 // q21.1	zinc finger protein 711	ZNF711
Hs:28014	-0.979409	0.129413	0.86825	-0.396517	-0.471733	yes	yes	yes	3	1.33998	2.53148	56_39	Image:713129	AA283007	NM_006144	chr5 (54,434,260-54,441,836)	205488_at	NM_006144	chr5:54434229-54441818 (+) // 99.66 // q11.2	granzyme A (granzyme 1, cytotoxic T-lymphocyte-associated serine esterase 3)	GZMA
Hs:38890	-0.97932	0.129695	0.39924	-0.182481	-0.216759	yes	yes	yes	3	0.615999	1.53262	189_19	Image:2062418	AI337422	null	chr6 (106,915,376-107,125,022)	NULL	null	null	null	null
Hs:16626	-0.979247	0.129924	0.477328	-0.218321	-0.259007	yes	yes	yes	3	0.736335	1.66594	42_86	Image:770878	AA434395	NM_032646	chr17 (69,721,291-69,769,750)	223741_s_at	BC004233	chr17:69768229-69769750 (+) // 97.81 // q25.1	tweety homolog 2 (Drosophila)	TTYH2
Hs:40595	-0.97897	0.13079	0.705503	-0.323518	-0.381985	yes	yes	yes	3	1.08749	2.12504	223_47	Image:2017769	AI369144	NM_004095	chr8 (38,007,185-38,037,033)	221539_at	AB044548	chr8:38007203-38037039 (+) // 97.76 // p12	eukaryotic translation initiation factor 4E binding protein 1	EIF4EBP1
Hs:13214	-0.978855	0.131151	0.287308	-0.0206055	-0.266702	yes	no	no	3	0.55401	1.46816	294_57	Image:365098	AA025195	null	chr8 (26,295,811-26,326,572)	221478_at	AL132665	chr8:26296461-26326557 (+) // 94.75 // p21.2	BCL2/adenovirus E1B 19kDa interacting protein 3-like	BNIP3L
Hs:49371	-0.978799	0.131325	0.292485	-0.134336	-0.158149	yes	no	no	3	0.450634	1.36664	339_107	Image:1880968	AI268403	null	chr19 (63,161,619-63,162,365)	236847_at	AI650509	chr19:63161616-63164731 (-) // 97.57 // q13.43	chromosome 19 open reading frame 18	C19orf18
Hs:42974	-0.978663	0.131746	0.433789	-0.199485	-0.234304	yes	yes	yes	3	0.668093	1.58897	304_76	Image:1519596	AA906814	null	chr15 (90,810,685-90,812,953)	NULL	null	null	null	null
Hs:18763	-0.97864	0.131816	0.342567	-0.157568	-0.184999	yes	yes	no	3	0.527567	1.4415	84_60	Image:769716	AA428960	NM_000268	chr22 (28,329,650-28,421,048)	211091_s_at	AF122828	chr22:28329937-28420934 (+) // 100.0 // q12.2	neurofibromin 2 (merlin)	NF2
Hs:46681	-0.978629	0.131852	0.626407	-0.288154	-0.338253	yes	yes	yes	3	0.96466	1.9516	283_105	Image:1737040	AI125421	null	chr22 (40,800,842-40,801,151)	226504_at	AA522720	chr22:40803805-40805387 (+) // 92.17 // q13.2	family with sequence similarity 109, member B	FAM109B
Hs:39898	-0.978482	0.132304	0.389455	-0.179393	-0.210061	yes	yes	yes	3	0.599516	1.51521	176_74	Image:826973	AA521367	null	chrY (13,322,554-13,482,351)	228492_at	AV681765	chrY:13481487-13482158 (+) // 95.31 // q11.21	ubiquitin specific peptidase 9, Y-linked (fat facets-like, Drosophila) /// hypothetical protein LOC100130216	LOC100130216 /// USP9Y
Hs:38659	-0.97825	0.133018	0.809459	-0.373647	-0.435812	yes	yes	yes	3	1.24527	2.37063	83_46	Image:309449	N99061	NM_001008	chrY (2,769,906-2,794,995)	1563085_at	Z48510	chrY:2680131-2769575 (+) // 78.18 // p11.31	---	---
Hs:27676	-0.977757	0.134525	0.330815	-0.0218313	-0.308983	yes	yes	yes	3	0.639798	1.55811	369_93	Image:712401	AA281784	NM_005026	chr1 (9,634,390-9,711,543)	NULL	null	null	null	null
Hs:39147	-0.97734	0.135784	0.621278	-0.289124	-0.332154	yes	yes	yes	3	0.953432	1.93647	348_46	Image:1925844	AI346210	NM_007125, NM_182660, NM_182659	chrY (13,869,657-14,101,944)	211149_at	AF000994	chrY:13869712-14101944 (-) // 98.66 // q11.21	ubiquitously transcribed tetratricopeptide repeat gene, Y-linked /// hypothetical protein LOC100130224	LOC100130224 /// UTY
Hs:39586	-0.977079	0.136565	0.291969	-0.136185	-0.155785	yes	no	no	3	0.447754	1.36392	173_101	Image:780986	AA445992	null	chr13 (101,142,927-101,143,418)	1557079_at	AI753143	chr13:101167198-101168266 (+) // 79.02 // q33.1	Integrin, beta-like 1 (with EGF-like repeat domains)	ITGBL1
Hs:37155	-0.976732	0.137601	0.322639	-0.150945	-0.171694	yes	yes	no	3	0.494333	1.40867	339_18	Image:1588415	AA975229	NM_031427	chr14 (73,181,455-73,232,937)	226309_at	AK026653	chr14:73181459-73238400 (+) // 91.29 // q24.3	dynein, axonemal, light chain 1	DNAL1
Hs:46855	-0.976693	0.137717	0.388162	-0.181661	-0.206501	yes	yes	yes	3	0.594663	1.51012	96_24	Image:2115545	AI400023	NM_001114	chr16 (48,870,938-48,909,357)	1554827_a_at	BC039891	chr16:48857952-48901927 (+) // 95.1 // q12.1	adenylate cyclase 7	ADCY7
Hs:42090	-0.976691	0.137723	0.302208	-0.0182943	-0.283914	yes	yes	no	3	0.586122	1.50121	59_75	Image:2250441	AI659114	NM_012263	chr22 (41,765,596-41,815,378)	1570085_at	BC039353	chr22:41764534-41778316 (+) // 69.82 // q13.2	tubulin tyrosine ligase-like family, member 1	TTLL1
Hs:27983	-0.976672	0.137778	0.36137	-0.0218416	-0.339529	yes	yes	yes	3	0.700899	1.62552	212_66	Image:128668	R16801	NM_198147	chr17 (24,911,817-24,918,168)	226796_at	AI817418	chr17:24911816-24913918 (-) // 85.78 // q11.2	hypothetical protein LOC116236	LOC116236
Hs:33946	-0.976658	0.13782	0.294984	-0.017808	-0.277176	yes	yes	no	3	0.57216	1.48675	182_70	Image:177539	H42863	null	chr17 (24,924,620-24,940,536)	240229_at	R44308	chr17:24936124-24936430 (-) // 83.39 // q11.2	Transcribed locus	---
Hs:12912	-0.975677	0.140698	0.361949	-0.170863	-0.191086	yes	yes	yes	3	0.553035	1.46717	251_56	Image:127682	R09585	NM_016353	chr8 (17,058,402-17,124,617)	243528_at	AW014108	chr8:17109228-17109750 (+) // 91.74 // p22	Transcribed locus	---
Hs:18686	-0.975463	0.141319	0.443307	-0.209644	-0.233663	yes	yes	yes	3	0.676971	1.59878	311_60	Image:755599	AA419251	null	chr11 (303,853-305,272)	201601_x_at	NM_003641	chr11:304061-305272 (+) // 98.92 // p15.5	interferon induced transmembrane protein 1 (9-27)	IFITM1
Hs:35816	-0.97532	0.141732	0.362906	-0.0194718	-0.343434	yes	yes	yes	3	0.706341	1.63166	125_17	Image:1527297	AA917731	NM_022456	chr12 (68,418,909-68,495,731)	223471_at	BC002556	chr12:68418949-68495731 (+) // 68.69 // q15	RAB3A interacting protein (rabin3)	RAB3IP
Hs:29297	-0.975068	0.142455	0.251305	-0.0131709	-0.238135	yes	no	no	3	0.48944	1.4039	18_94	Image:291490	N72855	null	chr11 (33,681,092-33,686,566)	228748_at	AI653117	chr11:33681143-33681639 (-) // 74.92 // p13	CD59 molecule, complement regulatory protein	CD59
Hs:12265	-0.974346	0.144511	0.361222	-0.172395	-0.188827	yes	yes	yes	3	0.550048	1.46413	268_29	Image:320903	W44701	null	chrY (1,457,227-1,461,882)	206148_at	NM_002183	chrX:1415711-1461535 (+) // 99.86 // p22.33 /// chrY:1415711-1461535 (+) // 99.86 // p11.32	interleukin 3 receptor, alpha (low affinity)	IL3RA
Hs:19400	-0.974333	0.144549	0.257277	-0.0125535	-0.244724	yes	no	no	3	0.502001	1.41618	102_7	Image:757873	AA442853	NM_003885	chr17 (27,838,682-27,842,383)	204995_at	AL567411	chr17:27837882-27842387 (+) // 92.16 // q11.2	cyclin-dependent kinase 5, regulatory subunit 1 (p35)	CDK5R1
Hs:35646	-0.97429	0.144672	0.499045	-0.238281	-0.260763	yes	yes	yes	3	0.759808	1.69327	56_98	Image:1461100	AA867983	null	chr8 (86,208,030-86,245,570)	231872_at	T52285	chr8:86208148-86245718 (+) // 94.4 // q21.2	leucine rich repeat and coiled-coil domain containing 1	LRRCC1
Hs:10621	-0.974175	0.144996	0.301221	-0.143958	-0.157263	yes	no	no	3	0.458484	1.3741	271_55	Image:200814	R98851	null	chr3 (156,379,435-156,384,184)	NULL	null	null	null	null
Hs:27076	-0.974037	0.145383	0.590385	-0.282465	-0.30792	yes	yes	yes	3	0.898305	1.86387	354_12	Image:1411726	AA856556	NM_001031	chr11 (82,078,218-82,078,597)	208904_s_at	BC000354	chr11:82078231-82078594 (+) // 94.01 // q14.1 /// chr17:18416773-18417140 (+) // 93.75 // p11.2 /// chr19:8292397-8293278 (+) // 95.05 // p13.2 /// chr2:231829036-231829403 (+) // 93.75 // q37.1	ribosomal protein S28	RPS28
Hs:38844	-0.973766	0.146144	0.283673	-0.136015	-0.147658	yes	no	no	3	0.431331	1.34848	253_73	Image:2060307	AI376502	NM_002870	chr1 (152,220,754-152,225,475)	NULL	null	null	null	null
Hs:38629	-0.973705	0.146314	0.270735	-0.0123825	-0.258353	yes	no	no	3	0.529088	1.44302	279_100	Image:727988	AA435559	NM_001803	chr1 (26,517,054-26,519,600)	34210_at	N90866	chr1:26517003-26519601 (+) // 81.48 // p36.11	CD52 molecule	CD52
Hs:25531	-0.973703	0.146322	0.287291	-0.137819	-0.149472	yes	no	no	3	0.436763	1.35356	66_11	Image:786609	AA478481	NM_080645	chr6 (75,850,762-75,972,343)	225664_at	AA788946	chr6:75850761-75851940 (-) // 92.83 // q13	collagen, type XII, alpha 1	COL12A1
Hs:38287	-0.973636	0.146508	0.303771	-0.0137912	-0.28998	yes	yes	no	3	0.593752	1.50917	79_46	Image:1651848	AI022664	null	chr16 (31,625,786-31,629,314)	238527_at	BG106878	chr16:31627100-31628287 (+) // 98.65 // p11.2	Hypothetical protein LOC100132341	LOC100132341
Hs:41317	-0.973555	0.146733	0.780676	-0.374943	-0.405733	yes	yes	yes	3	1.18641	2.27586	271_102	Image:436376	AA776469	null	chr17 (30,615,955-30,618,852)	1553055_a_at	NM_144975	chr17:30594220-30610951 (+) // 97.07 // q12	schlafen family member 5	SLFN5
Hs:33574	-0.973455	0.147011	0.856056	-0.41147	-0.444586	yes	yes	yes	3	1.30064	2.46338	170_43	Image:752661	AA417564	null	null	211149_at	AF000994	chrY:13869712-14101944 (-) // 98.66 // q11.21	ubiquitously transcribed tetratricopeptide repeat gene, Y-linked /// hypothetical protein LOC100130224	LOC100130224 /// UTY
Hs:41520	-0.973388	0.147197	0.269393	-0.0119083	-0.257484	yes	no	no	3	0.526877	1.44081	241_75	Image:1868265	AI262886	null	chr9 (34,979,781-34,988,412)	212817_at	AK023253	chr9:34979741-34988425 (+) // 98.4 // p13.3	DnaJ (Hsp40) homolog, subfamily B, member 5	DNAJB5
Hs:11889	-0.972927	0.148472	0.311177	-0.150188	-0.160988	yes	yes	no	3	0.472165	1.38719	136_29	Image:301976	W17217	null	chr8 (22,354,580-22,454,600)	32540_at	AI762547	chr8:22354805-22436222 (-) // 92.64 // p21.3	Protein phosphatase 3 (formerly 2B), catalytic subunit, gamma isoform	PPP3CC
Hs:11463	-0.972599	0.149375	0.389701	-0.0157495	-0.373951	yes	yes	yes	3	0.763652	1.69778	352_82	Image:810761	AA480851	NM_006984	chr13 (95,002,961-95,029,907)	1556687_a_at	BE465772	chr13:95027524-95053298 (+) // 96.86 // q32.1	claudin 10	CLDN10
Hs:32159	-0.972334	0.150099	0.297061	-0.144033	-0.153028	yes	no	no	3	0.45009	1.36613	203_15	Image:1292038	AA707510	null	chr5 (57,835,416-57,875,276)	NULL	null	null	null	null
Hs:19768	-0.972009	0.150981	0.297307	-0.144509	-0.152798	yes	no	no	3	0.450105	1.36614	366_34	Image:772912	AA479910	null	chr9 (138,369,383-138,373,874)	226043_at	AI242661	chr9:138351772-138373873 (+) // 93.78 // q34.3	G-protein signaling modulator 1 (AGS3-like, C. elegans)	GPSM1
Hs:41626	-0.971943	0.151159	0.292654	-0.0109155	-0.281739	yes	yes	no	3	0.574393	1.48905	182_75	Image:1882494	AI279830	NM_015568	chr20 (36,984,023-36,985,074)	212750_at	AB020630	chr20:36898154-36985081 (+) // 95.98 // q11.23	protein phosphatase 1, regulatory (inhibitor) subunit 16B	PPP1R16B
Hs:29252	-0.971792	0.151567	0.546561	-0.0199955	-0.526566	yes	yes	yes	3	1.07313	2.10399	113_40	Image:277996	N63445	null	chr3 (71,814,568-71,885,465)	225939_at	AL161983	chr3:71810961-71815769 (-) // 86.79 // p13	eukaryotic translation initiation factor 4E family member 3	EIF4E3
Hs:18691	-0.97153	0.152275	0.848134	-0.413737	-0.434396	yes	yes	yes	3	1.28253	2.43265	83_33	Image:249562	H84926	null	null	235491_at	BF056208	chr8:81562018-81562570 (-) // 73.69 // q21.13	Zinc finger and BTB domain containing 10	ZBTB10
Hs:30371	-0.971319	0.152839	0.359881	-0.175834	-0.184047	yes	yes	yes	3	0.543928	1.45794	205_95	Image:824799	AA489080	NM_014062	chr16 (68,333,276-68,346,344)	223018_at	BC000050	chr4:139701662-139702874 (+) // 93.13 // q31.1 /// chr16:68333407-68341006 (-) // 96.88 // q22.1	NIN1/RPN12 binding protein 1 homolog (S. cerevisiae)	NOB1
Hs:28097	-0.97122	0.153104	0.54383	-0.265905	-0.277924	yes	yes	yes	3	0.821754	1.76755	25_39	Image:206172	H61082	null	chr8 (128,218,334-128,219,306)	NULL	null	null	null	null
Hs:38852	-0.971202	0.153153	0.827603	-0.404711	-0.422892	yes	yes	yes	3	1.2505	2.37923	121_46	Image:1942169	AI214283	NM_004681	chrY (21,146,999-21,164,427)	204409_s_at	BC005248	chrY:21147102-21163904 (+) // 95.97 // q11.222	eukaryotic translation initiation factor 1A, Y-linked	EIF1AY
Hs:41908	-0.970696	0.154499	0.782492	-0.384084	-0.398408	yes	yes	yes	3	1.1809	2.26718	377_75	Image:2161750	AI478789	null	chrY (20,213,873-20,217,426)	214131_at	AL049280	chrY:20214042-20217426 (+) // 82.32 // q11.222	chromosome Y open reading frame 15B	CYorf15B
Hs:33088	-0.970417	0.155237	0.355496	-0.174851	-0.180645	yes	yes	no	3	0.536141	1.45009	357_70	Image:50971	H17130	NM_031463	chr16 (82,713,389-82,736,265)	223248_at	AK025626	chr16:82713388-82726714 (-) // 89.24 // q24.1	hydroxysteroid dehydrogenase like 1	HSDL1
Hs:14906	-0.97033	0.155465	0.295798	-0.14558	-0.150218	yes	no	no	3	0.446016	1.36227	292_85	Image:204251	H59188	null	chr11 (113,775,011-113,776,411)	218789_s_at	NM_019021	chr11:113775003-113776436 (-) // 97.48 // q23.2	chromosome 11 open reading frame 71	C11orf71
Hs:12103	-0.970151	0.155936	0.4101	-0.202098	-0.208002	yes	yes	yes	3	0.618103	1.53486	78_2	Image:760298	AA425938	null	chr14 (92,239,910-92,284,765)	201212_at	D55696	chr13:64429706-64431565 (-) // 92.54 // q21.32 /// chr14:92239914-92268916 (-) // 98.92 // q32.12	legumain	LGMN
Hs:39302	-0.969972	0.156404	0.301345	-0.00846354	-0.292882	yes	yes	no	3	0.594227	1.50966	294_101	Image:242043	H93001	NM_178542	chr17 (39,608,880-39,610,633)	1553253_at	NM_080863	chr17:39603599-39612308 (+) // 81.21 // q21.31	ankyrin repeat and SOCS box-containing 16	ASB16
Hs:26985	-0.969953	0.156456	0.447637	-0.220913	-0.226724	yes	yes	yes	3	0.674361	1.59589	133_12	Image:682057	AA256468	null	chr11 (113,816,878-113,818,092)	218194_at	NM_015523	chr11:113815386-113826208 (+) // 95.6 // q23.2	REX2, RNA exonuclease 2 homolog (S. cerevisiae)	REXO2
Hs:29556	-0.969781	0.156906	0.353322	-0.174584	-0.178738	yes	yes	no	3	0.53206	1.44599	248_40	Image:280950	N50843	null	chr7 (87,672,367-87,687,319)	208920_at	AV752215	chr7:87672365-87687322 (-) // 77.37 // q21.12	sorcin	SRI
Hs:31900	-0.969572	0.157448	0.426895	-0.211253	-0.215642	yes	yes	yes	3	0.642538	1.56107	361_96	Image:757428	AA437212	NM_003916	chrX (15,753,850-15,783,021)	203299_s_at	AF251295	chrX:15753849-15780567 (-) // 91.89 // p22.2	adaptor-related protein complex 1, sigma 2 subunit	AP1S2
Hs:26040	-0.969429	0.157819	0.330733	-0.163833	-0.1669	yes	yes	no	3	0.497632	1.41189	236_92	Image:36584	R62469	NM_015247	chr16 (49,333,486-49,390,029)	NULL	null	null	null	null
Hs:47541	-0.969019	0.15888	0.279692	-0.00663131	-0.273061	yes	yes	no	3	0.552753	1.46688	140_106	Image:1756034	AI203797	null	chr17 (71,028,683-71,029,585)	1558304_s_at	BI905836	chr17:71023382-71032411 (+) // 93.33 // q25.1	tRNA splicing endonuclease 54 homolog (S. cerevisiae)	TSEN54
Hs:18229	-0.969014	0.158894	0.445836	-0.221503	-0.224333	yes	yes	yes	3	0.670169	1.59126	270_33	Image:324946	AA284281	null	chr11 (65,998,406-66,004,239)	NULL	null	null	null	null
Hs:14339	-0.96879	0.159469	0.286999	-0.142813	-0.144186	yes	no	no	3	0.431186	1.34834	222_84	Image:133519	R28614	null	chr16 (47,133,308-47,201,626)	32069_at	AB014515	chr16:47133903-47201621 (-) // 92.6 // q12.1	NEDD4 binding protein 1	N4BP1
Hs:38751	-0.968391	0.16049	0.654468	-0.326578	-0.32789	yes	yes	yes	3	0.982358	1.97569	344_73	Image:971188	AA774927	null	null	214345_at	BF058643	chr5:83585659-83716271 (+) // 93.23 // q14.3	---	---
Hs:26398	-0.968199	0.16098	0.348814	-0.17429	-0.174524	yes	yes	no	3	0.523338	1.43728	179_11	Image:823588	AA497050	NM_025125	chr10 (81,828,406-81,842,286)	218174_s_at	NM_025125	chr10:81828405-81842283 (+) // 96.75 // q22.3	chromosome 10 open reading frame 57	C10orf57
Hs:38213	-0.967635	0.16241	0.418484	-0.209915	-0.208569	yes	yes	yes	3	0.628399	1.54585	14_19	Image:951230	AA620571	NM_003084	chr9 (15,412,867-15,452,454)	NULL	null	null	null	null
Hs:18017	-0.96742	0.16295	0.282044	-0.141683	-0.140361	yes	no	no	3	0.423727	1.34139	4_33	Image:284139	N53505	NM_015066	chr8 (27,199,186-27,224,695)	227102_at	AA115933	chr8:27198507-27224703 (-) // 70.65 // p21.2	tripartite motif-containing 35	TRIM35
Hs:11874	-0.967203	0.163496	0.302708	-0.152288	-0.15042	yes	no	no	3	0.454996	1.37078	36_29	Image:309993	W24076	NM_001092	chr17 (853,517-1,037,429)	212895_s_at	AL527773	chr17:853440-854484 (-) // 94.84 // p13.3	active BCR-related gene	ABR
Hs:33207	-0.967011	0.163975	0.280245	-0.00410295	-0.276142	yes	yes	no	3	0.556387	1.47058	326_43	Image:471568	AA035430	null	chr17 (70,642,941-70,662,373)	211444_at	BC002811	chr17:70673276-70674940 (-) // 14.45 // q25.1	CDNA clone IMAGE:3636371	---
Hs:18332	-0.966995	0.164017	0.372483	-0.187655	-0.184828	yes	yes	yes	3	0.560138	1.47441	107_6	Image:275642	R93162	null	chr2 (201,861,713-201,919,643)	242661_x_at	AI034085	chr2:201882121-201919643 (-) // 97.43 // q33.1	amyotrophic lateral sclerosis 2 (juvenile) chromosome region, candidate 12	ALS2CR12
Hs:38465	-0.966697	0.16476	0.317155	-0.160102	-0.157053	yes	yes	no	3	0.477256	1.39209	17_46	Image:785646	AA449070	NM_004687	chr17 (53,921,897-53,950,211)	214268_s_at	AL042220	chr17:53839428-53923217 (-) // 86.52 // q22	myotubularin related protein 4	MTMR4
Hs:33067	-0.966434	0.165411	0.282384	-0.00340857	-0.278976	yes	yes	no	3	0.56136	1.47566	65_70	Image:378399	AA777178	null	chr3 (108,442,221-108,454,398)	NULL	null	null	null	null
Hs:41335	-0.966232	0.165912	0.51255	-0.259541	-0.253009	yes	yes	yes	3	0.772092	1.70774	79_75	Image:878683	AA775365	null	null	NULL	null	null	null	null
Hs:18688	-0.965474	0.167775	0.355965	-0.181153	-0.174811	yes	yes	no	3	0.537118	1.45107	375_60	Image:289496	N63988	NM_001547	chr10 (91,051,783-91,058,651)	226757_at	AA131041	chr10:91057189-91059012 (+) // 99.18 // q23.31	interferon-induced protein with tetratricopeptide repeats 2	IFIT2
Hs:32435	-0.965448	0.167838	0.429643	-0.218685	-0.210957	yes	yes	yes	3	0.648328	1.56735	214_42	Image:897141	AA676889	null	chr8 (23,160,104-23,175,437)	212313_at	BC004344	chr8:23160076-23175457 (+) // 97.25 // p21.3	CHMP family, member 7	CHMP7
Hs:29902	-0.965389	0.167982	0.421139	-0.21444	-0.2067	yes	yes	yes	3	0.635579	1.55356	188_67	Image:435492	AA701353	null	chr5 (81,636,922-81,649,903)	228816_at	AK022625	chr5:81627065-81650378 (+) // 63.65 // q14.2	hypothetical protein LOC92270	LOC92270
Hs:12478	-0.964986	0.168962	0.420756	-0.214805	-0.205951	yes	yes	yes	3	0.635562	1.55354	178_2	Image:841370	AA487739	NM_002080	chr16 (57,298,538-57,325,685)	NULL	null	null	null	null
Hs:31248	-0.964856	0.169278	0.452238	-0.231072	-0.221166	yes	yes	yes	3	0.683311	1.60582	250_68	Image:1574058	AA938623	NM_006412	chr9 (138,687,416-138,701,732)	210678_s_at	U56418	chr9:138687422-138701669 (-) // 93.49 // q34.3	1-acylglycerol-3-phosphate O-acyltransferase 2 (lysophosphatidic acid acyltransferase, beta)	AGPAT2
Hs:34166	-0.964633	0.169817	0.356206	-0.00147616	-0.35473	yes	yes	yes	3	0.710936	1.63687	312_43	Image:25391	R17668	null	chr3 (71,810,976-71,857,216)	NULL	null	null	null	null
Hs:12261	-0.964056	0.171204	0.328668	-0.168795	-0.159873	yes	yes	no	3	0.497463	1.41173	140_29	Image:726147	AA293050	NM_003010	chr17 (11,864,860-11,987,772)	203265_s_at	AA810268	chr17:11864908-11987873 (+) // 98.97 // p12 /// chrX:72659044-72662736 (-) // 92.72 // q13.2	mitogen-activated protein kinase kinase 4	MAP2K4
Hs:11032	-0.963785	0.171854	0.25611	-0.000117064	-0.255993	yes	no	no	3	0.512103	1.42613	375_28	Image:298118	N70765	null	chr5 (169,416,002-169,442,962)	213160_at	D86964	chr5:168996870-169443191 (+) // 98.48 // q35.1	dedicator of cytokinesis 2	DOCK2
Hs:40603	-0.963659	0.172153	0.791735	-0.407637	-0.384099	yes	yes	yes	3	1.19937	2.2964	91_20	Image:177419	H43058	null	chr9 (130,749,816-130,824,418)	224432_at	BC005843	chr9:130809894-130813750 (-) // 95.71 // q34.11	SH3-domain GRB2-like endophilin B2	SH3GLB2
Hs:10937	-0.963108	0.173463	0.670568	-0.346447	-0.324121	yes	yes	yes	3	1.01701	2.02373	18_1	Image:204148	H55921	NM_004586	chrX (20,081,794-20,195,072)	203843_at	AA906056	chrX:20081672-20194671 (-) // 92.45 // p22.12	ribosomal protein S6 kinase, 90kDa, polypeptide 3	RPS6KA3
Hs:28960	-0.96229	0.175388	1.13217	-0.587896	-0.54427	yes	yes	yes	3	1.72006	3.2945	366_67	Image:268726	N24002	null	null	236694_at	AW468885	chrY:20210652-20211122 (+) // 99.79 // q11.222	chromosome Y open reading frame 15A	CYorf15A
Hs:45150	-0.962236	0.175513	0.587526	-0.305182	-0.282344	yes	yes	yes	3	0.892708	1.85666	63_104	Image:1660926	AI042490	NM_021020	chr8 (20,151,483-20,157,021)	1569159_at	BC033138	chr8:20154252-20157758 (-) // 82.28 // p21.3	leucine zipper, putative tumor suppressor 1	LZTS1
Hs:19815	-0.961686	0.176796	0.292929	-0.15267	-0.14026	yes	no	no	3	0.445599	1.36188	335_88	Image:377252	AA055350	NM_000676	chr17 (15,788,956-15,819,935)	205891_at	NM_000676	chr17:15788955-15819783 (+) // 100.0 // p12	adenosine A2b receptor	ADORA2B
Hs:10867	-0.961673	0.176824	0.315431	0.00271112	-0.318142	yes	yes	yes	3	0.633573	1.5514	82_82	Image:41898	R59579	null	chr9 (138,991,777-138,996,014)	211748_x_at	BC005939	chr9:138991842-138996014 (+) // 95.74 // q34.3	prostaglandin D2 synthase 21kDa (brain)	PTGDS
Hs:48393	-0.961665	0.176843	1.66201	-0.866316	-0.795691	yes	yes	yes	3	2.52832	5.76901	160_25	Image:1848413	AI240705	null	chr10 (110,663,527-110,663,980)	NULL	null	null	null	null
Hs:38256	-0.961546	0.177119	0.282082	-0.147141	-0.134942	yes	no	no	3	0.429223	1.34651	235_73	Image:839770	AA505009	null	null	1557611_at	AW779022	chr2:219319105-219321623 (+) // 88.13 // q35	Tubulin tyrosine ligase-like family, member 4	TTLL4
Hs:27627	-0.961314	0.177658	0.527889	-0.275746	-0.252143	yes	yes	yes	3	0.803635	1.74549	332_39	Image:725365	AA292054	NM_002048	chr9 (88,749,098-88,751,924)	204456_s_at	AW611727	chr9:88749098-88751905 (-) // 89.93 // q21.33	growth arrest-specific 1	GAS1
Hs:38057	-0.961132	0.178078	0.256638	0.002795	-0.259433	yes	no	no	3	0.51607	1.43005	9_73	Image:774154	AA428209	null	chr17 (25,816,914-25,821,135)	201940_at	AA897514	chr17:25730099-25819823 (+) // 98.64 // q11.2	carboxypeptidase D	CPD
Hs:19945	-0.961012	0.178354	0.271064	0.00308955	-0.274153	yes	yes	no	3	0.545217	1.45924	268_34	Image:66599	T67128	null	null	214440_at	NM_000662	chr8:18123690-18125100 (+) // 88.84 // p22	N-acetyltransferase 1 (arylamine N-acetyltransferase)	NAT1
Hs:41528	-0.96096	0.178473	0.355242	-0.185957	-0.169285	yes	yes	no	3	0.5412	1.45518	117_75	Image:1868626	AI733793	NM_001002021	chr21 (44,544,358-44,571,695)	NULL	null	null	null	null
Hs:12522	-0.960905	0.178601	0.309368	-0.161998	-0.14737	yes	yes	no	3	0.471366	1.38642	51_56	Image:703479	AA278240	null	chrX (6,976,916-7,076,147)	203974_at	NM_012080	chrX:6976915-7076147 (-) // 82.8 // p22.31	haloacid dehalogenase-like hydrolase domain containing 1A	HDHD1A
Hs:46713	-0.960862	0.178698	0.35141	-0.184059	-0.167351	yes	yes	no	3	0.535469	1.44941	159_78	Image:742041	AA402898	null	chr7 (134,114,965-134,235,380)	214880_x_at	D90453	chr7:134226698-134304717 (+) // 89.3 // q33	caldesmon 1	CALD1
Hs:47442	-0.960688	0.179097	0.29479	0.00376206	-0.298552	yes	yes	no	3	0.593342	1.50874	43_106	Image:1836559	AI209194	null	null	NULL	null	null	null	null
Hs:17844	-0.960685	0.179106	0.33275	-0.17447	-0.15828	yes	yes	no	3	0.50722	1.42131	230_33	Image:325057	AA284237	null	chr5 (9,088,139-9,091,792)	229427_at	BF940761	chr5:9090796-9091792 (-) // 98.03 // p15.2	sema domain, seven thrombospondin repeats (type 1 and type 1-like), transmembrane domain (TM) and short cytoplasmic domain, (semaphorin) 5A	SEMA5A
Hs:39087	-0.960665	0.179151	0.462383	-0.242468	-0.219915	yes	yes	yes	3	0.704851	1.62998	351_19	Image:2028722	AI262129	NM_006475	chr13 (37,034,797-37,070,874)	210809_s_at	D13665	chr13:37034775-37070885 (-) // 99.22 // q13.3	periostin, osteoblast specific factor	POSTN
Hs:27551	-0.960624	0.179244	0.466669	-0.244775	-0.221894	yes	yes	yes	3	0.711444	1.63744	203_12	Image:161172	H25223	NM_005924	chr7 (15,617,368-15,692,833)	206201_s_at	NM_005924	chr7:15617363-15692819 (-) // 92.7 // p21.1	mesenchyme homeobox 2	MEOX2
Hs:17387	-0.96061	0.179277	0.305321	-0.16016	-0.145162	yes	no	no	3	0.465481	1.38078	221_5	Image:416361	W86853	NM_145715	chr4 (90,252,991-90,255,083)	229983_at	AI610112	chr4:90254027-90255217 (+) // 80.42 // q22.1	tigger transposable element derived 2	TIGD2
Hs:32392	-0.959907	0.180881	0.437332	-0.230362	-0.20697	yes	yes	yes	3	0.667694	1.58853	374_96	Image:33930	R45929	null	chr1 (232,416,636-232,526,872)	229065_at	BF968270	chr1:232526131-232526880 (+) // 97.78 // q42.2	solute carrier family 35, member F3	SLC35F3
Hs:38473	-0.959274	0.182312	0.316355	-0.167255	-0.1491	yes	yes	no	3	0.483609	1.39824	273_46	Image:786156	AA448856	null	chr19 (62,013,255-62,016,991)	209242_at	AL042588	chr19:62013259-62043876 (-) // 94.04 // q13.43	paternally expressed 3	PEG3
Hs:41606	-0.95896	0.183018	0.299792	-0.158786	-0.141006	yes	no	no	3	0.458578	1.37419	310_102	Image:855345	AA630381	NM_138288	chr14 (33,971,905-34,001,313)	212460_at	BE738425	chr14:33973001-34001219 (-) // 96.36 // q13.1	chromosome 14 open reading frame 147	C14orf147
Hs:48009	-0.958651	0.183712	1.69921	-0.9016	-0.797611	yes	yes	yes	3	2.60081	6.06628	152_25	Image:1843794	AI221730	NM_032576	chrY (20,218,579-20,227,086)	223646_s_at	AF332225	chrY:20218578-20227086 (+) // 98.02 // q11.222	chromosome Y open reading frame 15B	CYorf15B
Hs:31228	-0.958289	0.18452	0.279802	-0.148771	-0.131031	yes	no	no	3	0.428572	1.3459	378_95	Image:826335	AA521108	NM_198449	chr5 (49,730,234-49,772,958)	236921_at	BE504716	chr1:120964303-120964899 (+) // 38.46 // p11.2 /// chr5:49770509-49771109 (-) // 39.44 // q11.1	Transcribed locus	---
Hs:16533	-0.958036	0.185081	0.362455	-0.192995	-0.169461	yes	yes	yes	3	0.55545	1.46963	137_86	Image:132857	R26417	null	chr17 (37,604,721-37,607,412)	1555086_at	BC020868	chr17:37623201-37681950 (-) // 81.68 // q21.2	signal transducer and activator of transcription 5B	STAT5B
Hs:40481	-0.957972	0.185224	0.350149	-0.18651	-0.163639	yes	yes	no	3	0.536659	1.45061	26_47	Image:1858992	AI199182	null	chr16 (47,133,308-47,201,626)	32069_at	AB014515	chr16:47133903-47201621 (-) // 92.6 // q12.1	NEDD4 binding protein 1	N4BP1
Hs:34150	-0.95777	0.185672	0.350918	0.00874368	-0.359662	yes	yes	yes	3	0.71058	1.63646	180_43	Image:127447	R08587	null	chr3 (58,198,349-58,255,499)	221552_at	BC001698	chr3:58198595-58255499 (+) // 97.6 // p14.3	abhydrolase domain containing 6	ABHD6
Hs:33524	-0.957563	0.18613	0.263202	0.00678217	-0.269984	yes	yes	no	3	0.533186	1.44712	106_97	Image:825771	AA505111	null	chr8 (87,640,800-87,642,723)	202118_s_at	AA541758	chr8:87595787-87642840 (+) // 97.6 // q21.3	copine III	CPNE3
Hs:42588	-0.957488	0.186295	0.394987	-0.21097	-0.184018	yes	yes	yes	3	0.605957	1.52199	232_76	Image:1556246	AA916752	null	chr16 (45,251,095-45,280,593)	233864_s_at	BG537579	chr16:45251484-45270456 (-) // 45.23 // q11.2 /// chr2:20349941-20352295 (-) // 38.68 // p24.1	vacuolar protein sorting 35 homolog (S. cerevisiae)	VPS35
Hs:11843	-0.957395	0.186501	0.284677	-0.152131	-0.132546	yes	no	no	3	0.436808	1.35361	200_83	Image:264117	N20475	null	chr11 (1,730,561-1,741,798)	200766_at	NM_001909	chr11:1730560-1741667 (-) // 99.95 // p15.5	cathepsin D	CTSD
Hs:35758	-0.957171	0.186993	0.287102	-0.15362	-0.133482	yes	no	no	3	0.440722	1.35728	185_71	Image:1506605	AA905588	NM_181050	chr16 (277,459-342,465)	212849_at	AA745954	chr16:277441-342652 (-) // 94.27 // p13.3	axin 1	AXIN1
Hs:11722	-0.957053	0.187252	0.290107	0.00808239	-0.298189	yes	yes	no	3	0.588296	1.50347	166_2	Image:897788	AA598513	null	chr1 (43,769,134-43,861,921)	200635_s_at	AU145351	chr1:43769133-43861924 (+) // 94.81 // p34.2	protein tyrosine phosphatase, receptor type, F	PTPRF
Hs:12174	-0.956869	0.187657	0.756098	0.0216366	-0.777735	yes	yes	yes	3	1.53383	2.89554	47_29	Image:815774	AA485141	NM_006748	chr8 (134,118,156-134,141,628)	203673_at	NM_003235	chr8:133948427-134216340 (+) // 99.95 // q24.22	thyroglobulin	TG
Hs:18259	-0.956449	0.188574	0.363746	0.0110323	-0.374778	yes	yes	yes	3	0.738524	1.66847	75_87	Image:261473	H99039	null	chr3 (189,351,689-189,354,711)	1556827_at	BC042414	chr3:189351687-189354539 (-) // 78.34 // q27.3	hypothetical protein LOC339929	LOC339929
Hs:11270	-0.956069	0.189401	1.12859	-0.607576	-0.521011	yes	yes	yes	3	1.73616	3.33148	318_82	Image:380394	AA047039	NM_004681	chrY (21,146,999-21,164,427)	204409_s_at	BC005248	chrY:21147102-21163904 (+) // 95.97 // q11.222	eukaryotic translation initiation factor 1A, Y-linked	EIF1AY
Hs:38156	-0.955639	0.190333	0.285909	-0.154283	-0.131627	yes	no	no	3	0.440192	1.35678	106_73	Image:428733	AA005215	NM_212539	chr3 (53,170,263-53,201,693)	202545_at	NM_006254	chr3:53170445-53201337 (+) // 99.24 // p21.1	protein kinase C, delta	PRKCD
Hs:18485	-0.955629	0.190354	0.504835	0.0169951	-0.52183	yes	yes	yes	3	1.02666	2.03731	21_60	Image:361323	AA017544	NM_002922	chr1 (190,811,480-190,815,782)	202988_s_at	NM_002922	chr1:190811573-190815694 (+) // 96.74 // q31.2	regulator of G-protein signaling 1	RGS1
Hs:41612	-0.955285	0.191097	0.616818	-0.333491	-0.283328	yes	yes	yes	3	0.950309	1.93229	114_75	Image:1877120	AI276745	null	chr14 (51,850,874-51,865,062)	206631_at	NM_000956	chr14:51850862-51865062 (+) // 98.61 // q22.1	prostaglandin E receptor 2 (subtype EP2), 53kDa	PTGER2
Hs:15865	-0.955164	0.191358	0.339663	-0.183764	-0.155899	yes	yes	no	3	0.523427	1.43737	282_85	Image:429356	AA007518	NM_005585	chr15 (64,781,711-64,861,372)	213565_s_at	AI193899	chr15:64860697-64861380 (-) // 91.93 // q22.31	SMAD family member 6	SMAD6
Hs:38970	-0.955149	0.19139	0.310942	-0.168239	-0.142703	yes	yes	no	3	0.479181	1.39395	58_19	Image:49187	H15552	null	chr3 (188,451,497-188,492,174)	210680_s_at	D17525	chr3:188418635-188492171 (-) // 79.44 // q27.3	mannan-binding lectin serine peptidase 1 (C4/C2 activating component of Ra-reactive factor)	MASP1
Hs:18695	-0.95477	0.192202	0.426994	-0.231503	-0.195491	yes	yes	yes	3	0.658497	1.57844	211_33	Image:360436	AA013481	null	chr10 (3,810,835-3,817,423)	NULL	null	null	null	null
Hs:31609	-0.954703	0.192345	0.29773	-0.161478	-0.136252	yes	no	no	3	0.459208	1.37479	258_96	Image:378243	AA777034	NM_001703	chr1 (31,965,306-32,002,209)	204966_at	NM_001703	chr1:31965305-32002550 (-) // 99.15 // p35.2	brain-specific angiogenesis inhibitor 2	BAI2
Hs:42067	-0.954152	0.193521	0.518054	-0.281805	-0.236249	yes	yes	yes	3	0.799859	1.74093	91_102	Image:2028894	AI261580	NM_001105	chr2 (158,301,207-158,439,869)	NULL	null	null	null	null
Hs:39179	-0.953811	0.194245	0.321324	-0.175108	-0.146217	yes	yes	no	3	0.496432	1.41072	224_19	Image:2050917	AI313031	null	chr16 (72,888,182-72,897,685)	228688_at	AA843726	chr16:72896265-72924012 (-) // 94.5 // q22.3	hypothetical protein LOC283922	LOC283922
Hs:19011	-0.953447	0.195016	0.301634	-0.164694	-0.136939	yes	no	no	3	0.466328	1.38159	346_6	Image:502161	AA126860	null	chr16 (65,394,279-65,397,473)	1556256_a_at	AF086125	chr16:65432836-65444852 (-) // 69.16 // q22.1	Full length insert cDNA clone ZA79D12	---
Hs:27725	-0.953226	0.195481	0.38638	-0.211212	-0.175168	yes	yes	yes	3	0.597591	1.51319	21_39	Image:491596	AA150183	null	chr2 (201,950,175-201,952,401)	202124_s_at	AV705253	chr2:201950174-202024499 (-) // 97.86 // q33.1	trafficking protein, kinesin binding 2	TRAK2
Hs:42586	-0.95308	0.195788	0.288743	-0.15796	-0.130783	yes	no	no	3	0.446703	1.36292	168_76	Image:1550783	AA912458	NM_012124	chr11 (89,574,265-89,595,854)	218566_s_at	NM_012124	chr1:70768716-70770739 (+) // 90.86 // p31.1 /// chr11:89574264-89595854 (-) // 98.83 // q14.3 /// chr14:89272097-89274486 (-) // 91.69 // q32.11 /// chr18:2934249-2936616 (-) // 95.24 // p11.31 /// chr2:42905386-42908345 (-) // 90.86 // p21	cysteine and histidine-rich domain (CHORD)-containing 1	CHORDC1
Hs:27745	-0.953011	0.195933	0.300797	-0.164614	-0.136183	yes	no	no	3	0.465411	1.38071	273_12	Image:40026	R53942	NM_001151	chr4 (186,301,388-186,306,076)	1557631_at	BC043280	chr4:186210043-186265396 (+) // 87.23 // q35.1	Solute carrier family 25 (mitochondrial carrier; adenine nucleotide translocator), member 4	SLC25A4
Hs:27345	-0.952564	0.19687	0.522114	-0.286399	-0.235715	yes	yes	yes	3	0.808512	1.7514	141_39	Image:1468263	AA884935	null	chr4 (77,216,037-77,252,964)	210147_at	U47054	chr4:77216055-77252964 (+) // 97.39 // q21.1	ADP-ribosyltransferase 3	ART3
Hs:18482	-0.95247	0.197067	0.443841	-0.243583	-0.200259	yes	yes	yes	3	0.687424	1.61041	305_60	Image:810142	AA464246	NM_002117	chr6_qbl_hap2 (2,483,726-2,487,040)	214459_x_at	M12679	chr6:31344669-31346964 (-) // 93.61 // p21.33 /// chr6_cox_hap1:2686452-2688747 (-) // 93.61 // /// chr6_qbl_hap2:2483873-2571541 (-) // 97.42 //	major histocompatibility complex, class I, C	HLA-C
Hs:42685	-0.952444	0.197122	0.238965	0.0111001	-0.250065	yes	no	no	3	0.48903	1.4035	269_76	Image:1505052	AA905398	null	chr9 (5,079,935-5,080,359)	NULL	null	null	null	null
Hs:28529	-0.952356	0.197306	0.24146	0.0113009	-0.252761	yes	no	no	3	0.494222	1.40856	2_94	Image:161763	H26294	null	chr14 (23,098,611-23,107,119)	214341_at	AI741833	chr14:23098616-23099480 (-) // 99.36 // q11.2	Thiamine triphosphatase	THTPA
Hs:20577	-0.951666	0.19874	0.338878	-0.186752	-0.152126	yes	yes	no	3	0.52563	1.43956	159_88	Image:51944	H24311	NM_030637	chr14 (52,582,493-52,689,750)	225970_at	AA029818	chr14:52580434-52630132 (-) // 79.93 // q22.2	DDHD domain containing 1	DDHD1
Hs:38570	-0.951457	0.199174	0.420622	-0.232049	-0.188573	yes	yes	yes	3	0.652671	1.57208	306_46	Image:646057	AA204873	NM_181784	chr2 (65,391,490-65,513,409)	212458_at	H97931	chr2:65391488-65513221 (-) // 99.25 // p14	sprouty-related, EVH1 domain containing 2	SPRED2
Hs:12044	-0.951448	0.199192	0.326525	-0.180146	-0.146379	yes	yes	no	3	0.506672	1.42077	106_56	Image:784504	AA447393	NM_003791	chr16 (82,644,872-82,708,018)	217543_s_at	BE890314	chr16:82650474-82652710 (-) // 71.9 // q23.3	membrane-bound transcription factor peptidase, site 1	MBTPS1
Hs:42456	-0.951375	0.199343	0.23972	0.0121502	-0.25187	yes	no	no	3	0.49159	1.40599	227_103	Image:2327512	AI674133	null	chr21 (42,178,291-42,219,868)	NULL	null	null	null	null
Hs:36536	-0.950812	0.200502	0.366511	-0.202862	-0.163649	yes	yes	yes	3	0.569374	1.48388	109_72	Image:1561038	AA977469	null	chr3 (126,171,269-126,257,534)	1559037_a_at	AL041381	chr3:126182406-126184822 (-) // 46.88 // q21.2	CDNA FLJ32512 fis, clone SMINT1000075	---
Hs:18820	-0.950427	0.201293	0.335741	0.0182705	-0.354012	yes	yes	yes	3	0.689753	1.61301	372_6	Image:51022	H19110	NM_006011	chr15 (90,738,164-90,811,295)	215362_at	AF007143	chr15:90791456-90793239 (+) // 71.75 // q26.1	Clone 23738 mRNA sequence	---
Hs:23651	-0.949999	0.202166	0.282139	0.0158263	-0.297966	yes	yes	no	3	0.580105	1.49496	223_90	Image:743295	AA401542	null	chr16 (34,596,963-34,598,389)	237730_at	AA824251	chr16:34596958-34598389 (-) // 99.42 // p11.1	similar to hCG2038355	LOC100130700
Hs:10745	-0.949203	0.203784	0.428031	-0.238832	-0.189199	yes	yes	yes	3	0.666863	1.58762	12_1	Image:292306	N80949	NM_000236	chr15 (56,511,467-56,648,364)	1561891_at	BC034927	chr15:56600801-56602860 (+) // 98.26 // q22.1	Homo sapiens, clone IMAGE:4137880, mRNA	---
Hs:35645	-0.948865	0.204467	0.436278	-0.243841	-0.192437	yes	yes	yes	3	0.680119	1.60227	24_98	Image:1455508	AA863044	null	null	NULL	null	null	null	null
Hs:11518	-0.948755	0.204689	0.311493	-0.174192	-0.137301	yes	no	no	3	0.485684	1.40025	188_1	Image:302292	N78831	NM_000401, NM_207122	chr11 (44,073,675-44,223,555)	202012_s_at	AA196245	chr11:44073674-44223551 (+) // 97.31 // p11.2	exostoses (multiple) 2	EXT2
Hs:49384	-0.947844	0.206515	0.302585	-0.169966	-0.13262	yes	no	no	3	0.472551	1.38756	375_107	Image:1883664	AI216826	null	chr11 (20,635,221-20,636,515)	236508_at	AW341794	chr11:20635220-20635715 (+) // 99.6 // p15.1	Transcribed locus	---
Hs:13824	-0.947779	0.206646	0.349546	-0.196407	-0.15314	yes	yes	no	3	0.545953	1.45998	236_3	Image:123433	R00591	null	chr4 (9,489,489-9,490,890)	219991_at	NM_020041	chr4:9436947-9632205 (-) // 97.64 // p16.1	solute carrier family 2 (facilitated glucose transporter), member 9	SLC2A9
Hs:38660	-0.947371	0.207458	0.580799	-0.32699	-0.253809	yes	yes	yes	3	0.907789	1.87617	115_46	Image:1556433	AA935273	NM_002090	chr4 (75,121,292-75,123,271)	207850_at	NM_002090	chr4:75121177-75123269 (-) // 91.26 // q13.3	chemokine (C-X-C motif) ligand 3	CXCL3
Hs:31362	-0.947118	0.20796	0.250923	0.016885	-0.267808	yes	no	no	3	0.518732	1.4327	59_41	Image:455303	AA677597	null	chr16 (79,342,366-79,342,814)	1553647_at	NM_152342	chr16:79195112-79395676 (-) // 98.52 // q23.2	chromodomain protein, Y-like 2	CDYL2
Hs:38278	-0.947021	0.208153	0.241161	0.0163186	-0.25748	yes	no	no	3	0.498641	1.41288	171_46	Image:149809	H00625	NM_032638	chr3 (129,680,962-129,694,718)	209710_at	AL563460	chr3:129680959-129689455 (-) // 98.09 // q21.3	GATA binding protein 2	GATA2
Hs:38262	-0.946697	0.208794	0.374164	-0.211338	-0.162825	yes	yes	yes	3	0.585502	1.50056	47_73	Image:511303	AA086038	NM_007366	chr2 (160,505,505-160,627,367)	207415_at	NM_007366	chr2:160511109-160627367 (-) // 98.49 // q24.2	phospholipase A2 receptor 1, 180kDa	PLA2R1
Hs:18588	-0.946421	0.209338	0.26853	0.0187903	-0.287321	yes	yes	no	3	0.555851	1.47004	246_60	Image:586796	AA133469	NM_019010	chr17 (36,285,721-36,295,005)	213953_at	AI732381	chr17:36285639-36295009 (-) // 99.78 // q21.2	keratin 20	KRT20
Hs:12312	-0.946394	0.209392	0.316711	0.0221947	-0.338905	yes	yes	yes	3	0.655616	1.57529	241_83	Image:48631	H14383	null	chr1 (6,016,930-6,083,839)	213965_s_at	AL035406	chr1:6084438-6125252 (-) // 99.45 // p36.31	chromodomain helicase DNA binding protein 5	CHD5
Hs:38961	-0.946256	0.209664	0.677175	-0.383293	-0.293882	yes	yes	yes	3	1.06047	2.08561	158_46	Image:1897302	AI301262	NM_004226	chr2 (196,710,112-196,744,520)	205214_at	NM_004226	chr2:196710171-196744518 (-) // 99.75 // q32.3	serine/threonine kinase 17b	STK17B
Hs:30890	-0.946255	0.209666	2.08975	-1.18284	-0.906906	yes	yes	yes	3	3.27259	9.6638	306_41	Image:815087	AA465193	null	chrY (20,188,669-20,211,704)	232618_at	AF332224	chrY:20188655-20211696 (+) // 95.28 // q11.222	chromosome Y open reading frame 15A	CYorf15A
Hs:35458	-0.946141	0.209891	0.297141	-0.168279	-0.128861	yes	no	no	3	0.46542	1.38072	182_98	Image:1459361	AA866020	null	chr2 (183,352,069-183,353,002)	229588_at	AA651899	chr2:183352122-183352992 (+) // 82.33 // q32.1	DnaJ (Hsp40) homolog, subfamily C, member 10	DNAJC10
Hs:18693	-0.945497	0.211153	1.22662	-0.696788	-0.529829	yes	yes	yes	3	1.9234	3.79317	147_33	Image:305122	N92611	NM_004681	chrY (21,146,999-21,164,427)	204409_s_at	BC005248	chrY:21147102-21163904 (+) // 95.97 // q11.222	eukaryotic translation initiation factor 1A, Y-linked	EIF1AY
Hs:13384	-0.944529	0.213038	0.330097	-0.188366	-0.141731	yes	yes	no	3	0.518463	1.43243	360_84	Image:303035	W19130	null	chr1 (206,266,072-206,269,176)	207290_at	NM_025179	chr1:206266071-206269174 (-) // 97.45 // q32.2	plexin A2	PLXNA2
Hs:14149	-0.944335	0.213414	0.29153	-0.166507	-0.125022	yes	no	no	3	0.458037	1.37367	280_84	Image:121898	T97843	null	chr8 (141,599,439-141,606,368)	213310_at	AI613483	chr8:141601643-141605441 (-) // 96.21 // q24.3	Eukaryotic translation initiation factor 2C, 2	EIF2C2
Hs:13976	-0.944203	0.213669	0.301256	-0.172168	-0.129088	yes	no	no	3	0.473424	1.3884	118_57	Image:346484	W79082	null	chr1 (46,871,000-46,872,506)	224728_at	BE881219	chr1:46870999-46874312 (-) // 71.62 // p33	ATP synthase mitochondrial F1 complex assembly factor 1	ATPAF1
Hs:35225	-0.943951	0.214155	0.357825	-0.204735	-0.153089	yes	yes	no	3	0.56256	1.47689	11_17	Image:882355	AA676296	null	null	NULL	null	null	null	null
Hs:19661	-0.943509	0.215007	0.280475	-0.160806	-0.119669	yes	no	no	3	0.441281	1.35781	13_34	Image:41208	R56774	null	chr8 (22,078,855-22,125,788)	1569001_at	AF318323	chr8:22113304-22116457 (+) // 75.76 // p21.3	bone morphogenetic protein 1	BMP1
Hs:48369	-0.943033	0.215919	1.6897	-0.970872	-0.718825	yes	yes	yes	3	2.66057	6.32283	160_52	Image:1846556	AI240114	null	chr16 (15,534,913-15,535,645)	1565641_at	BE503823	chr16:15583681-15585915 (-) // 44.61 // p13.11	Chromosome 16 open reading frame 45	C16orf45
Hs:37721	-0.942344	0.217233	0.389277	-0.224373	-0.164904	yes	yes	yes	3	0.61365	1.53013	1_19	Image:1636456	AA999897	null	chr16 (82,708,157-82,708,673)"	230591_at	AI792242	chr16:82708168-82708662 (+) // 97.24 // q24.1	hypothetical protein LOC729887	LOC729887
Hs:11695	-0.942284	0.217347	0.334204	-0.192682	-0.141522	yes	yes	no	3	0.526886	1.44082	70_29	Image:246619	N53136	NM_000770	chr10 (96,786,525-96,819,244)	208147_s_at	NM_030878	chr10:96786518-96819172 (-) // 97.78 // q23.33	cytochrome P450, family 2, subfamily C, polypeptide 8	CYP2C8
Hs:15679	-0.941059	0.219665	0.377859	-0.219052	-0.158807	yes	yes	yes	3	0.596911	1.51247	88_85	Image:137158	R36264	null	chr8 (43,154,589-43,174,855)	NULL	null	null	null	null
Hs:25784	-0.940618	0.220494	0.308799	-0.179368	-0.129431	yes	yes	no	3	0.488167	1.40266	109_65	Image:753110	AA478556	null	chr1 (3,538,324-3,546,049)	219322_s_at	NM_017818	chr1:3537199-3556497 (-) // 95.82 // p36.32	WD repeat domain 8	WDR8
Hs:14643	-0.940599	0.220528	0.332107	0.0305696	-0.362677	yes	yes	yes	3	0.694784	1.61864	321_58	Image:208407	H62931	null	chr4 (77,075,062-77,076,050)	214765_s_at	AK024677	chr4:77059683-77081177 (-) // 52.03 // q21.1	N-acylethanolamine acid amidase	NAAA
Hs:41812	-0.939558	0.222472	0.44877	-0.26189	-0.18688	yes	yes	yes	3	0.71066	1.63655	372_75	Image:1916461	AI347318	null	chr22 (40,326,882-40,346,862)	212527_at	BF057059	chr22:40323842-40346950 (-) // 91.38 // q13.2	family with sequence similarity 152, member B	FAM152B
Hs:29505	-0.939449	0.222675	0.943221	-0.5507	-0.392521	yes	yes	yes	3	1.49392	2.81653	152_94	Image:277414	N34436	null	chr16 (78,187,862-78,192,112)	209348_s_at	AF055376	chr16:78187870-78192112 (-) // 87.31 // q23.1	v-maf musculoaponeurotic fibrosarcoma oncogene homolog (avian)	MAF
Hs:19669	-0.938945	0.22361	0.52575	-0.307635	-0.218115	yes	yes	yes	3	0.833384	1.78186	269_34	Image:154472	R54846	null	chr8 (38,389,402-38,445,254)	211535_s_at	M60485	chr8:38389537-38445285 (-) // 97.82 // p12	fibroblast growth factor receptor 1 (fms-related tyrosine kinase 2, Pfeiffer syndrome)	FGFR1
Hs:48770	-0.938448	0.224528	0.244607	0.0244767	-0.269083	yes	no	no	3	0.51369	1.4277	292_26	Image:1860080	AI202101	null	chr19 (3,226,835-3,248,013)	230497_at	BE503640	chr19:3247523-3248035 (+) // 87.43 // p13.3	bruno-like 5, RNA binding protein (Drosophila)	BRUNOL5
Hs:38728	-0.938257	0.224879	0.708675	-0.415906	-0.292769	yes	yes	yes	3	1.12458	2.18038	376_100	Image:1592837	AA985421	NM_006435	chr11 (298,163-299,395)	201315_x_at	NM_006435	chr11:297914-299392 (+) // 98.45 // p15.5	interferon induced transmembrane protein 2 (1-8D)	IFITM2
Hs:29638	-0.937831	0.225661	0.366194	-0.215305	-0.150889	yes	yes	yes	3	0.581499	1.4964	185_40	Image:416202	W86106	null	chr8 (37,739,321-37,743,379)	209384_at	AA176833	chr8:37739282-37756441 (+) // 88.59 // p12	proline synthetase co-transcribed homolog (bacterial)	PROSC
Hs:27832	-0.937771	0.225773	0.319613	0.0327845	-0.352398	yes	yes	yes	3	0.672011	1.59329	374_39	Image:826256	AA520979	NM_003272	chr1 (234,372,495-234,438,829)	NULL	null	null	null	null
Hs:16823	-0.937592	0.2261	0.587778	0.0606804	-0.648458	yes	yes	yes	3	1.23624	2.35583	204_86	Image:491460	AA150443	NM_018384	chr7 (150,065,384-150,071,669)	64064_at	AI435089	chr7:150070514-150071667 (+) // 85.34 // q36.1	GTPase, IMAP family member 5	GIMAP5
Hs:26377	-0.937524	0.226225	0.413197	-0.243261	-0.169937	yes	yes	yes	3	0.656458	1.57621	275_38	Image:767293	AA418420	NM_018182	chr17 (24,107,896-24,193,934)	218464_s_at	NM_018182	chr17:24107853-24193934 (-) // 98.81 // q11.2	chromosome 17 open reading frame 63	C17orf63
Hs:29701	-0.937374	0.226499	0.387789	-0.228449	-0.159341	yes	yes	yes	3	0.616238	1.53287	286_94	Image:325088	W46985	null	chr20 (33,277,954-33,328,218)	49679_s_at	AA243774	chr20:33327573-33328191 (-) // 89.23 // q11.22	Matrix metallopeptidase 24 (membrane-inserted)	MMP24
Hs:42511	-0.937196	0.226823	0.314299	0.0329066	-0.347205	yes	yes	yes	3	0.661504	1.58173	71_49	Image:2311206	AI671991	null	chr7 (83,481,340-83,513,635)	206805_at	NM_006080	chr7:83428425-83661845 (-) // 99.57 // q21.11	sema domain, immunoglobulin domain (Ig), short basic domain, secreted, (semaphorin) 3A	SEMA3A
Hs:35589	-0.93717	0.226871	0.46742	-0.275598	-0.191822	yes	yes	yes	3	0.743018	1.67367	147_44	Image:1435156	AA858090	null	chr3 (196,960,855-196,962,472)	240164_at	AW388645	chr3:196961969-196962752 (+) // 55.95 // q29 /// chr3:196829566-196830349 (+) // 53.04 // q29	CDNA FLJ45360 fis, clone BRHIP3013698	---
Hs:36277	-0.937098	0.227002	0.298456	-0.176029	-0.122428	yes	no	no	3	0.474485	1.38942	262_45	Image:1603408	AA987623	NM_016101	chr16 (67,931,076-67,934,498)	NULL	null	null	null	null
Hs:18717	-0.936948	0.227275	0.693787	-0.409454	-0.284333	yes	yes	yes	3	1.10324	2.14837	147_6	Image:452374	AA700876	null	chr9 (116,131,968-116,135,355)	205041_s_at	NM_000607	chr9:116125156-116128578 (+) // 100.0 // q32	orosomucoid 1 /// orosomucoid 2	ORM1 /// ORM2
Hs:38415	-0.936543	0.228012	0.566925	-0.335158	-0.231767	yes	yes	yes	3	0.902084	1.86876	336_19	Image:280769	N47484	NM_001512	chr6 (52,950,710-52,968,099)	202967_at	NM_001512	chr6:52950709-52968058 (-) // 98.12 // p12.1	glutathione S-transferase A4	GSTA4
Hs:38092	-0.936324	0.228409	0.324849	-0.192223	-0.132625	yes	yes	no	3	0.517072	1.43105	361_46	Image:502055	AA128826	NM_000046	chr5 (78,111,389-78,317,387)	1554030_at	BC029051	chr5:78146608-78317522 (-) // 94.86 // q14.1	arylsulfatase B	ARSB
Hs:31798	-0.936294	0.228464	0.284708	-0.168492	-0.116216	yes	no	no	3	0.4532	1.36907	164_96	Image:462785	AA706099	null	chr16 (47,133,308-47,201,626)	32069_at	AB014515	chr16:47133903-47201621 (-) // 92.6 // q12.1	NEDD4 binding protein 1	N4BP1
Hs:16884	-0.936266	0.228516	0.359218	-0.212613	-0.146604	yes	yes	yes	3	0.571831	1.48641	240_32	Image:809974	AA454833	null	chr22 (20,312,380-20,314,354)	227042_at	BE218514	chr22:20312380-20314291 (-) // 94.4 // q11.21	YdjC homolog (bacterial)	YDJC
Hs:16128	-0.935997	0.229003	0.287906	-0.170598	-0.117308	yes	no	no	3	0.458505	1.37412	252_4	Image:810299	AA463958	null	chr1 (77,327,257-77,457,704)	227639_at	AI275605	chr1:77327261-77329088 (-) // 90.72 // p31.1	phosphatidylinositol glycan anchor biosynthesis, class K	PIGK
Hs:31059	-0.935627	0.229671	0.288359	-0.171132	-0.117227	yes	no	no	3	0.459491	1.37506	340_68	Image:825649	AA505067	null	chr16 (12,570,493-12,575,655)	225624_at	AL044019	chr16:12570976-12575645 (+) // 99.38 // p13.12	sorting nexin 29	SNX29
Hs:38549	-0.934925	0.230933	0.326496	-0.194332	-0.132164	yes	yes	no	3	0.520828	1.43478	22_73	Image:1602798	AA988928	NM_005198	chr22 (49,364,267-49,368,219)	204193_at	NM_005198	chr22:49364266-49368219 (-) // 100.0 // q13.33	choline kinase beta	CHKB
Hs:12310	-0.934752	0.231242	0.310677	-0.185049	-0.125628	yes	yes	no	3	0.495726	1.41003	177_83	Image:789014	AA452982	NM_005072	chr16 (66,535,731-66,560,026)	211112_at	AF054506	chr16:66535888-66559957 (-) // 100.0 // q22.1	solute carrier family 12 (potassium/chloride transporters), member 4	SLC12A4
Hs:36924	-0.934376	0.231915	0.3322	-0.198176	-0.134023	yes	yes	no	3	0.530376	1.44431	245_72	Image:1600239	AA961752	NM_016095	chr16 (84,268,294-84,280,081)	221521_s_at	BC003186	chr16:84268781-84280089 (-) // 97.84 // q24.1	GINS complex subunit 2 (Psf2 homolog)	GINS2
Hs:11601	-0.933629	0.233247	0.36143	-0.216277	-0.145153	yes	yes	yes	3	0.577706	1.49247	133_29	Image:196992	R93124	NM_001353, NM_205845	chr10 (5,021,960-5,036,206)	204151_x_at	NM_001353	chr10:4995631-5010157 (+) // 99.34 // p15.1 /// chr10:5021965-5036032 (-) // 97.1 // p15.1	aldo-keto reductase family 1, member C1 (dihydrodiol dehydrogenase 1; 20-alpha (3-alpha)-hydroxysteroid dehydrogenase)	AKR1C1
Hs:43885	-0.933437	0.233588	0.38887	-0.232879	-0.155991	yes	yes	yes	3	0.621749	1.53874	261_23	Image:1579951	AA934869	null	null	NULL	null	null	null	null
Hs:37307	-0.93323	0.233956	0.230802	0.0275225	-0.258325	yes	no	no	3	0.489127	1.4036	221_72	Image:1624036	AI015110	null	chr11 (35,599,451-35,600,190)	NULL	null	null	null	null
Hs:12196	-0.932375	0.235466	0.232024	0.0283897	-0.260414	yes	no	no	3	0.492438	1.40682	363_2	Image:77728	T55931	NM_006749	chr8 (42,393,152-42,516,225)	202744_at	NM_006749	chr8:42393498-42449308 (-) // 99.87 // p11.21	solute carrier family 20 (phosphate transporter), member 2	SLC20A2
Hs:18314	-0.932258	0.235671	0.354113	-0.213081	-0.141031	yes	yes	no	3	0.567194	1.48164	299_33	Image:491012	AA120887	null	chr22 (20,438,792-20,551,915)	224620_at	AL157438	chr22:20438791-20446925 (-) // 83.75 // q11.21	Mitogen-activated protein kinase 1	MAPK1
Hs:41798	-0.932142	0.235875	0.352185	0.0433895	-0.395575	yes	yes	yes	3	0.74776	1.67918	312_102	Image:1562894	AA928274	null	chr21 (44,319,581-44,322,734)	209412_at	U61500	chr21:44256649-44350564 (+) // 98.42 // q22.3	transmembrane protein 1	TMEM1
Hs:30302	-0.931407	0.237164	0.294315	-0.177706	-0.11661	yes	no	no	3	0.472021	1.38705	296_68	Image:815051	AA465168	NM_152270	chr17 (30,701,445-30,724,733)	226743_at	AW003459	chr17:30701443-30704119 (-) // 68.21 // q12	schlafen family member 11	SLFN11
Hs:12490	-0.931102	0.237697	0.272584	0.0346101	-0.307194	yes	yes	no	3	0.579778	1.49462	182_2	Image:81289	T60048	null	null	202274_at	NM_001615	chr2:73973642-74000287 (+) // 100.0 // p13.1	actin, gamma 2, smooth muscle, enteric	ACTG2
Hs:10803	-0.930826	0.238179	0.233858	0.0299268	-0.263784	yes	no	no	3	0.497642	1.4119	337_55	Image:753313	AA410265	NM_006762	chr1 (30,977,894-31,003,254)	201720_s_at	AI589086	chr1:30977902-31003260 (-) // 97.25 // p35.2	lysosomal associated multispanning membrane protein 5	LAPTM5
Hs:45291	-0.930591	0.238587	0.260608	0.033571	-0.294179	yes	yes	no	3	0.554787	1.46895	348_50	Image:1658652	AI038754	null	null	NULL	null	null	null	null
Hs:12435	-0.930513	0.238723	0.258203	0.0333344	-0.291538	yes	yes	no	3	0.549741	1.46382	338_56	Image:504544	AA149096	NM_002110	chr20 (30,103,718-30,153,316)	208018_s_at	NM_002110	chr20:30103870-30153312 (+) // 91.17 // q11.21	hemopoietic cell kinase	HCK
Hs:12755	-0.929328	0.240774	0.329886	-0.200828	-0.129059	yes	yes	no	3	0.530714	1.44464	221_29	Image:813830	AA447774	NM_001916	chr8 (145,221,980-145,224,415)	NULL	null	null	null	null
Hs:36456	-0.929217	0.240965	0.325689	-0.198358	-0.12733	yes	yes	no	3	0.524047	1.43798	228_45	Image:1642846	AI024045	null	chr3 (172,092,122-172,108,326)	223598_at	AF262027	chr9:109133504-109134294 (+) // 32.24 // q31.2 /// chr3:172092913-172108326 (-) // 60.91 // q26.2	RAD23 homolog B (S. cerevisiae)	RAD23B
Hs:27820	-0.929149	0.241082	0.324843	-0.197896	-0.126947	yes	yes	no	3	0.522739	1.43668	370_39	Image:825418	AA504266	null	chrX (122,922,844-123,064,026)	207983_s_at	NM_006603	chrX:122992509-123062160 (+) // 85.73 // q25	stromal antigen 2	STAG2
Hs:15551	-0.929093	0.241179	0.588098	-0.35835	-0.229748	yes	yes	yes	3	0.946447	1.92712	210_4	Image:327220	AA284268	null	chr8 (12,623,777-12,657,363)	215322_at	AL080190	chr8:12653200-12655052 (-) // 81.02 // p23.1	MRNA; cDNA DKFZp434A202 (from clone DKFZp434A202)	---
Hs:50026	-0.927423	0.244038	0.340149	-0.20861	-0.131539	yes	yes	no	3	0.548759	1.46283	165_27	Image:1942197	AI214306	null	chr2 (192,251,106-192,261,876)	NULL	null	null	null	null
Hs:29971	-0.926772	0.245143	0.306434	-0.188402	-0.118032	yes	yes	no	3	0.494835	1.40916	65_95	Image:435718	AA699974	null	chr15 (99,750,330-99,751,101)	1553531_at	NM_138322	chr15:99741475-99847710 (-) // 76.48 // q26.3	proprotein convertase subtilisin/kexin type 6	PCSK6
Hs:31358	-0.926711	0.245246	0.363421	-0.223491	-0.13993	yes	yes	no	3	0.586912	1.50203	319_68	Image:1602927	AA989072	null	chr16 (19,776,111-19,777,205)	225511_at	AV725364	chr16:19707681-19781163 (-) // 99.39 // p12.3	G protein-coupled receptor, family C, group 5, member B	GPRC5B
Hs:25926	-0.926304	0.245936	0.361253	-0.222502	-0.138751	yes	yes	yes	3	0.583756	1.49875	46_11	Image:753745	AA410491	null	chr15 (38,403,192-38,406,206)	225567_at	BE207755	chr15:38403700-38406206 (+) // 97.13 // q15.1	CDNA clone IMAGE:4798730	---
Hs:10812	-0.925881	0.246649	0.335163	-0.206764	-0.128399	yes	yes	no	3	0.541927	1.45592	245_55	Image:309032	W25590	null	null	33132_at	U37012	chr8:145589254-145605517 (-) // 89.61 // q24.3	cleavage and polyadenylation specific factor 1, 160kDa	CPSF1
Hs:19051	-0.925583	0.247151	0.283631	-0.175171	-0.10846	yes	no	no	3	0.458802	1.3744	91_60	Image:471799	AA035455	NM_181865	chr1 (6,246,940-6,376,413)	208002_s_at	NM_007274	chr1:6246918-6376025 (-) // 94.44 // p36.31	acyl-CoA thioesterase 7	ACOT7
Hs:25126	-0.924945	0.248221	0.756234	-0.468172	-0.288062	yes	yes	yes	3	1.22441	2.33659	186_37	Image:251514	H96597	null	chr19 (18,228,909-18,237,311)	232433_at	AB051470	chr19:18228908-18234428 (+) // 99.6 // p13.11	KIAA1683	KIAA1683
Hs:27359	-0.924685	0.248657	0.344065	-0.213213	-0.130852	yes	yes	no	3	0.557278	1.47149	201_12	Image:854644	AA630449	null	chr14 (74,016,397-74,029,837)	200701_at	NM_006432	chr14:74016403-74029736 (-) // 97.4 // q24.3	Niemann-Pick disease, type C2	NPC2
Hs:35491	-0.924305	0.249292	0.366097	-0.227188	-0.138909	yes	yes	yes	3	0.593285	1.50868	82_44	Image:1420652	AA829538	null	chr19 (52,697,590-52,698,062)	206491_s_at	NM_003827	chr19:52682708-52710079 (-) // 98.05 // q13.32	N-ethylmaleimide-sensitive factor attachment protein, alpha	NAPA
Hs:38216	-0.923995	0.249807	0.290136	-0.180257	-0.109879	yes	no	no	3	0.470393	1.38549	110_19	Image:324935	W48761	NM_003190, NM_172209	chr6 (33,375,452-33,389,967)	NULL	null	null	null	null
Hs:13936	-0.923115	0.251269	0.318201	-0.198338	-0.119863	yes	yes	no	3	0.516539	1.43052	373_3	Image:129817	R17041	null	chr16 (47,133,308-47,201,626)	32069_at	AB014515	chr16:47133903-47201621 (-) // 92.6 // q12.1	NEDD4 binding protein 1	N4BP1
Hs:29619	-0.922911	0.251606	0.309079	-0.192797	-0.116282	yes	yes	no	3	0.501877	1.41605	345_67	Image:431425	AA706858	null	chr2 (160,840,016-160,840,555)	209868_s_at	D28482	chr12:64914045-64915277 (-) // 89.97 // q14.3 /// chr2:160839454-161058130 (-) // 96.68 // q24.2	RNA binding motif, single stranded interacting protein 1	RBMS1
Hs:38863	-0.921911	0.253254	0.467153	-0.29247	-0.174683	yes	yes	yes	3	0.759623	1.69305	93_46	Image:1869486	AI264246	NM_005044	chrX (3,535,941-3,641,478)	204060_s_at	NM_005044	chrX:3532412-3641649 (-) // 82.88 // p22.33	protein kinase, X-linked /// protein kinase, Y-linked	PRKX /// PRKY
Hs:10392	-0.921841	0.25337	0.662931	-0.415146	-0.247785	yes	yes	yes	3	1.07808	2.11122	233_82	Image:768561	AA425102	NM_002982	chr17 (29,606,409-29,608,313)	216598_s_at	S69738	chr17:29606450-29608266 (+) // 94.1 // q12	chemokine (C-C motif) ligand 2	CCL2
Hs:15373	-0.921792	0.253451	0.272878	0.043725	-0.316603	yes	yes	no	3	0.589482	1.50471	272_4	Image:233071	H75632	null	null	218113_at	NM_013390	chr9:73488102-73573228 (-) // 98.39 // q21.13	transmembrane protein 2	TMEM2
Hs:16104	-0.920916	0.254884	0.380493	-0.239076	-0.141417	yes	yes	yes	3	0.619569	1.53642	252_31	Image:271952	N35301	NM_005737	chr2 (235,066,429-235,068,940)	202206_at	AW450363	chr2:235066420-235070361 (-) // 95.42 // q37.1	ADP-ribosylation factor-like 4C	ARL4C
Hs:30423	-0.919793	0.256714	0.315844	-0.199259	-0.116585	yes	yes	no	3	0.515103	1.4291	333_41	Image:825284	AA504202	NM_024092	chr11 (60,438,253-60,447,489)	201361_at	NM_024092	chr11:60438252-60447489 (+) // 99.05 // q12.2	transmembrane protein 109	TMEM109
Hs:46008	-0.919504	0.257182	0.458511	-0.289563	-0.168948	yes	yes	yes	3	0.748074	1.67955	236_105	Image:1703261	AI147738	null	chr8 (33,349,140-33,450,206)	235472_at	AI147738	chr8:33349103-33349866 (-) // 95.38 // p12	fucosyltransferase 10 (alpha (1,3) fucosyltransferase)	FUT10
Hs:36701	-0.919092	0.257848	0.378689	-0.239504	-0.139185	yes	yes	no	3	0.618193	1.53495	15_99	Image:1536032	AA917868	NM_020062	chr20 (61,841,655-61,845,821)	215984_s_at	AL121845	chr20:61807374-61808534 (-) // 89.84 // q13.33	ADP-ribosylation factor related protein 1	ARFRP1
Hs:15680	-0.919013	0.257976	0.368527	-0.233143	-0.135384	yes	yes	yes	3	0.60167	1.51747	120_85	Image:161583	H25761	null	null	NULL	null	null	null	null
Hs:33719	-0.91882	0.258287	0.280161	-0.177361	-0.1028	yes	no	no	3	0.457522	1.37318	204_97	Image:703707	AA278534	null	chr8 (62,575,670-62,593,285)	NULL	null	null	null	null
Hs:17746	-0.918341	0.259058	0.365764	-0.231946	-0.133818	yes	yes	yes	3	0.597711	1.51331	165_33	Image:502287	AA156781	null	chr5 (49,727,783-49,772,976)	226789_at	W84421	chr1:121013426-121015213 (+) // 94.03 // p11.2 /// chr5:49727787-49729577 (-) // 95.47 // q11.1	embigin homolog (mouse) pseudogene	LOC647121
Hs:27616	-0.918126	0.259404	0.256145	0.0443478	-0.300493	yes	yes	no	3	0.556638	1.47084	368_66	Image:453183	AA700222	null	chr8 (22,465,196-22,488,951)	207788_s_at	NM_005775	chr8:22479135-22488208 (+) // 96.41 // p21.3	sorbin and SH3 domain containing 3	SORBS3
Hs:39092	-0.917192	0.260901	0.302661	-0.192707	-0.109954	yes	no	no	3	0.495368	1.40968	124_100	Image:2012757	AI356709	null	chr2 (1,614,667-1,727,315)	212013_at	D86983	chr2:1614665-1727285 (-) // 97.54 // p25.3	peroxidasin homolog (Drosophila)	PXDN
Hs:32264	-0.916876	0.261404	0.359575	-0.229197	-0.130378	yes	yes	yes	3	0.588772	1.50397	112_15	Image:878111	AA775409	null	chr22 (37,016,573-37,017,857)	225756_at	AV762065	chr22:37016642-37017893 (-) // 84.25 // q13.1	casein kinase 1, epsilon	CSNK1E
Hs:27829	-0.91597	0.262846	0.530159	0.0957874	-0.625946	yes	yes	yes	3	1.1561	2.22855	278_39	Image:878798	AA670408	null	chr15 (42,791,003-42,797,617)	216231_s_at	AW188940	chr15:42791008-42797237 (+) // 99.45 // q21.1	beta-2-microglobulin	B2M
Hs:11599	-0.915803	0.26311	0.372308	-0.2382	-0.134108	yes	yes	yes	3	0.610508	1.5268	69_29	Image:813648	AA453679	NM_000108	chr7 (107,318,847-107,347,645)	209095_at	J03620	chr7:107318881-107347423 (+) // 99.76 // q31.1	dihydrolipoamide dehydrogenase	DLD
Hs:26121	-0.914614	0.264989	0.505513	-0.32475	-0.180763	yes	yes	yes	3	0.830263	1.77801	144_11	Image:753015	AA436454	NM_139284	chr19 (40,307,256-40,317,944)	227821_at	AW341528	chr19:40307256-40307988 (-) // 100.0 // q13.12	leucine-rich repeat LGI family, member 4	LGI4
Hs:31531	-0.91457	0.265059	0.498407	-0.320233	-0.178174	yes	yes	yes	3	0.81864	1.76374	65_69	Image:486780	AA044643	NM_152417	chr8 (56,813,874-56,848,439)	226483_at	AI890761	chr8:56813870-56848493 (-) // 88.33 // q12.1	transmembrane protein 68	TMEM68
Hs:27066	-0.914483	0.265195	0.251553	0.0467542	-0.298307	yes	yes	no	3	0.54986	1.46394	34_12	Image:823718	AA489653	NM_001215	chr1 (8,928,509-8,957,738)	1555572_at	BC034350	chr1:8928527-8935297 (+) // 71.31 // p36.23	carbonic anhydrase VI	CA6
Hs:48841	-0.914433	0.265274	0.365827	-0.235159	-0.130669	yes	yes	no	3	0.600986	1.51675	265_53	Image:1860903	AI199765	null	chr13 (40,390,673-40,391,619)	NULL	null	null	null	null
Hs:16139	-0.913562	0.26664	0.360379	-0.232345	-0.128034	yes	yes	no	3	0.592724	1.50809	224_4	Image:771058	AA427521	NM_145071	chr3 (50,618,925-50,624,207)	221223_x_at	NM_013324	chr3:50618930-50624207 (-) // 99.49 // p21.31	cytokine inducible SH2-containing protein	CISH
Hs:16308	-0.913085	0.267387	0.285282	-0.184226	-0.101056	yes	no	no	3	0.469508	1.38464	230_32	Image:268700	N23996	null	chr11 (9,729,668-9,731,114)	209307_at	AB014540	chr11:9642207-9731077 (+) // 91.5 // p15.4	SWAP-70 protein	SWAP70
Hs:47205	-0.912618	0.268115	0.238939	0.0459595	-0.284898	yes	no	no	3	0.523837	1.43777	132_52	Image:1751334	AI187213	NM_153230	chr17 (6,623,812-6,631,688)	1552830_at	NM_153230	chr17:6620275-6631688 (+) // 94.93 // p13.2	F-box protein 39	FBXO39
Hs:35216	-0.912489	0.268315	0.542368	-0.350948	-0.19142	yes	yes	yes	3	0.893316	1.85744	111_44	Image:855029	AA630498	NM_004729	chrY (2,414,458-2,418,816)	1566548_at	AL049918	chrX:2165553-2179916 (+) // 32.76 // p22.33 /// chrY:2165553-2179916 (+) // 32.76 // p11.31	Transcribed locus	---
Hs:28003	-0.91165	0.269618	0.481461	-0.312416	-0.169045	yes	yes	yes	3	0.793877	1.73373	84_39	Image:814942	AA465521	NM_004653	chrY (20,326,691-20,366,212)	206700_s_at	NM_004653	chrY:20326698-20366197 (-) // 99.58 // q11.222	jumonji, AT rich interactive domain 1D	JARID1D
Hs:15380	-0.911237	0.270258	0.27908	-0.181343	-0.0977376	yes	no	no	3	0.460423	1.37595	113_85	Image:110503	T89996	null	chr11 (65,416,268-65,424,573)	1554038_at	BC030516	chr4:129319898-129363531 (+) // 89.87 // q28.2	La ribonucleoprotein domain family, member 2	LARP2
Hs:25481	-0.91064	0.271178	0.403551	-0.262742	-0.140808	yes	yes	yes	3	0.666293	1.58699	2_65	Image:796444	AA459981	null	chr5 (137,245,111-137,251,785)	219728_at	NM_006790	chr5:137231472-137251440 (+) // 98.4 // q31.2	myotilin	MYOT
Hs:29192	-0.910639	0.271181	0.419587	-0.273185	-0.146402	yes	yes	yes	3	0.692772	1.61639	112_13	Image:272507	N35825	null	chr6 (83,976,851-83,983,080)	204058_at	AL049699	chr6:83976830-84197506 (-) // 96.8 // q14.2	malic enzyme 1, NADP(+)-dependent, cytosolic	ME1
Hs:12026	-0.910409	0.271535	0.225889	0.0451794	-0.271068	yes	no	no	3	0.496957	1.41123	298_83	Image:824531	AA490903	NM_004288	chr2 (157,979,379-158,008,850)	209606_at	L06633	chr2:157979776-158008764 (-) // 99.36 // q24.1	pleckstrin homology, Sec7 and coiled-coil domains, binding protein	PSCDBP
Hs:15518	-0.910084	0.272034	0.538551	-0.351284	-0.187266	yes	yes	yes	3	0.889835	1.85296	310_58	Image:265350	N21103	null	null	NULL	null	null	null	null
Hs:12542	-0.909431	0.273034	0.489633	-0.320063	-0.16957	yes	yes	yes	3	0.809697	1.75284	311_56	Image:814526	AA459588	null	chr20 (55,399,865-55,417,786)	212430_at	AL109955	chr20:55399905-55417795 (+) // 91.11 // q13.31	RNA binding motif protein 38	RBM38
Hs:40730	-0.909423	0.273048	0.471948	-0.308512	-0.163436	yes	yes	yes	3	0.780461	1.71768	289_102	Image:244128	N52437	null	chrY (2,521,315-2,521,651)	NULL	null	null	null	null
Hs:11096	-0.909037	0.273637	0.379682	-0.248512	-0.13117	yes	yes	yes	3	0.628194	1.54563	120_55	Image:726637	AA399285	NM_006520	chrX (37,583,033-37,591,775)	203303_at	NM_006520	chr20:17405997-17408106 (-) // 86.92 // p12.1 /// chrX:37583032-37591775 (-) // 95.78 // p11.4	dynein, light chain, Tctex-type 3	DYNLT3
Hs:16047	-0.908813	0.27398	0.28865	-0.189068	-0.0995819	yes	no	no	3	0.477717	1.39254	351_4	Image:258454	N25897	NM_004874	chr8 (38,153,263-38,187,694)	219624_at	NM_004874	chr8:38153506-38187694 (+) // 99.54 // p12	BCL2-associated athanogene 4	BAG4
Hs:38154	-0.908567	0.274355	0.316768	-0.207652	-0.109116	yes	yes	no	3	0.52442	1.43836	42_73	Image:375728	AA033807	NM_002768	chr16 (88,238,347-88,251,532)	201933_at	NM_002768	chr16:88238345-88251754 (-) // 98.71 // q24.3	chromatin modifying protein 1A	CHMP1A
Hs:36711	-0.90814	0.275004	0.400656	-0.263009	-0.137647	yes	yes	yes	3	0.663664	1.5841	335_99	Image:1536236	AA923560	null	chr16 (56,592,806-56,613,015)	NULL	null	null	null	null
Hs:39890	-0.907921	0.275338	0.364336	-0.239338	-0.124999	yes	yes	yes	3	0.603674	1.51958	300_74	Image:814802	AA455248	null	chr20 (43,028,570-43,034,955)	223746_at	BC005231	chr20:43028569-43034955 (+) // 96.82 // q13.12	serine/threonine kinase 4	STK4
Hs:11578	-0.907646	0.275755	0.738332	-0.485453	-0.252878	yes	yes	yes	3	1.22379	2.33559	165_56	Image:208001	H60549	null	chr11 (33,686,800-33,700,607)	200984_s_at	X16447	chr11:33686714-33714601 (-) // 97.55 // p13	CD59 molecule, complement regulatory protein	CD59
Hs:38501	-0.907524	0.275941	0.590286	-0.388268	-0.202019	yes	yes	yes	3	0.978554	1.97049	21_19	Image:755855	AA496376	NM_001636	chrY (1,465,050-1,470,981)	212826_s_at	AI961224	chrX:1461524-1465573 (-) // 87.04 // p22.33 /// chrY:1461524-1465573 (-) // 87.04 // p11.32	solute carrier family 25 (mitochondrial carrier; adenine nucleotide translocator), member 6	SLC25A6
Hs:14949	-0.906906	0.276876	0.430718	-0.283876	-0.146842	yes	yes	yes	3	0.714594	1.64102	132_31	Image:241658	H89843	null	chr1 (61,383,712-61,384,480)	NULL	null	null	null	null
Hs:38862	-0.906883	0.27691	0.348905	-0.229972	-0.118933	yes	yes	no	3	0.578877	1.49369	61_46	Image:1946517	AI352492	NM_014790	chr5 (146,950,899-147,142,445)	205888_s_at	AI962693	chr5:146948109-147142381 (-) // 91.09 // q32	janus kinase and microtubule interacting protein 2	JAKMIP2
Hs:42323	-0.905659	0.278754	0.216739	0.0469013	-0.26364	yes	no	no	3	0.480379	1.39511	197_49	Image:2306635	AI654215	NM_172130	chr1 (6,008,933-6,078,377)	211791_s_at	AF044253	chr1:6023215-6081221 (+) // 100.0 // p36.31	potassium voltage-gated channel, shaker-related subfamily, beta member 2	KCNAB2
Hs:12662	-0.905166	0.279492	0.404258	-0.267925	-0.136332	yes	yes	yes	3	0.672183	1.59348	312_29	Image:739993	AA477082	null	chr2 (27,967,112-28,415,269)	212645_x_at	AL566299	chr2:27967092-28415269 (+) // 94.94 // p23.2	brain and reproductive organ-expressed (TNFRSF1A modulator)	BRE
Hs:32136	-0.905159	0.279504	0.368243	-0.244062	-0.124181	yes	yes	yes	3	0.612306	1.5287	235_42	Image:1048879	AA778545	null	null	232968_at	AU143929	chr10:127682706-127688149 (+) // 67.42 // q26.2	fibronectin type III and ankyrin repeat domains 1	FANK1
Hs:18225	-0.904953	0.279812	0.60087	-0.398503	-0.202368	yes	yes	yes	3	0.999373	1.99913	142_33	Image:299664	N75017	NM_138288	chr14 (33,971,905-34,001,313)	212460_at	BE738425	chr14:33973001-34001219 (-) // 96.36 // q13.1	chromosome 14 open reading frame 147	C14orf147
Hs:38482	-0.903869	0.281429	0.311933	-0.207587	-0.104345	yes	yes	no	3	0.51952	1.43348	181_46	Image:815214	AA481250	NM_004000	chr1 (111,571,866-111,587,583)	213060_s_at	U58515	chr1:111573855-111587585 (+) // 92.13 // p13.3	chitinase 3-like 2	CHI3L2
Hs:29245	-0.90363	0.281785	0.300547	-0.200161	-0.100386	yes	no	no	3	0.500708	1.41491	277_67	Image:281449	N51514	null	chr17 (55,384,521-55,396,862)	227268_at	N51514	chr17:55384385-55396877 (-) // 98.62 // q23.1	ring finger protein, transmembrane 1	RNFT1
Hs:33231	-0.902382	0.283634	0.253161	0.0576318	-0.310793	yes	yes	no	3	0.563954	1.47832	326_16	Image:877763	AA626782	null	chr18 (42,167,929-42,171,615)	230143_at	BF433220	chr18:42170676-42171612 (+) // 94.33 // q21.1	ring finger protein 165	RNF165
Hs:35634	-0.902233	0.283854	0.544733	-0.364377	-0.180355	yes	yes	yes	3	0.90911	1.87789	52_98	Image:1461019	AA890119	NM_207341	chr11 (60,394,561-60,399,739)	NULL	null	null	null	null
Hs:10535	-0.901492	0.284945	0.410775	-0.275404	-0.135371	yes	yes	yes	3	0.686179	1.60902	202_28	Image:24085	T77959	NM_003291	chr13 (102,047,367-102,129,522)	1569856_at	BC024905	chr13:102047383-102058372 (+) // 59.72 // q33.1	tripeptidyl peptidase II	TPP2
Hs:12263	-0.901361	0.285138	0.893456	-0.599262	-0.294194	yes	yes	yes	3	1.49272	2.81419	204_29	Image:714453	AA292025	NM_000418	chr16 (27,232,819-27,283,596)	203233_at	NM_000418	chr16:27258609-27283596 (+) // 95.66 // p12.1	interleukin 4 receptor	IL4R
Hs:36681	-0.900959	0.285729	0.275617	-0.185093	-0.0905239	yes	no	no	3	0.46071	1.37622	142_18	Image:1557034	AA915932	NM_152511	chr22 (29,388,039-29,393,858)	1553701_a_at	NM_152511	chr22:29389390-29393830 (-) // 79.21 // q12.2	dual specificity phosphatase 18	DUSP18
Hs:22547	-0.900317	0.286669	0.493782	-0.33226	-0.161522	yes	yes	yes	3	0.826042	1.77281	199_36	Image:322005	W37418	null	null	235392_at	BG403162	chr2:227365645-227366451 (-) // 95.82 // q36.3	Transcribed locus	---
Hs:18685	-0.900102	0.286984	0.393271	-0.264802	-0.128468	yes	yes	yes	3	0.658073	1.57797	279_60	Image:731029	AA421269	null	chr22 (19,482,766-19,543,100)	233338_at	AU145865	chr22:17123860-17125414 (+) // 66.82 // q11.21 /// chr22:19874891-19876445 (+) // 66.82 // q11.21 /// chr22:18728903-18730457 (+) // 66.43 // q11.21 /// chr13_random:65857-66456 (-) // 37.41 // /// chr22:18962124-18963678 (-) // 66.94 // q11.21 /// chr22:	hypothetical gene supported by BC039313 /// hypothetical protein LOC375127 /// hypothetical LOC729461	FLJ26056 /// LOC284861 /// LOC729461
Hs:18841	-0.899705	0.287563	0.741501	-0.499885	-0.241616	yes	yes	yes	3	1.24139	2.36425	281_87	Image:744800	AA644448	NM_133178	chr1 (29,435,608-29,525,898)	211320_s_at	U71075	chr1:29435737-29525768 (+) // 99.14 // p35.3	protein tyrosine phosphatase, receptor type, U	PTPRU
Hs:37902	-0.899248	0.288229	0.419599	-0.28327	-0.136329	yes	yes	yes	3	0.702869	1.62774	39_46	Image:1635600	AI015999	NM_001268	chr13 (47,961,102-48,005,317)	1561585_at	BC031965	chr13:48004976-48005896 (+) // 97.56 // q14.2	regulator of chromosome condensation (RCC1) and BTB (POZ) domain containing protein 2	RCBTB2
Hs:32400	-0.898726	0.288987	0.856251	-0.578971	-0.27728	yes	yes	yes	3	1.43522	2.70424	242_69	Image:866488	AA679503	null	chr1 (10,288,189-10,291,240)	225878_at	AL135264	chr1:10289429-10291242 (+) // 79.33 // p36.22	Kinesin family member 1B	KIF1B
Hs:37027	-0.898621	0.28914	0.215198	0.0517594	-0.266958	yes	no	no	3	0.482156	1.39683	82_45	Image:1570861	AA932298	null	chr7 (44,808,144-44,809,249)	226336_at	T62044	chr7:44808749-44809240 (+) // 95.33 // p13	peptidylprolyl isomerase A (cyclophilin A)	PPIA
Hs:16880	-0.898556	0.289235	0.439913	-0.29761	-0.142303	yes	yes	yes	3	0.737523	1.66731	112_32	Image:504678	AA142942	NM_138288	chr14 (33,971,905-34,001,313)	213508_at	AA142942	chr14:33971750-33972827 (-) // 63.17 // q13.1	chromosome 14 open reading frame 147	C14orf147
Hs:36303	-0.897876	0.29022	0.33121	-0.224533	-0.106677	yes	yes	no	3	0.555743	1.46993	326_18	Image:1507008	AA905166	null	chr16 (45,167,314-45,168,423)	NULL	null	null	null	null
Hs:41119	-0.89777	0.290372	0.300469	-0.203758	-0.0967114	yes	no	no	3	0.504227	1.41836	77_102	Image:432555	AA699368	null	chr5 (118,738,263-118,738,960)	1566709_at	AK024940	chr5:118733843-118735831 (-) // 70.33 // q23.1	CDNA: FLJ21287 fis, clone COL01918	---
Hs:38447	-0.897638	0.290563	0.41977	-0.284773	-0.134997	yes	yes	yes	3	0.704543	1.62963	209_73	Image:1635695	AI017433	NM_015044	chr16 (23,385,880-23,429,298)	208915_s_at	AF190863	chr16:23386384-23429257 (-) // 96.17 // p12.1	golgi associated, gamma adaptin ear containing, ARF binding protein 2	GGA2
Hs:19045	-0.897313	0.291033	0.397948	-0.270234	-0.127714	yes	yes	yes	3	0.668182	1.58907	287_87	Image:742792	AA400474	null	chr7 (50,090,194-50,131,471)	NULL	null	null	null	null
Hs:38886	-0.896831	0.291727	0.447317	-0.3042	-0.143117	yes	yes	yes	3	0.751517	1.68356	61_19	Image:2062396	AI337340	NM_016138	chr16 (18,986,428-18,998,842)	210820_x_at	AL136647	chr16:18986739-18997123 (+) // 97.13 // p12.3	coenzyme Q7 homolog, ubiquinone (yeast)	COQ7
Hs:33884	-0.895664	0.293401	0.385262	-0.262915	-0.122347	yes	yes	yes	3	0.648177	1.56719	113_16	Image:167205	R90934	NM_003944	chr1 (149,603,405-149,611,788)	214433_s_at	NM_003944	chr1:149603420-149611815 (-) // 98.5 // q21.3	selenium binding protein 1	SELENBP1
Hs:18035	-0.893873	0.295956	0.59715	-0.409683	-0.187467	yes	yes	yes	3	1.00683	2.0095	200_33	Image:278938	N66644	NM_016142	chr11 (43,658,881-43,834,736)	1554121_at	BC012536	chr11:43658840-43733662 (+) // 96.44 // p11.2	hydroxysteroid (17-beta) dehydrogenase 12	HSD17B12
Hs:32048	-0.893083	0.297075	0.437156	-0.300613	-0.136542	yes	yes	yes	3	0.737769	1.66759	110_42	Image:1048662	AA608841	null	chr8 (8,264,128-8,264,566)	240690_at	AI494291	chr8:8264130-8264566 (-) // 32.43 // p23.1	---	---
Hs:11630	-0.892876	0.297368	0.280387	-0.192927	-0.0874597	yes	no	no	3	0.473314	1.3883	293_2	Image:827132	AA521232	NM_002872	chr22 (35,951,258-35,970,257)	207419_s_at	NM_002872	chr22:35951987-35970134 (-) // 77.93 // q13.1	ras-related C3 botulinum toxin substrate 2 (rho family, small GTP binding protein Rac2)	RAC2
Hs:30190	-0.892342	0.298122	0.368825	-0.254175	-0.11465	yes	yes	yes	3	0.623	1.54007	163_68	Image:746169	AA417622	null	chr15 (90,442,164-90,510,141)	210542_s_at	BC000585	chr15:90198089-90516669 (+) // 97.41 // q26.1	solute carrier organic anion transporter family, member 3A1	SLCO3A1
Hs:29970	-0.892333	0.298135	0.280287	-0.193165	-0.0871224	yes	no	no	3	0.473452	1.38843	33_95	Image:450156	AA703451	null	chr16 (3,120,200-3,124,739)	222170_at	AF098968	chr16:2865174-3124884 (-) // 22.12 // p13.3	Familial Mediterranean fever locus region, mRNA sequence	---
Hs:35252	-0.890195	0.301136	0.273679	-0.189783	-0.0838964	yes	no	no	3	0.463462	1.37885	108_98	Image:855754	AA663976	NM_017740	chr16 (83,565,573-83,602,642)	218606_at	NM_017740	chr16:83565572-83602642 (-) // 96.88 // q24.1	zinc finger, DHHC-type containing 7	ZDHHC7
Hs:35987	-0.890111	0.301254	0.378172	-0.262307	-0.115865	yes	yes	yes	3	0.640479	1.55885	223_44	Image:1470551	AA864536	null	null	NULL	null	null	null	null
Hs:11443	-0.888278	0.303804	0.408468	-0.28481	-0.123658	yes	yes	yes	3	0.693278	1.61695	92_82	Image:202535	H53340	NM_005950	chr16 (55,258,149-55,259,464)	210472_at	BC005311	chr16:55258150-55259478 (-) // 96.53 // q13	metallothionein 1G	MT1G
Hs:35421	-0.888185	0.303932	0.282117	-0.196761	-0.0853553	yes	no	no	3	0.478878	1.39366	145_17	Image:1461604	AA883788	NM_016101	chr16 (67,931,076-67,934,498)	219031_s_at	NM_016101	chr16:67931200-67933836 (+) // 77.33 // q22.1	nuclear import 7 homolog (S. cerevisiae)	NIP7
Hs:47531	-0.887859	0.304384	0.389087	-0.27162	-0.117468	yes	yes	yes	3	0.660707	1.58086	207_25	Image:1838606	AI208244	null	null	NULL	null	null	null	null
Hs:18030	-0.886305	0.306527	0.379631	-0.266184	-0.113447	yes	yes	yes	3	0.645815	1.56462	40_33	Image:365826	AA025819	NM_002048	chr9 (88,749,098-88,751,924)	204456_s_at	AW611727	chr9:88749098-88751905 (-) // 89.93 // q21.33	growth arrest-specific 1	GAS1
Hs:38503	-0.885917	0.30706	0.402741	-0.282695	-0.120046	yes	yes	yes	3	0.685436	1.60819	85_19	Image:450533	AA704242	null	chr14 (94,148,467-94,160,142)	202376_at	NM_001085	chr14:94150520-94160144 (+) // 98.11 // q32.13	serpin peptidase inhibitor, clade A (alpha-1 antiproteinase, antitrypsin), member 3	SERPINA3
Hs:20698	-0.885401	0.307768	0.231429	0.0660792	-0.297508	yes	yes	no	3	0.528938	1.44287	192_61	Image:85320	T71889	null	chr16 (46,925,734-46,947,083)	NULL	null	null	null	null
Hs:31923	-0.884759	0.308646	0.301866	-0.212575	-0.0892905	yes	yes	no	3	0.514441	1.42844	329_69	Image:1049174	AA620672	null	chr19 (60,877,432-60,877,893)	214171_s_at	AI810156	chr19:60858208-60864321 (-) // 97.5 // q13.42	U2 small nuclear RNA auxiliary factor 2	U2AF2
Hs:15410	-0.884696	0.308732	0.286005	-0.201441	-0.0845638	yes	no	no	3	0.487446	1.40196	305_58	Image:324225	W47350	NM_004585	chr11 (63,060,856-63,070,505)	204070_at	NM_004585	chr11:63060855-63070505 (+) // 98.05 // q12.3	retinoic acid receptor responder (tazarotene induced) 3	RARRES3
Hs:15775	-0.884449	0.309069	0.255778	0.0738582	-0.329636	yes	yes	no	3	0.585414	1.50047	93_85	Image:239661	H79566	NM_004819	chr19 (51,010,562-51,058,207)	1554595_at	BC030214	chr19:51026285-51049606 (-) // 77.07 // q13.32	symplekin	SYMPK
Hs:29375	-0.884448	0.309071	0.301544	-0.212533	-0.0890117	yes	yes	no	3	0.514077	1.42808	210_13	Image:282935	N45129	NM_001498	chr6 (53,470,098-53,517,790)	1555330_at	BC022487	chr6:53485751-53517790 (-) // 91.05 // p12.1	glutamate-cysteine ligase, catalytic subunit	GCLC
Hs:46212	-0.884211	0.309394	0.332803	-0.234719	-0.0980842	yes	yes	no	3	0.567522	1.48198	246_105	Image:1732361	AI204698	NM_032325	chr11 (65,520,593-65,526,154)	239377_at	T59859	chr11:65520592-65521152 (-) // 35.23 // q13.1	eukaryotic translation initiation factor 1A domain containing	EIF1AD
Hs:48812	-0.883813	0.309936	0.229543	0.0667785	-0.296322	yes	yes	no	3	0.525865	1.4398	105_80	Image:1876440	AI274138	null	chr3 (137,546,561-137,547,389)	202293_at	AW168948	chr3:137537767-137953899 (-) // 96.06 // q22.3	stromal antigen 1	STAG1
Hs:11118	-0.88301	0.311026	0.283457	-0.200581	-0.0828755	yes	no	no	3	0.484038	1.39865	56_28	Image:742007	AA401448	null	chr8 (48,336,034-48,811,643)	212523_s_at	D63480	chr8:48336061-48811127 (+) // 99.38 // q11.21	KIAA0146	KIAA0146
Hs:10915	-0.882996	0.311045	0.296822	-0.210047	-0.0867751	yes	no	no	3	0.506869	1.42096	82_28	Image:246786	N53172	null	chr2 (237,143,182-237,155,730)	212977_at	AI817041	chr2:237143226-237155736 (+) // 94.04 // q37.3	chemokine (C-X-C motif) receptor 7	CXCR7
Hs:29962	-0.882028	0.312356	0.345529	-0.245166	-0.100363	yes	yes	no	3	0.590695	1.50597	192_13	Image:435615	AA703189	null	chr22 (39,583,047-39,588,721)	220020_at	NM_022098	chr22:39583047-39653542 (+) // 88.97 // q13.2	X-prolyl aminopeptidase (aminopeptidase P) 3, putative	XPNPEP3
Hs:11444	-0.881792	0.312675	0.581684	-0.412994	-0.168689	yes	yes	yes	3	0.994678	1.99264	124_82	Image:139573	R64190	null	chr1 (200,218,404-200,241,885)	201003_x_at	NM_003349	chr1:200233130-200241892 (+) // 37.56 // q32.1 /// chr20:48131067-48179588 (-) // 60.72 // q13.13	arginyl aminopeptidase (aminopeptidase B) /// ubiquitin-conjugating enzyme E2 variant 1 /// transmembrane protein 189 /// TMEM189-UBE2V1 /// similar to ubiquitin-conjugating enzyme E2	LOC730052 /// RNPEP /// TMEM189 /// TMEM189-UBE2V1 /// UBE2V1
Hs:42193	-0.880985	0.313762	0.350533	-0.249427	-0.101106	yes	yes	yes	3	0.599961	1.51568	284_75	Image:2130455	AI434448	null	null	NULL	null	null	null	null
Hs:27783	-0.880895	0.313883	0.236301	0.0710851	-0.307387	yes	yes	no	3	0.543688	1.45769	342_93	Image:1032431	AA779480	null	null	237473_at	AW027469	chr1:39763230-39763773 (-) // 81.83 // p34.2	peptidylprolyl isomerase E pseudogene /// hypothetical protein LOC100130494	LOC100130494 /// LOC728448
Hs:17572	-0.880736	0.314097	0.403979	-0.287652	-0.116327	yes	yes	yes	3	0.691632	1.61511	379_5	Image:782748	AA447997	null	chr8 (22,533,906-22,582,540)	225193_at	BC003172	chr22:25238516-25240531 (+) // 19.56 // q12.1 /// chr8:22518215-22534232 (+) // 51.83 // p21.3	CDNA FLJ32881 fis, clone TESTI2004153	---
Hs:35409	-0.880169	0.314858	0.289764	-0.206644	-0.0831204	yes	no	no	3	0.496409	1.4107	149_44	Image:1417849	AA894445	null	chr2 (203,132,972-203,135,655)	238516_at	BF247383	chr2:203133554-203135058 (+) // 98.61 // q33.1	bone morphogenetic protein receptor, type II (serine/threonine kinase)	BMPR2
Hs:49128	-0.877699	0.318155	0.410548	-0.294736	-0.115812	yes	yes	yes	3	0.705284	1.63047	236_53	Image:1871116	AI262376	null	chr2 (657,975-666,168)	225487_at	AI074464	chr2:657647-667439 (-) // 75.29 // p25.3	transmembrane protein 18	TMEM18
Hs:18720	-0.877614	0.318269	0.316513	-0.227279	-0.0892337	yes	yes	no	3	0.543792	1.4578	243_6	Image:755578	AA419177	null	chr16 (86,421,123-86,422,070)	201195_s_at	AB018009	chr16:86421129-86460594 (-) // 96.83 // q24.2	solute carrier family 7 (cationic amino acid transporter, y+ system), member 5	SLC7A5
Hs:18620	-0.877066	0.318996	0.369519	0.115963	-0.485483	yes	yes	yes	3	0.855002	1.80876	114_6	Image:840460	AA485865	NM_002185	chr5 (35,892,761-35,912,685)	205798_at	NM_002185	chr5:35892814-35912601 (+) // 98.55 // p13.2	interleukin 7 receptor	IL7R
Hs:10503	-0.876937	0.319166	0.313171	-0.225286	-0.087885	yes	yes	no	3	0.538457	1.45242	334_82	Image:292996	N90630	NM_003405	chr22 (30,670,479-30,683,589)	201020_at	NM_003405	chr22:30670511-30683236 (+) // 98.14 // q12.3	tyrosine 3-monooxygenase/tryptophan 5-monooxygenase activation protein, eta polypeptide	YWHAH
Hs:42249	-0.876212	0.320125	0.265767	0.084174	-0.349941	yes	yes	yes	3	0.615709	1.53231	160_21	Image:2159983	AI478107	null	chr11 (101,772,277-101,828,769)	211967_at	BG538627	chr11:101772272-101828957 (-) // 95.85 // q22.2	transmembrane protein 123	TMEM123
Hs:38297	-0.875539	0.321013	0.213091	0.0679771	-0.281068	yes	no	no	3	0.494159	1.4085	11_19	Image:307506	N95243	null	chr2 (66,516,036-66,653,394)	1559477_s_at	AL832770	chr2:66516020-66652409 (+) // 98.16 // p14	Meis homeobox 1	MEIS1
Hs:27781	-0.873351	0.323885	0.429856	0.140321	-0.570178	yes	yes	yes	3	1.00003	2.00005	278_93	Image:1032405	AA779457	NM_021073	chr6 (55,728,199-55,848,334)	205430_at	AL133386	chr6:55726401-55848347 (-) // 98.09 // p12.1	bone morphogenetic protein 5	BMP5
Hs:27951	-0.873303	0.323947	0.463851	0.151493	-0.615344	yes	yes	yes	3	1.07919	2.11286	343_12	Image:128165	R12385	null	chr9 (5,005,170-5,005,885)	1562031_at	BC043187	chr9:5055804-5058158 (+) // 78.36 // p24.1	Janus kinase 2 (a protein tyrosine kinase)	JAK2
Hs:36868	-0.873126	0.324178	0.310407	0.101566	-0.411973	yes	yes	yes	3	0.72238	1.6499	364_18	Image:1564513	AA961282	NM_020787	chr17 (16,464,776-16,497,883)	232272_at	BF435259	chr17:16464773-16468820 (-) // 74.07 // p11.2	zinc finger protein 624	ZNF624
Hs:32409	-0.871248	0.326623	0.981957	-0.717023	-0.264933	yes	yes	yes	3	1.69898	3.24671	150_69	Image:853977	AA669532	null	chr17 (30,620,152-30,621,916)	226725_at	AI435399	chr17:30620135-30621573 (+) // 41.17 // q12	Transcribed locus	---
Hs:45989	-0.870857	0.327129	0.435162	-0.318075	-0.117087	yes	yes	yes	3	0.753237	1.68557	15_24	Image:1707521	AI096408	null	chr2 (176,689,738-176,692,915)	NULL	null	null	null	null
Hs:36960	-0.870721	0.327306	0.275503	-0.201446	-0.0740572	yes	no	no	3	0.47695	1.3918	241_18	Image:1601402	AI002244	null	null	NULL	null	null	null	null
Hs:43403	-0.870201	0.327977	0.347822	-0.254666	-0.0931565	yes	yes	no	3	0.602488	1.51833	216_22	Image:1543574	AA921995	null	chr12 (69,148,157-69,191,270)	NULL	null	null	null	null
Hs:39245	-0.870148	0.328046	0.478503	-0.350394	-0.128109	yes	yes	yes	3	0.828897	1.77633	5_47	Image:1555659	AI147534	null	chr5 (150,388,223-150,388,741)	NULL	null	null	null	null
Hs:11625	-0.870028	0.328201	0.459259	-0.336407	-0.122852	yes	yes	yes	3	0.795665	1.73588	133_2	Image:714106	AA284668	NM_002658	chr10 (75,340,922-75,347,260)	205479_s_at	NM_002658	chr10:75340940-75347258 (+) // 96.88 // q22.2	plasminogen activator, urokinase	PLAU
Hs:11915	-0.869355	0.329069	0.414838	0.141052	-0.55589	yes	yes	yes	3	0.970728	1.95983	200_2	Image:491066	AA136910	NM_001105	chr2 (158,301,207-158,439,869)	203935_at	NM_001105	chr2:158301206-158403036 (-) // 95.8 // q24.1	activin A receptor, type I	ACVR1
Hs:10451	-0.868801	0.329782	0.360782	-0.265105	-0.0956771	yes	yes	no	3	0.625886	1.54316	205_28	Image:810420	AA457097	NM_001626	chr19 (45,431,419-45,483,046)	211453_s_at	M77198	chr19:45431634-45483034 (-) // 86.59 // q13.2	v-akt murine thymoma viral oncogene homolog 2	AKT2
Hs:22637	-0.867417	0.331558	0.312827	-0.230679	-0.0821481	yes	yes	no	3	0.543506	1.45751	8_36	Image:256911	N30098	NM_001881	chr10 (35,455,807-35,508,780)	228092_at	AL552470	chr10:35455931-35508781 (+) // 98.18 // p11.21	cAMP responsive element modulator	CREM
Hs:46429	-0.867312	0.331691	0.375513	-0.276977	-0.0985361	yes	yes	yes	3	0.652491	1.57188	280_78	Image:1734776	AI183982	null	chr4 (184,884,045-184,890,691)	1561712_at	BC041419	chr4:184890369-184891825 (-) // 65.5 // q35.1	Homo sapiens, clone IMAGE:3860180, mRNA	---
Hs:39804	-0.867154	0.331893	0.285139	-0.210402	-0.0747372	yes	no	no	3	0.49554	1.40985	239_74	Image:682043	AA256385	null	chr17 (74,295,143-74,348,457)	227093_at	AU152298	chr17:74303328-74306661 (-) // 97.21 // q25.3	Ubiquitin specific peptidase 36	USP36
Hs:29456	-0.867032	0.332049	0.296909	-0.219154	-0.0777543	yes	yes	no	3	0.516063	1.43005	119_40	Image:280544	N51653	NM_020474	chr18 (31,488,594-31,545,792)	1568618_a_at	BC038440	chr18:31488619-31543760 (+) // 94.59 // q12.2	UDP-N-acetyl-alpha-D-galactosamine:polypeptide N-acetylgalactosaminyltransferase 1 (GalNAc-T1)	GALNT1
Hs:39433	-0.866428	0.332821	0.589494	0.206312	-0.795806	yes	yes	yes	3	1.3853	2.61226	259_47	Image:1645668	AI026814	null	chr2 (173,128,617-173,201,013)	206686_at	NM_002610	chr2:173129073-173169076 (+) // 94.01 // q31.1	pyruvate dehydrogenase kinase, isozyme 1	PDK1
Hs:11506	-0.865694	0.333755	0.318828	-0.236129	-0.0826983	yes	yes	no	3	0.554957	1.46912	192_28	Image:23185	T77595	null	chr9 (116,822,618-116,920,260)	201645_at	NM_002160	chr9:116822633-116920260 (-) // 99.26 // q33.1	tenascin C (hexabrachion)	TNC
Hs:39871	-0.865257	0.33431	0.638669	-0.473529	-0.16514	yes	yes	yes	3	1.1122	2.16175	80_101	Image:795372	AA453267	null	chr22 (20,133,792-20,135,583)	212965_at	BE465318	chr22:20129363-20135748 (+) // 97.98 // q11.21	hypermethylated in cancer 2	HIC2
Hs:44101	-0.864868	0.334804	0.250331	0.088941	-0.339272	yes	yes	no	3	0.589604	1.50483	264_104	Image:1572895	AA954738	null	chr12 (107,538,329-107,540,284)	240064_at	AI738675	chr12:107538313-107538737 (-) // 38.44 // q24.11	Transcribed locus	---
Hs:28972	-0.864863	0.33481	0.357117	-0.265039	-0.0920775	yes	yes	yes	3	0.622156	1.53917	362_40	Image:739094	AA421603	null	chr20 (34,954,524-35,013,633)	1559882_at	AF147427	chr20:34996468-35013520 (-) // 66.95 // q11.23	SAM domain and HD domain 1	SAMHD1
Hs:41588	-0.864147	0.335718	0.498715	0.178417	-0.677132	yes	yes	yes	3	1.17585	2.25925	114_102	Image:80344	T65739	null	chr5 (35,913,238-35,915,470)	226218_at	BE217880	chr5:35913934-35915462 (+) // 80.87 // p13.2	interleukin 7 receptor	IL7R
Hs:16730	-0.863347	0.336728	0.369882	-0.275555	-0.0943272	yes	yes	yes	3	0.645438	1.56421	299_86	Image:810036	AA455270	null	chr8 (71,184,558-71,187,221)	212867_at	AI040324	chr8:71184376-71186906 (-) // 98.42 // q13.3	CDNA clone IMAGE:5314178	---
Hs:45043	-0.862602	0.337667	0.231504	0.0840409	-0.315545	yes	yes	no	3	0.547049	1.46109	90_104	Image:1656437	AI040771	null	chr12 (105,247,470-105,248,643)	1569206_at	BC017872	chr12:105220699-105247774 (+) // 85.66 // q23.3	t-complex 11 (mouse)-like 2	TCP11L2
Hs:45918	-0.862251	0.338108	0.303592	-0.226786	-0.0768061	yes	yes	no	3	0.530379	1.44431	47_105	Image:1668636	AI084326	null	chr7 (94,761,544-94,763,661)	242420_at	AI084326	chr7:94761543-94761978 (-) // 67.12 // q21.3	---	---
Hs:35877	-0.862154	0.33823	0.225596	0.082241	-0.307837	yes	yes	no	3	0.533433	1.44737	154_44	Image:1469381	AA863471	null	chr1 (92,419,871-92,422,871)	214098_at	AB029030	chr1:92407107-92422868 (+) // 98.73 // p22.1	KIAA1107	KIAA1107
Hs:31396	-0.860869	0.339841	0.317429	-0.237932	-0.0794969	yes	yes	no	3	0.55536	1.46954	379_14	Image:1607039	AA988313	null	chr17 (37,098,670-37,101,419)	212227_x_at	W67644	chr17:37098662-37101424 (+) // 97.05 // q21.2	eukaryotic translation initiation factor 1	EIF1
Hs:12048	-0.860814	0.33991	0.323708	-0.242672	-0.0810363	yes	yes	no	3	0.56638	1.4808	234_56	Image:840333	AA485401	NM_015141	chr3 (32,174,830-32,185,203)	212510_at	AA135522	chr3:32123026-32185205 (+) // 94.33 // p22.3	glycerol-3-phosphate dehydrogenase 1-like	GPD1L
Hs:18144	-0.860221	0.340651	0.311512	0.115618	-0.42713	yes	yes	yes	3	0.738643	1.66861	233_6	Image:245277	N53447	null	chrX (78,502,539-78,509,460)	202746_at	AL021786	chrX:78502536-78509703 (-) // 94.39 // q21.1	integral membrane protein 2A	ITM2A
Hs:30474	-0.85968	0.341326	0.394554	-0.296606	-0.097948	yes	yes	yes	3	0.691159	1.61458	42_68	Image:684508	AA250962	null	chr16 (80,588,727-80,602,581)	229522_at	AI914083	chr16:80588757-80602571 (-) // 86.27 // q23.3	NAD(P) dependent steroid dehydrogenase-like	HSPC105
Hs:38121	-0.858635	0.342626	0.307449	-0.231714	-0.0757344	yes	yes	no	3	0.539163	1.45313	141_19	Image:840921	AA482267	NM_002166	chr2 (8,739,564-8,742,032)	201565_s_at	NM_002166	chr2:8739636-8741385 (+) // 99.38 // p25.1 /// chr3:62084796-62085432 (-) // 93.91 // p14.2	inhibitor of DNA binding 2, dominant negative helix-loop-helix protein	ID2
Hs:11779	-0.858055	0.343345	0.270411	-0.204088	-0.0663234	yes	no	no	3	0.474498	1.38944	67_29	Image:301061	W07798	null	chr21 (45,753,683-45,757,903)	1555952_at	BQ003811	chr21:45756908-45758750 (-) // 98.45 // q22.3	Solute carrier family 19 (folate transporter), member 1	SLC19A1
Hs:26120	-0.857768	0.343701	0.42197	-0.318696	-0.103274	yes	yes	yes	3	0.740667	1.67095	112_11	Image:754349	AA436149	null	chr17 (21,374,422-21,418,160)	238166_s_at	AI436005	chr17:21374657-21375113 (-) // 60.0 // p11.2	chromosome 17 open reading frame 51	C17orf51
Hs:38681	-0.85697	0.344688	0.336916	-0.25495	-0.0819661	yes	yes	no	3	0.591866	1.5072	19_19	Image:50763	H17334	null	chr22 (37,590,210-37,598,164)	202047_s_at	AI458128	chr22:37587414-37598200 (-) // 96.43 // q13.1	chromobox homolog 6	CBX6
Hs:11108	-0.856786	0.344915	0.286718	-0.217061	-0.0696571	yes	no	no	3	0.503778	1.41792	116_28	Image:212704	H68790	null	chr6_qbl_hap2 (1,914,467-1,931,853)	203061_s_at	AI673553	chr6:30775567-30790936 (-) // 97.9 // p21.33 /// chr6_cox_hap1:2116164-2131533 (-) // 97.16 // /// chr6_qbl_hap2:1914467-1929835 (-) // 97.14 //	mediator of DNA damage checkpoint 1	MDC1
Hs:45966	-0.856292	0.345525	0.432472	-0.327795	-0.104677	yes	yes	yes	3	0.760267	1.6938	47_51	Image:1702742	AI096953	null	null	NULL	null	null	null	null
Hs:30595	-0.855414	0.346606	0.281095	-0.213508	-0.0675872	yes	no	no	3	0.494604	1.40893	75_41	Image:79431	T59940	NM_183376	chr15 (96,263,788-96,318,139)	225283_at	AV701177	chr15:96313540-96318067 (+) // 97.51 // q26.3	arrestin domain containing 4	ARRDC4
Hs:16482	-0.854906	0.34723	0.364358	-0.277088	-0.0872699	yes	yes	yes	3	0.641445	1.55989	36_32	Image:121136	T96924	null	chr8 (11,316,441-11,317,381)	233641_s_at	AF124366	chr8:11316415-11317853 (+) // 87.64 // p23.1	Chromosome 8 open reading frame 13	C8orf13
Hs:36523	-0.854322	0.347945	0.396718	0.155255	-0.551973	yes	yes	yes	3	0.948691	1.93012	73_72	Image:1554430	AA931491	null	chr10 (117,806,425-117,813,784)	227550_at	AW242720	chr10:117806433-117808675 (-) // 94.74 // q25.3	hypothetical protein LOC143381	LOC143381
Hs:41625	-0.85396	0.348389	0.30154	-0.229835	-0.0717052	yes	yes	no	3	0.531375	1.44531	150_75	Image:1700429	AI049675	null	chr10 (117,812,943-118,021,784)	1558327_at	AW408061	chr1:27049425-27052289 (+) // 89.28 // p36.11	zinc finger, DHHC-type containing 18	ZDHHC18
Hs:35494	-0.850773	0.352269	0.297616	-0.228562	-0.0690542	yes	yes	no	3	0.526179	1.44011	178_44	Image:1460073	AA864840	NM_015577	chr5 (34,692,274-34,868,473)	202052_s_at	NM_015577	chr5:34692274-34868473 (+) // 98.13 // p13.2	retinoic acid induced 14	RAI14
Hs:30094	-0.85076	0.352284	0.282673	-0.217092	-0.0655804	yes	no	no	3	0.499765	1.41398	162_68	Image:810961	AA459412	NM_020421	chr14 (77,336,227-77,470,047)	227482_at	AI097656	chr14:77355074-77470047 (+) // 96.61 // q24.3	aarF domain containing kinase 1	ADCK1
Hs:19290	-0.850495	0.352606	0.317519	-0.244006	-0.0735126	yes	yes	no	3	0.561525	1.47583	33_7	Image:809828	AA455521	NM_001951	chr8 (86,276,874-86,314,002)	226165_at	BF674436	chr8:86313990-86319860 (-) // 66.61 // q21.2	chromosome 8 open reading frame 59	C8orf59
Hs:33139	-0.850426	0.352689	0.222791	0.0901723	-0.312964	yes	yes	no	3	0.535755	1.4497	66_97	Image:462968	AA682430	null	chr13 (49,597,953-49,600,603)	1556578_a_at	AI911996	chr13:49597952-49600601 (+) // 99.85 // q14.3	hypothetical gene supported by AK056507	FLJ31945
Hs:28080	-0.849973	0.353236	0.363714	-0.279849	-0.0838657	yes	yes	yes	3	0.643563	1.56218	249_66	Image:148763	H12784	null	chr7 (143,015,495-143,018,136)	NULL	null	null	null	null
Hs:34930	-0.849765	0.353488	0.490345	-0.377465	-0.11288	yes	yes	yes	3	0.867811	1.82489	168_44	Image:453717	AA776319	null	chr15 (30,911,253-30,917,979)	1563559_at	AL833157	chr15:31142159-31147655 (-) // 87.26 // q13.3	formin 1	FMN1
Hs:27063	-0.849319	0.354025	0.210627	0.0860518	-0.296679	yes	no	no	3	0.507306	1.42139	326_39	Image:42485	R59977	null	null	215273_s_at	AK024982	chr3:9796657-9804941 (-) // 90.18 // p25.3	transcriptional adaptor 3 (NGG1 homolog, yeast)-like	TADA3L
Hs:13761	-0.848831	0.354614	0.485852	-0.374823	-0.111029	yes	yes	yes	3	0.860675	1.81589	144_84	Image:203350	H54364	null	chr19 (18,122,461-18,123,174)	NULL	null	null	null	null
Hs:48481	-0.848394	0.35514	0.434404	-0.335473	-0.0989306	yes	yes	yes	3	0.769877	1.70512	257_26	Image:1855351	AI286247	null	chr13 (42,360,123-42,464,366)	227609_at	AA633203	chr13:42360122-42436250 (-) // 96.59 // q14.11	epithelial stromal interaction 1 (breast)	EPSTI1
Hs:36902	-0.848001	0.355613	0.287348	0.118703	-0.406051	yes	yes	yes	3	0.6934	1.61709	309_99	Image:1578931	AA961190	null	chr7 (33,102,152-33,103,572)	227849_at	BF438270	chr7:33101273-33106698 (+) // 76.25 // p14.3	Retinitis pigmentosa 9 (autosomal dominant)	RP9
Hs:26122	-0.846833	0.357013	0.475712	-0.368707	-0.107005	yes	yes	yes	3	0.844419	1.79554	176_11	Image:754367	AA436158	NM_012096	chr3 (57,236,896-57,279,586)	218158_s_at	NM_012096	chr3:57236893-57282536 (+) // 93.75 // p14.3	adaptor protein, phosphotyrosine interaction, PH domain and leucine zipper containing 1	APPL1
Hs:39064	-0.846155	0.357823	0.337022	-0.261623	-0.0753993	yes	yes	no	3	0.598645	1.51429	383_46	Image:2012523	AI359037	null	chr11 (59,305,156-59,305,801)	209238_at	BE966922	chr11:59279457-59326752 (+) // 97.38 // q12.1	syntaxin 3	STX3
Hs:40598	-0.845579	0.35851	0.488247	-0.379518	-0.108729	yes	yes	yes	3	0.867765	1.82483	319_47	Image:141315	R63816	null	chr7 (93,352,190-93,353,208)	NULL	null	null	null	null
Hs:27831	-0.844596	0.359682	0.536906	0.228113	-0.765019	yes	yes	yes	3	1.30193	2.46558	342_39	Image:878596	AA775257	NM_004867	chrX (78,502,539-78,509,460)	202746_at	AL021786	chrX:78502536-78509703 (-) // 94.39 // q21.1	integral membrane protein 2A	ITM2A
Hs:32846	-0.843773	0.360658	0.286533	-0.223649	-0.0628845	yes	no	no	3	0.510182	1.42423	318_15	Image:448782	AA777567	null	chr20 (48,636,055-48,639,956)	227654_at	AI056877	chr20:48636055-48646208 (-) // 97.35 // q13.13	chromosome 20 open reading frame 175	C20orf175
Hs:15822	-0.843591	0.360875	0.237992	0.101943	-0.339936	yes	yes	no	3	0.577928	1.4927	61_31	Image:810741	AA457725	null	chr17 (7,084,464-7,086,477)	200645_at	NM_007278	chr17:7084463-7086477 (-) // 96.43 // p13.1	GABA(A) receptor-associated protein	GABARAP
Hs:35172	-0.842959	0.361623	0.378645	-0.296094	-0.0825507	yes	yes	yes	3	0.674739	1.59631	239_98	Image:853505	AA663556	null	null	NULL	null	null	null	null
Hs:19765	-0.842607	0.362039	0.371646	-0.290854	-0.080792	yes	yes	yes	3	0.6625	1.58282	270_34	Image:82195	T68859	NM_000934	chr17 (1,604,186-1,605,380)	205075_at	NM_000934	chr17:1595035-1605309 (+) // 96.5 // p13.3	serpin peptidase inhibitor, clade F (alpha-2 antiplasmin, pigment epithelium derived factor), member 2	SERPINF2
Hs:32760	-0.842506	0.362159	0.285408	-0.223415	-0.0619931	yes	no	no	3	0.508823	1.42289	250_96	Image:346933	W79301	null	chr5 (490,292-491,404)	NULL	null	null	null	null
Hs:49709	-0.841485	0.363363	0.289494	-0.227138	-0.0623554	yes	no	no	3	0.516632	1.43061	30_53	Image:1898478	AI302683	null	chr11 (104,321,802-104,322,724)	209310_s_at	U25804	chr11:104318834-104344510 (-) // 99.92 // q22.3	caspase 4, apoptosis-related cysteine peptidase	CASP4
Hs:30244	-0.841117	0.363798	0.266561	-0.20932	-0.0572415	yes	no	no	3	0.475881	1.39077	355_14	Image:814455	AA459255	NM_017845	chr4 (47,147,570-47,160,437)	218351_at	NM_017845	chr4:47147642-47160453 (-) // 97.01 // p12	COMM domain containing 8	COMMD8
Hs:29016	-0.841101	0.363816	0.278206	-0.218471	-0.0597342	yes	no	no	3	0.496677	1.41096	235_94	Image:739578	AA479609	NM_014400	chr19 (48,656,771-48,661,648)	204952_at	NM_014400	chr19:48656778-48661648 (-) // 90.11 // q13.31	LY6/PLAUR domain containing 3	LYPD3
Hs:14475	-0.841101	0.363816	0.43113	-0.338561	-0.0925688	yes	yes	yes	3	0.769691	1.7049	347_30	Image:136409	R33218	NM_018704	chr1 (112,756,304-112,803,737)	NULL	null	null	null	null
Hs:38860	-0.840604	0.3644	0.403562	-0.317268	-0.0862942	yes	yes	yes	3	0.72083	1.64813	377_46	Image:1946448	AI339434	NM_001233	chr7 (115,926,680-115,935,830)	203323_at	BF197655	chr7:115926890-115935831 (+) // 77.37 // q31.2	caveolin 2	CAV2
Hs:25923	-0.839982	0.365131	0.643403	-0.506533	-0.13687	yes	yes	yes	3	1.14994	2.21904	330_11	Image:665697	AA194068	null	chr2 (45,732,129-46,268,633)	1566540_at	AL831856	chr2:46142139-46144938 (-) // 64.3 // p21	Transcribed locus	---
Hs:25493	-0.839478	0.365722	0.36961	-0.291313	-0.0782966	yes	yes	yes	3	0.660923	1.58109	6_65	Image:752802	AA426408	null	chr16 (29,789,983-29,817,886)	223458_at	BC000567	chr16:29789982-29817886 (-) // 99.05 // p11.2	seizure related 6 homolog (mouse)-like 2 /// similar to seizure related 6 homolog (mouse)-like 2 isoform 1	LOC652900 /// SEZ6L2
Hs:44877	-0.839094	0.366172	0.689386	-0.543818	-0.145568	yes	yes	yes	3	1.2332	2.35089	148_77	Image:1651433	AI091435	null	chr16 (78,187,107-78,187,563)	1566323_at	AA442149	chr16:78186905-78187261 (+) // 99.44 // q23.1	V-maf musculoaponeurotic fibrosarcoma oncogene homolog (avian)	MAF
Hs:15838	-0.838331	0.367063	0.283014	-0.223636	-0.0593784	yes	no	no	3	0.50665	1.42075	185_4	Image:810989	AA485358	NM_032635	chr19 (40,728,385-40,730,268)	202475_at	NM_006326	chr19:40728381-40730268 (+) // 91.88 // q13.12	transmembrane protein 147	TMEM147
Hs:39816	-0.83733	0.368231	0.26998	-0.213813	-0.0561666	yes	no	no	3	0.483792	1.39841	235_47	Image:285555	N66443	null	chr16 (70,320,408-70,323,359)	203350_at	NM_001128	chr16:70323290-70380887 (-) // 97.64 // q22.3	adaptor-related protein complex 1, gamma 1 subunit	AP1G1
Hs:30473	-0.836917	0.368712	0.308504	-0.244548	-0.0639563	yes	yes	no	3	0.553052	1.46719	10_68	Image:854678	AA630084	NM_030915	chr2 (30,307,897-30,336,394)	221011_s_at	NM_030915	chr2:30307900-30336393 (+) // 97.87 // p23.1	limb bud and heart development homolog (mouse)	LBH
Hs:19208	-0.833576	0.37258	0.635197	-0.507245	-0.127952	yes	yes	yes	3	1.14244	2.20754	128_6	Image:504791	AA152347	NM_001512	chr6 (52,950,710-52,968,099)	202967_at	NM_001512	chr6:52950709-52968058 (-) // 98.12 // p12.1	glutathione S-transferase A4	GSTA4
Hs:15353	-0.8327	0.373587	0.307074	-0.24569	-0.0613846	yes	yes	no	3	0.552764	1.46689	12_4	Image:301082	N81036	NM_001334	chr4 (157,064,728-157,094,498)	203758_at	AV729484	chr4:157064721-157094490 (-) // 93.59 // q32.1	cathepsin O	CTSO
Hs:12250	-0.832321	0.374023	0.355442	-0.284624	-0.0708176	yes	yes	yes	3	0.640066	1.5584	176_56	Image:71545	T47961	null	chr19 (43,770,154-43,775,859)	206296_x_at	NM_007181	chr19:43770120-43800404 (-) // 93.19 // q13.2	mitogen-activated protein kinase kinase kinase kinase 1	MAP4K1
Hs:10713	-0.831385	0.375097	0.265632	-0.213143	-0.0524886	yes	no	no	3	0.478775	1.39356	144_55	Image:771323	AA476240	null	chr1 (11,917,333-11,958,158)	200827_at	NM_000302	chr1:11917396-11958182 (+) // 94.25 // p36.22	procollagen-lysine 1, 2-oxoglutarate 5-dioxygenase 1 /// hypothetical protein LOC100130069	LOC100130069 /// PLOD1
Hs:26604	-0.831189	0.375322	0.274189	-0.220103	-0.0540854	yes	no	no	3	0.494292	1.40863	253_11	Image:34307	R44377	null	chr4 (47,133,094-47,135,733)	1558225_at	BC041979	chr4:47133240-47135733 (+) // 94.05 // p12	CDNA clone IMAGE:5303125	---
Hs:45884	-0.829343	0.377429	0.268383	-0.216307	-0.0520758	yes	no	no	3	0.484691	1.39929	106_24	Image:1710021	AI131444	null	chr16 (45,249,393-45,251,586)	NULL	null	null	null	null
Hs:30191	-0.828479	0.378414	0.243534	0.117188	-0.360722	yes	yes	yes	3	0.604255	1.52019	195_68	Image:452116	AA707219	null	chr5 (95,268,763-95,271,057)	214445_at	NM_012081	chr1:156412201-156414228 (+) // 93.77 // q23.1 /// chr5:95250274-95323242 (+) // 98.09 // q15	elongation factor, RNA polymerase II, 2	ELL2
Hs:48892	-0.827621	0.379387	0.228896	0.110837	-0.339733	yes	yes	no	3	0.568629	1.48311	362_107	Image:1868791	AI244566	null	chrX (46,642,435-46,643,101)	NULL	null	null	null	null
Hs:13672	-0.82726	0.379797	0.324721	-0.262891	-0.0618294	yes	yes	no	3	0.587612	1.50276	367_84	Image:66711	T64885	null	chr16 (57,106,917-57,167,964)	1554555_a_at	BC022451	chr16:57106925-57110511 (+) // 95.4 // q21	SET domain containing 6	SETD6
Hs:19046	-0.824895	0.382469	0.41811	-0.340215	-0.077895	yes	yes	yes	3	0.758324	1.69152	319_87	Image:415086	W93370	NM_002261	chr12 (10,456,180-10,464,461)	207723_s_at	NM_002261	chr12:10456179-10464461 (-) // 87.08 // p13.2	killer cell lectin-like receptor subfamily C, member 3	KLRC3
Hs:10888	-0.824748	0.382634	0.283515	-0.230767	-0.0527477	yes	no	no	3	0.514282	1.42828	374_82	Image:147630	R81880	null	chr16 (51,646,446-51,918,813)	212616_at	BF668950	chr16:51858706-51918908 (+) // 96.58 // q12.2	chromodomain helicase DNA binding protein 9	CHD9
Hs:35753	-0.823269	0.384296	0.323119	-0.263831	-0.0592884	yes	yes	no	3	0.58695	1.50207	25_71	Image:1493079	AA876354	null	chr3 (58,293,714-58,386,766)	1552274_at	BC014479	chr3:58293652-58386367 (+) // 96.39 // p14.3	PX domain containing serine/threonine kinase	PXK
Hs:49304	-0.82321	0.384362	0.393701	-0.321502	-0.0721994	yes	yes	yes	3	0.715203	1.64171	118_80	Image:1895775	AI299607	null	chr7 (91,914,727-91,924,411)	208503_s_at	NM_021167	chr7:91921703-91923812 (+) // 100.0 // q21.2	GATA zinc finger domain containing 1	GATAD1
Hs:29935	-0.82309	0.384496	0.331843	-0.271056	-0.0607866	yes	yes	no	3	0.602899	1.51877	96_40	Image:415326	W92036	null	chr1 (55,277,808-55,303,111)	227759_at	W92036	chr1:55302050-55303111 (+) // 79.91 // p32.3	proprotein convertase subtilisin/kexin type 9	PCSK9
Hs:42034	-0.82185	0.385884	0.262807	-0.215229	-0.0475775	yes	no	no	3	0.478036	1.39285	190_48	Image:1709743	AI131235	null	null	209051_s_at	AF295773	chr9:134963404-134986373 (-) // 94.47 // q34.2	ral guanine nucleotide dissociation stimulator	RALGDS
Hs:14352	-0.821637	0.386122	0.195601	0.098872	-0.294473	yes	no	no	3	0.490074	1.40452	250_57	Image:211758	H71857	null	chr5 (106,741,955-106,743,462)	227955_s_at	BE670307	chr5:106741716-106742474 (-) // 91.76 // q21.3	CDNA: FLJ22256 fis, clone HRC02860	---
Hs:13710	-0.821578	0.386188	0.234465	0.118566	-0.353031	yes	yes	no	3	0.587496	1.50264	47_30	Image:66902	T69477	null	chr16 (64,999,928-65,003,546)	NULL	null	null	null	null
Hs:43208	-0.821263	0.38654	0.378129	-0.310057	-0.0680718	yes	yes	yes	3	0.688186	1.61126	118_22	Image:1544162	AA909676	null	chr8 (129,076,188-129,079,665)	1554766_s_at	BC018440	chr8:138149282-138151269 (-) // 34.18 // q24.23	---	---
Hs:35849	-0.821214	0.386595	0.188158	0.0953942	-0.283552	yes	no	no	3	0.47171	1.38675	26_71	Image:1500166	AA886740	null	chr19 (47,348,561-47,353,515)	NULL	null	null	null	null
Hs:26940	-0.820615	0.387262	0.412621	-0.338801	-0.0738204	yes	yes	yes	3	0.751422	1.68345	229_66	Image:774446	AA446120	null	chr11 (10,283,208-10,285,484)	202912_at	NM_001124	chr11:10283217-10285499 (+) // 97.1 // p15.4	adrenomedullin	ADM
Hs:10559	-0.820053	0.387888	0.328528	-0.270071	-0.0584576	yes	yes	no	3	0.598599	1.51425	202_1	Image:741497	AA401137	null	chr9 (129,951,566-129,955,550)	212531_at	NM_005564	chr9:129951569-129955552 (+) // 86.33 // q34.11	lipocalin 2	LCN2
Hs:15982	-0.819865	0.388097	0.287457	-0.236401	-0.0510562	yes	no	no	3	0.523858	1.4378	187_58	Image:365177	AA024866	null	chr8 (43,133,253-43,177,134)	227564_at	BF433005	chr8:43176010-43177127 (+) // 80.87 // p11.21	heparan-alpha-glucosaminide N-acetyltransferase	HGSNAT
Hs:49352	-0.819286	0.38874	0.693061	-0.570655	-0.122406	yes	yes	yes	3	1.26372	2.40114	118_26	Image:1896239	AI298171	null	chr20 (42,367,966-42,368,612)	226805_at	AW006621	chr20:42364894-42365981 (-) // 56.38 // q13.12	chromosome 20 open reading frame 142	C20orf142
Hs:13401	-0.81905	0.389002	0.54799	-0.451428	-0.0965616	yes	yes	yes	3	0.999418	1.99919	136_57	Image:138775	R63543	null	chrX (102,517,914-102,519,717)	NULL	null	null	null	null
Hs:38864	-0.818618	0.389482	0.340568	0.175827	-0.516395	yes	yes	yes	3	0.856964	1.81122	125_46	Image:1946534	AI351740	NM_002341	chr6 (31,656,314-31,658,181)	1559754_at	BC018898	chr6:31656840-31659291 (+) // 82.54 // p21.33 /// chr6_cox_hap1:2994984-2997435 (+) // 82.54 // /// chr6_qbl_hap2:2796448-2798899 (+) // 82.54 //	Lymphotoxin beta (TNF superfamily, member 3)	LTB
Hs:41917	-0.818386	0.389738	0.784083	-0.646814	-0.137269	yes	yes	yes	3	1.4309	2.69614	285_75	Image:2075006	AI538525	null	chr5 (56,212,708-56,213,643)	214786_at	AA361361	chr5:56147215-56226011 (+) // 99.06 // q11.2	mitogen-activated protein kinase kinase kinase 1	MAP3K1
Hs:39104	-0.817635	0.390569	0.263831	-0.217983	-0.0458482	yes	no	no	3	0.481814	1.3965	128_100	Image:2014373	AI362035	null	chr2 (100,374,762-100,400,550)	204065_at	NM_004854	chr2:100374754-100397976 (-) // 99.25 // q11.2	carbohydrate sulfotransferase 10	CHST10
Hs:31844	-0.817555	0.390658	0.416058	-0.343814	-0.0722445	yes	yes	yes	3	0.759872	1.69334	100_42	Image:486278	AA044023	null	chr11 (43,844,673-43,845,423)	NULL	null	null	null	null
Hs:42296	-0.817326	0.39091	0.388932	-0.32155	-0.0673819	yes	yes	yes	3	0.710482	1.63635	101_76	Image:785530	AA450324	null	chr5 (52,262,739-52,290,794)	NULL	null	null	null	null
Hs:33284	-0.816973	0.3913	0.290131	-0.240042	-0.0500888	yes	yes	no	3	0.530172	1.4441	99_43	Image:142022	R68828	null	chr2 (109,732,994-109,733,866)	227034_at	BE669553	chr2:109732887-109733856 (+) // 93.88 // q13	ankyrin repeat domain 57	ANKRD57
Hs:23997	-0.815351	0.393088	0.396372	-0.329044	-0.067328	yes	yes	yes	3	0.725416	1.65338	130_10	Image:731376	AA416740	null	chr1 (177,024,230-177,156,589)	227224_at	AW003297	chr1:177154189-177155858 (+) // 98.87 // q25.2	Ral GEF with PH domain and SH3 binding motif 2	RALGPS2
Hs:13332	-0.81504	0.39343	0.345966	-0.287385	-0.0585817	yes	yes	no	3	0.633351	1.55116	231_30	Image:207107	H48677	null	chr7 (134,269,936-134,270,848)	214880_x_at	D90453	chr7:134226698-134304717 (+) // 89.3 // q33	caldesmon 1	CALD1
Hs:34053	-0.814247	0.3943	0.601723	-0.500652	-0.101072	yes	yes	yes	3	1.10238	2.14708	147_43	Image:322547	W15267	NM_002336	chr12 (12,164,971-12,311,000)	205606_at	NM_002336	chr12:12164957-12311013 (-) // 99.74 // p13.2	low density lipoprotein receptor-related protein 6	LRP6
Hs:42543	-0.811929	0.396835	0.22999	0.124282	-0.354272	yes	yes	yes	3	0.584263	1.49927	327_22	Image:1035359	AA621568	null	chr16 (66,950,846-66,952,875)	219695_at	NM_024703	chr16:66949732-66951157 (-) // 98.21 // q22.1	sphingomyelin phosphodiesterase 3, neutral membrane (neutral sphingomyelinase II)	SMPD3
Hs:38040	-0.810189	0.398729	0.961245	-0.806444	-0.154801	yes	yes	yes	3	1.76769	3.40508	233_100	Image:221653	H92621	NM_000216	chrX (8,459,041-8,660,140)	205206_at	NM_000216	chrX:8456914-8660227 (-) // 93.49 // p22.31	Kallmann syndrome 1 sequence	KAL1
Hs:27879	-0.810074	0.398854	0.386246	0.211322	-0.597568	yes	yes	yes	3	0.983814	1.97769	343_93	Image:45636	H08545	null	null	206573_at	NM_004519	chr8:133210608-133562186 (-) // 98.02 // q24.22	potassium voltage-gated channel, KQT-like subfamily, member 3	KCNQ3
Hs:40163	-0.809816	0.399133	0.360708	-0.302848	-0.05786	yes	yes	yes	3	0.663557	1.58398	215_101	Image:826389	AA521052	null	null	NULL	null	null	null	null
Hs:46996	-0.809364	0.399624	0.32556	-0.273589	-0.0519713	yes	no	no	3	0.599149	1.51482	354_79	Image:1754412	AI205913	null	chr8 (13,468,723-13,470,167)	236634_at	AA496024	chr8:13469446-13470167 (+) // 72.91 // p22	chromosome 8 open reading frame 48	C8orf48
Hs:28904	-0.809164	0.399841	0.316045	-0.265701	-0.0503445	yes	yes	no	3	0.581746	1.49666	109_13	Image:267427	N22978	NM_015680	chr2 (219,744,855-219,749,969)	200070_at	BC001393	chr2:219744863-219749882 (-) // 98.33 // q35	chromosome 2 open reading frame 24	C2orf24
Hs:25921	-0.808266	0.400812	0.363088	-0.305804	-0.057284	yes	yes	yes	3	0.668891	1.58985	266_11	Image:665650	AA195632	NM_032857	chr15 (61,201,072-61,221,307)	226354_at	BE892574	chr15:61201107-61221313 (+) // 94.16 // q22.2	lactamase, beta	LACTB
Hs:12065	-0.807814	0.401301	0.351821	-0.296585	-0.0552361	yes	yes	yes	3	0.648405	1.56743	10_29	Image:81129	T69926	NM_002473	chr22 (35,007,273-35,113,958)	1565713_at	H72951	chr22:35081351-35081844 (+) // 76.36 // q12.3	Full length insert cDNA clone YS05E02	---
Hs:15870	-0.807591	0.401541	0.206543	0.114872	-0.321415	yes	yes	no	3	0.527958	1.44189	62_85	Image:429555	AA011414	NM_021871	chr4 (155,725,879-155,731,347)	205649_s_at	NM_000508	chr4:155723729-155731315 (-) // 98.76 // q32.1	fibrinogen alpha chain	FGA
Hs:11174	-0.807552	0.401584	0.391077	-0.329852	-0.0612251	yes	yes	yes	3	0.720929	1.64824	317_82	Image:306771	N91887	null	null	214051_at	BF677486	chrX:103103870-103107205 (+) // 95.79 // q22.2	thymosin-like 8 /// thymosin beta15b	MGC39900 /// TMSL8
Hs:22947	-0.806754	0.402445	0.262995	-0.222179	-0.0408166	yes	no	no	3	0.485174	1.39975	331_9	Image:415976	W85709	null	chr8 (42,508,310-42,515,823)	202744_at	NM_006749	chr8:42393498-42449308 (-) // 99.87 // p11.21	solute carrier family 20 (phosphate transporter), member 2	SLC20A2
Hs:28694	-0.806627	0.402581	0.292281	-0.246982	-0.0452988	yes	yes	no	3	0.539263	1.45323	295_40	Image:221707	H92504	null	chr10 (73,703,683-73,705,794)	202887_s_at	NM_019058	chr10:73703687-73705799 (+) // 98.86 // q22.1	DNA-damage-inducible transcript 4	DDIT4
Hs:29070	-0.805937	0.403324	0.378872	-0.320597	-0.0582751	yes	yes	yes	3	0.699469	1.62391	47_40	Image:742074	AA405751	NM_183419, NM_015435	chr8 (101,338,464-101,391,503)	220483_s_at	NM_015435	chr8:101341371-101369157 (-) // 78.6 // q22.2	ring finger protein 19A	RNF19A
Hs:28267	-0.805453	0.403844	0.197988	0.111663	-0.309651	yes	no	no	3	0.50764	1.42172	91_66	Image:136508	R34568	null	chr12 (111,900,657-111,933,911)	NULL	null	null	null	null
Hs:34778	-0.803658	0.405768	0.450418	-0.382878	-0.0675405	yes	yes	yes	3	0.833296	1.78175	291_98	Image:451256	AA780059	null	chr9 (122,770,891-122,772,013)	205500_at	NM_001735	chr9:122754436-122852357 (-) // 99.87 // q33.2	complement component 5	C5
Hs:26004	-0.802876	0.406604	0.21663	0.124229	-0.340859	yes	yes	no	3	0.557489	1.47171	239_38	Image:35620	R45632	null	chr17 (71,024,235-71,032,410)	225879_at	BF345244	chr17:71024203-71032410 (+) // 96.08 // q25.1	tRNA splicing endonuclease 54 homolog (S. cerevisiae)	TSEN54
Hs:42463	-0.802814	0.406671	0.316285	-0.26931	-0.046975	yes	yes	no	3	0.585595	1.50066	71_103	Image:2309234	AI652005	null	chr9 (98,833,892-98,835,207)	210074_at	AF070448	chr9:98834905-98840157 (-) // 98.56 // q22.33	cathepsin L2	CTSL2
Hs:35647	-0.801693	0.407865	0.1921	0.111	-0.3031	yes	no	no	3	0.495201	1.40952	88_98	Image:1455524	AA863050	null	chr22 (48,392,309-48,395,368)	NULL	null	null	null	null
Hs:15276	-0.801189	0.408403	0.359472	-0.30707	-0.0524016	yes	yes	yes	3	0.666542	1.58726	239_4	Image:235008	H79130	null	chr7 (2,734,726-2,735,939)	224681_at	BG028884	chr7:2734268-2850425 (-) // 94.71 // p22.2	guanine nucleotide binding protein (G protein) alpha 12	GNA12
Hs:13763	-0.800936	0.408671	0.310556	-0.265417	-0.0451385	yes	yes	no	3	0.575973	1.49068	208_84	Image:357091	W93510	null	chr2 (128,739,523-128,742,012)	225263_at	BC001196	chr1:21627551-21631316 (+) // 97.48 // p36.12 /// chr2:128739523-128792437 (-) // 98.11 // q14.3	heparan sulfate 6-O-sulfotransferase 1	HS6ST1
Hs:45865	-0.799927	0.409743	0.474909	-0.406692	-0.0682176	yes	yes	yes	3	0.881601	1.84242	266_51	Image:1699281	AI049502	null	chr8 (15,441,899-15,667,864)	209227_at	AU158251	chr8:15442102-15667225 (+) // 93.38 // p22	tumor suppressor candidate 3	TUSC3
Hs:16772	-0.799034	0.410689	0.266611	-0.228716	-0.0378953	yes	no	no	3	0.495326	1.40964	107_32	Image:298281	N73949	null	chr7 (17,796,904-17,798,030)	NULL	null	null	null	null
Hs:14199	-0.797388	0.412429	0.311783	-0.268332	-0.0434514	yes	yes	no	3	0.580114	1.49497	344_30	Image:343352	W68127	NM_020751	chr13 (39,127,822-39,224,639)	232786_at	AB032960	chr13:39127842-39263802 (+) // 67.84 // q13.3	component of oligomeric golgi complex 6	COG6
Hs:37037	-0.796427	0.413442	0.243546	0.145489	-0.389035	yes	yes	yes	3	0.632581	1.55034	22_45	Image:1571451	AA934631	null	null	220117_at	NM_024697	chr3:21437653-21767820 (-) // 95.34 // p24.3	zinc finger protein 385D	ZNF385D
Hs:15578	-0.795171	0.414762	0.276574	-0.239061	-0.0375126	yes	no	no	3	0.515635	1.42962	307_85	Image:358531	W96155	null	chr1 (59,019,053-59,022,373)	201464_x_at	BG491844	chr1:59018953-59022321 (-) // 98.8 // p32.1	jun oncogene	JUN
Hs:32236	-0.794616	0.415344	0.271262	0.163881	-0.435143	yes	yes	yes	3	0.706404	1.63173	364_42	Image:1049042	AA778680	null	chr14 (87,714,580-87,716,294)	1556927_at	U79244	chr14:87716204-87717068 (-) // 97.62 // q31.3	Clone 23786 mRNA sequence	---
Hs:19621	-0.794147	0.415836	0.583038	-0.504961	-0.0780767	yes	yes	yes	3	1.088	2.12579	269_88	Image:252663	H88329	NM_004929	chr8 (91,140,028-91,164,283)	205625_s_at	AW014927	chr8:91140011-91164283 (-) // 99.1 // q21.3	calbindin 1, 28kDa	CALB1
Hs:35457	-0.79315	0.416879	0.336192	-0.291734	-0.0444578	yes	yes	yes	3	0.627926	1.54534	150_98	Image:1418621	AA878120	NM_018414	chr17 (72,132,442-72,151,460)	227725_at	Y11339	chr17:72132432-72151434 (-) // 88.11 // q25.1	ST6 (alpha-N-acetyl-neuraminyl-2,3-beta-galactosyl-1,3)-N-acetylgalactosaminide alpha-2,6-sialyltransferase 1	ST6GALNAC1
Hs:33221	-0.792617	0.417436	0.280116	-0.243324	-0.0367918	yes	no	no	3	0.52344	1.43738	6_16	Image:1034738	AA780190	NM_197964	chr7 (138,676,615-138,681,527)	226780_s_at	BF540829	chr7:138676611-138681118 (+) // 96.97 // q34	chromosome 7 open reading frame 55	C7orf55
Hs:22353	-0.792217	0.417853	0.415645	-0.361331	-0.054314	yes	yes	yes	3	0.776976	1.71354	133_36	Image:262834	H99959	null	chr4 (186,362,400-186,522,098)	232425_at	AK026814	chr4:186481673-186528332 (+) // 89.63 // q35.1	sorting nexin 25	SNX25
Hs:25953	-0.792137	0.417937	0.288924	-0.251208	-0.0377161	yes	yes	no	3	0.540132	1.45411	143_92	Image:767268	AA418395	null	chr9 (139,123,735-139,128,987)	224814_at	NM_013379	chr9:139124812-139129009 (-) // 92.37 // q34.3	dipeptidyl-peptidase 7	DPP7
Hs:42366	-0.792081	0.417995	0.334078	-0.290499	-0.0435791	yes	yes	yes	3	0.624576	1.54176	38_103	Image:2322297	AI682408	NM_024108	chr19 (50,358,027-50,373,325)	204985_s_at	NM_024108	chr19:50358026-50373325 (-) // 96.59 // q13.32	trafficking protein particle complex 6A	TRAPPC6A
Hs:17574	-0.790735	0.419397	0.351341	-0.306303	-0.0450383	yes	yes	no	3	0.657643	1.5775	63_5	Image:810230	AA464694	null	chr5 (56,214,326-56,227,734)	225927_at	AA541479	chr5:56225722-56227733 (+) // 94.11 // q11.2	mitogen-activated protein kinase kinase kinase 1	MAP3K1
Hs:49704	-0.789887	0.420278	0.322194	-0.281349	-0.0408443	yes	yes	no	3	0.603543	1.51944	250_53	Image:1901429	AI302534	NM_017839	chr16 (54,100,455-54,174,650)	222833_at	AU154202	chr16:54100175-54176713 (+) // 89.32 // q12.2	lysophosphatidylcholine acyltransferase 2	LPCAT2
Hs:23163	-0.78666	0.423617	0.562506	-0.494234	-0.0682721	yes	yes	yes	3	1.05674	2.08023	338_90	Image:487809	AA045075	null	chr6 (132,818,694-132,823,578)	NULL	null	null	null	null
Hs:43359	-0.784587	0.42575	0.277627	0.178265	-0.455891	yes	yes	yes	3	0.733518	1.66269	344_76	Image:1543437	AA923758	NM_024508	chr3 (112,794,438-112,796,089)	1555120_at	BC020749	chr3:112743686-112808610 (+) // 85.86 // q13.13	CD96 molecule	CD96
Hs:38887	-0.784461	0.425879	0.743269	-0.655786	-0.087483	yes	yes	yes	3	1.39906	2.63729	93_19	Image:2018423	AI362933	NM_014326	chr15 (61,986,289-62,119,544)	215184_at	AK026801	chr15:61986288-61988458 (-) // 70.33 // q22.31	death-associated protein kinase 2	DAPK2
Hs:32523	-0.784394	0.425948	0.272216	-0.240206	-0.0320095	yes	no	no	3	0.512423	1.42644	339_42	Image:23143	R39197	null	chr6 (17,871,907-18,095,692)	223520_s_at	AY014403	chr6:17871906-18095692 (-) // 97.74 // p22.3	kinesin family member 13A	KIF13A
Hs:10815	-0.784079	0.426271	0.349026	-0.308169	-0.0408579	yes	yes	yes	3	0.657195	1.57701	341_55	Image:753692	AA406601	null	chr10 (116,180,860-116,182,609)	200965_s_at	NM_006720	chr10:116180861-116276575 (-) // 99.05 // q25.3	actin binding LIM protein 1	ABLIM1
Hs:24088	-0.783374	0.426994	0.318038	-0.281182	-0.0368563	yes	yes	no	3	0.599221	1.5149	359_37	Image:627039	AA190993	null	chr10 (127,690,946-127,694,381)	213790_at	W46291	chr10:127692877-127694467 (-) // 97.57 // q26.2	CDNA FLJ31066 fis, clone HSYRA2001153	---
Hs:29554	-0.782512	0.427877	0.325584	-0.288322	-0.0372628	yes	yes	no	3	0.613906	1.5304	184_40	Image:280909	N50828	NM_007222	chr8 (124,329,878-124,355,728)	1554063_at	BC012379	chr8:124307435-124355664 (-) // 84.23 // q24.13	chromosome 8 open reading frame 76	C8orf76
Hs:11878	-0.78184	0.428563	0.372246	-0.330059	-0.0421867	yes	yes	yes	3	0.702305	1.6271	164_29	Image:26617	R13558	null	chr3 (106,735,132-106,777,448)	1563958_at	AL833566	chr3:106579989-106589742 (+) // 87.22 // q13.11	MRNA; cDNA DKFZp686O1044 (from clone DKFZp686O1044)	---
Hs:11781	-0.7818	0.428604	0.306601	-0.271875	-0.0347266	yes	yes	no	3	0.578476	1.49327	131_29	Image:809901	AA464342	null	null	203477_at	NM_001855	chr9:100746075-100872893 (+) // 99.75 // q22.33	collagen, type XV, alpha 1	COL15A1
Hs:42077	-0.781649	0.428757	0.332363	-0.294801	-0.0375611	yes	yes	yes	3	0.627164	1.54453	31_102	Image:2042739	AI375788	null	chr22 (35,007,273-35,007,507)	NULL	null	null	null	null
Hs:19424	-0.780642	0.429784	0.278179	-0.247208	-0.0309711	yes	no	no	3	0.525388	1.43932	103_88	Image:1031076	AA610066	NM_156037	chr17 (44,028,113-44,030,815)	205365_at	AA527340	chr17:44028111-44031080 (-) // 82.59 // q21.32	homeobox B6	HOXB6
Hs:41748	-0.780633	0.429794	0.28215	-0.250741	-0.0314088	yes	yes	no	3	0.532891	1.44683	247_48	Image:1521767	AA907419	NM_001451	chr16 (85,101,659-85,105,548)	205935_at	NM_001451	chr16:85101658-85105548 (+) // 94.5 // q24.1	forkhead box F1	FOXF1
Hs:43348	-0.778553	0.431908	0.345165	-0.307935	-0.0372294	yes	yes	yes	3	0.6531	1.57254	372_76	Image:1551675	AA922593	null	chr8 (42,508,310-42,515,823)	202744_at	NM_006749	chr8:42393498-42449308 (-) // 99.87 // p11.21	solute carrier family 20 (phosphate transporter), member 2	SLC20A2
Hs:44483	-0.778136	0.432331	0.174136	0.116143	-0.290279	yes	no	no	3	0.464416	1.37976	208_104	Image:1608913	AI733490	null	chr5 (168,479,080-168,611,035)	1561574_at	BC032027	chr5:168371734-168372729 (-) // 73.7 // q35.1	CDNA clone IMAGE:4825733	---
Hs:27416	-0.778106	0.432361	0.284006	-0.253584	-0.0304214	yes	yes	no	3	0.53759	1.45155	110_66	Image:378488	AA777187	NM_001554	chr1 (85,819,038-85,821,974)	201289_at	NM_001554	chr1:85819175-85821974 (+) // 99.84 // p22.3	cysteine-rich, angiogenic inducer, 61	CYR61
Hs:13545	-0.777993	0.432476	0.322466	-0.287986	-0.0344805	yes	yes	no	3	0.610452	1.52674	141_3	Image:110198	T71382	null	chr17 (16,279,547-16,281,043)	219282_s_at	NM_015930	chr17:16261668-16280995 (+) // 100.0 // p11.2	transient receptor potential cation channel, subfamily V, member 2	TRPV2
Hs:14083	-0.776762	0.433722	0.300523	-0.269004	-0.0315195	yes	yes	no	3	0.569527	1.48404	83_30	Image:137793	R68537	null	chr1 (162,836,510-162,838,780)	1562235_s_at	AL832146	chr1:162991230-162994543 (+) // 46.56 // q23.3	Transcribed locus	---
Hs:18708	-0.775084	0.435415	0.287533	-0.258177	-0.029356	yes	yes	no	3	0.545709	1.45974	247_33	Image:460398	AA677522	NM_001001437, NM_002983, NM_021006	chr17 (31,439,718-31,441,600)	205114_s_at	NM_002983	chr17_random:1225931-1227816 (-) // 88.02 // /// chr17:31439717-31441600 (-) // 93.56 // q12 /// chr17:31546383-31548268 (-) // 89.69 // q12 /// chr17:31647957-31649842 (-) // 89.56 // q12 /// chr17:31634426-31635467 (-) // 70.62 // q12	chemokine (C-C motif) ligand 3 /// chemokine (C-C motif) ligand 3-like 1 /// chemokine (C-C motif) ligand 3-like 3 /// similar to C-C motif chemokine 3-like 1 precursor (Small-inducible cytokine A3-like 1) (Tonsillar lymphocyte LD78 beta protein) (LD78-be	CCL3 /// CCL3L1 /// CCL3L3 /// LOC728830
Hs:30756	-0.773065	0.437446	0.226029	0.15523	-0.381259	yes	yes	yes	3	0.607288	1.52339	245_95	Image:814235	AA465242	NM_153333	chrX (102,394,580-102,396,777)	224819_at	AI743979	chrX:102394579-102396776 (-) // 56.83 // q22.1	transcription elongation factor A (SII)-like 8	TCEAL8
Hs:23211	-0.772424	0.438088	0.412026	-0.371778	-0.0402478	yes	yes	yes	3	0.783804	1.72166	338_36	Image:510397	AA053682	null	chr7 (72,680,300-72,680,720)	NULL	null	null	null	null
Hs:27172	-0.77104	0.439474	0.255241	-0.230894	-0.0243472	yes	no	no	3	0.486136	1.40069	355_12	Image:1323157	AA877082	null	chr19 (42,033,628-42,075,960)	237306_at	AA447558	chr19:42074972-42097953 (-) // 98.69 // q13.12	zinc finger protein 829	ZNF829
Hs:43547	-0.770755	0.439759	0.239915	0.16695	-0.406865	yes	yes	yes	3	0.646779	1.56567	222_76	Image:1562574	AA953858	null	null	NULL	null	null	null	null
Hs:34956	-0.770032	0.44048	0.347219	-0.314678	-0.0325415	yes	yes	yes	3	0.661897	1.58216	232_17	Image:502656	AA127047	NM_017813	chr8 (58,037,822-58,068,957)	222654_at	AI302253	chr8:58036717-58068981 (-) // 90.59 // q12.1	inositol monophosphatase domain containing 1	IMPAD1
Hs:19763	-0.769804	0.440708	0.258283	0.180703	-0.438986	yes	yes	yes	3	0.697269	1.62143	206_34	Image:74537	T59043	null	chr4 (74,520,797-74,540,356)	204694_at	NM_001134	chr4:74520796-74540356 (+) // 98.18 // q13.3	alpha-fetoprotein	AFP
Hs:35774	-0.769756	0.440756	0.181734	0.127182	-0.308916	yes	yes	no	3	0.49065	1.40508	317_71	Image:1521894	AA907181	NM_006465	chr15 (72,620,637-72,677,523)	218964_at	NM_006465	chr1:81739877-81744014 (+) // 91.15 // p31.1 /// chr15:72620636-72677523 (+) // 96.18 // q24.1	AT rich interactive domain 3B (BRIGHT-like)	ARID3B
Hs:38531	-0.768702	0.441806	0.266552	-0.242157	-0.0243942	yes	no	no	3	0.508709	1.42278	214_100	Image:768237	AA424912	null	chr17 (43,082,128-43,117,863)	213803_at	BG545463	chr17:43116129-43116713 (+) // 97.5 // q21.32	Transcribed locus	---
Hs:39803	-0.768068	0.442436	0.467514	-0.425218	-0.0422955	yes	yes	yes	3	0.892732	1.85669	207_74	Image:753138	AA400715	null	chr7 (143,015,495-143,018,136)	212979_s_at	AW293343	chr7:143016296-143017781 (+) // 50.2 // q35 /// chr7:143179402-143180879 (-) // 50.33 // q35	family with sequence similarity 115, member A	FAM115A
Hs:41343	-0.768045	0.44246	0.34939	-0.317794	-0.0315952	yes	yes	yes	3	0.667184	1.58797	335_75	Image:896927	AA779403	null	chr8 (42,504,842-42,508,791)	231818_x_at	AK023965	chr8:42505619-42515762 (-) // 60.59 // p11.21	CDNA FLJ13903 fis, clone THYRO1001854	---
Hs:18885	-0.767544	0.442957	0.280689	-0.255539	-0.0251501	yes	yes	no	3	0.536229	1.45018	153_33	Image:855487	AA664155	NM_004315	chr8 (17,958,965-17,963,584)	1555419_a_at	BC016828	chr8:17958986-17986774 (-) // 93.51 // p22	N-acylsphingosine amidohydrolase (acid ceramidase) 1	ASAH1
Hs:24841	-0.765051	0.445427	0.270198	-0.247102	-0.0230962	yes	no	no	3	0.5173	1.43127	275_37	Image:200144	R97788	NM_014248	chr22 (39,677,331-39,698,628)	218117_at	NM_014248	chr22:39677343-39698612 (+) // 99.61 // q13.2	ring-box 1	RBX1
Hs:24474	-0.763983	0.446482	0.255708	-0.234302	-0.0214064	yes	no	no	3	0.490009	1.40445	43_10	Image:1031698	AA609556	NM_033514	chr2 (110,013,558-110,021,321)	223800_s_at	AF288404	chr2:110013557-110021316 (+) // 98.23 // q13 /// chr2:108637925-108645684 (+) // 96.68 // q13 /// chr2:110657170-110664929 (-) // 98.23 // q13	LIM and senescent cell antigen-like domains 3	LIMS3
Hs:26292	-0.761935	0.448499	0.300679	-0.276525	-0.0241539	yes	yes	no	3	0.577204	1.49196	246_38	Image:768417	AA495835	null	chr18 (5,382,380-5,389,826)	206710_s_at	NM_012307	chr18:5382844-5533968 (-) // 96.62 // p11.31	erythrocyte membrane protein band 4.1-like 3	EPB41L3
Hs:31384	-0.760706	0.449706	0.308741	-0.284566	-0.0241749	yes	yes	no	3	0.593307	1.5087	383_41	Image:460332	AA676696	null	null	NULL	null	null	null	null
Hs:27442	-0.7591	0.451279	0.272533	-0.251916	-0.0206177	yes	no	no	3	0.524449	1.43838	174_39	Image:453988	AA779212	null	chr16 (16,222,553-16,224,838)	208480_s_at	NM_001171	chr16:16151490-16224815 (-) // 99.91 // p13.11	ATP-binding cassette, sub-family C (CFTR/MRP), member 6	ABCC6
Hs:10563	-0.756791	0.453532	0.274625	-0.254894	-0.0197303	yes	no	no	3	0.529519	1.44345	330_1	Image:813387	AA455538	null	null	NULL	null	null	null	null
Hs:39980	-0.755775	0.454521	0.184611	0.139601	-0.324212	yes	yes	no	3	0.508823	1.42289	113_74	Image:1534592	AA923504	NM_018221	chr2 (74,235,495-74,259,492)	201297_s_at	AK023321	chr2:74233163-74259516 (-) // 92.48 // p13.1	MOB1, Mps One Binder kinase activator-like 1B (yeast)	MOBKL1B
Hs:11623	-0.754822	0.455447	0.319152	-0.297259	-0.0218932	yes	yes	no	3	0.616411	1.53306	69_2	Image:81336	T63761	NM_003357	chr11 (61,943,099-61,947,242)	205725_at	NM_003357	chr11:61943135-61947242 (+) // 97.48 // q12.3	secretoglobin, family 1A, member 1 (uteroglobin)	SCGB1A1
Hs:38855	-0.754518	0.455741	0.294953	-0.274867	-0.0200857	yes	yes	no	3	0.569819	1.48434	217_46	Image:1867575	AI244972	null	chr8 (126,514,284-126,517,960)	235641_at	AW016372	chr8:126515038-126515680 (-) // 99.38 // q24.13	Tribbles homolog 1 (Drosophila)	TRIB1
Hs:36314	-0.754015	0.45623	0.204447	0.156081	-0.360529	yes	yes	yes	3	0.564976	1.47936	291_99	Image:1635920	AI017640	null	chr10 (61,094,022-61,139,633)	1559351_at	BI668873	chr10:61082240-61083203 (+) // 67.38 // q21.1	CDNA clone IMAGE:5314400	---
Hs:15032	-0.753382	0.456843	0.298048	-0.27831	-0.0197382	yes	yes	no	3	0.576359	1.49108	109_58	Image:141192	R66633	NM_016201	chr3 (135,556,880-135,576,096)	203002_at	NM_016201	chr3:135557412-135572337 (-) // 99.04 // q22.1	angiomotin like 2	AMOTL2
Hs:16114	-0.752219	0.457967	0.203055	0.156526	-0.359581	yes	yes	no	3	0.562636	1.47697	192_31	Image:810861	AA458966	NM_031899	chr3 (39,113,095-39,124,134)	222157_s_at	AB040882	chr3:39080097-39111820 (+) // 79.51 // p22.2	WD repeat domain 48	WDR48
Hs:27877	-0.751204	0.458947	0.256547	-0.240477	-0.0160697	yes	no	no	3	0.497024	1.4113	279_93	Image:50887	H19201	null	chr9 (134,962,928-135,014,344)	209050_s_at	AI421559	chr9:134962927-134986373 (-) // 93.19 // q34.2	ral guanine nucleotide dissociation stimulator	RALGDS
Hs:42826	-0.751043	0.459102	0.280736	0.217777	-0.498513	yes	yes	yes	3	0.779248	1.71624	174_22	Image:1517548	AA903102	null	chr5 (106,996,622-106,997,126)	1559360_at	AL833045	chr5:107023115-107024002 (-) // 90.22 // q21.3	Transcribed locus	---
Hs:27107	-0.750041	0.460067	0.192901	0.150445	-0.343346	yes	yes	no	3	0.536248	1.4502	199_93	Image:42872	R61883	NM_171998	chrX (154,140,526-154,141,112)	230075_at	AV724323	chrX:154140719-154141426 (-) // 95.59 // q28	RAB39B, member RAS oncogene family	RAB39B
Hs:34660	-0.749112	0.460961	0.34411	-0.323741	-0.0203696	yes	yes	yes	3	0.667851	1.5887	353_17	Image:461641	AA779906	null	chr1 (20,918,812-20,931,720)	230973_at	AI937119	chr1:20918811-20919423 (-) // 96.71 // p36.12	SH2 domain containing 5	SH2D5
Hs:12269	-0.747836	0.462186	0.550622	-0.519185	-0.0314373	yes	yes	yes	3	1.06981	2.09915	16_29	Image:488019	AA053285	NM_002189	chr10 (6,034,353-6,060,148)	207375_s_at	NM_002189	chr10:6034339-6059543 (-) // 98.57 // p15.1	interleukin 15 receptor, alpha	IL15RA
Hs:26001	-0.746414	0.463548	0.256655	-0.242602	-0.0140529	yes	no	no	3	0.499257	1.41349	143_38	Image:767136	AA424545	null	chr9 (130,173,461-130,192,833)	208101_s_at	NM_030914	chr9:130173460-130192833 (+) // 98.22 // q34.11	ubiquitin related modifier 1 homolog (S. cerevisiae)	URM1
Hs:11687	-0.746186	0.463766	0.623811	-0.589889	-0.033922	yes	yes	yes	3	1.2137	2.31932	194_29	Image:196189	R92281	NM_148923	chr18 (70,071,512-70,110,159)	215726_s_at	M22976	chr18:70071509-70079896 (-) // 99.66 // q22.3	cytochrome b5 type A (microsomal)	CYB5A
Hs:45253	-0.745921	0.464019	0.266265	-0.251902	-0.0143633	yes	no	no	3	0.518166	1.43213	288_104	Image:1658256	AI039417	null	chr2 (120,579,967-120,580,969)	230951_at	AW242920	chr2:120580501-120580961 (+) // 97.87 // q14.2	Transcribed locus	---
Hs:25951	-0.744799	0.46509	0.252576	-0.239417	-0.0131587	yes	no	no	3	0.491994	1.40639	79_92	Image:786302	AA451861	NM_022355	chr16 (66,578,795-66,590,857)	219452_at	NM_022355	chr16:66578800-66584663 (-) // 95.0 // q22.1	dipeptidase 2	DPEP2
Hs:16293	-0.744538	0.465339	0.322394	-0.305736	-0.0166577	yes	yes	yes	3	0.62813	1.54556	130_32	Image:346861	W78156	null	chr1 (181,025,533-181,065,860)	221210_s_at	NM_030769	chr1:181030112-181065211 (+) // 98.26 // q25.3	N-acetylneuraminate pyruvate lyase (dihydrodipicolinate synthase)	NPL
Hs:13121	-0.742516	0.467264	0.258413	-0.245921	-0.0124924	yes	no	no	3	0.504334	1.41847	1_30	Image:111204	T84382	NM_145241	chr9 (115,115,324-115,142,373)	229516_at	BF589326	chr9:115115323-115115980 (-) // 75.22 // q32	WD repeat domain 31	WDR31
Hs:45965	-0.742466	0.467312	0.299691	-0.285227	-0.0144632	yes	yes	no	3	0.584918	1.49995	15_51	Image:1700128	AI061421	null	chr18 (4,450,368-4,450,881)	NULL	null	null	null	null
Hs:27717	-0.7401	0.469556	0.287982	-0.275205	-0.0127776	yes	yes	no	3	0.563187	1.47753	145_39	Image:489631	AA101875	null	chr5 (82,912,569-82,913,032)	204619_s_at	BF590263	chr5:82803234-82913877 (+) // 98.58 // q14.3	versican	VCAN
Hs:11796	-0.738967	0.470628	0.35812	-0.342898	-0.0152224	yes	yes	yes	3	0.701018	1.62565	231_29	Image:122159	T98612	null	chr2 (189,547,344-189,585,717)	211161_s_at	AF130082	---	collagen, type III, alpha 1 (Ehlers-Danlos syndrome type IV, autosomal dominant)	COL3A1
Hs:35412	-0.738867	0.470722	0.255026	-0.244227	-0.0107984	yes	no	no	3	0.499253	1.41348	245_44	Image:1456983	AA862496	null	chr5 (58,300,627-58,301,369)	228962_at	BF507941	chr5:58300626-58301155 (-) // 15.02 // q11.2	phosphodiesterase 4D, cAMP-specific (phosphodiesterase E3 dunce homolog, Drosophila)	PDE4D
Hs:35970	-0.738813	0.470773	0.376175	-0.36028	-0.0158949	yes	yes	yes	3	0.736456	1.66608	59_44	Image:1475972	AA872979	NM_032599	chr7 (128,142,693-128,158,897)	236214_at	AI831456	chr7:128158536-128159033 (+) // 99.4 // q32.1	family with sequence similarity 71, member F1	FAM71F1
Hs:14491	-0.737691	0.471832	0.383562	-0.368062	-0.0154993	yes	yes	yes	3	0.751624	1.68369	91_3	Image:139250	R68736	null	null	NULL	null	null	null	null
Hs:32448	-0.736783	0.472688	0.30113	-0.289411	-0.0117188	yes	yes	no	3	0.590541	1.50581	242_15	Image:884836	AA669356	NM_018434	chr5 (179,315,080-179,431,715)	222058_at	AW194818	chr5:179315085-179316450 (-) // 96.95 // q35.3	---	---
Hs:42485	-0.736291	0.473151	0.312734	-0.300817	-0.0119175	yes	yes	no	3	0.613552	1.53002	7_76	Image:66878	T64998	null	null	209697_at	BC004864	chr8:22354539-22454583 (-) // 97.85 // p21.3	CDNA FLJ43872 fis, clone TESTI4008417	---
Hs:14273	-0.733795	0.475494	0.28156	-0.271986	-0.00957422	yes	no	no	3	0.553546	1.46769	25_30	Image:132848	R25641	null	chr14 (20,611,012-20,624,908)	220326_s_at	NM_018071	chr14:20620856-20627554 (+) // 100.0 // q11.2	hypothetical protein FLJ10357	FLJ10357
Hs:11069	-0.730897	0.478204	0.39239	-0.380916	-0.0114737	yes	yes	yes	3	0.773306	1.70918	24_82	Image:754601	AA411387	NM_006226	chr2 (198,539,522-198,721,293)	205934_at	NM_006226	chr2:198656723-198721293 (+) // 94.41 // q33.1	phospholipase C-like 1	PLCL1
Hs:10729	-0.729964	0.479073	0.302992	-0.294597	-0.00839495	yes	yes	no	3	0.597589	1.51319	268_28	Image:205303	H60859	null	chr7 (87,672,367-87,687,319)	208920_at	AV752215	chr7:87672365-87687322 (-) // 77.37 // q21.12	sorcin	SRI
Hs:10765	-0.72946	0.479543	0.324828	-0.316097	-0.00873071	yes	yes	yes	3	0.640925	1.55933	272_1	Image:770355	AA434024	NM_002340	chr21 (46,433,469-46,473,119)	211018_at	D63807	chr21:46432787-46473104 (-) // 99.96 // q22.3	lanosterol synthase (2,3-oxidosqualene-lanosterol cyclase)	LSS
Hs:46428	-0.729312	0.479681	0.154386	0.134154	-0.28854	yes	no	no	3	0.442926	1.35936	248_78	Image:1736291	AI138320	NM_017629	chr1 (36,046,415-36,093,775)	1569408_at	BC016012	chr1:36069800-36071465 (+) // 79.34 // p34.3	Eukaryotic translation initiation factor 2C, 4	EIF2C4
Hs:15307	-0.726714	0.482093	0.321806	-0.314609	-0.00719677	yes	yes	yes	3	0.636414	1.55446	76_58	Image:469952	AA029889	null	chr13 (74,998,575-75,009,976)	225312_at	AV704551	chr13:74998572-75010058 (-) // 70.82 // q22.2	COMM domain containing 6	COMMD6
Hs:31075	-0.726333	0.482446	0.330194	-0.323016	-0.00717765	yes	yes	yes	3	0.65321	1.57266	84_41	Image:746163	AA417618	null	chr8 (30,655,126-30,705,049)	225609_at	AI888037	chr8:30654979-30656194 (-) // 46.74 // p12	glutathione reductase	GSR
Hs:28039	-0.725079	0.483606	0.390349	-0.382669	-0.00768042	yes	yes	yes	3	0.773018	1.70884	88_12	Image:129589	R16541	null	chr18 (27,425,834-27,427,564)	209660_at	AF162690	chr18:27425858-27432693 (+) // 100.0 // q12.1	transthyretin (prealbumin, amyloidosis type I)	TTR
Hs:11639	-0.722502	0.485984	0.681818	-0.671293	-0.0105251	yes	yes	yes	3	1.35311	2.55462	194_83	Image:128126	R09561	null	chr1 (205,561,669-205,600,469)	1555950_a_at	CA448665	chr1:205561475-205579387 (+) // 75.35 // q32.2	CD55 molecule, decay accelerating factor for complement (Cromer blood group)	CD55
Hs:30030	-0.722216	0.486247	0.155907	0.140429	-0.296336	yes	no	no	3	0.452243	1.36817	37_41	Image:450364	AA703646	null	chr17 (17,525,512-17,655,442)	1558875_at	S66168	chr17:17655388-17657475 (-) // 93.13 // p11.2	sterol regulatory element binding transcription factor 1	SREBF1
Hs:12453	-0.721701	0.486722	0.352672	-0.347693	-0.00497929	yes	yes	yes	3	0.700366	1.62492	146_29	Image:782497	AA432023	NM_033201	chr16 (15,582,593-15,589,620)	212736_at	BE299456	chr16:15435881-15589772 (+) // 73.87 // p13.11	chromosome 16 open reading frame 45	C16orf45
Hs:28974	-0.720687	0.487653	0.249578	-0.246471	-0.00310779	yes	no	no	3	0.496049	1.41035	46_40	Image:739116	AA421515	null	chr20 (57,003,709-57,015,812)	210042_s_at	AF073890	chr20:57003797-57015677 (-) // 89.92 // q13.32	cathepsin Z	CTSZ
Hs:27827	-0.720116	0.488178	0.392527	-0.388009	-0.00451843	yes	yes	yes	3	0.780536	1.71777	214_39	Image:878467	AA670389	null	chr16 (85,997,364-85,999,388)	212655_at	AB011151	chr16:85997354-86008691 (-) // 97.36 // q24.2	zinc finger, CCHC domain containing 14	ZCCHC14
Hs:12633	-0.720052	0.488236	0.352187	-0.34817	-0.00401743	yes	yes	yes	3	0.700357	1.62491	152_56	Image:788493	AA452556	null	chr8 (71,648,226-71,683,160)	210733_at	AF130055	chr8:71648233-71649623 (+) // 93.18 // q13.3	PRO1292	LOC100130862
Hs:28400	-0.719055	0.48915	0.448519	-0.444139	-0.00438019	yes	yes	yes	3	0.892658	1.85659	128_39	Image:132015	R32457	null	null	219263_at	NM_024539	chrX:105914960-105926875 (+) // 95.56 // q22.3	ring finger protein 128	RNF128
Hs:35700	-0.718142	0.489986	0.247415	-0.24537	-0.00204443	yes	no	no	3	0.492785	1.40716	248_44	Image:1461313	AA883397	NM_018710	chr8 (92,075,680-92,122,242)	226338_at	AA604382	chr8:92075199-92122272 (-) // 85.53 // q21.3	transmembrane protein 55A	TMEM55A
Hs:41701	-0.717997	0.490118	0.41167	-0.408366	-0.00330381	yes	yes	yes	3	0.820035	1.76545	279_102	Image:328542	W40257	NM_004482	chr2 (166,311,568-166,359,406)	203397_s_at	BF063271	chr2:166311567-166359033 (-) // 87.9 // q24.3	UDP-N-acetyl-alpha-D-galactosamine:polypeptide N-acetylgalactosaminyltransferase 3 (GalNAc-T3)	GALNT3
Hs:47667	-0.717876	0.490229	0.256037	-0.254033	-0.00200388	yes	no	no	3	0.51007	1.42412	337_79	Image:1842546	AI221140	null	chr7 (148,026,897-148,059,599)	207614_s_at	NM_003592	chr7:148058027-148128732 (+) // 99.68 // q36.1	cullin 1	CUL1
Hs:38200	-0.717269	0.490784	0.464222	-0.461053	-0.00316933	yes	yes	yes	3	0.925276	1.89905	366_46	Image:711993	AA281497	null	chr6 (137,560,322-137,582,239)	211676_s_at	AF056979	chr6:137560710-137582178 (-) // 99.82 // q23.3	interferon gamma receptor 1	IFNGR1
Hs:42259	-0.716879	0.49114	0.342784	-0.340664	-0.00212034	yes	yes	yes	3	0.683448	1.60597	65_103	Image:2298080	AI635989	NM_003937	chr2 (143,351,689-143,516,344)	217388_s_at	D55639	chr2:143513697-143516350 (+) // 57.9 // q22.2	kynureninase (L-kynurenine hydrolase)	KYNU
Hs:35343	-0.716845	0.491171	0.257489	-0.255911	-0.0015784	yes	no	no	3	0.5134	1.42741	336_17	Image:970391	AA776087	null	chr1 (159,495,156-159,521,870)	241382_at	W22165	chr1:159521395-159521863 (+) // 89.48 // q23.3	Purkinje cell protein 4 like 1	PCP4L1
Hs:16960	-0.716222	0.49174	0.306362	-0.304798	-0.00156354	yes	no	no	3	0.61116	1.52749	373_59	Image:358671	W96463	null	chr14 (70,829,195-70,858,284)	NULL	null	null	null	null
Hs:19077	-0.715366	0.49252	0.257356	-0.256405	-0.000950694	yes	no	no	3	0.513761	1.42777	155_33	Image:486591	AA042990	null	chr7 (80,209,791-80,386,603)	203788_s_at	AI962897	chr7:80209789-80386603 (-) // 96.47 // q21.11	sema domain, immunoglobulin domain (Ig), short basic domain, secreted, (semaphorin) 3C	SEMA3C
Hs:49423	-0.714333	0.49346	0.309361	-0.308744	-0.000616856	yes	yes	no	3	0.618105	1.53486	87_53	Image:1881249	AI305268	null	chr5 (102,237,397-102,237,979)	1570087_at	BC017431	chr5:102211094-102212775 (+) // 48.52 // q21.1	Transcribed locus	---
Hs:16673	-0.713275	0.494423	0.243472	-0.243411	-6.0906e-05	yes	no	no	3	0.486882	1.40141	10_32	Image:417327	W89187	null	chr8 (68,272,451-68,418,466)	202955_s_at	AF084520	chr8:68273282-68418076 (-) // 99.87 // q13.2	ADP-ribosylation factor guanine nucleotide-exchange factor 1(brefeldin A-inhibited)	ARFGEF1
Hs:27628	-0.712769	0.494881	0.15756	0.14876	-0.30632	yes	no	no	3	0.46388	1.37925	364_39	Image:1376853	AA812996	NM_001782	chr9 (35,599,990-35,608,408)	204106_at	NM_006285	chr9:35595366-35600029 (+) // 94.47 // p13.3	testis-specific kinase 1	TESK1
Hs:12267	-0.712612	0.495024	0.315463	-0.315728	0.00026532	yes	yes	no	3	0.631191	1.54884	332_29	Image:489079	AA057156	NM_000878	chr22 (35,851,833-35,875,908)	NULL	null	null	null	null
Hs:31172	-0.71223	0.49537	0.290088	-0.290514	0.000426372	yes	yes	no	3	0.580602	1.49547	121_41	Image:825414	AA504264	null	chr6 (88,464,836-88,466,508)	223144_s_at	BC000764	chr6:88441118-88468704 (-) // 91.47 // q15	chromosome 6 open reading frame 166	C6orf166
Hs:17790	-0.71026	0.497155	0.272445	-0.27373	0.001285	yes	yes	no	3	0.546174	1.46021	38_87	Image:795197	AA453584	NM_152653	chr3 (23,515,695-23,607,074)	225651_at	BF431962	chr3:23219527-23607432 (+) // 86.64 // p24.3	ubiquitin-conjugating enzyme E2E 2 (UBC4/5 homolog, yeast)	UBE2E2
Hs:27285	-0.709959	0.497427	0.26812	-0.269518	0.00139769	yes	yes	no	3	0.537638	1.45159	137_93	Image:1472735	AA872383	null	chr16 (55,216,888-55,218,523)	212859_x_at	BF217861	chr16:55216896-55218525 (+) // 89.43 // q13	metallothionein 1E	MT1E
Hs:25967	-0.709806	0.497565	0.516727	-0.51955	0.00282351	yes	yes	yes	3	1.03628	2.05093	203_65	Image:666061	AA193405	NM_001401, NM_057159	chr9 (112,675,380-112,840,145)	204037_at	BF055366	chr9:112675363-112840186 (-) // 87.27 // q31.3	lysophosphatidic acid receptor 1	LPAR1
Hs:38877	-0.709391	0.49794	0.374265	-0.376567	0.00230138	yes	yes	yes	3	0.750832	1.68276	153_19	Image:2018031	AI364298	NM_002767	chr17 (18,702,217-18,775,305)	203537_at	NM_002767	chr17:18709547-18775305 (+) // 100.0 // p11.2	phosphoribosyl pyrophosphate synthetase-associated protein 2	PRPSAP2
Hs:40335	-0.708987	0.498305	0.263802	-0.265599	0.0017976	yes	no	no	3	0.529401	1.44333	344_20	Image:1517212	AA903201	NM_017617	chr9 (138,508,718-138,510,173)	218902_at	NM_017617	chr9:138508717-138510187 (-) // 98.66 // q34.3	Notch homolog 1, translocation-associated (Drosophila)	NOTCH1
Hs:31402	-0.707526	0.499622	0.345208	-0.348391	0.00318388	yes	yes	yes	3	0.693599	1.61731	191_14	Image:1610448	AA991856	null	chr20 (35,290,281-35,303,436)	208689_s_at	BC003560	chr20:35241136-35303233 (+) // 99.07 // q11.23	ribophorin II	RPN2
Hs:27490	-0.706009	0.500988	0.381021	-0.385489	0.0044681	yes	yes	yes	3	0.76651	1.70115	175_93	Image:486523	AA043280	NM_005102	chr2 (36,632,910-36,678,828)	215000_s_at	AL117593	chr2:36632910-36639902 (-) // 87.36 // p22.2	fasciculation and elongation protein zeta 2 (zygin II)	FEZ2
Hs:44724	-0.705363	0.501568	0.262375	-0.265731	0.00335638	yes	no	no	3	0.528106	1.44203	246_50	Image:1645272	AI026771	null	chr15 (36,430,658-36,438,001)	NULL	null	null	null	null
Hs:22673	-0.704994	0.5019	0.159241	0.156203	-0.315443	yes	yes	no	3	0.474684	1.38961	9_90	Image:298603	N70608	NM_020856	chr19 (36,457,693-36,462,015)	223393_s_at	AL136805	chr19:36457692-36462015 (-) // 97.44 // q12	teashirt zinc finger homeobox 3	TSHZ3
Hs:10501	-0.704003	0.502789	0.310861	-0.315535	0.00467439	yes	yes	no	3	0.626396	1.5437	270_82	Image:141818	R70578	null	chr19 (45,948,692-45,953,854)	201770_at	NM_004596	chr19:45949033-45963134 (+) // 98.51 // q13.2	small nuclear ribonucleoprotein polypeptide A	SNRPA
Hs:38429	-0.703732	0.503031	0.466995	-0.474226	0.0072306	yes	yes	yes	3	0.941221	1.92015	21_100	Image:813627	AA447737	null	chr7 (134,114,711-134,306,010)	214880_x_at	D90453	chr7:134226698-134304717 (+) // 89.3 // q33	caldesmon 1	CALD1
Hs:46031	-0.701307	0.505201	0.273966	-0.279305	0.0053393	yes	yes	no	3	0.553272	1.46741	204_78	Image:1707767	AI126727	null	chr14 (74,008,391-74,008,917)	NULL	null	null	null	null
Hs:16508	-0.700385	0.506023	0.265953	-0.271541	0.00558825	yes	yes	no	3	0.537495	1.45145	100_5	Image:131880	R25156	null	chr20 (48,782,193-48,782,850)	NULL	null	null	null	null

## Sheet: PositiveCorrel GSI treated
ID	r values	P Values	log2 TLG	log2 TMG	log2 THG	10%FDR	5%FDR	1%FDR	count	Max-Min	fold-change	R_C	CloneName	GB.	refseq_acc	Chr_PhyMap	Affy_probe	Representative Public ID	Alignments	Gene Title	Gene Symbol
Hs:47819	0.999998	0.00135496	-0.400082	0.11115	0.288931	yes	yes	yes	3	0.689013	1.61218	214_25	Image:1843109	AI222256	null	chr16 (22,338,366-22,356,584)	232540_x_at	AW732193	chr16:22340593-22341887 (-) // 19.79 // p12.1	hypothetical protein LOC100131998	LOC100131998
Hs:46294	0.999997	0.00164486	-0.425146	0.118293	0.306854	yes	yes	yes	3	0.732	1.66094	179_105	Image:1732915	AI190698	null	null	NULL	null	null	null	null
Hs:11288	0.999994	0.00228427	-0.305754	0.0853604	0.220394	yes	no	no	3	0.526148	1.44008	126_55	Image:713922	AA290737	NM_000561	chr1 (110,031,965-110,037,890)	215333_x_at	X08020	chr1:110031988-110037889 (+) // 98.44 // p13.3 /// chr1:110000504-110019430 (+) // 90.45 // p13.3	glutathione S-transferase M1	GSTM1
Hs:48041	0.999983	0.00367145	-0.343517	0.0929303	0.250587	yes	yes	no	3	0.594104	1.50953	25_79	Image:1847429	AI239728	null	chr5 (56,241,729-56,242,883)	240840_s_at	AI208292	chr5:56241713-56242879 (+) // 97.03 // q11.2	chromosome 5 open reading frame 35	C5orf35
Hs:47790	0.999977	0.00427348	-0.408164	0.115125	0.29304	yes	yes	yes	3	0.701204	1.62586	54_52	Image:1841633	AI221486	null	chr2 (133,386,761-133,397,384)	NULL	null	null	null	null
Hs:43079	0.999974	0.00456325	-0.46609	0.131658	0.334432	yes	yes	yes	3	0.800522	1.74173	209_49	Image:1521506	AA906551	null	null	NULL	null	null	null	null
Hs:20990	0.999972	0.00478548	-0.413869	0.117041	0.296828	yes	yes	yes	3	0.710696	1.63659	295_62	Image:949988	AA600214	NM_018407	chr8 (98,856,985-98,933,998)	214039_s_at	T15777	chr8:98933586-98933999 (+) // 84.5 // q22.1	lysosomal associated protein transmembrane 4 beta	LAPTM4B
Hs:29052	0.999963	0.00548631	-0.509642	0.144639	0.365003	yes	yes	yes	3	0.874645	1.83356	239_67	Image:270332	N29455	null	chr16 (21,362,942-21,369,468)	211996_s_at	BG256504	chr16:22432232-22455345 (+) // 83.67 // p12.1 /// chr16:22452900-22454712 (+) // 37.64 // p12.1 /// chr16:21320967-21344311 (-) // 82.68 // p12.2 /// chr16:21753401-21776591 (-) // 82.47 // p12.1 /// chr16:30141712-30164784 (-) // 82.4 // p11.2 /// chr16:	KIAA0220-like protein /// hypothetical gene LOC283846 /// hypothetical protein 348162 /// hypothetical protein LOC440345 /// nuclear pore complex interacting protein pseudogene /// similar to Uncharacterized protein KIAA0220	DKFZp547E087 /// LOC100132247 /// LOC23117 /// LOC348162 /// LOC440345 /// LOC613037
Hs:33158	0.999959	0.00578215	-0.823519	0.234071	0.589448	yes	yes	yes	3	1.41297	2.66284	294_97	Image:884430	AA629683	NM_022109, NM_080546	chr9 (107,046,929-107,193,501)	228485_s_at	AW165999	chr9:107167676-107240606 (+) // 97.28 // q31.1	solute carrier family 44, member 1	SLC44A1
Hs:45074	0.999892	0.00934368	-0.311327	0.0900903	0.221237	yes	no	no	3	0.532565	1.4465	314_77	Image:1673005	AI056975	null	chr7 (127,419,611-127,422,136)	201622_at	NM_014390	chr7:127079469-127519894 (+) // 99.54 // q32.1	staphylococcal nuclease and tudor domain containing 1	SND1
Hs:13115	0.99989	0.00944398	-0.336852	0.0975251	0.239327	yes	yes	no	3	0.57618	1.4909	197_57	Image:325102	W49715	null	chr10 (126,666,414-126,682,764)	201219_at	AW269836	chr5:97939942-97942050 (+) // 54.17 // q21.1 /// chr10:126666064-126839057 (-) // 99.12 // q26.13	C-terminal binding protein 2	CTBP2
Hs:49278	0.999831	0.0117159	-0.508837	0.131674	0.377163	yes	yes	yes	3	0.886	1.84805	54_107	Image:1882829	AI279428	null	chr9 (76,982,775-76,983,281)	NULL	null	null	null	null
Hs:39842	0.999817	0.012181	-0.482278	0.141529	0.34075	yes	yes	yes	3	0.823028	1.76912	299_20	Image:27204	R36992	null	chrX (17,563,565-17,664,379)	228933_at	BF111819	chrX:17663154-17664035 (+) // 97.89 // p22.13	Nance-Horan syndrome (congenital cataracts and dental anomalies)	NHS
Hs:33310	0.999811	0.0123738	-0.580455	0.149647	0.430808	yes	yes	yes	3	1.01126	2.01568	163_16	Image:245526	N55105	null	chr16 (21,771,199-21,780,208)	210580_x_at	L25275	chr16:29378747-29383735 (+) // 79.92 // p11.2 /// chr16:30118089-30123080 (+) // 79.92 // p11.2	sulfotransferase family, cytosolic, 1A, phenol-preferring, member 3 /// GIY-YIG domain containing 2 /// sulfotransferase family, cytosolic, 1A, phenol-preferring, member 4 /// GIY-YIG domain containing 1	GIYD1 /// GIYD2 /// SULT1A3 /// SULT1A4
Hs:14741	0.999808	0.0124904	-0.513037	0.132178	0.380859	yes	yes	yes	3	0.893896	1.85819	6_58	Image:292424	N91202	null	null	204477_at	U74324	chr1:201114711-201124852 (-) // 85.83 // q32.1	RAB interacting factor	RABIF
Hs:38356	0.999785	0.0132049	-0.355744	0.0912802	0.264463	yes	yes	no	3	0.620207	1.5371	364_73	Image:531479	AA074201	null	chr19 (17,203,693-17,217,756)	209262_s_at	BC002669	chr19:17203694-17217153 (-) // 96.28 // p13.11	nuclear receptor subfamily 2, group F, member 6	NR2F6
Hs:14667	0.999765	0.0137972	-0.358275	0.0916178	0.266657	yes	yes	no	3	0.624931	1.54214	321_31	Image:197720	R93686	null	null	218827_s_at	NM_018069	chr18:13077269-13115033 (+) // 99.85 // p11.21	centrosomal protein 192kDa	CEP192
Hs:14829	0.999741	0.0144924	-0.611875	0.181591	0.430284	yes	yes	yes	3	1.04216	2.05931	131_58	Image:195555	R91822	null	chr16 (21,350,161-21,352,322)	1558686_at	BM983749	chr16:15414077-15414626 (+) // 65.56 // p13.11 /// chr16:21350285-21350728 (+) // 65.56 // p12.2 /// chr16:22425819-22426262 (-) // 65.56 // p12.1	Full length insert cDNA YP99D02	---
Hs:35787	0.999738	0.0145606	-0.765324	0.227207	0.538117	yes	yes	yes	3	1.30344	2.46817	345_44	Image:1468764	AA889055	null	chr8 (2,782,640-2,888,703)	1553405_a_at	NM_033225	chr8:2783027-4839631 (-) // 99.35 // p23.2	CUB and Sushi multiple domains 1	CSMD1
Hs:38720	0.999738	0.0145854	-0.326142	0.0968354	0.229307	yes	no	no	3	0.555449	1.46963	120_100	Image:1590021	AA983191	NM_001987	chr12 (11,694,055-11,935,801)	1561167_at	AF147300	chr12:11758523-11758851 (+) // 94.49 // p13.2	Full length insert cDNA clone YA75A09	---
Hs:32908	0.999698	0.0156528	-0.305296	0.0772377	0.228059	yes	no	no	3	0.533355	1.44729	379_42	Image:377874	AA777084	null	chr12 (41,041,273-41,042,209)	NULL	null	null	null	null
Hs:35010	0.999688	0.0159131	-0.304505	0.076921	0.227584	yes	no	no	3	0.532088	1.44602	41_44	Image:745493	AA625990	null	chr1 (228,461,884-228,474,458)	NULL	null	null	null	null
[truncated: 600 more rows]

## Sheet: NegativeCorrel GSI treated
ID	r values	P Values	log2 TLG	log2 TMG	log2 THG	10%FDR	5%FDR	1%FDR	count	Max-Min	fold-change	R_C	CloneName	GB.	refseq_acc	Chr_PhyMap	Affy_probe	Representative Public ID	Alignments	Gene Title	Gene Symbol
[truncated: 678 more rows]
