# Supplementary material for: TLX1 and NOTCH coregulate transcription in T cell acute lymphoblastic leukemia cells
Source: Mol Cancer. 2010 Jul 9;9:181. doi: 10.1186/1476-4598-9-181 (PMC2913983; doi:10.1186/1476-4598-9-181)
Supplement: Additional file 2 — GSI-responsive genes. The data is organized in 3 spreadsheets: each spreadsheet represents GSI-responsive genes identified under low ("TLDvsTLG"), medium ("TMDvsTMG") or high ("THDvsTHG") levels of TLX1 expression (1%, 5% or 10% FDR; n = 3-4). [file 1476-4598-9-181-S2.XLS]

## Sheet: TLDvsTLG
ID	log2 TLD	log2 TLG	10%FDR	5%FDR	1%FDR	R_C	CloneName	GB.	refseq_acc	Chr_PhyMap	Affy_probe	Representative Public ID	Alignments	Gene Title	Gene Symbol
Hs:14062	-2.42842	-1.00233	yes	yes	yes	179_57	Image:142326	R70541	null	chr4 (49,022,395-49,023,422)	NULL	null	null	null	null
Hs:39098	-4.65842	-3.36661	yes	yes	yes	316_100	Image:2013881	AI359699	null	chr5 (14,541,557-14,563,312)	208178_x_at	NM_007118	chr5:14196945-14561772 (+) // 98.41 // p15.2	triple functional domain (PTPRF interacting)	TRIO
Hs:42823	-4.38514	-3.09397	yes	yes	yes	78_22	Image:1506532	AA905331	null	null	NULL	null	null	null	null
Hs:38239	-4.70044	-3.60788	yes	yes	yes	79_100	Image:1650748	AI022800	null	chr8 (127,633,866-127,637,792)	225864_at	AL039862	chr8:127633870-127635413 (-) // 93.62 // q24.21	family with sequence similarity 84, member B	FAM84B
Hs:14200	3.14593	4.21566	yes	yes	yes	376_30	Image:160488	H22173	null	chr1 (165,943,539-165,944,283)	229670_at	BF056369	chr1:165944100-165944553 (+) // 51.36 // q24.2	5.5 kb mRNA upregulated in retinoic acid treated HL-60 neutrophilic cells	---
Hs:10872	-1.67883	-0.633261	yes	yes	yes	242_82	Image:35271	R25521	NM_005010	chr7 (107,575,318-107,884,040)	216959_x_at	U55258	chr7:107577590-107667729 (-) // 99.08 // q31.1	neuronal cell adhesion molecule	NRCAM
Hs:10853	2.5554	3.54675	yes	yes	yes	21_1	Image:687990	AA236617	NM_004840	chrX (135,575,380-135,691,169)	209539_at	D25304	chrX:135575371-135691168 (-) // 92.58 // q26.3	Rac/Cdc42 guanine nucleotide exchange factor (GEF) 6	ARHGEF6
Hs:22209	0.148149	1.09025	yes	yes	yes	160_89	Image:595181	AA173408	null	null	220319_s_at	NM_013262	chr6:16237358-16255077 (+) // 99.2 // p22.3	myosin regulatory light chain interacting protein	MYLIP
Hs:37477	0.486049	1.42541	yes	yes	yes	287_99	Image:1619036	AI002080	null	chr6 (107,937,701-107,939,725)	1563906_at	AK090879	chr6:107918446-108016833 (+) // 97.64 // q21	sine oculis binding protein homolog (Drosophila)	SOBP
Hs:37749	1.0308	1.9698	yes	yes	yes	130_100	Image:1628429	AA994048	null	chr18 (41,257,721-41,269,211)	237612_at	AI147392	chr18:41257727-41258126 (-) // 90.68 // q12.3	Transcribed locus	---
Hs:47823	1.1407	2.07408	yes	yes	yes	342_25	Image:1843159	AI222324	null	chr3 (44,581,972-44,584,974)	206314_at	NM_018651	chr3:44573465-44588653 (+) // 98.57 // p21.32	zinc finger protein 167	ZNF167
Hs:38691	3.02061	3.91987	yes	yes	yes	339_19	Image:1467469	AA884877	NM_005739	chr15 (36,567,598-36,644,224)	205590_at	NM_005739	chr15:36567597-36644224 (-) // 98.49 // q14	RAS guanyl releasing protein 1 (calcium and DAG-regulated)	RASGRP1
Hs:36701	-0.481274	0.414641	yes	yes	yes	15_99	Image:1536032	AA917868	NM_020062	chr20 (61,841,655-61,845,821)	215984_s_at	AL121845	chr20:61807374-61808534 (-) // 89.84 // q13.33	ADP-ribosylation factor related protein 1	ARFRP1
Hs:49733	2.9115	3.77059	yes	yes	yes	30_26	Image:1909426	AI299961	null	chr6 (47,772,201-47,773,490)	NULL	null	null	null	null
Hs:38106	-2.54685	-1.72593	yes	yes	yes	41_19	Image:32493	R43483	NM_000210	chr2 (173,000,616-173,079,248)	NULL	null	null	null	null
Hs:32097	0.809453	1.61817	yes	yes	yes	143_96	Image:745438	AA625852	null	chr1 (95,589,399-95,590,812)	NULL	null	null	null	null
Hs:16020	-2.30003	-1.50659	yes	yes	yes	255_31	Image:66491	R16134	NM_015993	chr16 (55,847,498-55,876,081)	230571_at	AI809404	chr16:55846825-55847565 (+) // 54.21 // q13	Transcribed locus	---
Hs:49372	-5.77975	-5.0261	yes	yes	yes	371_107	Image:1883559	AI214697	null	chr5 (52,814,339-52,818,729)	226847_at	BF438173	chr5:52817600-52818719 (+) // 89.47 // q11.2	follistatin	FST
Hs:11691	0.579873	1.3213	yes	yes	yes	322_29	Image:149737	H00592	null	null	NULL	null	null	null	null
Hs:33671	-0.470086	0.261601	yes	yes	yes	203_43	Image:503078	AA151428	NM_006983, NM_004659	chr1 (1,557,438-1,559,899)	215329_s_at	AL031282	chr1:1624834-1626084 (-) // 97.33 // p36.33 /// chr1:1561617-1562868 (-) // 94.81 // p36.33	cell division cycle 2-like 1 (PITSLRE proteins) /// cell division cycle 2-like 2 (PITSLRE proteins)	CDC2L1 /// CDC2L2
Hs:40999	0.714793	1.43105	yes	yes	yes	71_21	Image:296024	N73572	null	chr4 (114,402-147,949)	NULL	null	null	null	null
Hs:36223	-2.65388	-1.93769	yes	yes	yes	70_99	Image:1597813	AA961383	null	chr17 (5,343,472-5,345,029)	218380_at	NM_021730	chr17:5343471-5345029 (-) // 91.42 // p13.2	NLR family, pyrin domain containing 1	NLRP1
Hs:32613	-0.278008	0.437881	yes	yes	yes	148_42	Image:25309	R37690	null	chr7 (95,247,538-95,248,028)	1569843_at	BC012504	chr7:95239851-95286207 (+) // 56.74 // q21.3	dynein, cytoplasmic 1, intermediate chain 1	DYNC1I1
Hs:39437	-0.672312	0.0308342	yes	yes	yes	7_47	Image:1651147	AI091722	NM_002977	chr2 (166,763,058-166,876,560)	1563031_at	BC029452	chr2:166764393-166816671 (+) // 36.81 // q24.3	Homo sapiens, clone IMAGE:3681561, mRNA	---
Hs:43737	0.534021	1.2364	yes	yes	yes	160_76	Image:1563569	AA928106	null	chr6 (163,221,277-163,223,893)	214204_at	BF224076	chr6:163403308-163656336 (+) // 98.1 // q26	PARK2 co-regulated	PACRG
Hs:18812	-0.894577	-0.192875	yes	yes	yes	116_6	Image:236059	H53703	null	chr17 (35,147,744-35,157,063)	210761_s_at	AB008790	chr17:35152029-35156782 (+) // 99.7 // q12	growth factor receptor-bound protein 7	GRB7
Hs:28920	2.95429	3.65443	yes	yes	yes	234_94	Image:725707	AA394197	NM_005739	chr15 (36,567,598-36,644,224)	205590_at	NM_005739	chr15:36567597-36644224 (-) // 98.49 // q14	RAS guanyl releasing protein 1 (calcium and DAG-regulated)	RASGRP1
Hs:38102	-3.03823	-2.34105	yes	yes	yes	301_46	Image:206536	H57694	null	null	1557944_s_at	BG248249	chr11:57340536-57341855 (+) // 98.94 // q12.1 /// chr19:32938156-32939474 (+) // 94.49 // q12	catenin (cadherin-associated protein), delta 1	CTNND1
Hs:11751	-0.498606	0.193912	yes	yes	yes	327_83	Image:246246	N77085	NM_000065	null	210168_at	J05064	chr5:41178340-41249369 (-) // 99.97 // p13.1	complement component 6	C6
Hs:31187	2.50968	3.19622	yes	yes	yes	221_41	Image:703637	AA278633	NM_005739	chr15 (36,567,598-36,644,224)	205590_at	NM_005739	chr15:36567597-36644224 (-) // 98.49 // q14	RAS guanyl releasing protein 1 (calcium and DAG-regulated)	RASGRP1
Hs:46660	0.592355	1.27581	yes	yes	no	378_24	Image:1578446	AA972997	null	null	NULL	null	null	null	null
Hs:32383	0.156142	0.836886	yes	yes	yes	86_96	Image:878626	AA775278	null	chr1 (147,500,076-147,500,779)	NULL	null	null	null	null
Hs:36390	0.436958	1.11747	yes	yes	yes	39_18	Image:1526156	AA918554	null	chr3 (101,063,905-101,064,445)	1554965_at	AF329092	chr3:101034677-101316047 (-) // 98.8 // q12.1	filamin A interacting protein 1-like	FILIP1L
Hs:33030	1.46784	2.14611	yes	yes	yes	64_15	Image:453309	AA778896	null	chr2 (182,059,254-182,060,850)	205884_at	NM_000885	chr2:182029455-182109155 (+) // 99.68 // q31.3	integrin, alpha 4 (antigen CD49D, alpha 4 subunit of VLA-4 receptor)	ITGA4
Hs:46118	1.27188	1.94546	yes	yes	yes	309_105	Image:1726012	AI061368	null	chr3 (18,466,571-18,467,123)	241634_at	BE669595	chr3:18461732-18485611 (-) // 65.48 // p24.3	Hypothetical protein LOC100132345	LOC100132345
Hs:44035	1.11488	1.78606	yes	yes	yes	67_50	Image:1570833	AA932284	null	chr10 (45,247,208-45,248,812)	NULL	null	null	null	null
Hs:32366	-4.86477	-4.19658	yes	yes	yes	309_15	Image:853481	AA663542	null	chr5 (121,697,435-121,697,864)	219511_s_at	NM_005460	chr5:121754681-121827648 (+) // 97.99 // q23.2	synuclein, alpha interacting protein (synphilin)	SNCAIP
Hs:14410	2.76181	3.42863	yes	yes	yes	190_3	Image:194965	R88734	null	chr5 (39,141,115-39,143,107)	227266_s_at	BF679849	chr5:39141113-39141985 (-) // 91.16 // p13.1	FYN binding protein (FYB-120/130)	FYB
Hs:35391	0.0260455	0.684129	yes	yes	yes	341_71	Image:1461577	AA883775	NM_021794	chr1 (120,237,680-120,240,641)	221446_at	NM_021794	chr1:120238109-120240482 (-) // 99.92 // p12	ADAM metallopeptidase domain 30	ADAM30
Hs:15189	-0.428817	0.226692	yes	yes	yes	139_85	Image:295723	N66925	null	chr20 (24,931,997-24,932,785)	NULL	null	null	null	null
Hs:46687	1.47553	2.12847	yes	yes	no	95_105	Image:1737064	AI125468	null	null	1558102_at	AK055438	chr15:81593881-81596691 (-) // 85.67 // q25.2	CDNA FLJ30876 fis, clone FEBRA2004412	---
Hs:12481	0.517888	1.17017	yes	yes	no	274_2	Image:40580	R55130	null	chr13 (46,367,438-46,367,915)	211616_s_at	M86841	chr13:46306996-46368018 (-) // 99.71 // q14.2	5-hydroxytryptamine (serotonin) receptor 2A	HTR2A
Hs:34251	0.314913	0.966686	yes	yes	yes	345_43	Image:213586	H72083	null	chr14 (64,064,836-64,065,731)	1557036_at	BU950380	chr14:64060522-64063628 (+) // 79.12 // q23.3	Zinc finger and BTB domain containing 1	ZBTB1
Hs:17944	2.15209	2.79566	yes	yes	yes	359_33	Image:758298	AA404337	null	chr8 (59,881,534-60,194,164)	204529_s_at	AI961231	chr8:59880530-60194321 (-) // 98.36 // q12.1	thymocyte selection-associated high mobility group box	TOX
Hs:44887	-0.658144	-0.0187392	yes	yes	no	88_77	Image:1651851	AI022675	null	null	NULL	null	null	null	null
Hs:43277	2.8397	3.47832	yes	yes	no	23_49	Image:1523530	AA904360	NM_080923	chr1 (196,874,861-196,928,955)	1552480_s_at	NM_080923	chr1:196874848-196928955 (+) // 83.18 // q31.3	protein tyrosine phosphatase, receptor type, C	PTPRC
Hs:14390	-1.98295	-1.3451	yes	yes	no	318_30	Image:140328	R65608	null	chr12 (23,574,641-23,576,190)	NULL	null	null	null	null
Hs:41289	-1.40996	-0.773627	yes	yes	no	142_21	Image:868599	AA664377	null	null	NULL	null	null	null	null
Hs:14791	1.25973	1.8936	yes	yes	no	70_4	Image:233399	H77697	null	chr21 (14,811,458-14,811,710)	1555638_a_at	AF519621	chr21:14779825-14840533 (-) // 96.93 // q11.2	SAM domain, SH3 domain and nuclear localization signals 1	SAMSN1
Hs:16068	-5.5532	-4.92422	yes	yes	no	256_85	Image:795877	AA460152	null	chr5 (57,785,571-57,791,844)	201939_at	NM_006622	chr5:57785570-57791844 (-) // 99.16 // q11.2	polo-like kinase 2 (Drosophila)	PLK2
Hs:40027	0.0322506	0.660251	yes	yes	no	81_20	Image:814048	AA465475	null	chr16 (15,727,907-15,730,492)	207961_x_at	NM_022870	chr16:15704496-15858369 (-) // 100.0 // p13.11	myosin, heavy chain 11, smooth muscle	MYH11
Hs:26522	-5.18216	-4.5578	yes	yes	no	313_92	Image:785537	AA450353	NM_018712	chr11 (106,967,284-107,042,714)	NULL	null	null	null	null
Hs:38050	0.823898	1.44488	yes	yes	no	173_100	Image:298916	N71141	null	chr1 (6,443,822-6,448,842)	219422_at	U72763	chr1:6443797-6448842 (+) // 96.98 // p36.31	tumor necrosis factor receptor superfamily, member 25	TNFRSF25
Hs:35600	1.27955	1.90006	yes	yes	no	119_44	Image:1460972	AA890075	null	null	NULL	null	null	null	null
Hs:36516	-1.81972	-1.20033	yes	yes	no	237_99	Image:1541324	AA927252	null	chr1 (114,044,404-114,045,100)	235844_at	AW517261	chr1:114044412-114045365 (-) // 66.28 // p13.2	putative homeodomain transcription factor 1	PHTF1
Hs:36551	1.62339	2.24257	yes	yes	no	201_45	Image:1534328	AA918240	NM_014393	chr8 (74,624,413-74,821,611)	227179_at	AK002152	chr8:74495159-74821629 (-) // 98.93 // q21.11	staufen, RNA binding protein, homolog 2 (Drosophila)	STAU2
Hs:29332	-0.400096	0.217323	yes	yes	no	370_67	Image:290111	N62195	null	chr5 (43,325,255-43,334,873)	221750_at	BG035985	chr5:43325253-43330714 (-) // 87.56 // p12	3-hydroxy-3-methylglutaryl-Coenzyme A synthase 1 (soluble)	HMGCS1
Hs:41365	-0.132681	0.484477	yes	yes	no	271_48	Image:448347	AA778181	null	null	NULL	null	null	null	null
Hs:18178	-0.54221	0.0739334	yes	yes	no	174_87	Image:417867	W90128	null	chr22 (27,520,577-27,521,666)	200670_at	NM_005080	chr22:27520547-27526524 (-) // 97.63 // q12.1	X-box binding protein 1	XBP1
Hs:17687	-0.869381	-0.253454	yes	yes	no	193_87	Image:501540	AA135616	null	chr10 (63,487,023-63,503,150)	241969_at	AA150242	chr10:63502695-63503150 (+) // 99.34 // q21.2	AT rich interactive domain 5B (MRF1-like)	ARID5B
Hs:44270	0.378086	0.992426	yes	yes	no	301_23	Image:1640541	AI123291	null	chr4 (80,027,331-80,079,572)	232688_at	AU144829	chr4:80027425-80029398 (+) // 85.66 // q21.21	BMP2 inducible kinase	BMP2K
Hs:32236	4.54144	5.15527	yes	yes	no	364_42	Image:1049042	AA778680	null	chr14 (87,714,580-87,716,294)	1556927_at	U79244	chr14:87716204-87717068 (-) // 97.62 // q31.3	Clone 23786 mRNA sequence	---
Hs:15025	1.30773	1.92068	yes	yes	no	265_58	Image:292812	N90470	null	chr4 (15,462,668-15,463,964)	NULL	null	null	null	null
Hs:49927	1.3197	1.93135	yes	yes	no	96_26	Image:1911520	AI268138	null	chr8 (146,073,010-146,074,219)	241738_at	AA478429	chr8:146073006-146073536 (-) // 54.4 // q24.3	zinc finger protein 250	ZNF250
Hs:46638	-0.314072	0.296948	yes	yes	no	62_51	Image:1738134	AI140617	null	null	243716_at	AI140617	chr7:130443930-130444638 (+) // 97.66 // q32.3	Transcribed locus	---
Hs:38629	0.800582	1.41055	yes	yes	no	279_100	Image:727988	AA435559	NM_001803	chr1 (26,517,054-26,519,600)	34210_at	N90866	chr1:26517003-26519601 (+) // 81.48 // p36.11	CD52 molecule	CD52
Hs:33831	-0.88186	-0.273933	yes	yes	no	341_97	Image:129883	R19360	null	chr1 (143,920,481-144,003,011)	NULL	null	null	null	null
Hs:17968	1.05675	1.6629	yes	yes	no	359_6	Image:429060	AA005140	NM_001294	chr19 (50,150,478-50,188,438)	211136_s_at	BC004865	chr19:50157056-50188432 (+) // 93.44 // q13.32	cleft lip and palate associated transmembrane protein 1	CLPTM1
Hs:25421	0.950832	1.55629	yes	yes	no	5_38	Image:1031053	AA609884	null	null	NULL	null	null	null	null
Hs:33245	-0.0340662	0.569849	yes	yes	no	7_97	Image:1292487	AA718954	null	chr9 (27,274,655-27,287,137)	232868_at	AL079603	chr9:27274665-27287137 (-) // 98.08 // p21.2	chromosome 9 open reading frame 11	C9orf11
Hs:33309	1.53119	2.13336	yes	yes	no	131_16	Image:878571	AA775249	null	chr16 (56,232,999-56,256,438)	NULL	null	null	null	null
Hs:46935	1.55694	2.15626	yes	yes	no	325_52	Image:1743176	AI193411	null	chr11 (106,049,949-106,055,276)	228731_at	AW236803	chr11:106050872-106054591 (-) // 95.8 // q22.3	CDNA clone IMAGE:5273964	---
Hs:30839	2.38093	2.97845	yes	yes	no	210_95	Image:703930	AA279133	NM_005160	chr22 (24,290,946-24,449,916)	1557077_a_at	BU952437	chr22:24203153-24205937 (+) // 34.25 // q11.23	CDNA FLJ32587 fis, clone SPLEN2000402	---
Hs:35000	-0.0116622	0.585728	yes	yes	no	109_71	Image:970795	AA774885	null	chr7 (55,930,555-55,931,399)	NULL	null	null	null	null
Hs:32715	2.49902	3.09614	yes	yes	no	345_42	Image:124760	R02185	NM_004810	chr22 (38,627,032-38,697,336)	208406_s_at	NM_004810	chr22:38627109-38697091 (+) // 90.44 // q13.1	GRB2-related adaptor protein 2	GRAP2
Hs:17610	0.0168957	0.611797	yes	yes	no	60_59	Image:782575	AA447522	null	chr8 (143,778,519-143,783,547)	230910_s_at	AI828018	chr8:143778754-143781609 (-) // 91.55 // q24.3	Transcribed locus, strongly similar to NP_059997.2 lymphocyte antigen 6 complex, locus K [Homo sapiens]	---
Hs:39828	-0.179154	0.415354	yes	yes	no	239_47	Image:1031175	AA609962	NM_000632	chr16 (31,178,539-31,251,690)	205785_at	J03925	chr16:31178821-31251691 (-) // 88.57 // p11.2	integrin, alpha M (complement component 3 receptor 3 subunit)	ITGAM
Hs:37248	0.648469	1.24132	yes	yes	no	244_18	Image:1606893	AA999783	null	chr17 (34,656,010-34,658,166)	242373_at	AI733144	chr17:34656416-34658171 (+) // 81.13 // q12	Transcribed locus	---
Hs:34851	1.19734	1.78904	yes	yes	no	323_17	Image:460420	AA677543	null	null	1555265_at	AF418600	chr21:14567990-14632194 (+) // 93.86 // q11.2	ATP-binding cassette, sub-family C (CFTR/MRP), member 13	ABCC13
Hs:31841	-0.583911	0.00748895	yes	yes	no	4_42	Image:174801	H29824	NM_152868, NM_004981	chr22 (37,152,278-37,181,149)	208359_s_at	NM_004981	chr22:37152280-37154123 (-) // 95.14 // q13.1	potassium inwardly-rectifying channel, subfamily J, member 4	KCNJ4
Hs:36523	-3.31806	-2.72851	yes	yes	no	73_72	Image:1554430	AA931491	null	chr10 (117,806,425-117,813,784)	227550_at	AW242720	chr10:117806433-117808675 (-) // 94.74 // q25.3	hypothetical protein LOC143381	LOC143381
Hs:47650	-2.04711	-1.45837	yes	yes	no	181_106	Image:1841143	AI215959	null	chr5 (58,676,955-58,677,585)	210836_x_at	AF012073	chr5:58305271-59100195 (-) // 99.55 // q11.2	phosphodiesterase 4D, cAMP-specific (phosphodiesterase E3 dunce homolog, Drosophila)	PDE4D
Hs:46815	0.0454028	0.633831	yes	yes	no	352_78	Image:2091860	AI382081	NM_004142	chr16 (3,039,996-3,047,323)	207890_s_at	NM_022718	chr16:3036682-3050607 (+) // 94.65 // p13.3	matrix metallopeptidase 25	MMP25
Hs:35007	0.993487	1.5779	yes	yes	no	333_71	Image:858998	AA666051	null	chr13 (79,025,762-79,028,207)	224801_at	AI655642	chr13:78953410-79028213 (+) // 94.24 // q31.1	Nedd4 family interacting protein 2	NDFIP2
Hs:10421	1.79119	2.37508	yes	yes	no	13_55	Image:128143	R09781	null	chr7 (94,764,921-94,791,773)	206344_at	U53784	chr7:94764923-94791770 (-) // 93.19 // q21.3	paraoxonase 1	PON1
Hs:11088	2.69513	3.2764	yes	yes	no	244_55	Image:293325	N64862	null	chr5 (39,143,143-39,238,886)	211794_at	AF198052	chr5:39143301-39238819 (-) // 95.58 // p13.1	FYN binding protein (FYB-120/130)	FYB
Hs:30017	0.943412	1.52366	yes	yes	no	1_41	Image:435738	AA700773	null	chr6 (53,242,211-53,243,841)	208788_at	AL136939	chr6:53240161-53321684 (-) // 99.38 // p12.1	ELOVL family member 5, elongation of long chain fatty acids (FEN1/Elo2, SUR4/Elo3-like, yeast)	ELOVL5
Hs:14868	0.136742	0.714133	yes	yes	no	231_31	Image:204489	H58574	null	chr8 (103,949,404-103,950,078)	NULL	null	null	null	null
Hs:41687	-0.461306	0.115716	yes	yes	no	211_102	Image:289981	N64637	null	chrX (96,744,500-96,745,036)	NULL	null	null	null	null
Hs:39547	0.646047	1.22134	yes	yes	no	68_20	Image:233635	H77381	NM_178517	chr17 (31,965,530-31,969,263)	1558292_s_at	BF037819	chr17:31967054-31969253 (+) // 82.55 // q12	phosphatidylinositol glycan anchor biosynthesis, class W	PIGW
Hs:46803	-2.80546	-2.23302	yes	yes	no	348_78	Image:2063982	AI377055	NM_004823	chr19 (43,502,321-43,511,430)	223658_at	AF134149	chr19:43502343-43511394 (+) // 56.21 // q13.2	potassium channel, subfamily K, member 6	KCNK6
Hs:49866	-1.87329	-1.3011	yes	yes	no	60_80	Image:1915159	AI349090	null	chr14 (33,488,206-33,490,038)	219232_s_at	NM_022073	chr14:33463171-33490035 (-) // 89.17 // q13.1	egl nine homolog 3 (C. elegans)	EGLN3
Hs:10594	0.0637562	0.635262	yes	yes	no	175_82	Image:137531	R38343	NM_002841	chr3 (61,949,432-62,254,737)	1569323_at	BU853579	chr3:61522282-61732393 (+) // 87.22 // p14.2	protein tyrosine phosphatase, receptor type, G	PTPRG
Hs:24622	3.81075	4.38122	yes	yes	no	177_64	Image:283045	N51290	null	chr12 (3,464,906-3,465,623)	NULL	null	null	null	null
Hs:40887	0.224817	0.793549	yes	yes	no	326_48	Image:229863	H67908	null	chr17 (68,718,511-68,719,177)	225319_s_at	AA127686	chr17:68715098-68740090 (-) // 97.51 // q25.1	family with sequence similarity 104, member A	FAM104A
Hs:38853	-0.666875	-0.099071	yes	yes	no	153_46	Image:1867385	AI244667	NM_000458	chr17 (33,120,548-33,179,176)	205313_at	NM_000458	chr17:33120547-33179182 (-) // 99.54 // q12	HNF1 homeobox B	HNF1B
Hs:26566	1.23724	1.80446	yes	yes	no	185_38	Image:785695	AA449330	null	chr13 (79,025,762-79,028,207)	224801_at	AI655642	chr13:78953410-79028213 (+) // 94.24 // q31.1	Nedd4 family interacting protein 2	NDFIP2
Hs:11613	-0.409983	0.156666	yes	yes	no	129_2	Image:417403	W88566	null	null	206044_s_at	NM_004333	chr7:140080757-140271033 (-) // 96.45 // q34	v-raf murine sarcoma viral oncogene homolog B1	BRAF
Hs:33128	2.64486	3.21108	yes	yes	no	101_16	Image:854592	AA669142	null	chr22 (38,698,828-38,699,291)	NULL	null	null	null	null
Hs:16779	0.0547641	0.620674	yes	yes	no	331_32	Image:503725	AA131530	null	chrX (118,938,660-118,939,733)	237281_at	AW137676	chrX:118921203-118938706 (+) // 99.25 // q24	A kinase (PRKA) anchor protein 14	AKAP14
Hs:29764	0.445945	1.011	yes	yes	no	378_13	Image:435056	AA701434	null	chr19 (62,786,822-62,797,078)	NULL	null	null	null	null
Hs:40366	0.1446	0.708369	yes	yes	no	185_74	Image:195926	R91370	null	null	NULL	null	null	null	null
Hs:11392	-0.256631	0.306028	yes	yes	no	383_55	Image:214068	H72474	null	chr10 (8,140,779-8,156,063)	NULL	null	null	null	null
Hs:34181	1.18174	1.74409	yes	yes	no	24_16	Image:50521	H17530	null	chr10 (135,191,585-135,193,155)	209975_at	AF182276	chr10:135190884-135202510 (+) // 99.55 // q26.3	cytochrome P450, family 2, subfamily E, polypeptide 1	CYP2E1
Hs:15471	-0.261509	0.299818	yes	yes	no	341_4	Image:244323	N54803	null	null	NULL	null	null	null	null
Hs:29982	1.584	2.14513	yes	yes	no	37_95	Image:450198	AA703526	null	chr1 (196,990,008-196,991,345)	212588_at	Y00062	chr1:196874847-196993226 (+) // 97.09 // q31.3	protein tyrosine phosphatase, receptor type, C	PTPRC
Hs:33957	-0.700483	-0.139454	yes	no	no	146_43	Image:258235	N26401	null	chr1 (38,146,394-38,156,910)	213643_s_at	AK022846	chr1:38100057-38170008 (-) // 89.91 // p34.3	inositol polyphosphate-5-phosphatase, 75kDa	INPP5B
Hs:44192	2.56471	3.12499	yes	no	no	109_104	Image:1620811	AI004473	null	chr7 (63,013,832-63,014,548)	NULL	null	null	null	null
Hs:27205	0.430654	0.990444	yes	yes	no	264_93	Image:43176	H05037	null	chr15 (97,717,026-97,717,505)	1553940_a_at	NM_144598	chr15:97609268-97743995 (+) // 93.77 // q26.3	leucine rich repeat containing 28	LRRC28
Hs:50619	0.585821	1.14461	yes	no	no	332_108	Image:1951173	AI370127	null	chr7 (104,587,221-104,588,006)	NULL	null	null	null	null
Hs:43397	0.533461	1.09201	yes	yes	no	24_22	Image:1543550	AA921917	null	chr13 (95,124,632-95,173,634)	240574_at	BE501239	chr13:95123091-95123548 (-) // 64.99 // q32.1	CDNA clone IMAGE:5262677	---
Hs:14431	0.363374	0.919734	yes	yes	no	95_84	Image:135212	R32723	null	chr3 (134,322,866-134,323,852)	223523_at	BC000568	chr3:134247433-134599366 (+) // 96.11 // q22.1	transmembrane protein 108	TMEM108
Hs:24626	0.3909	0.945603	yes	no	no	305_64	Image:283158	N51343	null	null	NULL	null	null	null	null
Hs:11350	-0.503708	0.0507066	yes	yes	no	187_82	Image:128530	R10726	null	chr8 (121,651,680-121,894,782)	1560449_at	AK057448	chr8:121850077-121858253 (+) // 67.31 // q24.12	CDNA FLJ32886 fis, clone TESTI2004255	---
Hs:39113	-0.596445	-0.0434833	yes	no	no	28_73	Image:2028725	AI262140	NM_005781	chr3 (197,074,633-197,120,277)	203838_s_at	AI146308	chr3:197074632-197120352 (-) // 96.49 // q29	tyrosine kinase, non-receptor, 2	TNK2
Hs:40169	0.195122	0.746826	yes	yes	no	19_74	Image:1500731	AA886702	null	chr4 (98,602,825-98,603,755)	NULL	null	null	null	null
Hs:39034	1.57533	2.12362	yes	yes	no	191_73	Image:294679	N71300	null	null	NULL	null	null	null	null
Hs:48557	0.400501	0.948724	yes	yes	no	6_53	Image:1851123	AI242182	null	chr20 (46,857,413-46,858,038)	224909_s_at	BF308645	chr20:46674193-46877692 (-) // 98.63 // q13.13	phosphatidylinositol 3,4,5-trisphosphate-dependent RAC exchanger 1	PREX1
Hs:43718	1.09789	1.64599	yes	yes	no	320_103	Image:1561538	AA936426	null	chr2 (213,615,393-213,615,816)	243257_at	AA806776	chr2:213615387-213615815 (+) // 88.84 // q34	Transcribed locus	---
Hs:14388	-0.613991	-0.0660835	yes	no	no	254_30	Image:195429	R89014	null	chr1 (167,348,026-167,348,626)	201242_s_at	BC000006	chr1:167342603-167367623 (+) // 98.05 // q24.2	ATPase, Na+/K+ transporting, beta 1 polypeptide	ATP1B1
Hs:11087	1.79154	2.3378	yes	no	no	212_55	Image:24032	R37937	NM_003805	chr12 (92,595,282-92,768,646)	209833_at	U79115	chr12:92595297-92768426 (+) // 98.63 // q22	CASP2 and RIPK1 domain containing adaptor with death domain	CRADD
Hs:22888	-0.293356	0.252326	yes	no	no	367_90	Image:323429	W45552	null	chr2 (224,572,129-224,572,865)	227487_s_at	AI359165	chr2:224557785-224574884 (+) // 96.3 // q36.1	Serpin peptidase inhibitor, clade E (nexin, plasminogen activator inhibitor type 1), member 2	SERPINE2
Hs:45600	0.0960092	0.64151	yes	no	no	227_24	Image:1695088	AI093325	null	chr8 (133,202,288-133,209,933)	1557042_at	AI093325	chr8:133205715-133208274 (-) // 93.95 // q24.22	CDNA FLJ37386 fis, clone BRAMY2026538	---
Hs:41158	0.0342145	0.577878	yes	no	no	169_48	Image:451532	AA707388	NM_003866	chr4 (143,169,355-143,614,018)	1564014_at	AL832101	chr4:143655418-143657738 (-) // 65.25 // q31.21	Transcribed locus	---
Hs:46909	1.00382	1.54741	yes	no	no	261_79	Image:1752862	AI149992	null	chr2 (182,030,175-182,049,191)	205884_at	NM_000885	chr2:182029455-182109155 (+) // 99.68 // q31.3	integrin, alpha 4 (antigen CD49D, alpha 4 subunit of VLA-4 receptor)	ITGA4
Hs:46098	0.660136	1.2017	yes	no	no	49_105	Image:1724866	AI186593	null	chr5 (111,091,022-111,119,485)	222344_at	AW972765	chr5:111091701-111092042 (-) // 48.06 // q22.1	Transcribed locus	---
Hs:20128	0.100735	0.641946	yes	no	no	374_61	Image:40082	R52530	null	null	203030_s_at	AF007555	chr7:157025968-158073179 (-) // 97.79 // q36.3	protein tyrosine phosphatase, receptor type, N polypeptide 2	PTPRN2
Hs:27880	-3.04436	-2.50541	yes	no	no	375_93	Image:108378	T77729	NM_022172	chr11 (66,372,573-66,478,457)	204476_s_at	NM_022172	chr11:66372572-66431998 (-) // 99.93 // q13.1	pyruvate carboxylase	PC
Hs:35934	2.67348	3.21193	yes	no	no	63_98	Image:1475734	AA872692	null	chr8 (59,880,097-60,194,956)	204529_s_at	AI961231	chr8:59880530-60194321 (-) // 98.36 // q12.1	thymocyte selection-associated high mobility group box	TOX
Hs:11752	-0.196238	0.341477	yes	no	no	359_83	Image:810625	AA464755	NM_000037, NM_020476	chr8 (41,629,893-41,774,297)	205389_s_at	AI659683	chr8:41629903-41774297 (-) // 98.92 // p11.21	ankyrin 1, erythrocytic	ANK1
Hs:42835	-0.692623	-0.155539	yes	no	no	75_103	Image:395420	AA757410	null	null	NULL	null	null	null	null
Hs:41193	-0.150303	0.385694	yes	no	no	141_21	Image:757229	AA426028	null	chr9 (15,464,189-15,464,981)	209337_at	AF063020	chr9:15454066-15500982 (-) // 99.2 // p22.3	PC4 and SFRS1 interacting protein 1	PSIP1
Hs:33419	2.04135	2.57647	yes	no	no	200_16	Image:32109	R42780	null	chr4 (6,106,404-6,253,183)	238600_at	AW157571	chr4:6106383-6137564 (-) // 96.48 // p16.1	janus kinase and microtubule interacting protein 1	JAKMIP1
Hs:28324	0.351971	0.885491	yes	no	no	379_12	Image:152293	H04771	null	chr5 (150,540,788-150,544,969)	NULL	null	null	null	null
Hs:40965	0.0554583	0.588838	yes	no	no	131_48	Image:233650	H79002	null	null	NULL	null	null	null	null
Hs:10591	-1.26525	-0.732334	yes	no	no	79_82	Image:810512	AA464630	null	chr15 (37,660,572-37,676,959)	201107_s_at	AI812030	chr15:37660425-37676960 (+) // 97.77 // q14	thrombospondin 1	THBS1
Hs:12990	2.65059	3.18185	yes	no	no	64_83	Image:787938	AA452278	null	chr4 (72,654,321-72,657,341)	1554027_a_at	BC030977	chr4:72423633-72558100 (+) // 99.4 // q13.3	solute carrier family 4, sodium bicarbonate cotransporter, member 4	SLC4A4
Hs:24733	0.593214	1.12361	yes	no	no	278_64	Image:277391	N34433	null	chr3 (187,313,516-187,314,120)	NULL	null	null	null	null
Hs:38049	-0.0566935	0.47314	yes	no	no	141_100	Image:1642092	AI018042	null	null	NULL	null	null	null	null
Hs:17470	1.7776	2.30742	yes	no	no	186_5	Image:488888	AA046067	null	chr2 (63,971,608-63,972,761)	NULL	null	null	null	null
Hs:22734	1.81806	2.34746	yes	no	no	45_36	Image:327390	W02146	null	null	NULL	null	null	null	null
Hs:34276	0.743011	1.27008	yes	no	no	377_16	Image:399054	AA732975	NM_052989	chr3 (130,641,658-130,721,880)	1563794_s_at	AK000773	chr3:130688624-130691371 (+) // 60.3 // q21.3	intraflagellar transport 122 homolog (Chlamydomonas)	IFT122
Hs:23025	-0.619223	-0.0935159	yes	no	no	144_36	Image:307328	N93470	null	chr1 (53,134,172-53,160,022)	NULL	null	null	null	null
Hs:42247	-2.22253	-1.69699	yes	no	no	96_21	Image:2157807	AI479347	null	null	206218_at	NM_002364	chrX:30143594-30148127 (+) // 99.94 // p21.2	melanoma antigen family B, 2	MAGEB2
Hs:28848	-2.76631	-2.24108	yes	no	no	233_67	Image:266019	N21514	null	chr19 (38,995,891-38,998,508)	222668_at	W73820	chr19:38979598-38998508 (+) // 98.45 // q13.11	potassium channel tetramerisation domain containing 15	KCTD15
Hs:39453	0.506558	1.03171	yes	no	no	131_20	Image:195790	R89290	null	chr8 (71,194,677-71,200,417)	1563277_at	AF075065	chr8:71194676-71200416 (-) // 44.89 // q13.3	Full length insert cDNA YQ02E12	---
Hs:39792	-0.453744	0.0709476	yes	no	no	235_74	Image:44147	H05811	null	chr12 (119,403,263-119,407,411)	NULL	null	null	null	null
Hs:38759	0.398358	0.922522	yes	no	no	212_46	Image:814617	AA480997	null	chr15 (97,923,712-98,074,131)	NULL	null	null	null	null
Hs:26900	-0.674451	-0.15148	yes	no	no	97_93	Image:43961	H04826	null	chr1 (153,649,313-153,650,875)	1560721_at	BQ711690	chr1:153728859-153769407 (-) // 30.0 // q22	CDNA FLJ33432 fis, clone BRACE2021148	---
Hs:42798	2.32131	2.84397	yes	no	no	46_49	Image:1492780	AA878599	null	chrX (16,689,026-16,690,053)	225154_at	BG029566	chrX:16647652-16689254 (+) // 85.84 // p22.2	synapse associated protein 1, SAP47 homolog (Drosophila)	SYAP1
Hs:42841	-0.0743066	0.44774	yes	no	no	267_103	Image:412996	AA707758	null	null	203389_at	AF035621	chr2:26002971-26058443 (-) // 96.6 // p23.3	kinesin family member 3C	KIF3C
Hs:23886	1.90787	2.42741	yes	no	no	37_37	Image:897569	AA497030	null	chr8 (35,229,613-35,230,049)	NULL	null	null	null	null
Hs:11351	-0.958172	-0.438967	yes	no	no	219_82	Image:213136	H69582	null	null	NULL	null	null	null	null
Hs:33855	-0.668658	-0.1499	yes	no	no	341_70	Image:32146	R43350	null	chr1 (14,389,896-14,390,393)	NULL	null	null	null	null
Hs:37389	1.68015	2.19856	yes	no	no	154_72	Image:1625354	AA994236	null	chr1 (196,883,787-196,884,884)	1552480_s_at	NM_080923	chr1:196874848-196928955 (+) // 83.18 // q31.3	protein tyrosine phosphatase, receptor type, C	PTPRC
Hs:48828	-2.20026	-1.68394	yes	no	no	237_80	Image:1876513	AI272826	null	chr14 (53,127,411-53,127,841)	NULL	null	null	null	null
Hs:38945	-0.436491	0.0795919	yes	no	no	26_46	Image:1894108	AI300241	NM_002478	chr11 (17,697,686-17,700,253)	206656_s_at	BC000353	chr11:17697701-17700258 (+) // 69.76 // p15.1	chromosome 20 open reading frame 3	C20orf3
Hs:27669	-3.60929	-3.09537	yes	no	no	145_93	Image:486110	AA040703	NM_053024	chr3 (151,165,384-151,171,431)	204992_s_at	NM_002628	chr3:151165383-151171346 (-) // 99.88 // q25.1	profilin 2	PFN2
Hs:14914	-0.310129	0.202823	yes	no	no	168_85	Image:207248	H59640	null	chr15 (97,953,207-97,953,779)	NULL	null	null	null	null
Hs:17214	1.52784	2.04005	yes	no	no	56_86	Image:271471	N35025	null	chr19 (20,515,478-20,516,225)	NULL	null	null	null	null
Hs:37851	0.126197	0.638314	yes	no	no	323_100	Image:1628880	AA994501	null	chr5 (100,170,537-100,173,716)	230836_at	AI422986	chr5:100170538-100171262 (-) // 98.5 // q21.1	ST8 alpha-N-acetyl-neuraminide alpha-2,8-sialyltransferase 4	ST8SIA4
Hs:35638	0.736044	1.24749	yes	no	no	180_98	Image:1461059	AA890153	null	chr7 (45,055,398-45,055,976)	223164_at	BC004903	chr7:45006374-45082575 (+) // 95.59 // p13	cerebral cavernous malformation 2	CCM2
Hs:31931	0.940824	1.45216	yes	no	no	205_69	Image:1049328	AA620858	null	chr2 (231,557,329-231,568,995)	NULL	null	null	null	null
Hs:29621	0.0714599	0.582542	yes	no	no	29_67	Image:431462	AA706870	NM_013268	chr19 (44,785,009-44,789,953)	220440_at	NM_013268	chr19:44787081-44789953 (+) // 93.08 // q13.2	lectin, galactoside-binding, soluble, 13 (galectin 13)	LGALS13
Hs:42296	-3.064	-3.57173	yes	no	no	101_76	Image:785530	AA450324	null	chr5 (52,262,739-52,290,794)	NULL	null	null	null	null
Hs:15410	1.7128	1.20313	yes	no	no	305_58	Image:324225	W47350	NM_004585	chr11 (63,060,856-63,070,505)	204070_at	NM_004585	chr11:63060855-63070505 (+) // 98.05 // q12.3	retinoic acid receptor responder (tazarotene induced) 3	RARRES3
Hs:25939	-0.0020332	-0.511856	yes	no	no	75_92	Image:812088	AA455999	null	chr5 (65,119,858-65,157,916)	225944_at	AW006938	chr5:65053797-65158495 (+) // 84.84 // q12.3	neurolysin (metallopeptidase M3 family)	NLN
Hs:40335	2.13196	1.62021	yes	no	no	344_20	Image:1517212	AA903201	NM_017617	chr9 (138,508,718-138,510,173)	218902_at	NM_017617	chr9:138508717-138510187 (-) // 98.66 // q34.3	Notch homolog 1, translocation-associated (Drosophila)	NOTCH1
Hs:15294	-1.43116	-1.94313	yes	no	no	48_85	Image:251516	H96598	null	chr2 (144,419,804-144,768,530)	219770_at	NM_024659	chr2:144420052-144481548 (-) // 99.89 // q22.2	glycosyltransferase-like domain containing 1	GTDC1
Hs:32048	-1.24268	-1.75615	yes	no	no	110_42	Image:1048662	AA608841	null	chr8 (8,264,128-8,264,566)	240690_at	AI494291	chr8:8264130-8264566 (-) // 32.43 // p23.1	---	---
Hs:35662	-3.56719	-4.08267	yes	no	no	180_71	Image:1468364	AA884052	NM_006100	chr3 (99,934,262-99,995,924)	210942_s_at	AB022918	chr3:99933819-99995495 (+) // 98.91 // q12.1	ST3 beta-galactoside alpha-2,3-sialyltransferase 6	ST3GAL6
Hs:26843	-1.44697	-1.96263	yes	no	no	224_65	Image:30275	R42533	null	chr5 (126,406,155-126,406,634)	236642_at	BG150567	chr5:126406152-126406614 (-) // 96.86 // q23.2	Transcribed locus	---
Hs:16923	0.939956	0.423968	yes	no	no	337_86	Image:284463	N52340	null	chr4 (104,162,860-104,163,922)	1564746_at	BC009732	chr4:104160837-104198548 (-) // 98.67 // q24	Na+/H+ exchanger domain containing 2	NHEDC2
Hs:24007	-0.28828	-0.804428	yes	no	no	70_10	Image:626343	AA188661	NM_004844	chr3 (15,271,385-15,348,892)	201810_s_at	AL562152	chr3:15271363-15349070 (-) // 92.33 // p24.3	SH3-domain binding protein 5 (BTK-associated)	SH3BP5
Hs:16049	-2.88545	-3.40234	yes	no	no	28_85	Image:417426	W88572	NM_001431	chr6 (131,202,183-131,319,362)	201718_s_at	BF511685	chr6:131202179-131426084 (-) // 96.76 // q23.1	erythrocyte membrane protein band 4.1-like 2	EPB41L2
Hs:16354	0.159218	-0.357695	yes	no	no	167_86	Image:427767	AA002207	null	chr13 (96,801,139-96,804,294)	205018_s_at	NM_005757	chr13:96672608-96842255 (+) // 99.88 // q32.1	muscleblind-like 2 (Drosophila)	MBNL2
Hs:28016	-1.41117	-1.92834	yes	no	no	120_39	Image:741880	AA403031	NM_002585	chr1 (163,027,967-163,082,940)	233273_at	AU146834	chr1:163064296-163065813 (+) // 73.48 // q23.3	CDNA FLJ12010 fis, clone HEMBB1001635	---
Hs:31490	-2.40227	-2.92143	yes	no	no	316_14	Image:1637282	AI005515	NM_000189	chr2 (74,913,290-74,973,967)	202934_at	AI761561	chr2:74914766-74973989 (+) // 83.07 // p13.1 /// chrX:79711580-79717193 (-) // 79.19 // q21.1	hexokinase 2	HK2
Hs:17122	2.50928	1.98949	yes	no	no	183_86	Image:282787	N49979	null	chr1 (42,085,445-42,157,083)	220042_x_at	NM_024503	chr1:41748271-42156748 (-) // 99.38 // p34.2	human immunodeficiency virus type I enhancer binding protein 3	HIVEP3
Hs:44735	-2.60071	-3.12058	yes	no	no	210_23	Image:1649583	AI028074	NM_153634	chr12 (37,332,269-37,585,687)	228365_at	AI765180	chr12:37332273-37333618 (-) // 98.68 // q12	copine VIII	CPNE8
Hs:39681	1.7662	1.24604	yes	no	no	142_101	Image:272179	N31491	null	chr2 (109,964,048-109,965,200)	202832_at	NM_014635	chr2:108432127-108492285 (+) // 97.67 // q12.3	GRIP and coiled-coil domain containing 2	GCC2
Hs:13324	0.23127	-0.290843	yes	no	no	355_30	Image:243370	N48113	null	null	211744_s_at	BC005930	chr1:116865941-116915184 (-) // 97.02 // p13.1	CD58 molecule	CD58
Hs:45986	0.266552	-0.257528	yes	no	no	299_24	Image:1711694	AI130027	NM_033427	chr7 (117,137,936-117,300,797)	232136_s_at	AB051545	chr7:117137943-117300703 (-) // 98.57 // q31.2	cortactin binding protein 2	CTTNBP2
Hs:14949	-1.75556	-2.28498	yes	no	no	132_31	Image:241658	H89843	null	chr1 (61,383,712-61,384,480)	NULL	null	null	null	null
Hs:29930	-2.14841	-2.6791	yes	no	no	316_40	Image:431245	AA682545	null	null	218701_at	NM_016027	chr8:71712044-71743946 (-) // 95.68 // q13.3	lactamase, beta 2	LACTB2
Hs:40844	-1.83532	-2.36733	yes	no	no	98_75	Image:384645	AA709010	NM_138709	chr9 (123,501,484-123,587,628)	225020_at	AB051530	chr9:123562316-123587630 (+) // 98.59 // q33.2	DAB2 interacting protein	DAB2IP
Hs:28972	-1.68988	-2.22525	yes	no	no	362_40	Image:739094	AA421603	null	chr20 (34,954,524-35,013,633)	1559882_at	AF147427	chr20:34996468-35013520 (-) // 66.95 // q11.23	SAM domain and HD domain 1	SAMHD1
Hs:48883	-0.172964	-0.708798	yes	no	no	74_107	Image:1861001	AI198310	null	null	NULL	null	null	null	null
Hs:32402	-3.31602	-3.85412	yes	no	no	306_69	Image:866712	AA679218	null	chr15 (72,525,372-72,540,485)	225063_at	BF568780	chr15:72525370-72538291 (-) // 93.87 // q24.1	ubiquitin-like 7 (bone marrow stromal cell-derived)	UBL7
Hs:40179	0.537622	-0.00153357	yes	no	no	339_74	Image:1502196	AA894759	null	chr10 (17,137,516-17,137,971)	NULL	null	null	null	null
Hs:15472	0.43331	-0.106934	yes	no	no	373_4	Image:325380	AA284285	NM_014067	chr11 (63,522,607-63,690,109)	1559731_x_at	AL833017	chr11:63671299-63674050 (-) // 68.16 // q13.1	MACRO domain containing 1	MACROD1
Hs:18532	-4.22352	-4.76481	yes	no	no	369_6	Image:293925	N63943	NM_000239	chr12 (68,028,437-68,034,280)	213975_s_at	AV711904	chr8:43067817-43097501 (+) // 68.61 // p11.21	lysozyme (renal amyloidosis)	LYZ
Hs:29971	-1.65837	-2.20205	yes	no	no	65_95	Image:435718	AA699974	null	chr15 (99,750,330-99,751,101)	1553531_at	NM_138322	chr15:99741475-99847710 (-) // 76.48 // q26.3	proprotein convertase subtilisin/kexin type 6	PCSK6
Hs:22791	-1.00178	-1.54662	yes	no	no	334_90	Image:841280	AA487192	NM_198320, NM_001874	chr12 (67,534,488-67,613,218)	NULL	null	null	null	null
Hs:19410	2.8488	2.29971	yes	yes	no	35_88	Image:153541	R48320	null	chr3 (135,996,944-136,461,995)	230425_at	AI674183	chr3:136461542-136461995 (+) // 98.48 // q22.2	EPH receptor B1	EPHB1
Hs:46252	-1.18813	-1.73865	yes	yes	no	370_51	Image:1732681	AI190086	null	chr8 (22,269,572-22,271,663)	NULL	null	null	null	null
Hs:14643	0.697641	0.145245	yes	yes	no	321_58	Image:208407	H62931	null	chr4 (77,075,062-77,076,050)	214765_s_at	AK024677	chr4:77059683-77081177 (-) // 52.03 // q21.1	N-acylethanolamine acid amidase	NAAA
Hs:32930	0.718311	0.164148	yes	yes	no	315_15	Image:453014	AA779160	null	chr9 (67,374,008-67,374,608)	NULL	null	null	null	null
Hs:19083	-1.29863	-1.8534	yes	yes	no	347_33	Image:878833	AA670438	null	chr4 (40,953,686-40,965,202)	1555834_at	AW974143	chr4:40962593-40965203 (+) // 70.9 // p13	Ubiquitin carboxyl-terminal esterase L1 (ubiquitin thiolesterase)	UCHL1
Hs:16432	-1.76559	-2.3224	yes	yes	no	359_5	Image:795378	AA453495	null	chr12 (8,821,466-8,826,959)	229344_x_at	AW135012	chr12:8797220-8826957 (+) // 93.85 // p13.31	family with sequence similarity 80, member B	FAM80B
Hs:30094	0.698936	0.141706	yes	yes	no	162_68	Image:810961	AA459412	NM_020421	chr14 (77,336,227-77,470,047)	227482_at	AI097656	chr14:77355074-77470047 (+) // 96.61 // q24.3	aarF domain containing kinase 1	ADCK1
Hs:40487	-3.19544	-3.75333	yes	yes	no	218_47	Image:1876994	AI275398	null	chr8 (62,651,633-62,713,112)	205808_at	NM_004318	chr8:62578373-62789889 (-) // 98.08 // q12.3	aspartate beta-hydroxylase	ASPH
Hs:19492	-1.33543	-1.89344	yes	yes	no	355_7	Image:854338	AA668821	NM_004000	chr1 (111,571,866-111,587,583)	213060_s_at	U58515	chr1:111573855-111587585 (+) // 92.13 // p13.3	chitinase 3-like 2	CHI3L2
Hs:16162	-0.969194	-1.52748	yes	yes	no	165_86	Image:502527	AA156873	null	chr5 (52,262,739-52,290,794)	226731_at	AA156873	chr5:52286817-52288084 (+) // 75.25 // q11.2	Pelota homolog (Drosophila)	PELO
Hs:41762	-5.2538	-5.81434	yes	yes	no	307_21	Image:1909457	AI299995	null	chr11 (86,189,211-86,199,919)	202458_at	NM_007173	chr11:86189250-86197860 (+) // 97.45 // q14.2	protease, serine, 23	PRSS23
Hs:43114	-2.28242	-2.84308	yes	yes	no	181_22	Image:1543885	AA921857	null	chr6 (140,339,160-140,456,552)	NULL	null	null	null	null
Hs:40639	-3.17015	-3.73413	yes	yes	no	96_101	Image:2028916	AI261602	NM_147156	chr10 (51,735,368-52,053,743)	212989_at	AI377497	chr10:51735365-51890544 (-) // 96.27 // q11.23	sphingomyelin synthase 1	SGMS1
Hs:23055	0.206196	-0.358503	yes	yes	no	336_9	Image:415023	W93100	null	chr9 (99,098,757-99,099,671)	229627_at	AI831514	chr9:99040599-99179396 (+) // 96.32 // q22.33	KIAA1529	KIAA1529
Hs:43547	2.8318	2.26692	yes	yes	no	222_76	Image:1562574	AA953858	null	null	NULL	null	null	null	null
Hs:24871	1.79286	1.22797	yes	yes	no	87_10	Image:280159	N47013	null	chr19 (42,593,902-42,650,179)	NULL	null	null	null	null
Hs:48136	2.06995	1.50473	yes	yes	no	382_106	Image:1846877	AI239669	null	chr3 (124,907,489-124,916,985)	1563466_at	AL832211	chr3:124817889-124825615 (-) // 82.96 // q21.1	myosin light chain kinase	MYLK
Hs:16627	2.21603	1.6507	yes	yes	no	74_86	Image:306996	N93646	null	chr2 (86,998,249-87,094,610)	235597_s_at	AU157274	chr2:87094054-87094612 (+) // 73.31 // p11.2 /// chr2:87836591-87837152 (-) // 73.31 // p11.2 /// chr2:106372939-106373485 (-) // 72.42 // q12.2 /// chr6:161051248-161051795 (-) // 72.6 // q26	RANBP2-like and GRIP domain containing 1 /// RANBP2-like and GRIP domain containing 2	RGPD1 /// RGPD2
Hs:11324	0.768207	0.202831	yes	no	no	122_1	Image:768246	AA424937	null	chr17 (62,231,096-62,237,323)	213093_at	AI471375	chr17:62235503-62237322 (+) // 91.98 // q24.2	protein kinase C, alpha	PRKCA
Hs:33048	-2.57495	-3.14065	yes	yes	no	225_97	Image:845380	AA644099	null	chr7 (86,347,268-86,507,467)	244317_at	BF035563	chr7:86374989-86392908 (-) // 98.15 // q21.12	KIAA1324-like	KIAA1324L
Hs:42919	0.0261133	-0.543601	yes	yes	no	79_22	Image:1507062	AA905224	null	null	NULL	null	null	null	null
Hs:42318	-2.35628	-2.92627	yes	yes	no	37_49	Image:2321113	AI675714	null	chr7 (16,797,961-16,811,133)	209173_at	AF088867	chr7:16798790-16811222 (-) // 98.33 // p21.1	anterior gradient homolog 2 (Xenopus laevis)	AGR2
Hs:37888	1.38165	0.809995	yes	yes	no	359_73	Image:1641230	AI015275	null	chr21 (33,253,066-33,254,740)	NULL	null	null	null	null
Hs:31609	3.00063	2.42402	yes	yes	no	258_96	Image:378243	AA777034	NM_001703	chr1 (31,965,306-32,002,209)	204966_at	NM_001703	chr1:31965305-32002550 (-) // 99.15 // p35.2	brain-specific angiogenesis inhibitor 2	BAI2
Hs:17984	-3.07597	-3.65276	yes	yes	no	104_87	Image:309826	N94616	null	chr6 (112,536,649-112,536,941)	1556935_at	AF085839	chr6:112662068-112662652 (-) // 97.01 // q21	Full length insert cDNA clone YI44E03	---
Hs:26097	-0.375037	-0.955613	yes	yes	no	144_38	Image:41569	R52901	NM_024522	chr1 (31,425,180-31,433,587)	219438_at	NM_024522	chr1:31425179-31433587 (-) // 86.56 // p35.2	Na+/K+ transporting ATPase interacting 1	NKAIN1
Hs:31153	-1.83882	-2.42087	yes	yes	no	281_68	Image:489680	AA099105	null	chr2 (183,497,861-183,611,343)	207738_s_at	NM_013436	chr2:183497862-183611091 (-) // 99.74 // q32.1	NCK-associated protein 1	NCKAP1
Hs:29902	1.868	1.28482	yes	yes	no	188_67	Image:435492	AA701353	null	chr5 (81,636,922-81,649,903)	228816_at	AK022625	chr5:81627065-81650378 (+) // 63.65 // q14.2	hypothetical protein LOC92270	LOC92270
Hs:41862	-2.60537	-3.18884	yes	yes	no	56_21	Image:1947054	AI351769	null	chr1 (107,668,720-107,669,318)	1561014_at	AF087991	chr1:107536507-107537114 (+) // 98.06 // p13.3	Full length insert cDNA clone YX36D02	---
Hs:26959	-0.735847	-1.32404	yes	yes	no	69_39	Image:39336	R51186	null	chr2 (134,679,295-134,681,626)	NULL	null	null	null	null
Hs:44006	1.15122	0.562823	yes	yes	no	295_104	Image:1578897	AA961167	null	null	NULL	null	null	null	null
Hs:50162	-1.95885	-2.54994	yes	yes	no	291_81	Image:1946026	AI341793	NM_019079	chr1 (62,433,124-62,449,806)	NULL	null	null	null	null
Hs:11687	-3.0071	-3.60007	yes	yes	no	194_29	Image:196189	R92281	NM_148923	chr18 (70,071,512-70,110,159)	215726_s_at	M22976	chr18:70071509-70079896 (-) // 99.66 // q22.3	cytochrome b5 type A (microsomal)	CYB5A
Hs:42583	-4.75193	-5.34605	yes	yes	no	72_76	Image:257003	N30237	null	null	NULL	null	null	null	null
Hs:24252	1.75306	1.15869	yes	yes	no	237_64	Image:293651	N69653	null	chrX (38,543,568-38,544,706)	NULL	null	null	null	null
Hs:38090	-1.2912	-1.88567	yes	yes	no	297_46	Image:491180	AA114872	null	chr9 (32,374,654-32,441,145)	207071_s_at	NM_002197	chr9:32374657-32440830 (+) // 99.6 // p21.1	aconitase 1, soluble	ACO1
Hs:37821	-4.12186	-4.71664	yes	yes	no	130_19	Image:1637829	AI002056	null	chr6 (151,978,701-151,979,237)"	220581_at	NM_025059	chr6:151856955-151981166 (+) // 99.11 // q25.1	chromosome 6 open reading frame 97	C6orf97
Hs:11127	-0.0486728	-0.644043	yes	yes	no	344_28	Image:343443	W67323	NM_001008710	chr8 (30,361,486-30,549,276)	207836_s_at	NM_006867	chr8:30361584-30547815 (+) // 79.61 // p12	RNA binding protein with multiple splicing	RBPMS
Hs:15953	-2.11906	-2.71444	yes	yes	no	27_85	Image:488435	AA047443	NM_005578	chr3 (189,960,448-190,075,532)	202821_s_at	AL044018	chr3:189413414-190079261 (+) // 92.91 // q28	LIM domain containing preferred translocation partner in lipoma	LPP
Hs:38212	-5.84495	-6.44054	yes	yes	no	362_19	Image:754106	AA479202	NM_000362	chr22 (31,586,049-31,589,038)	206322_at	NM_003490	chr22:31239304-31732683 (-) // 99.77 // q12.3	synapsin III	SYN3
Hs:12275	1.84671	1.24748	yes	yes	no	208_29	Image:740476	AA478043	NM_002198	chr5 (131,846,679-131,854,333)	202531_at	NM_002198	chr5:131846678-131854326 (-) // 99.46 // q31.1	interferon regulatory factor 1	IRF1
Hs:31561	-2.25661	-2.85691	yes	yes	no	257_42	Image:448218	AA777229	NM_002957	chr9 (136,358,168-136,468,931)	202426_s_at	BE675800	chr9:136358228-136472252 (+) // 97.9 // q34.2	retinoid X receptor, alpha	RXRA
Hs:41084	-1.74556	-2.34598	yes	yes	no	100_21	Image:430857	AA678210	null	chr7 (24,609,778-24,610,232)	205429_s_at	NM_016447	chr7:24579548-24694022 (+) // 93.92 // p15.3	membrane protein, palmitoylated 6 (MAGUK p55 subfamily member 6)	MPP6
Hs:14898	2.59002	1.98929	yes	yes	no	36_85	Image:294018	N64033	null	chr2 (109,966,272-109,970,557)	NULL	null	null	null	null
Hs:43003	1.42017	0.81785	yes	yes	no	76_22	Image:1507313	AA905035	null	chr2 (40,452,555-40,455,013)	211805_s_at	AF108389	chr2:40195896-40510924 (-) // 100.0 // p22.1	solute carrier family 8 (sodium/calcium exchanger), member 1	SLC8A1
Hs:40598	-2.30866	-2.91187	yes	yes	no	319_47	Image:141315	R63816	null	chr7 (93,352,190-93,353,208)	NULL	null	null	null	null
Hs:13347	0.947807	0.337072	yes	yes	no	323_3	Image:135941	R33537	NM_003612	chr15 (72,489,375-72,513,329)	210083_at	AF071542	chr15:72489429-72513312 (-) // 97.76 // q24.1	semaphorin 7A, GPI membrane anchor (John Milton Hagen blood group)	SEMA7A
Hs:39102	0.0858477	-0.525289	yes	yes	no	64_100	Image:2014138	AI361530	NM_001995	chr4 (185,913,744-185,984,209)	201963_at	NM_021122	chr4:185913748-185961675 (-) // 99.83 // q35.1	acyl-CoA synthetase long-chain family member 1	ACSL1
Hs:11463	-1.11265	-1.72417	yes	yes	no	352_82	Image:810761	AA480851	NM_006984	chr13 (95,002,961-95,029,907)	1556687_a_at	BE465772	chr13:95027524-95053298 (+) // 96.86 // q32.1	claudin 10	CLDN10
Hs:37073	-3.06324	-3.67528	yes	yes	no	19_99	Image:1571993	AA932441	NM_003793	chr11 (66,087,512-66,092,622)	203657_s_at	NM_003793	chr11:66087515-66092623 (-) // 97.99 // q13.1	cathepsin F	CTSF
Hs:24988	1.7238	1.11157	yes	yes	no	377_91	Image:593972	AA165116	null	chr14 (64,595,150-64,595,598)	NULL	null	null	null	null
Hs:38289	-2.69521	-3.30789	yes	yes	no	143_46	Image:1652111	AI023924	null	chr3 (188,456,597-188,457,072)	210680_s_at	D17525	chr3:188418635-188492171 (-) // 79.44 // q27.3	mannan-binding lectin serine peptidase 1 (C4/C2 activating component of Ra-reactive factor)	MASP1
Hs:42456	0.670088	0.0543442	yes	yes	no	227_103	Image:2327512	AI674133	null	chr21 (42,178,291-42,219,868)	NULL	null	null	null	null
Hs:36472	0.787863	0.17023	yes	yes	no	360_45	Image:1654978	AI023726	NM_022095	chr20 (44,010,700-44,034,240)	221890_at	NM_022095	chr20:43849327-44033507 (-) // 97.61 // q13.12	zinc finger protein 335	ZNF335
Hs:47302	-1.31032	-1.92799	yes	yes	no	169_52	Image:1759166	AI207302	null	chr8 (89,118,574-89,119,485)	207012_at	U79292	chr8:89120599-89408664 (-) // 97.81 // q21.3	matrix metallopeptidase 16 (membrane-inserted)	MMP16
Hs:41578	-2.41207	-3.03278	yes	yes	no	181_21	Image:1874052	AI339565	NM_030908	chr7 (143,586,664-143,605,296)	1555890_at	BC040701	chr7:143624303-143627332 (+) // 72.69 // q35 /// chr7:143579695-143584259 (-) // 93.85 // q35	olfactory receptor, family 2, subfamily A, member 20 pseudogene /// olfactory receptor, family 2, subfamily A, member 9 pseudogene	OR2A20P /// OR2A9P
Hs:15610	0.831576	0.20931	yes	yes	no	183_58	Image:566474	AA151930	null	null	208777_s_at	AF001212	chr17:27795614-27832024 (+) // 95.66 // q11.2	proteasome (prosome, macropain) 26S subunit, non-ATPase, 11	PSMD11
Hs:23275	-1.58309	-2.20975	yes	yes	no	83_63	Image:611269	AA176506	NM_004100, NM_172105	chr6 (133,604,206-133,892,339)	1561088_at	BC030588	chr6:133604203-133611682 (+) // 98.1 // q23.2	eyes absent homolog 4 (Drosophila)	EYA4
Hs:15293	0.36413	-0.262624	yes	yes	no	16_85	Image:297136	N70440	null	chr17 (62,231,096-62,237,323)	1560074_at	AL119889	chr17:62232847-62233787 (+) // 98.74 // q24.2	protein kinase C, alpha	PRKCA
Hs:33055	-0.237495	-0.866479	yes	yes	no	69_97	Image:453710	AA776304	NM_016445	chr14 (66,923,458-66,948,600)	218644_at	NM_016445	chr14:66923452-66948581 (-) // 96.35 // q23.3	pleckstrin 2	PLEK2
Hs:49011	0.323324	-0.309288	yes	yes	no	331_80	Image:1874945	AI277106	null	null	NULL	null	null	null	null
Hs:38429	-5.92606	-6.56442	yes	yes	no	21_100	Image:813627	AA447737	null	chr7 (134,114,711-134,306,010)	214880_x_at	D90453	chr7:134226698-134304717 (+) // 89.3 // q33	caldesmon 1	CALD1
Hs:45726	1.55026	0.909001	yes	yes	no	45_105	Image:1701472	AI174658	null	chr3 (52,297,650-52,298,658)	242692_at	AI798758	chr3:52297638-52298101 (-) // 77.78 // p21.1	Transcribed locus, strongly similar to NP_660305.2 glycerate kinase [Homo sapiens]	---
Hs:29014	2.76615	2.12391	yes	yes	yes	171_94	Image:739457	AA477250	null	chr2 (108,865,079-108,868,363)	230339_at	AU152965	chr2:108865078-108868372 (+) // 78.32 // q13	Coiled-coil domain containing 138	CCDC138
Hs:17208	0.0156573	-0.630575	yes	yes	yes	244_86	Image:270645	N29585	null	chr10 (310,130-317,259)	1565681_s_at	N42910	chr10:312711-314787 (-) // 91.97 // p15.3	DIP2 disco-interacting protein 2 homolog C (Drosophila)	DIP2C
Hs:10737	-2.07927	-2.73503	yes	yes	yes	144_28	Image:190732	H38650	null	chr1 (9,019,594-9,052,257)	204429_s_at	BE560461	chr1:9019591-9054872 (-) // 98.46 // p36.23	solute carrier family 2 (facilitated glucose/fructose transporter), member 5	SLC2A5
Hs:48988	0.857762	0.199281	yes	yes	yes	363_107	Image:1869490	AI264248	null	chr2 (128,102,383-128,111,770)	235383_at	AA552060	chr2:128109845-128111770 (+) // 98.11 // q14.3	myosin VIIB	MYO7B
Hs:44420	1.19615	0.534154	yes	yes	yes	107_50	Image:1628725	AI014595	null	chr1 (226,946,104-226,947,276)	223168_at	AL096776	chr1:226937874-226949039 (+) // 97.53 // q42.13	ras homolog gene family, member U	RHOU
Hs:35491	-0.45073	-1.11446	yes	yes	yes	82_44	Image:1420652	AA829538	null	chr19 (52,697,590-52,698,062)	206491_s_at	NM_003827	chr19:52682708-52710079 (-) // 98.05 // q13.32	N-ethylmaleimide-sensitive factor attachment protein, alpha	NAPA
Hs:28638	0.223876	-0.440025	yes	yes	yes	39_94	Image:220069	H85437	null	null	225330_at	AL044092	chr15:97323222-97325282 (+) // 89.16 // q26.3	insulin-like growth factor 1 receptor	IGF1R
Hs:14867	2.52788	1.85882	yes	yes	yes	199_31	Image:296640	N73991	null	chr2 (109,966,272-109,970,557)	235597_s_at	AU157274	chr2:87094054-87094612 (+) // 73.31 // p11.2 /// chr2:87836591-87837152 (-) // 73.31 // p11.2 /// chr2:106372939-106373485 (-) // 72.42 // q12.2 /// chr6:161051248-161051795 (-) // 72.6 // q26	RANBP2-like and GRIP domain containing 1 /// RANBP2-like and GRIP domain containing 2	RGPD1 /// RGPD2
Hs:32577	-2.36371	-3.03592	yes	yes	yes	152_96	Image:25063	R38946	null	chrX (19,934,673-19,935,126)	228262_at	AW237462	chrX:19934905-19936189 (-) // 97.49 // p22.12	MAP7 domain containing 2	MAP7D2
Hs:38638	-2.06798	-2.74545	yes	yes	yes	179_73	Image:1713122	AI126365	NM_000916	chr3 (8,768,983-8,786,300)	206825_at	NM_000916	chr3:8768557-8786300 (-) // 54.53 // p25.3	oxytocin receptor	OXTR
Hs:22936	-2.14554	-2.82313	yes	yes	no	367_36	Image:340806	W56793	null	chr5 (80,567,334-80,633,098)	NULL	null	null	null	null
Hs:11125	1.54682	0.869033	yes	yes	yes	280_28	Image:230100	H78788	null	chr2 (87,057,307-87,066,305)	235597_s_at	AU157274	chr2:87094054-87094612 (+) // 73.31 // p11.2 /// chr2:87836591-87837152 (-) // 73.31 // p11.2 /// chr2:106372939-106373485 (-) // 72.42 // q12.2 /// chr6:161051248-161051795 (-) // 72.6 // q26	RANBP2-like and GRIP domain containing 1 /// RANBP2-like and GRIP domain containing 2	RGPD1 /// RGPD2
Hs:10468	-1.40724	-2.08672	yes	yes	yes	361_1	Image:811096	AA485668	null	chr17 (71,229,111-71,265,500)	204989_s_at	BF305661	chr17:71229171-71265494 (+) // 95.79 // q25.1	integrin, beta 4	ITGB4
Hs:33841	2.53968	1.8576	yes	yes	yes	273_70	Image:26294	R20625	null	chr14 (99,601,526-99,680,656)	227232_at	T58044	chr14:99620774-99676205 (+) // 78.37 // q32.2	Enah/Vasp-like	EVL
Hs:33617	-1.1375	-1.81974	yes	yes	no	11_97	Image:745532	AA626244	null	chr8 (79,750,352-79,825,059)	1560197_at	BC035905	chr8:79740914-79742910 (+) // 86.19 // q21.12	chromosome 8 open reading frame 70	C8orf70
Hs:17721	2.42978	1.74577	yes	yes	yes	133_60	Image:359641	AA010868	NM_018130	chr3 (72,881,120-72,980,288)	NULL	null	null	null	null
Hs:13732	-1.05488	-1.74473	yes	yes	yes	363_3	Image:144852	R78527	NM_016297	chr2 (70,338,762-70,360,420)	203803_at	N45309	chr2:70338746-70360620 (+) // 72.86 // p14	prenylcysteine oxidase 1	PCYOX1
Hs:49939	-2.84717	-3.54232	yes	yes	yes	65_108	Image:1915982	AI311125	null	chr9 (131,291,200-131,310,123)	NULL	null	null	null	null
Hs:16467	0.965168	0.26948	yes	yes	yes	324_59	Image:502012	AA128162	NM_148975	chr11 (59,804,715-59,833,017)	224357_s_at	AF237912	chr11:59816271-59833020 (+) // 90.92 // q12.2	membrane-spanning 4-domains, subfamily A, member 4	MS4A4A
Hs:15586	0.689019	-0.00826965	yes	yes	yes	183_85	Image:417226	W87741	NM_002467	chr8 (128,817,498-128,822,853)	202431_s_at	NM_002467	chr8:128817511-128822629 (+) // 98.54 // q24.21	v-myc myelocytomatosis viral oncogene homolog (avian)	MYC
Hs:10937	0.475188	-0.238981	yes	yes	yes	18_1	Image:204148	H55921	NM_004586	chrX (20,081,794-20,195,072)	203843_at	AA906056	chrX:20081672-20194671 (-) // 92.45 // p22.12	ribosomal protein S6 kinase, 90kDa, polypeptide 3	RPS6KA3
Hs:10637	-4.00873	-4.72291	yes	yes	yes	15_28	Image:768370	AA495846	NM_001453	chr6 (1,557,418-1,559,133)	1553613_s_at	NM_001453	chr6:1555679-1557418 (+) // 86.0 // p25.3	forkhead box C1	FOXC1
Hs:14475	-2.89954	-3.62762	yes	yes	yes	347_30	Image:136409	R33218	NM_018704	chr1 (112,756,304-112,803,737)	NULL	null	null	null	null
Hs:44601	2.15244	1.42195	yes	yes	yes	149_77	Image:1647470	AI038433	null	chr2 (108,483,310-108,483,953)	NULL	null	null	null	null
Hs:29988	-1.04234	-1.77451	yes	yes	yes	229_95	Image:450268	AA703582	null	chr9 (107,194,533-107,195,058)	228485_s_at	AW165999	chr9:107167676-107240606 (+) // 97.28 // q31.1	solute carrier family 44, member 1	SLC44A1
Hs:18530	-1.72483	-2.46132	yes	yes	yes	305_6	Image:857264	AA669689	NM_002395	chr6 (83,977,976-84,197,499)	204058_at	AL049699	chr6:83976830-84197506 (-) // 96.8 // q14.2	malic enzyme 1, NADP(+)-dependent, cytosolic	ME1
Hs:38911	1.87836	1.13976	yes	yes	yes	94_100	Image:1881815	AI290905	NM_001248	chr3 (40,403,687-40,445,100)	1555118_at	BC029869	chr3:40404537-40441493 (+) // 97.8 // p22.1	ectonucleoside triphosphate diphosphohydrolase 3	ENTPD3
Hs:41055	-2.5066	-3.25417	yes	yes	yes	328_75	Image:361931	AA001412	null	null	NULL	null	null	null	null
Hs:46161	-1.97147	-2.71967	yes	yes	yes	149_51	Image:1714689	AI128422	null	chr3 (30,021,839-30,026,489)	NULL	null	null	null	null
Hs:41976	-1.3053	-2.06832	yes	yes	yes	250_102	Image:1660645	AI082714	NM_000783	chr10 (94,823,657-94,827,631)	206424_at	NM_000783	chr10:94823656-94827242 (+) // 95.81 // q23.33	cytochrome P450, family 26, subfamily A, polypeptide 1	CYP26A1
Hs:34517	-0.379446	-1.14542	yes	yes	yes	32_70	Image:384670	AA709333	null	chr4 (185,175,846-185,181,672)	226822_at	AL512713	chr4:185178314-185181673 (+) // 99.38 // q35.1	storkhead box 2	STOX2
Hs:30939	1.5834	0.804656	yes	yes	yes	339_95	Image:712957	AA282495	null	chr14 (105,896,820-105,897,564)	209374_s_at	BC001872	chr14:105391366-105901096 (-) // 96.49 // q32.33	immunoglobulin heavy constant mu	IGHM
Hs:29994	3.22286	2.43247	yes	yes	yes	33_68	Image:454232	AA677224	null	chr2 (86,998,249-87,094,610)	235597_s_at	AU157274	chr2:87094054-87094612 (+) // 73.31 // p11.2 /// chr2:87836591-87837152 (-) // 73.31 // p11.2 /// chr2:106372939-106373485 (-) // 72.42 // q12.2 /// chr6:161051248-161051795 (-) // 72.6 // q26	RANBP2-like and GRIP domain containing 1 /// RANBP2-like and GRIP domain containing 2	RGPD1 /// RGPD2
Hs:11506	-6.89146	-7.6927	yes	yes	yes	192_28	Image:23185	T77595	null	chr9 (116,822,618-116,920,260)	201645_at	NM_002160	chr9:116822633-116920260 (-) // 99.26 // q33.1	tenascin C (hexabrachion)	TNC
Hs:38701	-3.70627	-4.5207	yes	yes	yes	279_19	Image:1534700	AA918646	null	chr11 (94,502,398-94,505,459)	212573_at	AF131747	chr11:94462670-94505457 (+) // 97.92 // q21	endonuclease domain containing 1	ENDOD1
Hs:17977	-0.0465962	-0.869562	yes	yes	yes	260_87	Image:310138	N98485	NM_001452	chr6 (1,335,068-1,340,831)	206377_at	NM_001452	chr6:1335067-1340831 (+) // 86.69 // p25.3	forkhead box F2	FOXF2
Hs:14563	0.264003	-0.578639	yes	yes	yes	92_30	Image:682555	AA256532	null	null	203627_at	AI830698	chr15:97010284-97320622 (+) // 97.53 // q26.3	insulin-like growth factor 1 receptor	IGF1R
Hs:28527	2.11607	1.25039	yes	yes	yes	325_13	Image:362251	AA001199	null	chr15 (97,389,296-97,391,805)	215679_at	AL109706	chr15:97389295-97391802 (+) // 83.45 // q26.3	MRNA full length insert cDNA clone EUROIMAGE 362430	---
Hs:37924	2.39308	1.50279	yes	yes	yes	355_19	Image:1641282	AI016258	NM_144978	chr2 (108,769,651-108,859,279)	235644_at	BF213953	chr2:108798826-108859609 (+) // 99.79 // q13	coiled-coil domain containing 138	CCDC138
Hs:14770	2.20225	1.30634	yes	yes	yes	166_31	Image:203390	H54812	null	chr2 (106,411,523-106,412,210)	201713_s_at	D42063	chr2:108702368-108766992 (+) // 99.96 // q13	RAN binding protein 2	RANBP2
Hs:40231	-0.651802	-1.54956	yes	yes	yes	87_20	Image:1503971	AA904677	null	chr3 (99,001,227-99,003,224)	235320_at	AL138043	chr3:99001619-99002776 (+) // 63.88 // q11.2	ADP-ribosylation factor-like 6	ARL6
Hs:47765	-0.536074	-1.43403	yes	yes	yes	22_79	Image:1842861	AI221925	null	chr9 (115,265,831-115,344,174)	203823_at	NM_021106	chr9:115382990-115399838 (+) // 96.47 // q32	regulator of G-protein signaling 3	RGS3
Hs:24987	3.93848	3.04044	yes	yes	yes	345_91	Image:299347	N70654	null	chr8 (130,297,908-130,322,678)	NULL	null	null	null	null
Hs:18327	-1.64742	-2.54563	yes	yes	yes	335_33	Image:282779	N50114	NM_018440	chr8 (82,048,957-82,068,121)	225626_at	AK000680	chr8:82046032-82068099 (-) // 98.76 // q21.13	phosphoprotein associated with glycosphingolipid microdomains 1	PAG1
Hs:16823	1.93492	1.02833	yes	yes	yes	204_86	Image:491460	AA150443	NM_018384	chr7 (150,065,384-150,071,669)	64064_at	AI435089	chr7:150070514-150071667 (+) // 85.34 // q36.1	GTPase, IMAP family member 5	GIMAP5
Hs:38912	2.93403	2.02522	yes	yes	yes	126_100	Image:1950782	AI336342	NM_001764	chr1 (156,564,403-156,567,882)	206749_at	NM_001764	chr1:156564402-156567882 (-) // 94.59 // q23.1	CD1b molecule	CD1B
Hs:24788	-2.06994	-2.9991	yes	yes	yes	115_91	Image:140128	R65998	null	chr4 (184,476,241-184,478,315)	222738_at	BE890365	chr4:184440753-184476964 (+) // 98.76 // q35.1	WW and C2 domain containing 2	WWC2
Hs:38229	-2.8572	-3.79101	yes	yes	yes	139_100	Image:1650304	AI022613	NM_014715	chr11 (128,343,052-128,399,222)	203431_s_at	NM_014715	chr11:128343051-128399219 (-) // 99.98 // q24.3	Rho GTPase-activating protein	RICS
Hs:25984	2.02832	1.09278	yes	yes	yes	367_65	Image:754033	AA479063	NM_020347	chr3 (45,840,450-45,858,611)	218437_s_at	NM_020347	chr3:45840449-45858611 (-) // 98.97 // p21.31	leucine zipper transcription factor-like 1	LZTFL1
Hs:15683	3.55237	2.61431	yes	yes	yes	216_85	Image:308415	N93797	null	chr3 (135,996,944-136,461,995)	230425_at	AI674183	chr3:136461542-136461995 (+) // 98.48 // q22.2	EPH receptor B1	EPHB1
Hs:10392	-2.63228	-3.5831	yes	yes	yes	233_82	Image:768561	AA425102	NM_002982	chr17 (29,606,409-29,608,313)	216598_s_at	S69738	chr17:29606450-29608266 (+) // 94.1 // q12	chemokine (C-C motif) ligand 2	CCL2
Hs:10447	-1.47668	-2.43299	yes	yes	yes	77_28	Image:265060	N20798	null	chr4 (55,218,863-55,301,636)	205051_s_at	NM_000222	chr4:55218917-55301612 (+) // 97.23 // q12	v-kit Hardy-Zuckerman 4 feline sarcoma viral oncogene homolog	KIT
Hs:17618	0.790496	-0.199069	yes	yes	yes	316_59	Image:490060	AA136060	null	chr10 (92,912,755-92,977,696)	227935_s_at	AA522681	chr10:92970350-92977966 (+) // 72.97 // q23.32	polycomb group ring finger 5	PCGF5
Hs:12220	-3.72334	-4.71699	yes	yes	yes	364_83	Image:814595	AA480906	null	chr20 (45,271,263-45,272,228)	209049_s_at	BC001004	chr20:45271519-45272504 (-) // 94.31 // q13.12	zinc finger, MYND-type containing 8	ZMYND8
Hs:41588	-0.684469	-1.68072	yes	yes	yes	114_102	Image:80344	T65739	null	chr5 (35,913,238-35,915,470)	226218_at	BE217880	chr5:35913934-35915462 (+) // 80.87 // p13.2	interleukin 7 receptor	IL7R
Hs:38043	-0.664086	-1.67531	yes	yes	yes	329_100	Image:1642069	AI018034	null	chr15 (81,306,886-81,308,991)	NULL	null	null	null	null
Hs:22576	-3.20662	-4.25712	yes	yes	yes	359_9	Image:285636	N66472	null	chr3 (64,574,419-64,574,572)	233785_at	AB037733	chr3:64510864-64647326 (-) // 91.6 // p14.1	ADAM metallopeptidase with thrombospondin type 1 motif, 9	ADAMTS9
Hs:42455	3.56255	2.44148	yes	yes	yes	195_103	Image:2308956	AI654630	null	chr14 (105,899,369-105,900,883)	209374_s_at	BC001872	chr14:105391366-105901096 (-) // 96.49 // q32.33	immunoglobulin heavy constant mu	IGHM
Hs:38808	-0.677793	-1.82767	yes	yes	yes	249_100	Image:1928791	AI313387	NM_001993	chr1 (94,767,461-94,779,903)	204363_at	NM_001993	chr1:94767460-94779903 (-) // 84.35 // p21.3	coagulation factor III (thromboplastin, tissue factor)	F3
Hs:49214	2.42336	1.24384	yes	yes	yes	309_80	Image:1895228	AI298324	null	chr2 (144,437,526-144,437,943)	219770_at	NM_024659	chr2:144420052-144481548 (-) // 99.89 // q22.2	glycosyltransferase-like domain containing 1	GTDC1
Hs:48987	1.659	0.383019	yes	yes	yes	331_107	Image:1862427	AI054393	null	chr19 (21,477,315-21,477,879)	231470_at	BE138486	chr19:21477357-21477875 (+) // 16.34 // p12	Transcribed locus	---
Hs:28472	0.854653	-0.672843	yes	yes	yes	101_67	Image:222454	H84077	NM_007261	chr17 (69,974,152-69,992,508)	217072_at	AF161346	chr17:69974391-69992526 (-) // 89.26 // q25.1	CD300a molecule	CD300A
Hs:25126	-3.77225	-5.38871	yes	yes	yes	186_37	Image:251514	H96597	null	chr19 (18,228,909-18,237,311)	232433_at	AB051470	chr19:18228908-18234428 (+) // 99.6 // p13.11	KIAA1683	KIAA1683
Hs:24466	2.16114	0.30799	yes	yes	yes	175_37	Image:195841	R92199	null	chr2 (135,544,388-135,545,573)	212932_at	AK022494	chr2:135526324-135643539 (+) // 99.89 // q21.3	RAB3 GTPase activating protein subunit 1 (catalytic)	RAB3GAP1
Hs:31607	2.91663	0.996348	yes	yes	yes	194_96	Image:52120	H23561	null	chr12 (112,018,704-112,019,272)	1559618_at	BQ188678	chr12:112012639-112014766 (+) // 59.32 // q24.13	hypothetical protein LOC100129447	LOC100129447
Hs:24465	4.27518	1.90635	yes	yes	yes	143_37	Image:121633	T97599	NM_004416	chr12 (111,980,045-112,020,216)	227336_at	AW576405	chr12:111979877-112020213 (+) // 91.88 // q24.13	deltex homolog 1 (Drosophila)	DTX1

## Sheet: TMDvsTMG
ID	log2 TMD	log2 TMG	10%FDR	5%FDR	1%FDR	R_C	CloneName	GB.	refseq_acc	Chr_PhyMap	Affy_probe	Representative Public ID	Alignments	Gene Title	Gene Symbol
Hs:15763	-6.93159	-4.65502	yes	yes	yes	89_85	Image:256820	N26285	null	chr2 (216,000,966-216,004,264)	212464_s_at	X02761	chr2:215933832-216008690 (-) // 98.88 // q35	fibronectin 1	FN1
Hs:15875	-5.71734	-3.73915	yes	yes	yes	222_85	Image:148800	H13424	null	chr8 (15,561,390-15,666,526)	209228_x_at	U42349	chr8:15442162-15666174 (+) // 94.41 // p22	tumor suppressor candidate 3	TUSC3
Hs:48486	-5.26237	-3.3536	yes	yes	yes	37_26	Image:1857873	AI246160	null	chr7 (20,417,320-20,422,040)	NULL	null	null	null	null
Hs:41917	-4.32992	-2.52526	yes	yes	yes	285_75	Image:2075006	AI538525	null	chr5 (56,212,708-56,213,643)	214786_at	AA361361	chr5:56147215-56226011 (+) // 99.06 // q11.2	mitogen-activated protein kinase kinase kinase 1	MAP3K1
Hs:38221	-8.93582	-7.15948	yes	yes	yes	270_19	Image:242594	H94956	null	chr11 (5,225,887-5,232,451)	204419_x_at	NM_000184	chr11:5230996-5232587 (-) // 99.83 // p15.4 /// chr11:5226077-5227663 (-) // 99.32 // p15.4	hemoglobin, gamma A /// hemoglobin, gamma G	HBG1 /// HBG2
Hs:48427	-4.31795	-2.65479	yes	yes	yes	65_80	Image:1855229	AI286159	null	chr1 (9,611,112-9,612,042)	NULL	null	null	null	null
Hs:30075	-4.96628	-3.31437	yes	yes	yes	322_95	Image:435957	AA701978	null	chr3 (192,593,222-192,599,157)	226713_at	AI247881	chr3:192597649-192599152 (+) // 98.21 // q28	coiled-coil domain containing 50	CCDC50
Hs:18683	-6.57334	-4.94122	yes	yes	yes	215_60	Image:291448	N67770	null	chr12 (54,634,157-54,646,083)	209848_s_at	U01874	chr12:54634240-54646062 (-) // 96.35 // q13.2	silver homolog (mouse)	SILV
Hs:12533	-3.15108	-1.56529	yes	yes	yes	23_56	Image:530814	AA070226	null	chr5 (42,792,677-42,838,297)	201427_s_at	NM_005410	chr5:42835746-42847717 (-) // 98.58 // p12	selenoprotein P, plasma, 1	SEPP1
Hs:18754	-2.84903	-1.34492	yes	yes	yes	184_87	Image:250654	H95960	null	chr5 (151,021,212-151,046,710)	212667_at	AL575922	chr5:151021200-151023347 (-) // 66.94 // q33.1	secreted protein, acidic, cysteine-rich (osteonectin)	SPARC
Hs:31204	-6.08048	-4.59355	yes	yes	yes	377_14	Image:1568391	AA953747	NM_005032	chrX (114,750,786-114,791,225)	201215_at	NM_005032	chrX:114701764-114791246 (+) // 99.87 // q23	plastin 3 (T isoform)	PLS3
Hs:43347	-1.33123	0.140118	yes	yes	yes	340_76	Image:1543238	AA917968	NM_018699	chr4 (121,835,380-122,063,463)	1569508_at	BC030136	chr4:122062546-122064208 (+) // 93.57 // q27	PR domain containing 5	PRDM5
Hs:24238	-3.82573	-2.40842	yes	yes	yes	169_64	Image:731127	AA417319	NM_033331	chr9 (98,304,205-98,369,357)	221555_x_at	AU145941	chr9:98302217-98421933 (-) // 97.08 // q22.33	CDC14 cell division cycle 14 homolog B (S. cerevisiae) /// CDC14 cell division cycle 14 homolog C (S. cerevisiae)	CDC14B /// CDC14C
Hs:42259	-4.3607	-2.9685	yes	yes	yes	65_103	Image:2298080	AI635989	NM_003937	chr2 (143,351,689-143,516,344)	217388_s_at	D55639	chr2:143513697-143516350 (+) // 57.9 // q22.2	kynureninase (L-kynurenine hydrolase)	KYNU
Hs:32573	-5.01518	-3.62915	yes	yes	yes	24_96	Image:24958	R38943	null	null	225459_at	AU157155	chr11:94244825-94249483 (+) // 86.17 // q21	angiomotin like 1	AMOTL1
Hs:28039	-3.49427	-2.11254	yes	yes	yes	88_12	Image:129589	R16541	null	chr18 (27,425,834-27,427,564)	209660_at	AF162690	chr18:27425858-27432693 (+) // 100.0 // q12.1	transthyretin (prealbumin, amyloidosis type I)	TTR
Hs:31454	-5.03839	-3.71209	yes	yes	yes	320_68	Image:1636447	AA999901	NM_004126	chr7 (93,389,035-93,393,760)	204115_at	NM_004126	chr7:93389294-93393757 (+) // 97.43 // q21.3	guanine nucleotide binding protein (G protein), gamma 11	GNG11
Hs:19472	-0.676184	0.643334	yes	yes	yes	103_34	Image:433666	AA699317	NM_014248	chr22 (39,677,331-39,698,628)	218117_at	NM_014248	chr22:39677343-39698612 (+) // 99.61 // q13.2	ring-box 1	RBX1
Hs:14612	-2.99806	-1.68952	yes	yes	yes	97_85	Image:296498	W00987	null	chr21 (46,381,124-46,399,909)	223979_x_at	AF289022	chr21:46380609-46399909 (-) // 98.05 // q22.3	formiminotransferase cyclodeaminase	FTCD
Hs:17984	-4.00854	-2.71225	yes	yes	yes	104_87	Image:309826	N94616	null	chr6 (112,536,649-112,536,941)	1556935_at	AF085839	chr6:112662068-112662652 (-) // 97.01 // q21	Full length insert cDNA clone YI44E03	---
Hs:38909	-0.989554	0.302314	yes	yes	yes	30_100	Image:1881595	AI290660	NM_006015, NM_018450	chr1 (26,895,112-26,981,182)	207591_s_at	NM_006015	chr1:26928457-26973979 (+) // 96.93 // p36.11	AT rich interactive domain 1A (SWI-like)	ARID1A
Hs:19629	1.23014	2.50455	yes	yes	yes	137_61	Image:83029	T67807	null	chr3_random (67,685-68,136)	214307_at	AI478172	chr3_random:59672-68135 (+) // 84.71 // /// chr3:121834869-121843333 (-) // 84.57 // q13.33	homogentisate 1,2-dioxygenase (homogentisate oxidase) /// similar to homogentisate 1,2-dioxygenase	HGD /// LOC100132552
Hs:25542	-6.24047	-4.96643	yes	yes	yes	38_11	Image:752625	AA419608	null	chr8 (17,469,997-17,470,909)	207626_s_at	NM_003046	chr8:17440682-17466945 (+) // 97.76 // p22	solute carrier family 7 (cationic amino acid transporter, y+ system), member 2	SLC7A2
Hs:25967	-3.61254	-2.34098	yes	yes	yes	203_65	Image:666061	AA193405	NM_001401, NM_057159	chr9 (112,675,380-112,840,145)	204037_at	BF055366	chr9:112675363-112840186 (-) // 87.27 // q31.3	lysophosphatidic acid receptor 1	LPAR1
Hs:42493	-4.22621	-2.97907	yes	yes	yes	263_76	Image:248829	H80737	null	chr5 (121,426,785-121,427,863)	NULL	null	null	null	null
Hs:26701	0.190664	1.43199	yes	yes	yes	286_11	Image:796623	AA461460	null	chr6 (49,556,637-49,568,772)	219294_at	NM_018132	chr6:49556636-49568772 (+) // 99.92 // p12.3	centromere protein Q	CENPQ
Hs:22933	-2.73662	-1.50718	yes	yes	yes	271_36	Image:302766	N90744	null	chr18 (10,660,245-10,667,820)	222908_at	AW269818	chr18:10660243-10687814 (-) // 97.7 // p11.22	family with sequence similarity 38, member B	FAM38B
Hs:34894	-3.76289	-2.5438	yes	yes	yes	164_71	Image:471707	AA035580	NM_006366	chr6 (17,501,715-17,665,987)	212551_at	NM_006366	chr6:17501714-17665992 (+) // 96.69 // p22.3	CAP, adenylate cyclase-associated protein, 2 (yeast)	CAP2
Hs:19797	-3.18319	-1.9752	yes	yes	yes	139_88	Image:814798	AA455235	NM_000693	chr15 (99,237,580-99,274,351)	238162_at	AI039329	chr15:99276454-99276946 (+) // 98.8 // q26.3	CDNA clone IMAGE:5450631	---
Hs:26522	-6.14054	-4.95005	yes	yes	yes	313_92	Image:785537	AA450353	NM_018712	chr11 (106,967,284-107,042,714)	NULL	null	null	null	null
Hs:42708	-4.01344	-2.82767	yes	yes	yes	237_49	Image:1470128	AA865547	null	chr11 (121,465,023-121,556,535)	225381_at	AW162210	chr11:121465027-121476398 (-) // 86.51 // q24.1	hypothetical gene supported by BX647608	LOC399959
Hs:13520	-5.07425	-3.92206	yes	yes	yes	109_30	Image:142139	R69163	NM_016224	chr6 (158,164,282-158,286,097)	223027_at	BF972871	chr6:158164283-158285769 (+) // 98.01 // q25.3	sorting nexin 9	SNX9
Hs:34127	-3.92059	-2.77245	yes	yes	yes	212_70	Image:155227	R69522	null	chr18 (50,708,406-50,713,733)	228708_at	BF438386	chr18:50711175-50713745 (+) // 95.69 // q21.2	RAB27B, member RAS oncogene family	RAB27B
Hs:19580	-4.66883	-3.52264	yes	yes	yes	100_7	Image:730002	AA416952	null	chr5 (96,103,687-96,110,175)	1564010_at	AK026822	chr5:96139109-96141281 (+) // 20.54 // q15	Calpastatin	CAST
Hs:24659	-5.10311	-3.96438	yes	yes	yes	213_37	Image:1049343	AA620877	null	chr18 (8,148,913-8,149,317)	1555578_at	BC029442	chr18:8396398-8396950 (+) // 46.35 // p11.23 /// chr7:150044622-150048539 (+) // 51.13 // q36.1	protein tyrosine phosphatase, receptor type, M	PTPRM
Hs:26407	-0.45207	0.67436	yes	yes	yes	87_11	Image:812957	AA464596	null	chr3 (78,781,415-78,781,832)	1558714_at	BC043430	chr3:79052491-79054326 (-) // 56.71 // p12.3	CDNA clone IMAGE:5294683	---
Hs:28682	0.139805	1.23369	yes	yes	yes	291_40	Image:221212	H91845	null	chr1 (42,920,683-42,940,713)	NULL	null	null	null	null
Hs:31482	-2.95063	-1.85898	yes	yes	yes	60_14	Image:1636606	AI000188	NM_001074	chr4 (69,996,814-70,013,293)	NULL	null	null	null	null
Hs:38521	0.566022	1.6518	yes	yes	yes	274_100	Image:898178	AA598555	NM_002829	chr9 (111,180,339-111,265,558)	NULL	null	null	null	null
Hs:38106	-2.07789	-0.997841	yes	yes	yes	41_19	Image:32493	R43483	NM_000210	chr2 (173,000,616-173,079,248)	NULL	null	null	null	null
Hs:35607	-0.0563516	0.989956	yes	yes	yes	343_44	Image:1435649	AA858187	null	chr4 (78,859,074-78,860,293)	1553266_at	NM_144571	chr4:78866182-78959546 (-) // 99.94 // q21.1	CCR4-NOT transcription complex, subunit 6-like	CNOT6L
Hs:38276	-5.64197	-4.60049	yes	yes	yes	107_46	Image:137437	R38064	NM_002310	chr5 (38,515,647-38,520,792)	1559986_at	BC038371	chr5:38592627-38644714 (+) // 70.42 // p13.1	CDNA clone IMAGE:4829282	---
Hs:12226	-4.95678	-3.91894	yes	yes	yes	176_83	Image:897956	AA598817	NM_006115	chr22 (21,220,124-21,231,696)	211655_at	D01059	chr22:21060369-21578968 (+) // 95.91 // q11.22	Immunoglobulin lambda joining 3	IGL@
Hs:35746	-3.1453	-2.11058	yes	yes	yes	189_98	Image:1473146	AA873234	NM_032932	chr17 (26,874,714-26,886,410)	225739_at	BF064276	chr17:26874648-26885808 (+) // 84.09 // q11.2	RAB11 family interacting protein 4 (class II)	RAB11FIP4
Hs:35444	-5.51417	-4.48762	yes	yes	yes	114_98	Image:1457276	AA911832	null	chr12 (12,958,326-12,962,272)	212444_at	AA156240	chr12:12959250-13082801 (+) // 74.73 // p13.1	CDNA clone IMAGE:6025865	---
Hs:15571	-4.66861	-3.64481	yes	yes	yes	83_85	Image:143169	R73672	null	chr8 (29,246,499-29,248,671)	226034_at	BE222344	chr8:29246500-29248601 (-) // 91.62 // p21.1	Homo sapiens, clone IMAGE:3881549, mRNA	---
Hs:32359	-6.35319	-5.33118	yes	yes	yes	85_15	Image:50920	H19322	null	chr3 (142,648,281-142,650,236)	225512_at	AI005245	chr3:142648027-142650440 (+) // 99.14 // q23	zinc finger and BTB domain containing 38	ZBTB38
Hs:16065	-3.794	-2.77545	yes	yes	yes	160_85	Image:416567	W86431	null	chr14 (94,117,564-94,129,185)	209443_at	J02639	chr14:94123433-94129165 (+) // 85.99 // q32.13	serpin peptidase inhibitor, clade A (alpha-1 antiproteinase, antitrypsin), member 5	SERPINA5
Hs:25629	-3.42653	-2.41498	yes	yes	yes	131_11	Image:813730	AA453783	NM_052886	chr8 (120,289,814-120,327,078)	224650_at	AL117612	chr8:120289810-120327092 (+) // 87.93 // q24.12	mal, T-cell differentiation protein 2	MAL2
Hs:33618	-2.53067	-1.52434	yes	yes	yes	43_97	Image:753382	AA410255	null	chr6 (131,190,008-131,199,967)	230716_at	AI935557	chr6:131190258-131198122 (+) // 97.73 // q23.1	hypothetical LOC285733	LOC285733
Hs:12233	1.18933	2.1945	yes	yes	yes	12_56	Image:786672	AA451891	null	chr7 (22,124,438-22,125,507)	NULL	null	null	null	null
Hs:46161	-3.4821	-2.4785	yes	yes	yes	149_51	Image:1714689	AI128422	null	chr3 (30,021,839-30,026,489)	NULL	null	null	null	null
Hs:24675	-2.30117	-1.29835	yes	yes	yes	337_10	Image:258118	N27108	null	null	NULL	null	null	null	null
Hs:12178	-0.937112	0.0630336	yes	yes	yes	175_29	Image:75415	T57556	null	chr5 (130,522,881-130,528,892)	1555960_at	AK054976	chr5:130522876-130525635 (-) // 58.23 // q31.1	histidine triad nucleotide binding protein 1	HINT1
Hs:14088	-3.79007	-2.79184	yes	yes	yes	243_30	Image:124137	R01359	null	chr18 (54,216,905-54,218,294)	NULL	null	null	null	null
Hs:38082	-6.77087	-5.77706	yes	yes	yes	41_46	Image:489201	AA056693	null	chr1 (56,733,023-56,817,845)	212226_s_at	AA628586	chr1:56733020-56755266 (-) // 95.75 // p32.2	phosphatidic acid phosphatase type 2B	PPAP2B
Hs:10564	-2.72342	-1.73406	yes	yes	yes	362_1	Image:292219	N62462	null	chr4 (110,904,477-110,905,082)	1555564_a_at	BC020718	chr4:110881302-110942645 (-) // 96.0 // q25	complement factor I	CFI
Hs:37950	-3.27745	-2.29162	yes	yes	yes	40_100	Image:1635958	AI017663	NM_000950	chrX (37,198,128-37,200,088)	1566779_at	AL359566	chrX:37093794-37095685 (-) // 74.25 // p21.1	MRNA; cDNA DKFZp547C083 (from clone DKFZp547C083)	---
Hs:36541	-3.16995	-2.18691	yes	yes	yes	269_72	Image:1555201	AA931411	null	chr5 (72,287,655-72,422,107)	228220_at	AI627666	chr5:72421594-72422105 (+) // 95.34 // q13.2	FCH domain only 2	FCHO2
Hs:29401	-3.66828	-2.68558	yes	yes	yes	275_94	Image:258404	N25883	null	chr12 (83,798,762-83,799,643)	240419_at	N25883	chr12:83798758-83799191 (-) // 25.51 // q21.31	solute carrier family 6, member 15	SLC6A15
Hs:38594	-6.49468	-5.51689	yes	yes	yes	306_19	Image:1703455	AI161252	NM_001401, NM_057159	chr9 (112,675,380-112,840,145)	204036_at	AW269335	chr9:112675363-112840186 (-) // 87.27 // q31.3	lysophosphatidic acid receptor 1	LPAR1
Hs:42622	-4.27337	-3.29845	yes	yes	yes	164_22	Image:1597854	AA961401	null	chr18 (51,040,560-51,045,477)	212385_at	AU118026	chr18:51040982-51045500 (-) // 97.05 // q21.2	transcription factor 4	TCF4
Hs:35592	-4.73807	-3.76327	yes	yes	yes	243_44	Image:1460847	AA889813	null	chr18 (5,421,211-5,530,378)	206710_s_at	NM_012307	chr18:5382844-5533968 (-) // 96.62 // p11.31	erythrocyte membrane protein band 4.1-like 3	EPB41L3
Hs:44864	-4.13075	-3.16159	yes	yes	yes	120_104	Image:1646220	AI028456	NM_020779	chr2 (19,976,484-20,053,364)	226889_at	AU151732	chr2:19973504-20023840 (-) // 99.23 // p24.1	WD repeat domain 35	WDR35
Hs:11232	-0.367123	0.595381	yes	yes	yes	249_1	Image:563444	AA112660	NM_001451	null	205935_at	NM_001451	chr16:85101658-85105548 (+) // 94.5 // q24.1	forkhead box F1	FOXF1
Hs:31308	-3.57835	-2.61587	yes	yes	yes	254_14	Image:1588791	AA978354	null	chr10 (131,155,467-131,455,366)	204880_at	NM_002412	chr10:131224493-131455356 (+) // 96.36 // q26.3	O-6-methylguanine-DNA methyltransferase	MGMT
Hs:13378	-4.61848	-3.66039	yes	yes	yes	168_84	Image:530820	AA070331	NM_002247	chr10 (78,314,641-78,834,342)	221584_s_at	U11058	chr10:78314643-79067297 (-) // 96.43 // q22.3	potassium large conductance calcium-activated channel, subfamily M, alpha member 1	KCNMA1
Hs:17442	-3.61823	-2.66051	yes	yes	yes	58_32	Image:324672	AA284232	NM_012081	chr5 (95,248,857-95,323,533)	214445_at	NM_012081	chr1:156412201-156414228 (+) // 93.77 // q23.1 /// chr5:95250274-95323242 (+) // 98.09 // q15	elongation factor, RNA polymerase II, 2	ELL2
Hs:33481	-2.50208	-1.54829	yes	yes	yes	265_43	Image:461750	AA682374	NM_003227	chr7 (100,055,972-100,077,095)	207883_s_at	NM_003227	chr7:100056272-100077095 (-) // 98.53 // q22.1	transferrin receptor 2	TFR2
Hs:39856	-2.35069	-1.39694	yes	yes	yes	367_20	Image:143332	R74183	null	chr4 (164,464,570-164,467,332)	205440_s_at	NM_000909	chr4:164464511-164473140 (-) // 98.33 // q32.2	neuropeptide Y receptor Y1	NPY1R
Hs:38453	-1.77195	-0.823558	yes	yes	yes	21_73	Image:1636539	AA999990	NM_001967	chr3 (187,984,056-187,990,374)	204023_at	NM_002916	chr3:187990380-188006944 (-) // 92.95 // q27.3	replication factor C (activator 1) 4, 37kDa	RFC4
Hs:42013	-1.35674	-0.412166	yes	yes	yes	286_75	Image:2108411	AI392929	NM_006618	chr1 (200,963,156-201,045,221)	211202_s_at	AF087481	chr1:200963193-201044169 (-) // 97.37 // q32.1	jumonji, AT rich interactive domain 1B	JARID1B
Hs:25090	-3.20313	-2.26029	yes	yes	yes	190_91	Image:130288	R21226	null	null	213764_s_at	AW665892	chr12:8689805-8690789 (-) // 69.72 // p13.31	microfibrillar associated protein 5	MFAP5
Hs:31675	-3.67236	-2.73212	yes	yes	yes	66_15	Image:490952	AA136529	NM_015641, NM_152829	chr7 (115,637,857-115,686,057)	1555392_at	AY143171	chr7:115680405-115682354 (+) // 60.66 // q31.2	testin-related protein TRG	LOC100128868
Hs:37416	-2.50009	-1.56027	yes	yes	yes	250_45	Image:1621513	AA993347	null	chr3 (87,072,679-87,123,133)	NULL	null	null	null	null
Hs:28217	-4.46857	-3.53206	yes	yes	yes	26_12	Image:135975	R33456	null	chr6 (7,486,869-7,531,945)	200606_at	NM_004415	chr6:7486868-7531803 (+) // 99.36 // p24.3	desmoplakin	DSP
Hs:39667	0.331738	1.26155	yes	yes	yes	74_101	Image:810468	AA457133	NM_018011	chr13 (105,993,677-106,018,490)	228477_at	R53084	chr13:105993675-105994257 (+) // 68.66 // q33.3	arginine and glutamate rich 1	ARGLU1
Hs:26291	-3.3187	-2.38978	yes	yes	yes	214_38	Image:767167	AA424568	null	chr18 (19,432,883-19,433,556)	229308_at	AW273796	chr18:19432887-19433556 (-) // 95.3 // q11.2	Transcribed locus	---
Hs:22415	-5.32551	-4.40083	yes	yes	yes	194_63	Image:840726	AA487846	null	chr14 (31,698,137-31,698,791)	1552627_a_at	NM_001173	chr14:31615729-31694495 (+) // 98.04 // q12 /// chr7:54968365-54973946 (+) // 93.47 // p11.2	Rho GTPase activating protein 5	ARHGAP5
Hs:18788	-0.439207	0.480039	yes	yes	yes	116_33	Image:377441	AA055242	NM_002960	chr1 (151,786,433-151,788,358)	206027_at	NM_002960	chr1:151786432-151788358 (-) // 98.92 // q21.3	S100 calcium binding protein A3	S100A3
Hs:34309	0.459472	1.37765	yes	yes	yes	286_97	Image:221786	H92192	null	chr11 (95,141,747-95,162,372)	1553749_at	NM_144664	chr11:95144416-95162603 (-) // 77.55 // q21	family with sequence similarity 76, member B	FAM76B
Hs:31811	-2.47795	-1.56244	yes	yes	yes	200_96	Image:199358	R95924	NM_003963	chr17 (4,621,936-4,633,262)	206242_at	NM_003963	chr17:4621935-4633253 (+) // 99.29 // p13.2	transmembrane 4 L six family member 5	TM4SF5
Hs:35759	-3.54838	-2.63427	yes	yes	yes	217_71	Image:1493107	AA876375	null	chr9 (113,364,704-113,377,010)	228824_s_at	BE566894	chr9:113394776-113401914 (-) // 99.41 // q31.3	leukotriene B4 12-hydroxydehydrogenase	LTB4DH
Hs:12601	-5.40117	-4.48747	yes	yes	yes	276_83	Image:760299	AA425947	null	chr11 (11,941,121-11,987,205)	214247_s_at	AU148057	chr11:11941113-11941663 (-) // 98.74 // p15.3	dickkopf homolog 3 (Xenopus laevis)	DKK3
Hs:38533	-3.8192	-2.90557	yes	yes	yes	278_100	Image:768936	AA425780	null	chr14 (100,362,223-100,369,418)	226210_s_at	AI291123	chr14:100366445-100368213 (+) // 59.41 // q32.2	maternally expressed 3	MEG3
Hs:33048	-3.60524	-2.69496	yes	yes	yes	225_97	Image:845380	AA644099	null	chr7 (86,347,268-86,507,467)	244317_at	BF035563	chr7:86374989-86392908 (-) // 98.15 // q21.12	KIAA1324-like	KIAA1324L
Hs:19810	-2.38523	-1.47506	yes	yes	yes	175_88	Image:840697	AA488087	null	chr7 (33,004,877-33,013,064)	212169_at	AL050187	chr7:32963582-33013064 (+) // 89.28 // p14.3 /// chr7:55716264-55748440 (-) // 78.21 // p11.2	FK506 binding protein 9, 63 kDa	FKBP9
Hs:45083	-3.76137	-2.85259	yes	yes	yes	222_77	Image:1669428	AI141395	NM_005226	chr9 (90,800,815-90,809,745)	228176_at	AA534817	chr9:90809160-90809745 (+) // 78.27 // q22.1	sphingosine-1-phosphate receptor 3	S1PR3
Hs:32716	-2.75742	-1.8537	yes	yes	yes	377_42	Image:345656	W72068	null	chrX (72,959,880-72,980,983)	214218_s_at	AV699347	chrX:72957210-72963132 (-) // 94.24 // q13.2	X (inactive)-specific transcript (non-protein coding)	XIST
Hs:29646	-3.03633	-2.13469	yes	yes	yes	61_40	Image:416404	W86868	null	chr9 (111,228,443-111,228,852)	203997_at	NM_002829	chr9:111180435-111265555 (-) // 99.72 // q31.3	protein tyrosine phosphatase, non-receptor type 3	PTPN3
Hs:13404	-0.606528	0.292202	yes	yes	yes	232_57	Image:244911	N76229	null	chr19 (58,580,794-58,581,221)	NULL	null	null	null	null
Hs:38998	-0.747575	0.150566	yes	yes	yes	187_100	Image:2009495	AI336948	null	chr21 (29,638,110-29,640,469)	204194_at	NM_001186	chr21:29593086-29640177 (+) // 99.2 // q21.3	BTB and CNC homology 1, basic leucine zipper transcription factor 1	BACH1
Hs:41096	-2.28552	-1.3879	yes	yes	yes	104_21	Image:431562	AA676259	null	chr9 (99,733,181-99,733,975)	223670_s_at	AF322875	chr9:99729454-99746924 (-) // 98.64 // q22.33	hemogen	HEMGN
Hs:30581	0.496808	1.38501	yes	yes	yes	15_68	Image:530219	AA111865	null	chr8 (67,965,744-68,000,381)	225547_at	BG169443	chr8:67996722-68000329 (-) // 73.97 // q13.1	small nucleolar RNA host gene (non-protein coding) 6	SNHG6
Hs:13800	-0.541921	0.341104	yes	yes	yes	236_30	Image:133820	R28649	null	chr1 (114,315,988-114,321,948)	212293_at	BG111260	chr1:114307584-114322014 (+) // 97.69 // p13.2	homeodomain interacting protein kinase 1	HIPK1
Hs:38666	-4.73276	-3.85033	yes	yes	yes	307_46	Image:1558561	AA974817	null	chr20 (3,578,046-3,579,769)	212517_at	AL132773	chr20:3468868-3579765 (+) // 97.87 // p13	attractin	ATRN
Hs:41328	-1.16669	-0.28527	yes	yes	yes	235_75	Image:1425266	AA897090	NC_001807	null	NULL	null	null	null	null
Hs:19653	-0.0596454	0.820823	yes	yes	yes	137_34	Image:770835	AA427739	NM_183050	chr6 (80,873,083-81,112,706)	213321_at	AL531533	chr6:81110937-81112706 (+) // 79.54 // q14.1	branched chain keto acid dehydrogenase E1, beta polypeptide (maple syrup urine disease)	BCKDHB
Hs:39406	-2.35007	-1.4706	yes	yes	yes	163_74	Image:34370	R44305	NM_201383, NM_201380, NM_201379, NM_201382, NM_201381, NM_000445, NM_201378	chr8 (145,061,305-145,119,686)	1559808_at	BC042907	chr8:145102102-145103767 (-) // 64.29 // q24.3	Homo sapiens, clone IMAGE:5479947, mRNA	---
Hs:38239	-5.07569	-4.20547	yes	yes	yes	79_100	Image:1650748	AI022800	null	chr8 (127,633,866-127,637,792)	225864_at	AL039862	chr8:127633870-127635413 (-) // 93.62 // q24.21	family with sequence similarity 84, member B	FAM84B
Hs:14530	-4.34314	-3.47315	yes	yes	yes	192_84	Image:139689	R64008	null	chr11 (122,445,765-122,447,133)	226834_at	BG112263	chr11:122445787-122447439 (-) // 75.94 // q24.1	Transcribed locus	---
Hs:26820	-4.93699	-4.0673	yes	yes	yes	256_92	Image:786695	AA451911	null	chr6 (142,782,600-142,809,081)	1553025_at	NM_020455	chr6:142768517-142806357 (+) // 65.95 // q24.1	G protein-coupled receptor 126	GPR126
Hs:39046	-4.27122	-3.40266	yes	yes	yes	187_46	Image:2010684	AI360840	null	chr11 (9,729,668-9,731,114)	209307_at	AB014540	chr11:9642207-9731077 (+) // 91.5 // p15.4	SWAP-70 protein	SWAP70
Hs:32610	-0.667357	0.201067	yes	yes	yes	52_42	Image:49162	H16589	null	chr1 (203,948,945-203,950,856)	224582_s_at	H09085	chr1:203948943-203952962 (-) // 96.84 // q32.1	nuclear casein kinase and cyclin-dependent kinase substrate 1	NUCKS1
Hs:27819	-6.06063	-5.19247	yes	yes	yes	338_39	Image:878182	AA775447	NM_000014	chr12 (9,111,571-9,159,825)	1558450_at	BF056828	chr12:9110041-9112020 (-) // 67.64 // p13.31	alpha-2-macroglobulin	A2M
Hs:37271	-3.18997	-2.32199	yes	yes	yes	217_99	Image:1608958	AA991389	null	chr19 (46,416,663-46,459,589)	NULL	null	null	null	null
Hs:15793	-1.05641	-0.189723	yes	yes	yes	281_58	Image:795809	AA459868	NM_207353, NM_006357	chr2 (181,553,587-181,636,395)	210024_s_at	AB017644	chr2:181554987-181636391 (+) // 97.2 // q31.3 /// chrX:14172245-14173465 (+) // 95.72 // p22.2	ubiquitin-conjugating enzyme E2E 3 (UBC4/5 homolog, yeast)	UBE2E3
Hs:34374	-2.59324	-1.72845	yes	yes	yes	62_16	Image:429235	AA007326	null	chr5 (95,135,159-95,135,806)	202975_s_at	N21138	chr5:95092622-95156786 (+) // 87.07 // q15	Rho-related BTB domain containing 3	RHOBTB3
Hs:19757	-6.97281	-6.11008	yes	yes	yes	14_34	Image:786680	AA451895	null	chr4 (122,808,598-122,837,626)	200782_at	NM_001154	chr4:122808597-122837626 (-) // 99.02 // q27	annexin A5	ANXA5
Hs:12883	-4.69535	-3.83399	yes	yes	yes	91_83	Image:796984	AA463492	NM_000397	chrX (37,524,261-37,557,658)	NULL	null	null	null	null
Hs:45605	-0.374287	0.479851	yes	yes	yes	7_24	Image:1690800	AI140909	null	null	NULL	null	null	null	null
Hs:31715	-3.51179	-2.65851	yes	yes	yes	199_96	Image:1584628	AA972352	null	chr4 (186,659,905-186,693,620)	209621_s_at	AF002280	chr4:186660089-186693629 (-) // 97.05 // q35.1	PDZ and LIM domain 3	PDLIM3
Hs:26643	0.965872	1.81868	yes	yes	yes	346_65	Image:796442	AA459980	NM_002731	chr1 (84,316,328-84,476,751)	202741_at	AA130247	chr1:84316435-84476769 (+) // 92.73 // p31.1	protein kinase, cAMP-dependent, catalytic, beta	PRKACB
Hs:31777	-3.73207	-2.87963	yes	yes	yes	259_15	Image:502814	AA126919	NM_003596	chr7 (65,307,738-65,462,864)	1559563_at	AL705707	chr7:65498867-65502805 (+) // 38.38 // q11.21 /// chr7:75556031-75560005 (+) // 37.83 // q11.23	Transcribed locus	---
Hs:15689	-3.36347	-2.5125	yes	yes	yes	20_58	Image:135800	R33103	NM_015087	chr13 (35,775,162-35,818,420)	212526_at	AK002207	chr13:35775001-35818420 (-) // 95.79 // q13.3	spastic paraplegia 20 (Troyer syndrome)	SPG20
Hs:28533	-3.13401	-2.28374	yes	yes	yes	130_94	Image:162137	H25897	null	chr4 (184,476,241-184,478,315)	222738_at	BE890365	chr4:184440753-184476964 (+) // 98.76 // q35.1	WW and C2 domain containing 2	WWC2
Hs:20633	0.384807	1.23323	yes	yes	yes	27_7	Image:784061	AA443830	NM_144568	chr14 (19,995,858-19,999,476)	225287_s_at	AI992151	chr14:19995856-19999385 (-) // 90.34 // q11.2	transmembrane protein 55B	TMEM55B
Hs:10399	-0.459987	0.387703	yes	yes	yes	77_82	Image:753430	AA410435	null	chrX (76,647,010-76,649,385)	208861_s_at	U72937	chrX:76647846-76928358 (-) // 98.34 // q21.1 /// chrX_random:772382-982187 (-) // 96.08 //	alpha thalassemia/mental retardation syndrome X-linked (RAD54 homolog, S. cerevisiae)	ATRX
Hs:48531	-0.28046	0.560852	yes	yes	yes	322_80	Image:1855534	AI306126	null	chr10 (46,554,881-46,558,592)	1563742_at	BC033221	chr10:46516460-46571406 (-) // 57.51 // q11.22	hypothetical protein LOC643650	LOC643650
Hs:11807	-3.76042	-2.92091	yes	yes	yes	195_2	Image:504763	AA148736	null	chr20 (43,387,345-43,387,819)	202071_at	NM_002999	chr20:43387344-43410464 (-) // 90.82 // q13.12	syndecan 4	SDC4
Hs:38074	-5.05955	-4.22016	yes	yes	yes	173_73	Image:853789	AA668457	NM_000550	chr9 (12,683,435-12,700,249)	205694_at	NM_000550	chr9:12683448-12700258 (+) // 98.78 // p23	tyrosinase-related protein 1	TYRP1
Hs:24611	-3.89227	-3.05478	yes	yes	yes	213_91	Image:1031142	AA609927	null	chr9 (98,302,211-98,304,741)	221555_x_at	AU145941	chr9:98302217-98421933 (-) // 97.08 // q22.33	CDC14 cell division cycle 14 homolog B (S. cerevisiae) /// CDC14 cell division cycle 14 homolog C (S. cerevisiae)	CDC14B /// CDC14C
Hs:14735	-3.39079	-2.5544	yes	yes	yes	194_58	Image:296140	W02617	NM_198552	chr1 (229,221,558-229,242,608)	226448_at	AI130705	chr1:229221326-229242615 (-) // 90.17 // q42.2	family with sequence similarity 89, member A	FAM89A
Hs:38860	-5.12768	-4.29385	yes	yes	yes	377_46	Image:1946448	AI339434	NM_001233	chr7 (115,926,680-115,935,830)	203323_at	BF197655	chr7:115926890-115935831 (+) // 77.37 // q31.2	caveolin 2	CAV2
Hs:22486	-3.00266	-2.16981	yes	yes	yes	163_90	Image:277181	N40949	null	chrX (50,348,702-50,350,673)	243172_at	AI079944	chrX:50348679-50349118 (-) // 61.8 // p11.22	---	---
Hs:19498	-0.442184	0.389606	yes	yes	yes	167_7	Image:366067	AA074613	null	chr16 (22,264,766-22,293,421)	209501_at	AL582414	chr16:22264757-22293298 (-) // 99.03 // p12.1	cerebellar degeneration-related protein 2, 62kDa	CDR2
Hs:28281	-3.20539	-2.37464	yes	yes	yes	159_66	Image:137195	R36135	null	null	204047_s_at	AW295193	chr6:144074842-144189317 (+) // 97.44 // q24.2	phosphatase and actin regulator 2	PHACTR2
Hs:25618	0.793362	1.62339	yes	yes	yes	167_38	Image:48553	H14979	null	chr16 (21,712,908-21,714,816)	215211_at	AF054994	chr16:21712916-21714816 (-) // 88.09 // p12.1 /// chr16:22529352-22531253 (-) // 87.47 // p12.1	RRN3 RNA polymerase I transcription factor homolog (S. cerevisiae) pseudogene	LOC730092
Hs:28920	2.97766	3.80712	yes	yes	yes	234_94	Image:725707	AA394197	NM_005739	chr15 (36,567,598-36,644,224)	205590_at	NM_005739	chr15:36567597-36644224 (-) // 98.49 // q14	RAS guanyl releasing protein 1 (calcium and DAG-regulated)	RASGRP1
Hs:38888	-4.61779	-3.79069	yes	yes	yes	125_19	Image:2062415	AI337360	null	chr6 (1,569,041-2,190,832)	214106_s_at	AI762113	chr6:1569040-1569757 (-) // 100.0 // p25.3	GDP-mannose 4,6-dehydratase	GMDS
Hs:29266	-0.45468	0.371762	yes	yes	yes	181_40	Image:278630	N66197	null	chr2 (177,785,725-177,796,931)	211929_at	AA527502	chr2:177785733-177796932 (+) // 92.63 // q31.2 /// chr10:43602570-43605881 (-) // 49.26 // q11.21	heterogeneous nuclear ribonucleoprotein A3	HNRNPA3
Hs:48721	-2.11415	-1.28786	yes	yes	yes	260_80	Image:1856838	AI242675	null	null	NULL	null	null	null	null
Hs:14390	-1.19511	-0.369697	yes	yes	yes	318_30	Image:140328	R65608	null	chr12 (23,574,641-23,576,190)	NULL	null	null	null	null
Hs:19141	-3.98119	-3.15764	yes	yes	yes	288_87	Image:744944	AA625890	NM_004999	chr6 (76,515,703-76,682,665)	203215_s_at	AA877789	chr6:76515646-76683138 (+) // 99.28 // q14.1	myosin VI	MYO6
Hs:36529	-2.85182	-2.02998	yes	yes	yes	265_72	Image:1554735	AA913306	NM_003240	chr1 (224,190,921-224,195,543)	206012_at	NM_003240	chr1:224190928-224195496 (-) // 92.35 // q42.12 /// chr1:224141047-224143422 (-) // 55.38 // q42.12	left-right determination factor 2	LEFTY2
Hs:40263	-0.712662	0.107503	yes	yes	yes	344_101	Image:624291	AA181189	null	chr10 (85,891,171-85,902,910)	209248_at	AL136713	chr10:85889254-85902907 (+) // 98.75 // q23.1	growth hormone inducible transmembrane protein	GHITM
Hs:44645	-0.529254	0.290416	yes	yes	yes	21_23	Image:1648093	AI025436	null	chr19 (58,071,232-58,074,923)	1567031_at	X78928	chr19:58144948-58263546 (+) // 83.69 // q13.41	zinc finger protein 160	ZNF160
Hs:17219	-3.34706	-2.52885	yes	yes	yes	216_86	Image:491367	AA148524	null	chr1 (161,020,061-161,022,987)	227561_at	W73819	chr1:161019427-161020740 (+) // 99.32 // q23.3 /// chr10:38677607-38678927 (+) // 96.66 // p11.21	discoidin domain receptor tyrosine kinase 2	DDR2
Hs:33884	-4.28285	-3.46521	yes	yes	yes	113_16	Image:167205	R90934	NM_003944	chr1 (149,603,405-149,611,788)	214433_s_at	NM_003944	chr1:149603420-149611815 (-) // 98.5 // q21.3	selenium binding protein 1	SELENBP1
Hs:15294	-2.19888	-1.38505	yes	yes	yes	48_85	Image:251516	H96598	null	chr2 (144,419,804-144,768,530)	219770_at	NM_024659	chr2:144420052-144481548 (-) // 99.89 // q22.2	glycosyltransferase-like domain containing 1	GTDC1
Hs:34223	-5.20141	-4.38766	yes	yes	yes	217_70	Image:361190	AA017519	null	chr2 (173,172,233-173,172,689)	NULL	null	null	null	null
Hs:38396	-3.99696	-3.18985	yes	yes	yes	108_19	Image:665404	AA194998	NM_005767	chr13 (47,883,276-47,887,947)	203132_at	NM_000321	chr13:47775911-47954023 (+) // 97.93 // q14.2	retinoblastoma 1 (including osteosarcoma)	RB1
Hs:44548	-2.11343	-1.3071	yes	yes	yes	364_23	Image:1642189	AI018655	null	chr5 (38,881,867-38,922,515)	1554008_at	BC010943	chr5:38881716-38922597 (+) // 91.45 // p13.1	oncostatin M receptor	OSMR
Hs:38207	-4.67717	-3.87138	yes	yes	yes	202_19	Image:85193	T71359	NM_178564	chr8 (144,987,911-144,994,388)	225949_at	N21030	chr8:144987742-144995113 (-) // 70.1 // q24.3	nuclear receptor binding protein 2	NRBP2
Hs:19621	-2.45862	-1.65427	yes	yes	yes	269_88	Image:252663	H88329	NM_004929	chr8 (91,140,028-91,164,283)	205625_s_at	AW014927	chr8:91140011-91164283 (-) // 99.1 // q21.3	calbindin 1, 28kDa	CALB1
Hs:29415	-4.64835	-3.84961	yes	yes	yes	343_94	Image:259884	N32904	null	chr6 (142,782,600-142,809,081)	1553025_at	NM_020455	chr6:142768517-142806357 (+) // 65.95 // q24.1	G protein-coupled receptor 126	GPR126
Hs:45118	-3.6438	-2.84513	yes	yes	yes	186_23	Image:1673524	AI056202	null	chr15 (61,125,286-61,128,639)"	210987_x_at	M19267	chr15:61122013-61150911 (+) // 84.63 // q22.2	tropomyosin 1 (alpha)	TPM1
Hs:38202	-3.87001	-3.07445	yes	yes	yes	42_19	Image:366902	AA026641	NM_003064	chr20 (43,314,321-43,315,152)	203021_at	NM_003064	chr20:43314292-43316616 (-) // 85.35 // q13.12	secretory leukocyte peptidase inhibitor	SLPI
Hs:19357	0.762469	1.55657	yes	yes	yes	262_61	Image:283436	N50636	NM_021159	chr4 (99,401,643-99,582,838)	209444_at	BC001851	chr4:99401642-99582838 (+) // 98.84 // q23	RAP1, GTP-GDP dissociation stimulator 1	RAP1GDS1
Hs:18740	-3.83897	-3.04577	yes	yes	yes	116_87	Image:431805	AA678022	null	null	214970_s_at	X17247	chr3:188131010-188276955 (-) // 99.07 // q27.3	ST6 beta-galactosamide alpha-2,6-sialyltranferase 1	ST6GAL1
Hs:49704	-2.67029	-1.87818	yes	yes	yes	250_53	Image:1901429	AI302534	NM_017839	chr16 (54,100,455-54,174,650)	222833_at	AU154202	chr16:54100175-54176713 (+) // 89.32 // q12.2	lysophosphatidylcholine acyltransferase 2	LPCAT2
Hs:38582	-4.96225	-4.1731	yes	yes	yes	310_46	Image:970258	AA775945	NM_014498	chr3 (169,209,939-169,296,363)	204322_at	BF002254	chr3:169209908-169296336 (-) // 96.74 // q26.2	golgi integral membrane protein 4	GOLIM4
Hs:27074	-0.612745	0.173428	yes	yes	yes	290_12	Image:1469138	AA865707	NM_021871	chr4 (155,725,879-155,731,347)	205649_s_at	NM_000508	chr4:155723729-155731315 (-) // 98.76 // q32.1	fibrinogen alpha chain	FGA
Hs:35223	-0.300175	0.485989	yes	yes	yes	335_44	Image:743878	AA634434	null	chr1 (51,396,406-51,397,092)	NULL	null	null	null	null
Hs:46296	-4.61609	-3.83187	yes	yes	yes	243_105	Image:1732922	AI190817	NM_182507	chr12 (50,849,577-50,865,800)	231849_at	AL162069	chr12:50849049-50851767 (-) // 82.06 // q13.13	keratin 80	KRT80
Hs:41762	-6.07168	-5.28807	yes	yes	yes	307_21	Image:1909457	AI299995	null	chr11 (86,189,211-86,199,919)	202458_at	NM_007173	chr11:86189250-86197860 (+) // 97.45 // q14.2	protease, serine, 23	PRSS23
Hs:17170	-2.53625	-1.75437	yes	yes	yes	183_32	Image:306043	N90999	null	chr9 (81,376,508-81,530,357)	235765_at	AI742932	chr9:81376697-81377211 (+) // 97.67 // q21.31	transducin-like enhancer of split 4 (E(sp1) homolog, Drosophila)	TLE4
Hs:38887	0.456972	1.2364	yes	yes	yes	93_19	Image:2018423	AI362933	NM_014326	chr15 (61,986,289-62,119,544)	215184_at	AK026801	chr15:61986288-61988458 (-) // 70.33 // q22.31	death-associated protein kinase 2	DAPK2
Hs:13239	-0.364298	0.412342	yes	yes	yes	326_30	Image:245585	N72540	null	chr16 (22,426,998-22,429,645)	211996_s_at	BG256504	chr16:22432232-22455345 (+) // 83.67 // p12.1 /// chr16:22452900-22454712 (+) // 37.64 // p12.1 /// chr16:21320967-21344311 (-) // 82.68 // p12.2 /// chr16:21753401-21776591 (-) // 82.47 // p12.1 /// chr16:30141712-30164784 (-) // 82.4 // p11.2 /// chr16:	KIAA0220-like protein /// hypothetical gene LOC283846 /// hypothetical protein 348162 /// hypothetical protein LOC440345 /// nuclear pore complex interacting protein pseudogene /// similar to Uncharacterized protein KIAA0220	DKFZp547E087 /// LOC100132247 /// LOC23117 /// LOC348162 /// LOC440345 /// LOC613037
Hs:16633	-1.98485	-1.20845	yes	yes	yes	266_86	Image:795730	AA460282	NM_005864	chr14 (22,895,452-22,904,682)	204400_at	NM_005864	chr14:22895454-22904682 (-) // 96.69 // q11.2	embryonal Fyn-associated substrate	EFS
Hs:32318	-6.58864	-5.81253	yes	yes	yes	309_69	Image:68504	T53122	NM_000384	chr2 (21,077,806-21,120,450)	205108_s_at	NM_000384	chr2:21077805-21120450 (-) // 99.52 // p24.1	apolipoprotein B (including Ag(x) antigen)	APOB
Hs:35640	-2.056	-1.28261	yes	yes	yes	244_98	Image:1461068	AA890146	null	chr4 (124,537,399-124,542,398)	230212_at	AW027076	chr4:124537831-124538437 (+) // 92.95 // q28.1	hypothetical LOC729345	LOC729345
Hs:16052	-2.0058	-1.23406	yes	yes	yes	124_85	Image:67031	T69738	null	chr1 (242,940,228-242,940,811)	NULL	null	null	null	null
Hs:10447	-2.28027	-1.50975	yes	yes	yes	77_28	Image:265060	N20798	null	chr4 (55,218,863-55,301,636)	205051_s_at	NM_000222	chr4:55218917-55301612 (+) // 97.23 // q12	v-kit Hardy-Zuckerman 4 feline sarcoma viral oncogene homolog	KIT
Hs:38040	-2.88104	-2.11181	yes	yes	yes	233_100	Image:221653	H92621	NM_000216	chrX (8,459,041-8,660,140)	205206_at	NM_000216	chrX:8456914-8660227 (-) // 93.49 // p22.31	Kallmann syndrome 1 sequence	KAL1
Hs:38836	1.18661	1.95525	yes	yes	yes	377_73	Image:2057973	AI340905	null	chr6 (42,010,650-42,017,530)	1562028_at	AL833425	chr6:42040803-42043175 (-) // 63.48 // p21.1	Cyclin D3	CCND3
Hs:13847	-2.84444	-2.076	yes	yes	yes	209_84	Image:207869	H60586	null	chr6 (46,735,009-46,735,312)	NULL	null	null	null	null
Hs:19753	-6.8942	-6.12618	yes	yes	yes	266_34	Image:212188	H68848	NM_000042	chr17 (61,638,605-61,655,998)	205216_s_at	NM_000042	chr17:61638613-61655992 (-) // 98.82 // q24.2	apolipoprotein H (beta-2-glycoprotein I)	APOH
Hs:34252	-2.35706	-1.59042	yes	yes	yes	377_43	Image:275771	R93820	null	chr11 (104,986,191-104,990,372)	1569178_at	BC035610	chr11:104986015-104990372 (+) // 92.7 // q22.3	glutamate receptor, ionotrophic, AMPA 4	GRIA4
Hs:15828	-4.84619	-4.07992	yes	yes	yes	253_31	Image:343744	W69399	null	chr22 (36,531,060-36,533,395)	208886_at	BC000145	chr22:36531200-36533382 (+) // 96.07 // q13.1	H1 histone family, member 0	H1F0
Hs:28185	2.12335	2.88784	yes	yes	yes	158_66	Image:136169	R33402	null	chr21 (14,779,420-14,840,535)	1555638_a_at	AF519621	chr21:14779825-14840533 (-) // 96.93 // q11.2	SAM domain, SH3 domain and nuclear localization signals 1	SAMSN1
Hs:26428	-0.689946	0.074239	yes	yes	yes	372_92	Image:811729	AA463263	null	chr7 (91,713,433-91,869,316)	224682_at	AA253488	chr7:91713483-91868633 (+) // 99.1 // q21.2	ankyrin repeat and IBR domain containing 1	ANKIB1
Hs:11657	-0.397932	0.36621	yes	yes	yes	2_56	Image:898138	AA598492	NM_003337	null	202333_s_at	AA877765	chr5:133734754-133755582 (+) // 82.85 // q31.1	ubiquitin-conjugating enzyme E2B (RAD6 homolog)	UBE2B
Hs:34208	-3.5488	-2.78506	yes	yes	yes	125_97	Image:267464	N25242	null	chr12 (8,821,095-8,826,954)	229344_x_at	AW135012	chr12:8797220-8826957 (+) // 93.85 // p13.31	family with sequence similarity 80, member B	FAM80B
Hs:13401	-6.02799	-5.26542	yes	yes	yes	136_57	Image:138775	R63543	null	chrX (102,517,914-102,519,717)	NULL	null	null	null	null
Hs:20780	-0.121029	0.639608	yes	yes	yes	97_62	Image:592728	AA160670	NM_016361	chr1 (145,585,792-145,609,238)	218795_at	NM_016361	chr1:145585797-145609170 (-) // 98.79 // q21.1	acid phosphatase 6, lysophosphatidic	ACP6
Hs:15700	0.817797	1.5745	yes	yes	yes	372_58	Image:795371	AA453273	NM_012322	chr7 (32,492,958-32,496,509)	202903_at	AU153477	chr7:32491474-32496534 (-) // 64.8 // p14.3	LSM5 homolog, U6 small nuclear RNA associated (S. cerevisiae)	LSM5
Hs:39059	-3.69634	-2.94157	yes	yes	yes	223_46	Image:1911864	AI278730	null	chr1 (233,781,688-233,825,410)	1555765_a_at	AF493872	chr1:233782031-233813761 (-) // 99.56 // q42.3	guanine nucleotide binding protein (G protein), gamma 4	GNG4
Hs:25803	-0.989977	-0.235517	yes	yes	yes	329_38	Image:754250	AA479270	NM_020755	chr6 (122,806,192-122,834,651)	NULL	null	null	null	null
Hs:19618	-0.181355	0.572456	yes	yes	yes	173_88	Image:731426	AA412064	NM_014031	chr5 (128,329,112-128,397,235)	219932_at	NM_014031	chr5:128329576-128396887 (+) // 99.46 // q23.3	solute carrier family 27 (fatty acid transporter), member 6	SLC27A6
Hs:25686	-2.78043	-2.02755	yes	yes	yes	40_65	Image:44292	H06273	null	chr3 (161,735,967-161,769,955)	230116_at	AL133645	chr3:161768384-161769972 (-) // 96.59 // q26.1	Keratin 8 pseudogene 12	KRT8P12
Hs:42585	0.24113	0.992197	yes	yes	yes	136_76	Image:627509	AA192725	NM_004064	chr12 (12,761,576-12,766,569)	209112_at	BC001971	chr12:12761663-12766569 (+) // 97.77 // p13.1	cyclin-dependent kinase inhibitor 1B (p27, Kip1)	CDKN1B
Hs:34934	-2.03973	-1.29328	yes	yes	yes	296_44	Image:453722	AA776408	null	chr3 (186,873,744-186,874,781)	223963_s_at	AF117107	chr3:186845848-187025490 (-) // 98.76 // q27.2	insulin-like growth factor 2 mRNA binding protein 2	IGF2BP2
Hs:24111	-3.59478	-2.84912	yes	yes	yes	327_10	Image:131452	R23270	null	chr4 (41,394,614-41,396,816)	212327_at	AK026815	chr4:41309693-41396818 (+) // 97.72 // p13	LIM and calponin homology domains 1	LIMCH1
Hs:34135	-3.23398	-2.48854	yes	yes	yes	88_70	Image:159623	H16238	null	chr8 (62,731,241-62,733,804)	205808_at	NM_004318	chr8:62578373-62789889 (-) // 98.08 // q12.3	aspartate beta-hydroxylase	ASPH
Hs:38374	-6.06381	-5.31913	yes	yes	yes	172_46	Image:725709	AA394198	NM_002770	chr7 (142,178,778-142,182,369)	216470_x_at	AF009664	chr7:142148903-142151369 (+) // 93.69 // q34 /// chr7:142169587-142172034 (+) // 92.75 // q34 /// chr7:142179862-142182311 (+) // 91.01 // q34 /// chr9:33786651-33789178 (+) // 88.59 // p13.3	protease, serine, 1 (trypsin 1) /// protease, serine, 2 (trypsin 2) /// protease, serine, 3 /// trypsinogen C /// hypothetical protein LOC100134294	LOC100134294 /// PRSS1 /// PRSS2 /// PRSS3 /// TRY6
Hs:28952	-1.52131	-0.778786	yes	yes	yes	110_67	Image:268837	N26008	null	chr1 (182,622,747-182,834,200)	1566441_at	AL833174	chr1:182733600-182738851 (-) // 67.03 // q25.3	MRNA; cDNA DKFZp667A115 (from clone DKFZp667A115)	---
Hs:42719	-3.46568	-2.72529	yes	yes	yes	201_22	Image:1505558	AA906030	NM_006041	chr17 (14,145,231-14,190,217)	1561908_a_at	AL832823	chr17:14190311-14191179 (-) // 66.25 // p12	Heparan sulfate (glucosamine) 3-O-sulfotransferase 3B1	HS3ST3B1
Hs:17755	-0.697921	0.0413351	yes	yes	yes	65_6	Image:269671	N26862	null	null	NULL	null	null	null	null
Hs:23333	-0.00126089	0.737955	yes	yes	yes	23_9	Image:780969	AA429859	null	chr4 (186,309,871-186,362,114)	230567_at	AK024878	chr4:186309870-186318575 (-) // 69.3 // q35.1	KIAA1430	KIAA1430
Hs:26227	-0.0362872	0.702845	yes	yes	yes	82_92	Image:754581	AA406197	null	chr14 (23,956,847-23,958,328)	220911_s_at	NM_025081	chr14:23938044-23958328 (+) // 91.78 // q12	KIAA1305	KIAA1305
Hs:36989	0.0777172	0.816449	yes	yes	yes	22_99	Image:1570047	AA968829	null	chr5 (139,885,922-139,900,356)	208773_s_at	AL136943	chr5:139885982-139899618 (+) // 99.47 // q31.3	eukaryotic translation initiation factor 4E binding protein 3 /// ankyrin repeat and KH domain containing 1 /// ANKHD1-EIF4EBP3	ANKHD1 /// ANKHD1-EIF4EBP3 /// EIF4EBP3
Hs:25440	-3.67863	-2.94023	yes	yes	yes	225_11	Image:812961	AA464598	NM_020808	chr1 (230,600,337-230,717,935)	225056_at	AB037810	chr1:230600337-230717112 (-) // 98.35 // q42.2	signal-induced proliferation-associated 1 like 2	SIPA1L2
Hs:35648	1.5591	2.29645	yes	yes	yes	120_98	Image:1461120	AA867999	null	chr13 (49,521,326-49,554,198)	1569600_at	BC006995	chr1:63787195-63787988 (+) // 65.34 // p31.3 /// chr13:49511536-49554154 (-) // 88.02 // q14.3	Deleted in lymphocytic leukemia, 2	DLEU2
Hs:14744	-2.79574	-2.0592	yes	yes	yes	102_58	Image:242698	H94262	NM_018424	chr9 (111,041,835-111,122,842)	220161_s_at	NM_019114	chr9:111042259-111109507 (-) // 95.89 // q31.3	erythrocyte membrane protein band 4.1 like 4B	EPB41L4B
Hs:10731	0.170909	0.907215	yes	yes	yes	332_28	Image:810873	AA459197	null	chr12 (6,326,276-6,354,266)	NULL	null	null	null	null
Hs:33981	-0.0880234	0.645905	yes	yes	yes	146_16	Image:133569	R28633	null	null	226721_at	AW517711	chr8:95873985-95875240 (+) // 75.76 // q22.1	dpy-19-like 4 (C. elegans)	DPY19L4
Hs:32448	-3.66923	-2.93547	yes	yes	yes	242_15	Image:884836	AA669356	NM_018434	chr5 (179,315,080-179,431,715)	222058_at	AW194818	chr5:179315085-179316450 (-) // 96.95 // q35.3	---	---
Hs:37574	-3.8801	-3.14658	yes	yes	yes	320_99	Image:1623106	AA992194	null	chr9 (113,327,260-113,379,931)	243770_at	AA992194	chr9:113335900-113336454 (+) // 35.81 // q31.3	zinc finger protein 483	ZNF483
Hs:26644	-2.8535	-2.12092	yes	yes	yes	378_65	Image:34905	R45116	null	null	1569490_at	BC026005	chr3:173529557-173536289 (+) // 88.91 // q26.31	fibronectin type III domain containing 3B	FNDC3B
Hs:39395	-0.832275	-0.099948	yes	yes	yes	199_101	Image:1637516	AI081274	null	chr14 (30,432,840-30,565,346)	1554241_at	BC007230	chr14:30413484-30434015 (+) // 97.1 // q12	coagulation factor C homolog, cochlin (Limulus polyphemus)	COCH
Hs:38070	-7.93332	-7.2019	yes	yes	yes	45_73	Image:68265	T56880	null	chr4 (74,520,797-74,540,356)	204694_at	NM_001134	chr4:74520796-74540356 (+) // 98.18 // q13.3	alpha-fetoprotein	AFP
Hs:31769	-3.4426	-2.71265	yes	yes	yes	3_15	Image:502778	AA126261	null	chr12 (12,160,205-12,164,115)	225745_at	AV725248	chr12:12160225-12163866 (-) // 96.92 // p13.2	low density lipoprotein receptor-related protein 6	LRP6
Hs:38289	-3.44877	-2.72142	yes	yes	yes	143_46	Image:1652111	AI023924	null	chr3 (188,456,597-188,457,072)	210680_s_at	D17525	chr3:188418635-188492171 (-) // 79.44 // q27.3	mannan-binding lectin serine peptidase 1 (C4/C2 activating component of Ra-reactive factor)	MASP1
Hs:38691	3.17827	3.90421	yes	yes	yes	339_19	Image:1467469	AA884877	NM_005739	chr15 (36,567,598-36,644,224)	205590_at	NM_005739	chr15:36567597-36644224 (-) // 98.49 // q14	RAS guanyl releasing protein 1 (calcium and DAG-regulated)	RASGRP1
Hs:27266	0.532508	1.25793	yes	yes	yes	292_12	Image:1455566	AA863086	NM_000677	null	NULL	null	null	null	null
Hs:19330	-1.34502	-0.62187	yes	yes	yes	166_88	Image:796689	AA460688	null	chr12 (52,186,754-52,187,639)	206402_s_at	NM_003717	chr12:52186740-52187689 (-) // 100.0 // q13.13	neuropeptide FF-amide peptide precursor	NPFF
Hs:42621	-1.14925	-0.426861	yes	yes	yes	132_22	Image:549349	AA081106	null	chr12 (45,038,401-45,040,661)	218041_x_at	NM_018573	chr12:45038400-45040667 (-) // 97.75 // q13.11	solute carrier family 38, member 2	SLC38A2
Hs:12600	-3.31432	-2.59305	yes	yes	yes	244_83	Image:897910	AA598653	NM_006475	chr13 (37,034,797-37,070,874)	210809_s_at	D13665	chr13:37034775-37070885 (-) // 99.22 // q13.3	periostin, osteoblast specific factor	POSTN
Hs:28004	0.441403	1.16147	yes	yes	yes	116_39	Image:586650	AA129135	null	chr6 (44,295,371-44,309,856)	201801_s_at	AF079117	chr6:44295449-44309268 (+) // 99.33 // p21.1	solute carrier family 29 (nucleoside transporters), member 1	SLC29A1
Hs:33939	-1.84509	-1.12507	yes	yes	yes	338_70	Image:40164	R53548	null	chr1 (15,297,359-15,317,130)	213752_at	BF111846	chr1:15315253-15317126 (+) // 98.47 // p36.21	kazrin	RP1-21O18.1
Hs:13668	-3.84779	-3.13174	yes	yes	yes	239_84	Image:142944	R71124	null	chr6 (82,512,167-82,514,817)	224973_at	AL078599	chr6:82512165-82519210 (-) // 94.13 // q14.1	family with sequence similarity 46, member A	FAM46A
Hs:49898	1.0474	1.76326	yes	yes	yes	316_53	Image:1908400	AI300984	null	chr1 (25,698,739-25,699,283)	241364_at	AA827805	chr1:25698851-25699283 (+) // 93.3 // p36.11	Transmembrane protein 57	TMEM57
Hs:32365	-5.24877	-4.53402	yes	yes	yes	277_15	Image:51708	H22914	NM_183380	chr6 (56,430,755-56,816,422)	215016_x_at	BC004912	chr6:56430817-56442716 (-) // 96.8 // p12.1	dystonin	DST
Hs:40639	-3.74312	-3.02874	yes	yes	yes	96_101	Image:2028916	AI261602	NM_147156	chr10 (51,735,368-52,053,743)	212989_at	AI377497	chr10:51735365-51890544 (-) // 96.27 // q11.23	sphingomyelin synthase 1	SGMS1
Hs:40042	-0.192753	0.520383	yes	yes	yes	181_20	Image:1601546	AA995351	null	chrX (16,767,881-16,773,245)	227520_at	AI885312	chrX:16771949-16772561 (+) // 89.35 // p22.2	chromosome X open reading frame 15	CXorf15
Hs:23157	-4.79938	-4.08692	yes	yes	yes	146_90	Image:595037	AA172400	NM_003979	chr12 (12,935,223-12,958,244)	NULL	null	null	null	null
Hs:38397	0.975803	1.68794	yes	yes	yes	140_19	Image:51741	H23077	NM_014470	chr12 (47,537,201-47,545,920)	210056_at	U69563	chr12:47537194-47545919 (-) // 99.04 // q13.12	Rho family GTPase 1	RND1
Hs:49017	-2.43208	-1.72094	yes	yes	yes	143_80	Image:1875025	AI277121	null	chr2 (106,076,218-106,177,194)	219675_s_at	NM_025076	chr2:106076503-106121769 (-) // 97.36 // q12.2	UDP-glucuronate decarboxylase 1	UXS1
Hs:31848	1.03843	1.74896	yes	yes	yes	228_42	Image:486340	AA044296	null	chr8 (86,306,885-86,319,863)	226165_at	BF674436	chr8:86313990-86319860 (-) // 66.61 // q21.2	chromosome 8 open reading frame 59	C8orf59
Hs:38212	-5.67656	-4.96612	yes	yes	yes	362_19	Image:754106	AA479202	NM_000362	chr22 (31,586,049-31,589,038)	206322_at	NM_003490	chr22:31239304-31732683 (-) // 99.77 // q12.3	synapsin III	SYN3
Hs:34690	-2.68035	-1.97496	yes	yes	yes	166_98	Image:450616	AA682454	NM_016831	chr1 (7,767,350-7,827,824)	1555130_at	BC026102	chr1:7766970-7786604 (+) // 94.88 // p36.23	period homolog 3 (Drosophila)	PER3
Hs:28568	-3.63141	-2.92615	yes	yes	yes	102_67	Image:382649	AA069519	null	chr1 (68,363,668-68,470,854)	221958_s_at	AA775681	chr1:68363628-68470773 (-) // 95.48 // p31.3	G protein-coupled receptor 177	GPR177
Hs:31853	-2.78213	-2.07849	yes	yes	yes	8_42	Image:23219	R38090	null	chr11 (33,521,050-33,648,689)	214772_at	H08993	chr11:33521049-33648259 (+) // 99.24 // p13	chromosome 11 open reading frame 41	C11orf41
Hs:39671	-1.88537	-1.18246	yes	yes	yes	202_101	Image:811054	AA485431	null	chr7 (2,734,726-2,735,939)	224681_at	BG028884	chr7:2734268-2850425 (-) // 94.71 // p22.2	guanine nucleotide binding protein (G protein) alpha 12	GNA12
Hs:36389	0.115494	0.814776	yes	yes	yes	7_18	Image:1518484	AA911034	null	chr7 (74,638,729-74,643,612)	NULL	null	null	null	null
Hs:36372	-1.81962	-1.12164	yes	yes	yes	231_45	Image:1636907	AI000276	NM_025198	chr12 (105,895,464-105,905,059)	225341_at	BF697312	chr12:105895462-105905059 (-) // 89.11 // q23.3	MTERF domain containing 3	MTERFD3
Hs:23913	-3.81776	-3.12081	yes	yes	yes	133_10	Image:265522	N21368	null	chr5 (115,807,151-115,809,180)	1558338_at	AB002453	chr5:115849927-115851130 (+) // 79.28 // q23.1	Sema domain, transmembrane domain (TM), and cytoplasmic domain, (semaphorin) 6A	SEMA6A
Hs:41808	-3.46135	-2.76475	yes	yes	yes	244_75	Image:1915000	AI340932	NM_003943	chr4 (77,446,836-77,451,313)	1557575_at	AK074635	chr4:77446847-77448449 (+) // 84.98 // q21.1	starch binding domain 1	STBD1
Hs:32014	-0.233774	0.462448	yes	yes	yes	170_69	Image:773591	AA428308	null	chr14 (56,738,823-56,742,529)	218748_s_at	NM_006544	chr14:56745058-56805307 (-) // 99.7 // q23.1	exocyst complex component 5	EXOC5
Hs:38429	-6.86729	-6.1713	yes	yes	yes	21_100	Image:813627	AA447737	null	chr7 (134,114,711-134,306,010)	214880_x_at	D90453	chr7:134226698-134304717 (+) // 89.3 // q33	caldesmon 1	CALD1
Hs:11880	1.72799	2.42379	yes	yes	yes	228_29	Image:628357	AA196000	NM_001104	chr11 (66,070,967-66,087,374)	206891_at	NM_001104	chr11:66070966-66087373 (+) // 99.06 // q13.1	actinin, alpha 3	ACTN3
Hs:15915	-4.2919	-3.59611	yes	yes	yes	346_31	Image:271050	N29914	NM_000115	chr13 (77,370,023-77,390,939)	204271_s_at	M74921	chr13:77370240-77390755 (-) // 99.73 // q22.3	endothelin receptor type B	EDNRB
Hs:41496	-0.39407	0.299412	yes	yes	yes	241_102	Image:731318	AA416763	null	chr2 (208,928,713-208,931,758)	NULL	null	null	null	null
Hs:46033	-2.86511	-2.17273	yes	yes	yes	268_78	Image:1707771	AI126784	null	chr5 (131,555,424-131,559,498)	NULL	null	null	null	null
Hs:41566	-0.737317	-0.0471764	yes	yes	yes	177_21	Image:1871789	AI269774	null	chr10 (13,359,804-13,382,136)	203335_at	NM_006214	chr10:13359805-13382107 (-) // 99.75 // p13	phytanoyl-CoA 2-hydroxylase	PHYH
Hs:14475	-3.66923	-2.97982	yes	yes	yes	347_30	Image:136409	R33218	NM_018704	chr1 (112,756,304-112,803,737)	NULL	null	null	null	null
Hs:26027	1.23936	1.92478	yes	yes	no	207_11	Image:687667	AA235370	null	chrX (123,337,431-123,339,039)	205728_at	AL022718	chrX:123337438-123925347 (-) // 98.88 // q25	CDNA clone IMAGE:4811759	---
Hs:35096	-0.324223	0.359975	yes	yes	yes	110_71	Image:1034676	AA779865	null	chr11 (61,678,004-61,678,730)	NULL	null	null	null	null
Hs:49032	-1.32069	-0.638687	yes	yes	yes	235_53	Image:1869974	AI245505	null	chr1 (239,826,935-239,827,282)	224392_s_at	AF303588	chr1:239823130-239870271 (-) // 81.72 // q43	opsin 3	OPN3
Hs:19905	-2.28087	-1.60058	yes	yes	yes	144_88	Image:52741	H29521	NM_001089	chr16 (2,265,884-2,319,877)	204343_at	NM_001089	chr16:2265883-2319857 (-) // 98.06 // p13.3	ATP-binding cassette, sub-family A (ABC1), member 3	ABCA3
Hs:42216	-0.272146	0.408084	yes	yes	yes	252_48	Image:2060963	AI345617	null	null	NULL	null	null	null	null
Hs:13895	-4.7462	-4.0702	yes	yes	yes	209_30	Image:293569	N94106	null	chr1 (182,623,037-182,857,786)	1566441_at	AL833174	chr1:182733600-182738851 (-) // 67.03 // q25.3	MRNA; cDNA DKFZp667A115 (from clone DKFZp667A115)	---
Hs:31813	-4.92393	-4.24868	yes	yes	yes	264_96	Image:110321	T71574	NM_130854	chr19 (5,157,379-5,237,399)	210823_s_at	U40317	chr19:5157550-5237165 (-) // 99.0 // p13.3	protein tyrosine phosphatase, receptor type, S	PTPRS
Hs:12611	-4.97463	-4.29946	yes	yes	yes	216_83	Image:796398	AA459941	null	chr19 (62,015,615-62,043,876)	209243_s_at	AF208967	chr19:62015614-62043876 (-) // 99.22 // q13.43	paternally expressed 3 /// zinc finger, imprinted 2	PEG3 /// ZIM2
Hs:14199	-0.455704	0.219365	yes	yes	yes	344_30	Image:343352	W68127	NM_020751	chr13 (39,127,822-39,224,639)	232786_at	AB032960	chr13:39127842-39263802 (+) // 67.84 // q13.3	component of oligomeric golgi complex 6	COG6
Hs:41605	-4.21098	-3.53611	yes	yes	yes	278_102	Image:135640	R32377	NM_004177	chr11 (59,279,465-59,326,752)	209238_at	BE966922	chr11:59279457-59326752 (+) // 97.38 // q12.1	syntaxin 3	STX3
Hs:30192	-1.71167	-1.03754	yes	yes	yes	227_68	Image:746245	AA417761	NM_198402	chr3 (124,693,086-124,786,729)	212640_at	AV712602	chr3:124693088-124694460 (-) // 93.2 // q21.1	protein tyrosine phosphatase-like (proline instead of catalytic arginine), member b	PTPLB
Hs:38398	1.37398	2.04752	yes	yes	yes	172_19	Image:665508	AA195378	NM_024295	chr8 (124,094,769-124,123,722)	218172_s_at	NM_018630	chr8:124095373-124096405 (-) // 99.81 // q24.13	Der1-like domain family, member 1	DERL1
Hs:22508	-2.45409	-1.78069	yes	yes	yes	99_63	Image:290295	N64473	null	chr11 (94,554,163-94,554,713)	1553869_at	NM_144665	chr11:94556947-94603858 (-) // 96.03 // q21	sestrin 3	SESN3
Hs:16164	-3.42187	-2.74926	yes	yes	yes	229_86	Image:502165	AA126862	null	chr4 (38,556,058-38,623,765)	213455_at	W87466	chr4:38622777-38623755 (+) // 83.94 // p14	family with sequence similarity 114, member A1	FAM114A1
Hs:38973	-2.58811	-1.91635	yes	yes	yes	154_19	Image:2019139	AI360012	NM_005806	chr21 (33,320,109-33,323,371)	213824_at	AI870776	chr21:33320085-33323369 (+) // 96.04 // q22.11	oligodendrocyte lineage transcription factor 2	OLIG2
Hs:42215	-0.846293	-0.175015	yes	yes	yes	220_48	Image:361028	AA013172	null	chr6 (44,884,694-44,885,402)	211106_at	AF064804	chr6:44885031-45453668 (-) // 73.28 // p21.1	---	---
Hs:27464	-0.423672	0.247041	yes	yes	no	110_12	Image:399536	AA733040	null	chr15 (76,619,824-76,628,591)	203396_at	NM_002789	chr15:76619900-76628570 (+) // 99.54 // q25.1	proteasome (prosome, macropain) subunit, alpha type, 4	PSMA4
Hs:35343	-0.179837	0.490707	yes	yes	yes	336_17	Image:970391	AA776087	null	chr1 (159,495,156-159,521,870)	241382_at	W22165	chr1:159521395-159521863 (+) // 89.48 // q23.3	Purkinje cell protein 4 like 1	PCP4L1
Hs:13452	-0.310507	0.359734	yes	yes	yes	232_3	Image:42258	R60807	null	chr12 (122,521,590-122,570,726)	1554017_at	BC020829	chr12:122508638-122522862 (+) // 76.57 // q24.31	Rab interacting lysosomal protein-like 1	RILPL1
Hs:11059	-0.0371848	0.632892	yes	yes	yes	84_82	Image:767049	AA424315	NM_002806	chr14 (52,243,668-52,264,465)	201699_at	NM_002806	chr12:67153777-67155336 (+) // 93.97 // q15 /// chr14:52243671-52264459 (+) // 99.87 // q22.1 /// chr8:57124793-57126329 (-) // 96.79 // q12.1	proteasome (prosome, macropain) 26S subunit, ATPase, 6	PSMC6
Hs:16063	-4.7534	-4.08336	yes	yes	yes	96_85	Image:345616	W72431	null	chr7 (23,252,841-23,281,250)	1554018_at	BC011595	chr7:23252925-23264187 (+) // 75.07 // p15.3	glycoprotein (transmembrane) nmb	GPNMB
Hs:37821	-4.28497	-3.61644	yes	yes	yes	130_19	Image:1637829	AI002056	null	chr6 (151,978,701-151,979,237)"	220581_at	NM_025059	chr6:151856955-151981166 (+) // 99.11 // q25.1	chromosome 6 open reading frame 97	C6orf97
Hs:25307	-4.58392	-3.91635	yes	yes	yes	224_64	Image:131979	R32440	null	null	200878_at	AF052094	chr2:46378085-46467340 (+) // 96.6 // p21	endothelial PAS domain protein 1	EPAS1
Hs:14888	2.23299	2.89946	yes	yes	yes	103_4	Image:347036	W81128	NM_016269	chr4 (109,188,150-109,309,015)	221558_s_at	AF288571	chr4:109188149-109309027 (-) // 96.98 // q25	lymphoid enhancer-binding factor 1	LEF1
Hs:10821	-2.28106	-1.616	yes	yes	yes	145_28	Image:342378	W65461	NM_004419	chr10 (112,247,615-112,261,243)	209457_at	U16996	chr10:112247824-112261111 (+) // 96.59 // q25.2	dual specificity phosphatase 5	DUSP5
Hs:40487	-3.63162	-2.96678	yes	yes	yes	218_47	Image:1876994	AI275398	null	chr8 (62,651,633-62,713,112)	205808_at	NM_004318	chr8:62578373-62789889 (-) // 98.08 // q12.3	aspartate beta-hydroxylase	ASPH
Hs:12633	-0.0531929	0.611285	yes	yes	yes	152_56	Image:788493	AA452556	null	chr8 (71,648,226-71,683,160)	210733_at	AF130055	chr8:71648233-71649623 (+) // 93.18 // q13.3	PRO1292	LOC100130862
Hs:44141	0.859383	1.52256	yes	yes	yes	8_50	Image:1573953	AA938509	null	chr12 (32,038,755-32,045,360)	NULL	null	null	null	null
Hs:33466	-4.26838	-3.60579	yes	yes	yes	173_70	Image:49394	H15655	null	chr7 (24,695,912-24,697,197)	NULL	null	null	null	null
Hs:49262	-3.28693	-2.62444	yes	yes	yes	309_26	Image:1895613	AI291863	null	null	219744_at	NM_022158	chr17:78286799-78301957 (+) // 95.14 // q25.3	fructosamine 3 kinase	FN3K
Hs:11591	-4.98531	-4.32327	yes	yes	yes	193_29	Image:753104	AA478553	NM_001922	chr13 (93,889,836-93,929,924)	205337_at	AL139318	chr13:93887119-93929924 (-) // 94.43 // q32.1	dopachrome tautomerase (dopachrome delta-isomerase, tyrosine-related protein 2)	DCT
Hs:10617	-4.80597	-4.14404	yes	yes	no	143_55	Image:754509	AA410591	NM_000245	chr7 (116,099,713-116,225,675)	213816_s_at	AA005141	chr7:116099694-116223915 (+) // 98.93 // q31.2	met proto-oncogene (hepatocyte growth factor receptor)	MET
Hs:31187	2.70771	3.36944	yes	yes	yes	221_41	Image:703637	AA278633	NM_005739	chr15 (36,567,598-36,644,224)	205590_at	NM_005739	chr15:36567597-36644224 (-) // 98.49 // q14	RAS guanyl releasing protein 1 (calcium and DAG-regulated)	RASGRP1
Hs:30736	-2.7884	-2.12694	yes	yes	yes	368_14	Image:701710	AA287097	null	chr18 (51,040,560-51,045,477)	212385_at	AU118026	chr18:51040982-51045500 (-) // 97.05 // q21.2	transcription factor 4	TCF4
Hs:18178	-0.670566	-0.00953493	yes	yes	yes	174_87	Image:417867	W90128	null	chr22 (27,520,577-27,521,666)	200670_at	NM_005080	chr22:27520547-27526524 (-) // 97.63 // q12.1	X-box binding protein 1	XBP1
Hs:26693	0.0346963	0.695582	yes	yes	yes	30_11	Image:796539	AA460270	null	chrX (10,373,588-10,375,078)	203636_at	BE967532	chrX:10373595-10761687 (-) // 92.15 // p22.2	midline 1 (Opitz/BBB syndrome)	MID1
Hs:15208	0.0874273	0.747813	yes	yes	yes	367_85	Image:292222	N79179	null	null	NULL	null	null	null	null
Hs:41404	-2.5148	-1.85448	yes	yes	yes	364_102	Image:462544	AA699812	NM_000429	chr10 (82,021,569-82,022,678)	NULL	null	null	null	null
Hs:34448	-0.304517	0.355728	yes	yes	yes	127_43	Image:297908	N68942	null	chr17 (77,045,948-77,047,946)	219218_at	NM_024696	chr17:77045951-77047946 (+) // 98.57 // q25.3	BAH domain and coiled-coil containing 1	BAHCC1
Hs:29680	-1.88244	-1.22242	yes	yes	yes	381_13	Image:434863	AA701242	null	chr7 (51,051,400-51,351,990)	1552496_a_at	NM_015198	chr7:51052472-51071146 (-) // 92.11 // p12.1	cordon-bleu homolog (mouse)	COBL
Hs:15528	-0.100024	0.556185	yes	yes	yes	242_31	Image:292726	N63635	null	null	209193_at	M24779	chr6:37246041-37251138 (+) // 96.4 // p21.2	pim-1 oncogene	PIM1
Hs:39100	-1.29562	-0.640965	yes	yes	yes	380_100	Image:2014034	AI361330	null	chr2 (74,279,198-74,295,930)	201761_at	NM_006636	chr2:74279219-74295920 (+) // 99.86 // p13.1	methylenetetrahydrofolate dehydrogenase (NADP+ dependent) 2, methenyltetrahydrofolate cyclohydrolase	MTHFD2
Hs:13460	-0.102194	0.551281	yes	yes	no	105_84	Image:383016	AA074095	null	chr7 (5,075,042-5,075,780)	228571_at	BE963438	chr7:5074927-5075641 (+) // 46.06 // p22.1	RB-associated KRAB zinc finger	RBAK
Hs:34334	-2.04355	-1.3904	yes	yes	yes	318_70	Image:415814	W84778	null	chr12 (55,914,955-55,917,383)	214095_at	AW190316	chr12:55914526-55914985 (+) // 87.93 // q13.3	serine hydroxymethyltransferase 2 (mitochondrial)	SHMT2
Hs:11268	-4.74254	-4.09046	yes	yes	yes	254_82	Image:770910	AA433851	NM_004433	chr1 (200,246,263-200,252,271)	210827_s_at	U73844	chr1:200246346-200251754 (+) // 100.0 // q32.1	E74-like factor 3 (ets domain transcription factor, epithelial-specific )	ELF3
Hs:40213	-0.801638	-0.149964	yes	yes	no	279_47	Image:645702	AA206591	null	chr1 (152,394,401-152,411,777)	238065_at	BG337831	chr1:152394419-152395168 (-) // 77.79 // q21.3	tropomyosin 3	TPM3
Hs:34463	-0.660164	-0.00976754	yes	yes	yes	219_16	Image:379794	AA706034	null	chr1 (65,664,321-65,674,276)	211356_x_at	U66495	chr1:65658922-65871531 (+) // 99.66 // p31.3	leptin receptor	LEPR
Hs:26587	-0.508814	0.141455	yes	yes	yes	89_11	Image:788519	AA452578	null	chr8 (22,172,696-22,173,207)	NULL	null	null	null	null
Hs:38476	-3.24824	-2.59814	yes	yes	yes	369_46	Image:712829	AA280651	null	chr11 (33,836,701-33,848,176)	204249_s_at	NM_005574	chr11:33836700-33870412 (-) // 97.7 // p13	LIM domain only 2 (rhombotin-like 1)	LMO2
Hs:38222	-2.67328	-2.02335	yes	yes	yes	302_19	Image:238590	H65107	NM_003874	chr1 (158,782,419-158,815,895)	NULL	null	null	null	null
Hs:28400	-2.77677	-2.1279	yes	yes	yes	128_39	Image:132015	R32457	null	null	219263_at	NM_024539	chrX:105914960-105926875 (+) // 95.56 // q22.3	ring finger protein 128	RNF128
Hs:40320	0.530269	1.17867	yes	yes	no	244_20	Image:1642958	AI024160	null	chr5 (171,916,332-171,916,659)	NULL	null	null	null	null
Hs:15032	-3.08752	-2.43981	yes	yes	yes	109_58	Image:141192	R66633	NM_016201	chr3 (135,556,880-135,576,096)	203002_at	NM_016201	chr3:135557412-135572337 (-) // 99.04 // q22.1	angiomotin like 2	AMOTL2
Hs:35007	0.798461	1.44371	yes	yes	yes	333_71	Image:858998	AA666051	null	chr13 (79,025,762-79,028,207)	224801_at	AI655642	chr13:78953410-79028213 (+) // 94.24 // q31.1	Nedd4 family interacting protein 2	NDFIP2
Hs:15307	0.0111133	0.656237	yes	yes	yes	76_58	Image:469952	AA029889	null	chr13 (74,998,575-75,009,976)	225312_at	AV704551	chr13:74998572-75010058 (-) // 70.82 // q22.2	COMM domain containing 6	COMMD6
Hs:40558	0.523125	1.16711	yes	yes	yes	187_74	Image:206738	H60408	null	chr9 (37,149,876-37,150,345)	NULL	null	null	null	null
Hs:27827	-2.99716	-2.35319	yes	yes	no	214_39	Image:878467	AA670389	null	chr16 (85,997,364-85,999,388)	212655_at	AB011151	chr16:85997354-86008691 (-) // 97.36 // q24.2	zinc finger, CCHC domain containing 14	ZCCHC14
Hs:35242	-0.234164	0.409571	yes	yes	no	175_17	Image:1256764	AA876198	NM_012433	chr2 (197,964,945-198,008,016)	201070_x_at	AI739389	chr2:197964694-198008011 (-) // 99.06 // q33.1	splicing factor 3b, subunit 1, 155kDa	SF3B1
Hs:31814	-1.20323	-0.563839	yes	yes	yes	296_96	Image:486102	AA040699	null	chr12 (95,173,369-95,187,742)	221773_at	AW575374	chr12:95185107-95187729 (+) // 92.17 // q23.1	ELK3, ETS-domain protein (SRF accessory protein 2)	ELK3
Hs:13719	0.353806	0.992796	yes	yes	yes	335_30	Image:245485	N55087	null	chr16 (30,112,712-30,116,381)	215123_at	AL049250	chr16:22430851-22433328 (+) // 61.34 // p12.1 /// chr16:28555390-28671999 (+) // 57.58 // p11.2 /// chr16:14708531-14711006 (+) // 56.06 // p13.11 /// chr16:14747653-14750128 (+) // 56.06 // p13.11 /// chr16:28556658-28557888 (+) // 24.67 // p11.2 /// chr	hypothetical protein LOC339047 /// hypothetical protein 348162 /// hypothetical LOC642778 /// similar to nuclear pore complex interacting protein	LOC339047 /// LOC348162 /// LOC642778 /// LOC729602
Hs:31860	-1.91261	-1.27392	yes	yes	yes	232_42	Image:486626	AA044031	null	chr8 (91,703,399-91,706,428)	225972_at	AA524005	chr8:91703403-91706592 (-) // 98.01 // q21.3	transmembrane protein 64	TMEM64
Hs:17649	-2.32315	-1.68623	yes	yes	no	160_32	Image:309929	N95435	null	chr15 (37,878,534-37,999,718)	NULL	null	null	null	null
Hs:32198	-4.78556	-4.1494	yes	yes	no	304_96	Image:1048998	AA778636	null	chr8 (82,354,491-82,356,720)	236271_at	AA913233	chr8:82354506-82355196 (-) // 95.57 // q21.13	hypothetical protein LOC100131721	LOC100131721
Hs:14775	-1.66161	-1.02569	yes	yes	no	326_31	Image:199709	R96694	null	chr10 (123,744,137-123,773,983)	1559018_at	AL832042	chr10:129756562-129760911 (+) // 92.14 // q26.2	protein tyrosine phosphatase, receptor type, E	PTPRE
Hs:18344	-0.111235	0.523801	yes	yes	no	111_6	Image:198614	R94943	null	chr14 (52,263,667-52,264,462)	201699_at	NM_002806	chr12:67153777-67155336 (+) // 93.97 // q15 /// chr14:52243671-52264459 (+) // 99.87 // q22.1 /// chr8:57124793-57126329 (-) // 96.79 // q12.1	proteasome (prosome, macropain) 26S subunit, ATPase, 6	PSMC6
Hs:16308	-3.07501	-2.44115	yes	yes	no	230_32	Image:268700	N23996	null	chr11 (9,729,668-9,731,114)	209307_at	AB014540	chr11:9642207-9731077 (+) // 91.5 // p15.4	SWAP-70 protein	SWAP70
Hs:18507	-4.4435	-3.81088	yes	yes	no	337_33	Image:359597	AA010818	null	chr6 (167,970,445-168,115,550)	214939_x_at	AB011399	chr6:167970562-168113464 (+) // 97.55 // q27	myeloid/lymphoid or mixed-lineage leukemia (trithorax homolog, Drosophila); translocated to, 4	MLLT4
Hs:30410	-0.253487	0.378031	yes	yes	no	297_41	Image:731073	AA421291	null	chr20 (19,945,971-19,962,268)	223040_at	BC005181	chr20:19946005-19962266 (+) // 97.29 // p11.23	N-acetyltransferase 5	NAT5
Hs:13391	-0.258545	0.372957	yes	yes	no	196_57	Image:469924	AA030013	NM_021213	chr17 (51,183,421-51,209,733)	218676_s_at	NM_021213	chr17:51183448-51209733 (+) // 99.84 // q22	phosphatidylcholine transfer protein	PCTP
Hs:35987	-0.238216	0.392128	yes	yes	no	223_44	Image:1470551	AA864536	null	null	NULL	null	null	null	null
Hs:36806	-3.92788	-3.29858	yes	yes	no	304_99	Image:1553560	AA962436	null	chr7 (106,086,999-106,088,608)	228668_x_at	AI149240	chr7:106087667-106088164 (+) // 88.51 // q22.3	Hypothetical protein FLJ36031	FLJ36031
Hs:38480	0.023915	0.65281	yes	yes	no	117_46	Image:712505	AA278384	NM_001786	chr10 (62,208,257-62,224,607)	203213_at	AL524035	chr10:62208241-62224668 (+) // 95.12 // q21.2	cell division cycle 2, G1 to S and G2 to M	CDC2
Hs:32626	-3.68093	-3.05207	yes	yes	no	184_42	Image:49354	H15099	null	chr4 (114,190,319-114,524,334)	202920_at	BF726212	chr4:114190318-114524341 (+) // 99.44 // q26	ankyrin 2, neuronal	ANK2
Hs:50215	-3.10447	-2.47813	yes	yes	no	71_27	Image:1940678	AI352293	NM_020858, NM_153619, NM_024966	chr15 (45,797,991-45,853,711)	NULL	null	null	null	null
Hs:17354	0.495047	1.12131	yes	yes	no	313_32	Image:770890	AA434409	NM_012089	chr1 (227,718,953-227,761,052)	223320_s_at	AF277184	chr15_random:285337-286052 (+) // 92.23 // /// chr15:26324566-26325281 (+) // 92.23 // q13.1 /// chr1:227719053-227719763 (-) // 97.46 // q42.13 /// chr15:20240873-20241588 (-) // 92.23 // q11.2 /// chr15:26549304-26550019 (-) // 92.23 // q13.1	ATP-binding cassette, sub-family B (MDR/TAP), member 10	ABCB10
Hs:29868	-0.376895	0.249099	yes	yes	no	255_13	Image:435524	AA701375	NM_018638	chr12 (22,669,276-22,729,910)	219017_at	NM_018638	chr12:22669275-22729910 (+) // 96.62 // p12.1	ethanolamine kinase 1	ETNK1
Hs:31450	-3.07669	-2.45137	yes	yes	no	192_68	Image:1636176	AI016039	null	chr22 (49,055,587-49,060,300)	211472_at	AF336795	chr22:49055586-49060297 (+) // 65.76 // q13.33	Plexin B2	PLXNB2
Hs:24679	-2.40026	-1.77585	yes	yes	no	85_10	Image:268269	N27448	null	null	NULL	null	null	null	null
Hs:38648	-3.14725	-2.52341	yes	yes	no	119_73	Image:1735474	AI126114	NM_005462	chrX (140,819,346-140,824,849)	216592_at	AL022152	chrX:140812104-140813145 (+) // 85.3 // q27.2	melanoma antigen family C, 3	MAGEC3
Hs:17300	-3.39442	-2.77141	yes	yes	no	121_86	Image:364468	AA022679	null	chrX (72,959,880-72,980,983)	243712_at	AA022679	chrX:72980443-72981050 (-) // 97.58 // q13.2	X (inactive)-specific transcript (non-protein coding)	XIST
Hs:16889	-2.029	-1.40648	yes	yes	no	12_5	Image:795901	AA460171	null	chr8 (28,486,877-28,487,702)	227499_at	AA001400	chr8:28486238-28487707 (+) // 90.32 // p21.1	CDNA clone IMAGE:5311370	---
Hs:15709	0.575467	1.19748	yes	yes	no	280_58	Image:277596	N57002	null	chr7 (38,184,458-38,236,794)	223065_s_at	BC003074	chr7:38213571-38236794 (+) // 97.76 // p14.1	STARD3 N-terminal like	STARD3NL
Hs:29264	-1.49258	-0.873092	yes	yes	no	117_40	Image:278572	N66178	null	chr8 (127,633,866-127,637,792)	225864_at	AL039862	chr8:127633870-127635413 (-) // 93.62 // q24.21	family with sequence similarity 84, member B	FAM84B
Hs:50044	-1.21405	-0.594778	yes	yes	no	354_108	Image:1930458	AI334167	null	chr19 (61,742,256-61,747,990)	NULL	null	null	null	null
Hs:25611	-1.87829	-1.25907	yes	yes	no	323_38	Image:1049336	AA620862	null	chr13 (51,402,306-51,407,456)	NULL	null	null	null	null
Hs:31172	-0.960885	-0.342386	yes	yes	no	121_41	Image:825414	AA504264	null	chr6 (88,464,836-88,466,508)	223144_s_at	BC000764	chr6:88441118-88468704 (-) // 91.47 // q15	chromosome 6 open reading frame 166	C6orf166
Hs:18861	0.127924	0.746384	yes	yes	no	153_60	Image:854668	AA630082	NM_004064	chr12 (12,761,576-12,766,569)	209112_at	BC001971	chr12:12761663-12766569 (+) // 97.77 // p13.1	cyclin-dependent kinase inhibitor 1B (p27, Kip1)	CDKN1B
Hs:29998	-2.13355	-1.51532	yes	yes	no	161_68	Image:454468	AA677327	null	chr3 (99,945,534-99,946,287)	210942_s_at	AB022918	chr3:99933819-99995495 (+) // 98.91 // q12.1	ST3 beta-galactoside alpha-2,3-sialyltransferase 6	ST3GAL6
Hs:26518	-1.63236	-1.01428	yes	yes	no	185_92	Image:785521	AA450338	NM_020830	chr2 (224,448,310-224,518,274)	224800_at	AK022888	chr2:224448309-224518290 (-) // 98.79 // q36.1	WD repeat and FYVE domain containing 1	WDFY1
Hs:41500	0.122712	0.740009	yes	yes	no	369_102	Image:745476	AA625960	null	chr7 (87,300,813-87,303,432)	227012_at	AI823986	chr7:87300818-87303429 (-) // 88.31 // q21.12	solute carrier family 25, member 40	SLC25A40
Hs:16589	-1.71683	-1.0998	yes	yes	no	13_32	Image:133864	R28660	null	chr12 (20,726,491-20,728,302)	228507_at	AI742043	chr12:20727647-20728300 (+) // 78.6 // p12.2	CDNA FLJ37884 fis, clone BRSTN2012451	---
Hs:26988	-3.30478	-2.68862	yes	yes	no	229_12	Image:856575	AA633658	null	chr21 (26,174,733-26,465,003)	214953_s_at	X06989	chr21:26175083-26464927 (-) // 94.86 // q21.3	amyloid beta (A4) precursor protein (peptidase nexin-II, Alzheimer disease)	APP
Hs:35457	-2.52216	-1.9061	yes	yes	no	150_98	Image:1418621	AA878120	NM_018414	chr17 (72,132,442-72,151,460)	227725_at	Y11339	chr17:72132432-72151434 (-) // 88.11 // q25.1	ST6 (alpha-N-acetyl-neuraminyl-2,3-beta-galactosyl-1,3)-N-acetylgalactosaminide alpha-2,6-sialyltransferase 1	ST6GALNAC1
Hs:10511	-0.795889	-0.18108	yes	yes	no	202_55	Image:162775	H27564	NM_004396	chr17 (59,926,202-59,932,866)	NULL	null	null	null	null
Hs:34950	-3.23666	-2.62218	yes	yes	no	40_17	Image:491742	AA150491	NM_021197	chr16 (82,885,902-82,920,927)	219478_at	NM_021197	chr16:82885901-82920950 (+) // 85.41 // q24.1	WAP four-disulfide core domain 1	WFDC1
Hs:41671	2.01264	2.62442	yes	yes	no	86_21	Image:1709503	AI131501	null	chr6_qbl_hap2 (4,048,545-4,058,876)	NULL	null	null	null	null
Hs:32555	-3.75719	-3.14756	yes	yes	no	215_15	Image:855563	AA664212	null	chr12 (54,778,302-54,783,551)	1563252_at	U88360	chr12:54773377-54774038 (+) // 94.56 // q13.2	v-erb-b2 erythroblastic leukemia viral oncogene homolog 3 (avian)	ERBB3
Hs:35320	-0.181526	0.428066	yes	yes	no	368_44	Image:858401	AA634158	NM_013243	chr15 (49,760,837-49,800,514)	219196_at	NM_013243	chr15:49760958-49799333 (+) // 99.35 // q21.2	secretogranin III	SCG3
Hs:40130	0.758478	1.36764	yes	yes	no	306_20	Image:1637791	AI002036	NM_030920	chr1 (148,457,479-148,475,089)	221505_at	AW612574	chr1:148457343-148475132 (-) // 91.82 // q21.2	acidic (leucine-rich) nuclear phosphoprotein 32 family, member E	ANP32E
Hs:17944	2.01451	2.62263	yes	yes	no	359_33	Image:758298	AA404337	null	chr8 (59,881,534-60,194,164)	204529_s_at	AI961231	chr8:59880530-60194321 (-) // 98.36 // q12.1	thymocyte selection-associated high mobility group box	TOX
Hs:19199	-5.02292	-4.41623	yes	yes	no	220_6	Image:252515	H87471	NM_003937	chr2 (143,351,689-143,516,344)	217388_s_at	D55639	chr2:143513697-143516350 (+) // 57.9 // q22.2	kynureninase (L-kynurenine hydrolase)	KYNU
Hs:38772	0.627695	1.23348	yes	yes	no	248_46	Image:1609836	AI000103	NM_002065	chr1 (180,618,656-180,627,548)	200648_s_at	NM_002065	chr1:180620038-180627473 (-) // 94.66 // q25.3	glutamate-ammonia ligase (glutamine synthetase)	GLUL
Hs:15847	-5.0541	-4.44875	yes	yes	no	93_4	Image:782766	AA448160	null	chr1 (213,806,792-213,861,696)	217894_at	NM_016121	chr1:213807507-213861696 (+) // 80.48 // q41	potassium channel tetramerisation domain containing 3	KCTD3
Hs:36894	-2.22983	-1.62469	yes	yes	no	53_99	Image:1578447	AA973009	null	chr16 (83,258,142-83,258,674)	227319_at	AI693862	chr16:83258163-83258791 (+) // 88.72 // q24.1	CDNA FLJ31635 fis, clone NT2RI2003420	---
Hs:32174	-0.560049	0.0446812	yes	yes	no	303_15	Image:1035637	AA780353	null	chr22 (34,475,128-34,476,144)	212104_s_at	N95026	chr22:34464729-34566400 (-) // 96.33 // q12.3	RNA binding motif protein 9	RBM9
Hs:41679	-2.36212	-1.75807	yes	yes	no	342_21	Image:1716169	AI160570	null	chr19 (48,098,785-48,113,874)	NULL	null	null	null	null
Hs:41158	-1.01145	-0.407888	yes	yes	no	169_48	Image:451532	AA707388	NM_003866	chr4 (143,169,355-143,614,018)	1564014_at	AL832101	chr4:143655418-143657738 (-) // 65.25 // q31.21	Transcribed locus	---
Hs:33309	0.937116	1.54063	yes	yes	no	131_16	Image:878571	AA775249	null	chr16 (56,232,999-56,256,438)	NULL	null	null	null	null
Hs:33416	-3.51811	-2.91502	yes	yes	no	104_16	Image:433491	AA699589	NM_138373	chr19 (59,062,949-59,071,474)	224920_x_at	AA909044	chr19:59062960-59070767 (+) // 79.33 // q13.41	myeloid-associated differentiation marker	MYADM
Hs:43345	-0.641553	-0.0396134	yes	yes	no	276_76	Image:1543216	AA918181	NM_207406	chr4 (41,814,292-41,849,652)	238101_at	BF510596	chr4:41840324-41848487 (+) // 96.01 // p13	Coiled-coil domain containing 4	CCDC4
Hs:40054	-3.04017	-2.43847	yes	yes	no	178_101	Image:823909	AA490503	null	null	57082_at	AA169780	chr1:25766636-25767964 (+) // 86.74 // p36.11	low density lipoprotein receptor adaptor protein 1	LDLRAP1
Hs:11796	-1.36291	-0.761421	yes	yes	no	231_29	Image:122159	T98612	null	chr2 (189,547,344-189,585,717)	211161_s_at	AF130082	---	collagen, type III, alpha 1 (Ehlers-Danlos syndrome type IV, autosomal dominant)	COL3A1
Hs:32336	-2.27439	-1.67318	yes	yes	no	117_42	Image:32854	R43179	NM_024590	chr4 (115,040,888-115,120,328)	219973_at	NM_024590	chr4:115041702-115043572 (-) // 90.43 // q26	arylsulfatase family, member J	ARSJ
Hs:32772	-1.92813	-1.32738	yes	yes	no	254_96	Image:347351	W81654	NM_005686	chr1 (202,308,869-202,363,492)	209736_at	AF116571	chr1:202309354-202363486 (+) // 98.24 // q32.1	SRY (sex determining region Y)-box 13	SOX13
Hs:19426	0.0628767	0.663206	yes	yes	no	167_88	Image:868332	AA634028	null	chr6 (33,140,772-33,149,356)	211990_at	M27487	chr6:33140768-33156515 (-) // 94.19 // p21.32 /// chr6_cox_hap1:4413297-4429043 (-) // 93.58 // /// chr6_qbl_hap2:4166462-4234941 (-) // 95.47 //	major histocompatibility complex, class II, DP alpha 1	HLA-DPA1
Hs:32879	-2.4805	-1.88102	yes	yes	no	219_69	Image:447520	AA702248	null	chr19 (15,800,809-15,807,170)	227919_at	AA702248	chr19:15806161-15807757 (+) // 46.46 // p13.12	urothelial cancer associated 1 /// similar to pol protein	LOC100133945 /// UCA1
Hs:20918	-1.35464	-0.755902	yes	yes	no	294_35	Image:133454	R27457	null	chr12 (45,039,437-45,045,249)	218041_x_at	NM_018573	chr12:45038400-45040667 (-) // 97.75 // q13.11	solute carrier family 38, member 2	SLC38A2
Hs:12137	-2.08763	-1.48893	yes	yes	no	11_56	Image:824117	AA490617	NM_006296	chr2 (57,988,285-58,240,703)	205126_at	NM_006296	chr2:58127335-58240507 (+) // 99.84 // p16.1	vaccinia related kinase 2	VRK2
Hs:10725	-1.87344	-1.27537	yes	yes	no	140_28	Image:359835	AA011215	null	chrX (23,711,248-23,712,525)	210592_s_at	M55580	chrX:23711384-23714044 (+) // 68.61 // p22.11	spermidine/spermine N1-acetyltransferase 1	SAT1
Hs:13789	-0.465268	0.13266	yes	yes	no	272_57	Image:239692	H80558	null	chr7 (128,914,252-128,915,473)	231880_at	AB032996	chr7:128861522-128915473 (+) // 88.12 // q32.1	family with sequence similarity 40, member B	FAM40B
Hs:43575	-2.95648	-2.35969	yes	yes	no	350_49	Image:1554796	AA913516	null	chr17 (50,369,731-50,370,391)	240261_at	AA913079	chr17:50369991-50370347 (+) // 36.84 // q22	target of myb1 (chicken)-like 1 /// OK/KNS-CL.3	OK/KNS-CL.3 /// TOM1L1
Hs:24366	-0.0172054	0.579305	yes	yes	no	46_37	Image:130364	R22856	null	chr2 (201,481,944-201,483,381)	235423_at	AI274840	chr2:201481670-201482668 (-) // 51.8 // q33.1	Transcribed locus	---
Hs:40451	-1.89013	-1.29466	yes	yes	no	222_101	Image:1841906	AI220198	NM_000474	chr7 (19,121,613-19,123,820)	213943_at	X99268	chr7:19121615-19123809 (-) // 82.41 // p21.1	twist homolog 1 (acrocephalosyndactyly 3; Saethre-Chotzen syndrome) (Drosophila)	TWIST1
Hs:14376	0.836021	1.42976	yes	yes	no	250_30	Image:292392	N68390	NM_024945	null	NULL	null	null	null	null
Hs:29268	-0.116356	0.477356	yes	yes	no	245_40	Image:278644	N66205	NM_153234	chr5 (96,454,803-96,504,332)	236163_at	AW136983	chr5:96455556-96456274 (-) // 99.86 // q15	Lix1 homolog (chicken)	LIX1
Hs:34136	-3.15136	-2.55769	yes	yes	no	120_70	Image:200741	R96827	NM_020792	chr3 (173,831,113-173,911,707)	225847_at	AB037784	chr3:173831138-173911535 (-) // 96.11 // q26.31	arylacetamide deacetylase-like 1	AADACL1
Hs:25094	-0.680815	-0.0876581	yes	yes	no	318_91	Image:139167	R62996	null	chr6 (163,912,624-163,919,082)	212265_at	AL031781	chr6:163756198-163914889 (+) // 97.29 // q26	quaking homolog, KH domain RNA binding (mouse)	QKI
Hs:16744	-1.86121	-1.26836	yes	yes	no	367_86	Image:282599	N49876	null	chr2 (139,034,813-139,047,273)	225658_at	BF034206	chr2:139034842-139047271 (+) // 96.04 // q22.1	speckle-type POZ protein-like	SPOPL
Hs:18639	-0.468999	0.123724	yes	yes	no	342_6	Image:214884	H73928	NM_006808	chr9 (101,024,391-101,032,721)	244700_at	AA778938	chr9:101024937-101025436 (+) // 89.8 // q22.33	Sec61 beta subunit	SEC61B
Hs:38301	-0.3394	0.252909	yes	yes	no	139_19	Image:364541	AA022908	null	chr4 (160,408,441-160,500,756)	203097_s_at	NM_014247	chr4:160408695-160500749 (+) // 99.98 // q32.1	Rap guanine nucleotide exchange factor (GEF) 2	RAPGEF2
Hs:31483	-4.69685	-4.10535	yes	yes	no	92_14	Image:1523225	AA909184	NM_003999	chr5 (38,881,893-38,970,167)	1554008_at	BC010943	chr5:38881716-38922597 (+) // 91.45 // p13.1	oncostatin M receptor	OSMR
Hs:17683	-2.20054	-1.60936	yes	yes	no	65_87	Image:809374	AA456569	NM_015187	chr4 (25,358,148-25,473,543)	212314_at	AB018289	chr4:25358149-25473443 (-) // 98.18 // p15.2	KIAA0746 protein /// serine incorporator 2	KIAA0746 /// SERINC2
Hs:12210	0.650642	1.24095	yes	yes	no	44_83	Image:826217	AA521469	NM_004286	chr22 (37,431,915-37,458,190)	205274_at	U87964	chr22:37431673-37457310 (-) // 88.75 // q13.1	GTP binding protein 1	GTPBP1
Hs:14797	-0.562509	0.0277473	yes	yes	no	262_4	Image:244267	N51056	null	chr5 (131,005,305-131,082,625)	228768_at	N51056	chr5:131005305-131006013 (-) // 87.42 // q31.1	Rap guanine nucleotide exchange factor (GEF) 6 /// folliculin interacting protein 1	FNIP1 /// RAPGEF6
Hs:31656	0.560695	1.14961	yes	yes	no	226_42	Image:462064	AA705343	NM_016004	chr20 (41,653,044-41,709,280)	218709_s_at	NM_016004	chr20:41653043-41709275 (+) // 99.19 // q13.12	intraflagellar transport 52 homolog (Chlamydomonas)	IFT52
Hs:40015	-0.578328	0.0100094	yes	yes	no	85_47	Image:814059	AA465346	null	null	NULL	null	null	null	null
Hs:14699	-0.146712	0.441408	yes	no	no	197_4	Image:233939	H66542	null	chr3 (10,301,103-10,302,429)	223725_at	AF280797	chr3:10301102-10302429 (+) // 83.15 // p25.3	chromosome 3 open reading frame 42	C3orf42
Hs:18501	-1.76494	-1.17727	yes	yes	no	145_33	Image:208027	H59780	null	chr17 (14,145,092-14,193,447)	227361_at	AA780067	chr17:14145124-14193446 (+) // 98.67 // p12	heparan sulfate (glucosamine) 3-O-sulfotransferase 3B1	HS3ST3B1
Hs:25531	-3.87178	-3.28447	yes	yes	no	66_11	Image:786609	AA478481	NM_080645	chr6 (75,850,762-75,972,343)	225664_at	AA788946	chr6:75850761-75851940 (-) // 92.83 // q13	collagen, type XII, alpha 1	COL12A1
Hs:26228	0.141252	0.728483	yes	yes	no	114_92	Image:768059	AA418914	NM_030939	chr6 (24,813,140-24,827,369)	208809_s_at	AL136632	chr6:24813145-24827382 (-) // 95.29 // p22.2	chromosome 6 open reading frame 62	C6orf62
Hs:49423	-0.327009	0.260187	yes	yes	no	87_53	Image:1881249	AI305268	null	chr5 (102,237,397-102,237,979)	1570087_at	BC017431	chr5:102211094-102212775 (+) // 48.52 // q21.1	Transcribed locus	---
Hs:14949	-2.47015	-1.88333	yes	no	no	132_31	Image:241658	H89843	null	chr1 (61,383,712-61,384,480)	NULL	null	null	null	null
Hs:15306	-0.0929925	0.492753	yes	yes	no	44_58	Image:344352	W73427	null	chr11 (118,678,083-118,684,076)	225231_at	AI828967	chr11:118680691-118684067 (+) // 93.5 // q23.3	Cas-Br-M (murine) ecotropic retroviral transforming sequence	CBL
Hs:50181	1.38872	1.97439	yes	yes	no	131_54	Image:1925760	AI346074	null	chr10 (89,720,970-89,721,666)	NULL	null	null	null	null
Hs:30582	0.937291	1.52176	yes	yes	no	47_68	Image:700359	AA285068	NM_030956	chr4 (38,450,658-38,460,984)	223750_s_at	AW665250	chr4:38451053-38460974 (-) // 95.8 // p14	toll-like receptor 10	TLR10
Hs:13447	-0.139469	0.444866	yes	yes	no	72_3	Image:470861	AA034268	null	chr5 (95,175,306-95,181,132)	206662_at	NM_002064	chr14:89643756-89645400 (+) // 90.21 // q32.11 /// chr20:35663672-35665016 (-) // 90.29 // q11.23 /// chr5:95175430-95184137 (-) // 99.7 // q15 /// chr5:161110039-161111366 (-) // 93.9 // q34	glutaredoxin (thioltransferase)	GLRX
Hs:13841	-3.85729	-3.273	yes	yes	no	17_84	Image:341706	W60581	NM_018476	chrX (102,204,239-102,205,755)	218332_at	NM_018476	chrX:102204236-102205737 (-) // 79.71 // q22.1	brain expressed, X-linked 1	BEX1
Hs:33160	-2.36533	-1.78146	yes	yes	no	358_97	Image:884440	AA629688	null	chr7 (81,413,688-81,417,783)	NULL	null	null	null	null
Hs:33414	1.74322	2.3266	yes	yes	no	40_16	Image:433184	AA680145	NM_007222	chr8 (124,329,878-124,355,728)	1554063_at	BC012379	chr8:124307435-124355664 (-) // 84.23 // q24.13	chromosome 8 open reading frame 76	C8orf76
Hs:29765	-5.85269	-5.26982	yes	yes	no	30_13	Image:431944	AA678160	null	chr1 (205,564,626-205,577,631)	1555950_a_at	CA448665	chr1:205561475-205579387 (+) // 75.35 // q32.2	CD55 molecule, decay accelerating factor for complement (Cromer blood group)	CD55
Hs:16104	1.61168	2.19254	yes	yes	no	252_31	Image:271952	N35301	NM_005737	chr2 (235,066,429-235,068,940)	202206_at	AW450363	chr2:235066420-235070361 (-) // 95.42 // q37.1	ADP-ribosylation factor-like 4C	ARL4C
Hs:27442	-1.93444	-1.3543	yes	no	no	174_39	Image:453988	AA779212	null	chr16 (16,222,553-16,224,838)	208480_s_at	NM_001171	chr16:16151490-16224815 (-) // 99.91 // p13.11	ATP-binding cassette, sub-family C (CFTR/MRP), member 6	ABCC6
Hs:38759	0.74525	1.32516	yes	yes	no	212_46	Image:814617	AA480997	null	chr15 (97,923,712-98,074,131)	NULL	null	null	null	null
Hs:34137	-0.574592	0.00438018	yes	yes	no	152_70	Image:161921	H26021	null	chr5 (89,847,201-89,861,138)	226321_at	AW080618	chr5:89847202-89856805 (-) // 95.4 // q14.3	LysM, putative peptidoglycan-binding, domain containing 3	LYSMD3
Hs:18211	-2.77823	-2.19943	yes	yes	no	74_33	Image:503639	AA133665	null	chr19 (38,995,891-38,998,508)	222668_at	W73820	chr19:38979598-38998508 (+) // 98.45 // q13.11	potassium channel tetramerisation domain containing 15	KCTD15
Hs:35253	-1.76008	-1.18146	yes	yes	no	140_98	Image:743902	AA634475	NM_032439	chr10 (60,606,353-60,677,071)	226623_at	AI829726	chr10:60606403-60676116 (+) // 95.07 // q21.1	phytanoyl-CoA 2-hydroxylase interacting protein-like	PHYHIPL
Hs:25392	-0.97769	-0.399226	yes	yes	no	225_65	Image:785840	AA449107	NM_014822	chr4 (119,863,448-119,976,721)	202375_at	NM_014822	chr4:119863426-119976702 (-) // 99.97 // q26	SEC24 related gene family, member D (S. cerevisiae)	SEC24D
Hs:31398	-2.93401	-2.356	yes	yes	no	63_14	Image:1607229	AI014441	NM_003287	chr6 (125,516,578-125,626,343)	203786_s_at	NM_003287	chr6:125516616-125626337 (+) // 100.0 // q22.31	tumor protein D52-like 1	TPD52L1
Hs:34342	-0.105496	0.472477	yes	yes	no	186_43	Image:284261	N52185	NM_018465	chr9 (5,347,973-5,427,878)	218992_at	NM_018465	chr9:5347972-5427860 (-) // 92.56 // p24.1	chromosome 9 open reading frame 46	C9orf46
Hs:19657	-3.16144	-2.58412	yes	yes	no	265_34	Image:344430	W73473	NM_001719	chr20 (55,178,962-55,274,708)	209590_at	AL157414	chr20:55177215-55275106 (-) // 89.63 // q13.31	bone morphogenetic protein 7 (osteogenic protein 1)	BMP7
Hs:20247	-1.12988	-0.552854	yes	no	no	343_34	Image:79240	T58129	null	chr21 (32,295,138-32,296,200)	NULL	null	null	null	null
Hs:11241	-2.56062	-1.98551	yes	yes	no	157_1	Image:301018	N80713	NM_003159	chrX (18,353,678-18,581,670)	206575_at	NM_003159	chrX:18353677-18581666 (+) // 97.41 // p22.13	cyclin-dependent kinase-like 5	CDKL5
Hs:12074	2.31212	2.88623	yes	yes	no	298_29	Image:712668	AA280137	NM_003745	chr16 (11,255,775-11,257,540)	209999_x_at	AI056051	chr16:11255774-11257540 (-) // 86.5 // p13.13	suppressor of cytokine signaling 1	SOCS1
Hs:41680	-6.60879	-6.0352	yes	yes	no	374_21	Image:1897991	AI299566	null	chr7 (94,130,753-94,136,946)	212092_at	BE858180	chr7:94123617-94136943 (+) // 95.67 // q21.3	paternally expressed 10	PEG10
Hs:25664	0.903414	1.4769	yes	yes	no	104_92	Image:754378	AA436163	NM_004878	chr9 (131,540,444-131,543,364)	207388_s_at	NM_004878	chr9:131540430-131555115 (-) // 87.75 // q34.11	prostaglandin E synthase	PTGES
Hs:38491	-0.256289	0.316205	yes	yes	no	81_19	Image:845630	AA644577	null	chr13 (47,414,793-47,473,463)	202930_s_at	NM_003850	chr13:47414792-47473463 (-) // 99.27 // q14.2	succinate-CoA ligase, ADP-forming, beta subunit	SUCLA2
Hs:22468	-1.65446	-1.08209	yes	yes	no	354_9	Image:564158	AA114250	null	chrX (100,796,928-100,801,491)	203404_at	NM_014782	chrX:100797108-100801478 (-) // 98.47 // q22.1	armadillo repeat containing, X-linked 2	ARMCX2
Hs:18115	-0.401303	0.170658	yes	yes	no	73_33	Image:809495	AA443127	null	chr1 (203,948,945-203,950,856)	223661_at	AF130080	chr1:203948943-203950853 (+) // 97.85 // q32.1	nuclear casein kinase and cyclin-dependent kinase substrate 1 /// PRO2870	LOC100130123 /// NUCKS1
Hs:42675	-0.0637314	0.508057	yes	yes	no	329_76	Image:1504519	AA904936	null	chr2 (97,468,584-97,474,935)	NULL	null	null	null	null
Hs:11386	-3.79618	-3.22504	yes	yes	no	191_55	Image:214990	H72027	null	null	200696_s_at	NM_000177	chr9:123101945-123134941 (+) // 97.19 // q33.2	gelsolin (amyloidosis, Finnish type)	GSN
Hs:36211	-1.95748	-1.38701	yes	yes	no	66_99	Image:1592479	AA983267	NM_018135	chr6 (43,747,020-43,763,533)	218385_at	NM_018135	chr6:43747019-43763506 (-) // 97.52 // p21.1	mitochondrial ribosomal protein S18A	MRPS18A
Hs:47580	-2.85889	-2.28886	yes	yes	no	240_79	Image:1839786	AI148006	null	chr11 (95,659,452-95,659,900)	244414_at	AI148006	chr11:95659455-95659914 (-) // 99.14 // q21	---	---
Hs:19110	-0.737993	-0.16804	yes	yes	no	63_6	Image:430968	AA678335	NM_005021	chr6 (132,000,175-132,110,977)	222938_x_at	AI685421	chr6:132000136-132109898 (+) // 72.09 // q23.2	ectonucleotide pyrophosphatase/phosphodiesterase 3	ENPP3
Hs:28090	-1.647	-1.07708	yes	yes	no	189_66	Image:148836	H13438	null	chr2 (220,128,116-220,132,397)	NULL	null	null	null	null
Hs:27739	1.89353	2.46306	yes	yes	no	81_12	Image:505881	AA683578	NM_000022	chr20 (42,681,578-42,713,790)	221472_at	Z97053	chr20:42559495-42584140 (-) // 83.47 // q13.12	serine incorporator 3	SERINC3
Hs:38393	-2.79351	-2.22433	yes	yes	no	12_19	Image:39937	R53966	null	chr2 (175,372,375-175,420,552)	212624_s_at	BF339445	chr2:175372287-175420082 (-) // 71.76 // q31.1	chimerin (chimaerin) 1	CHN1
Hs:18351	-0.464701	0.104407	yes	yes	no	335_6	Image:795552	AA459668	null	chr2 (190,777,612-190,892,745)	203711_s_at	NM_014362	chr2:190777988-190892768 (-) // 94.05 // q32.2	3-hydroxyisobutyryl-Coenzyme A hydrolase	HIBCH
Hs:10715	-0.13796	0.430055	yes	yes	no	208_55	Image:289615	N77754	null	chrX (119,454,335-119,455,495)	200821_at	NM_013995	chrX:119454392-119487189 (-) // 89.19 // q24	lysosomal-associated membrane protein 2	LAMP2
Hs:38626	0.955096	1.52294	yes	yes	no	183_100	Image:1541958	AA928017	NM_006235	chr11 (110,728,193-110,755,635)	NULL	null	null	null	null
Hs:17504	-3.41972	-2.85238	yes	yes	no	127_86	Image:782787	AA448189	NM_022827	chr17 (45,979,562-45,988,210)	218164_at	NM_022827	chr17:45979553-45988210 (+) // 98.92 // q21.33	spermatogenesis associated 20	SPATA20
Hs:41984	0.158448	0.724501	yes	yes	no	126_102	Image:1675273	AI052192	NM_001001523	chr1 (150,045,190-150,070,972)	206419_at	NM_005060	chr1:150046376-150070933 (-) // 97.91 // q21.3	RAR-related orphan receptor C	RORC
Hs:12939	-4.87557	-4.31024	yes	yes	no	347_29	Image:711552	AA280924	NM_001757	chr21 (36,364,092-36,367,332)	209213_at	BC002511	chr21:36364206-36367142 (+) // 97.38 // q22.12	carbonyl reductase 1	CBR1
Hs:12245	-0.929668	-0.36467	yes	yes	no	16_56	Image:825451	AA504342	NM_003715	chr4 (76,868,853-76,954,388)	201831_s_at	BE875592	chr4:76868814-76954463 (+) // 95.17 // q21.1	USO1 homolog, vesicle docking protein (yeast)	USO1
Hs:32207	-1.28217	-0.717491	yes	no	no	204_69	Image:1292136	AA705793	null	chr4 (119,957,125-119,958,031)	202375_at	NM_014822	chr4:119863426-119976702 (-) // 99.97 // q26	SEC24 related gene family, member D (S. cerevisiae)	SEC24D
Hs:11623	-3.51442	-2.95091	yes	yes	no	69_2	Image:81336	T63761	NM_003357	chr11 (61,943,099-61,947,242)	205725_at	NM_003357	chr11:61943135-61947242 (+) // 97.48 // q12.3	secretoglobin, family 1A, member 1 (uteroglobin)	SCGB1A1
Hs:36871	-3.49185	-2.92863	yes	yes	no	80_18	Image:1559551	AA983657	NM_024761	chr9 (27,319,156-27,519,779)	1563521_at	AK074231	chr9:27364230-27368942 (-) // 66.72 // p21.2	MOB1, Mps One Binder kinase activator-like 2B (yeast)	MOBKL2B
Hs:32918	0.302136	0.864804	yes	yes	no	319_42	Image:378144	AA777123	null	chr10 (75,211,809-75,213,415)	226896_at	AI992290	chr10:75211824-75213416 (+) // 93.78 // q22.2	coiled-coil-helix-coiled-coil-helix domain containing 1	CHCHD1
Hs:40598	-3.17643	-2.61419	yes	yes	no	319_47	Image:141315	R63816	null	chr7 (93,352,190-93,353,208)	NULL	null	null	null	null
Hs:10451	-4.06673	-3.5047	yes	no	no	205_28	Image:810420	AA457097	NM_001626	chr19 (45,431,419-45,483,046)	211453_s_at	M77198	chr19:45431634-45483034 (-) // 86.59 // q13.2	v-akt murine thymoma viral oncogene homolog 2	AKT2
Hs:29137	-3.54388	-2.98243	yes	yes	no	268_67	Image:263916	H99855	null	chr11 (9,729,252-9,730,240)	209307_at	AB014540	chr11:9642207-9731077 (+) // 91.5 // p15.4	SWAP-70 protein	SWAP70
Hs:12466	-0.454898	0.10637	yes	yes	no	182_29	Image:810552	AA464669	null	null	201600_at	NM_007273	chr12:6944777-6949976 (-) // 100.0 // p13.31	prohibitin 2	PHB2
Hs:18481	-3.71398	-3.15345	yes	yes	no	273_60	Image:487777	AA045192	NM_000321	chr13 (47,775,911-47,954,023)	203132_at	NM_000321	chr13:47775911-47954023 (+) // 97.93 // q14.2	retinoblastoma 1 (including osteosarcoma)	RB1
Hs:11319	-0.0314953	0.528297	yes	yes	no	350_28	Image:145503	R77517	NM_001800	chr19 (10,538,139-10,540,631)	213586_at	AI401296	chr19:10538135-10540437 (+) // 98.77 // p13.2	Cyclin-dependent kinase inhibitor 2D (p19, inhibits CDK4)	CDKN2D
Hs:19196	-3.50328	-2.94414	yes	yes	no	124_6	Image:345621	W72596	null	chrX (133,994,063-133,995,234)	201828_x_at	NM_003928	chrX:133994062-133995239 (+) // 97.35 // q26.3	family with sequence similarity 127, member A	FAM127A
Hs:18177	-0.811167	-0.252528	yes	yes	no	142_87	Image:196579	R91689	null	chr2 (118,460,227-118,461,080)	209688_s_at	BC005078	chr2:118389618-118390940 (-) // 71.99 // q14.1	coiled-coil domain containing 93	CCDC93
Hs:25224	-2.65077	-2.09284	yes	yes	no	251_37	Image:344156	W69995	null	chr9 (99,728,910-99,740,326)	223669_at	AF130060	chr9:99728898-99740229 (-) // 96.34 // q22.33	hemogen	HEMGN
Hs:48238	-1.01727	-0.460329	yes	yes	no	187_79	Image:1849510	AI248195	null	chr4 (42,137,128-42,137,950)	NULL	null	null	null	null
Hs:35732	-1.00398	-0.447344	yes	no	no	121_98	Image:1472797	AA873182	NM_018192	chr3 (191,157,316-191,321,412)	218717_s_at	NM_018192	chr3:191157315-191320803 (-) // 91.5 // q28	leprecan-like 1	LEPREL1
Hs:16384	0.394386	0.950539	yes	yes	no	359_59	Image:283995	N53378	null	chr15 (22,827,197-22,832,726)	226587_at	BE783065	chr15:22829740-22832730 (+) // 74.41 // q11.2	CDNA FLJ33569 fis, clone BRAMY2010317	---
Hs:15518	-0.552051	0.00361126	yes	yes	no	310_58	Image:265350	N21103	null	null	NULL	null	null	null	null
Hs:34143	-4.79979	-4.24421	yes	yes	no	344_70	Image:162310	H28091	null	chr17 (15,073,822-15,106,596)	210139_s_at	L03203	chr17:15073834-15106550 (-) // 97.96 // p12	peripheral myelin protein 22	PMP22
Hs:16601	-1.01128	-0.456641	yes	no	no	9_5	Image:376789	AA047568	NM_178836	chr17 (17,045,036-17,050,357)	227037_at	AA029500	chr17:17045033-17046387 (-) // 73.54 // p11.2	similar to CG12314 gene product	LOC201164
Hs:32671	-4.62842	-4.07386	yes	yes	no	93_96	Image:122321	T99176	null	chr5 (82,912,323-82,913,277)	204619_s_at	BF590263	chr5:82803234-82913877 (+) // 98.58 // q14.3	versican	VCAN
Hs:38407	-0.752502	-0.198421	yes	yes	no	80_19	Image:252847	H88359	null	chr2 (177,803,285-177,807,266)	1567013_at	AF323119	chr20:410566-410982 (-) // 78.6 // p13	nuclear factor (erythroid-derived 2)-like 2	NFE2L2
Hs:22498	-0.310575	0.243388	yes	yes	no	167_90	Image:490606	AA102837	null	chr15 (82,851,354-82,871,469)	NULL	null	null	null	null
Hs:50101	-1.45271	-0.899086	yes	yes	no	262_54	Image:1917716	AI343641	null	null	NULL	null	null	null	null
Hs:34197	-6.13282	-5.57939	yes	yes	no	153_97	Image:207558	H60173	NM_005332	chr16 (142,854-144,504)	NULL	null	null	null	null
Hs:17377	0.277802	0.830187	yes	yes	no	281_5	Image:428821	AA004689	null	chr2 (238,854,890-238,855,626)	205251_at	NM_022817	chr2:238817424-238861831 (-) // 94.65 // q37.3	period homolog 2 (Drosophila)	PER2
Hs:39238	-1.56317	-1.01104	yes	yes	no	161_47	Image:346000	W72215	null	chr2 (173,180,723-173,181,886)	NULL	null	null	null	null
Hs:38987	-2.49297	-1.9416	yes	yes	no	222_19	Image:2019426	AI369331	NM_080792	chr20 (1,824,071-1,868,544)	202897_at	AB023430	chr20:1824072-1868535 (+) // 95.64 // p13	signal-regulatory protein alpha	SIRPA
Hs:12421	-0.343778	0.207266	yes	yes	no	278_83	Image:68225	T53022	null	chr4 (84,033,735-84,040,690)	210616_s_at	AB020712	chr4:83959198-84040715 (-) // 99.54 // q21.22	SEC31 homolog A (S. cerevisiae)	SEC31A
Hs:13343	0.0178441	0.5677	yes	yes	no	195_3	Image:358456	W96107	NM_014302	chr7 (54,787,438-54,794,433)	203484_at	NM_014302	chr7:54787444-54794426 (-) // 92.74 // p11.2	Sec61 gamma subunit	SEC61G
Hs:38898	-1.99779	-1.44819	yes	no	no	58_100	Image:1947606	AI339155	NM_003263	chr4 (38,474,273-38,482,807)	210176_at	AL050262	chr4:38474331-38482807 (-) // 99.07 // p14	toll-like receptor 1	TLR1
Hs:36318	-5.87664	-5.32714	yes	yes	no	39_99	Image:1636108	AI015679	NM_058179	chr9 (80,101,889-80,134,826)	220892_s_at	NM_021154	chr9:80101913-80133879 (+) // 99.81 // q21.2 /// chr1:79293160-79294361 (-) // 95.68 // p31.1 /// chr8:50815271-50816467 (-) // 91.27 // q11.22	phosphoserine aminotransferase 1	PSAT1
Hs:10811	-0.555183	-0.00570325	yes	no	no	213_55	Image:51532	H20652	null	chr16 (18,710,492-18,720,358)	211935_at	D31885	chr16:18710489-18720372 (-) // 94.1 // p12.3	ADP-ribosylation factor-like 6 interacting protein 1	ARL6IP1
Hs:11477	0.0440311	0.59283	yes	yes	no	32_55	Image:363144	AA018906	NM_003221	chr6 (50,894,542-50,919,634)	1553394_a_at	NM_003221	chr6:50894564-50919073 (+) // 97.22 // p12.3	transcription factor AP-2 beta (activating enhancer binding protein 2 beta)	TFAP2B
Hs:18265	-1.94971	-1.40099	yes	yes	no	267_87	Image:265840	N21461	null	chr5 (16,917,276-16,918,038)	1554026_a_at	BC041694	chr5:16867627-16989368 (-) // 75.92 // p15.1	myosin X	MYO10
Hs:33577	0.949748	1.49797	yes	no	no	266_43	Image:745097	AA626362	null	chr20 (43,598,212-43,598,917)	1552396_at	NM_080827	chr20:43596249-43601548 (-) // 97.17 // q13.12	serine peptidase inhibitor-like, with Kunitz and WAP domains 1 (eppin) /// WAP four-disulfide core domain 6	SPINLW1 /// WFDC6
Hs:33779	-1.89335	-1.34541	yes	yes	no	208_43	Image:814764	AA454937	null	chr20 (32,901,432-32,902,175)	226471_at	AI423493	chr20:32896183-32924281 (-) // 96.24 // q11.22	gamma-glutamyltransferase 7	GGT7
Hs:24827	-1.39694	-0.849395	yes	yes	no	215_64	Image:283001	N45198	null	null	230887_at	AI921238	chr9:98316531-98324706 (-) // 98.32 // q22.33	CDC14 cell division cycle 14 homolog B (S. cerevisiae) /// CDC14 cell division cycle 14 homolog C (S. cerevisiae)	CDC14B /// CDC14C
Hs:31737	-1.51123	-0.964008	yes	yes	no	135_69	Image:502536	AA156964	NM_201266	chr2 (206,255,469-206,371,101)	225566_at	AI819729	chr2:206369351-206371102 (+) // 89.72 // q33.3	neuropilin 2	NRP2
Hs:11500	1.28734	1.83263	yes	no	no	380_28	Image:363103	AA019511	null	null	1560431_at	AK096159	chr9:67926632-67928077 (+) // 67.01 // q12 /// chr20:28237215-28238669 (-) // 66.91 // q11.1 /// chr4:191110736-191112193 (-) // 66.33 // q35.2 /// chr9:68133350-68159689 (-) // 93.18 // q12 /// chr9:68372355-68398613 (-) // 85.19 // q12	phosphoglucomutase 5 pseudogene 1	PGM5P1
Hs:31649	0.439181	0.984215	yes	no	no	2_42	Image:970734	AA774824	NM_138340	chr18 (17,484,856-17,538,724)	213017_at	AL534702	chr18:17484862-17538728 (-) // 95.05 // q11.2	abhydrolase domain containing 3	ABHD3
Hs:15087	1.12325	1.66808	yes	no	no	333_4	Image:125308	R05886	NM_000250	chr17 (53,702,216-53,713,295)	NULL	null	null	null	null
Hs:36161	1.23118	1.77571	yes	yes	no	1_45	Image:1588431	AA975243	null	chr7 (5,236,231-5,240,020)	NULL	null	null	null	null
Hs:31223	-2.51974	-1.97585	yes	yes	no	218_95	Image:713177	AA285053	null	chr13 (96,807,712-96,809,533)	205018_s_at	NM_005757	chr13:96672608-96842255 (+) // 99.88 // q32.1	muscleblind-like 2 (Drosophila)	MBNL2
Hs:19017	-0.537857	0.00598671	yes	yes	no	158_6	Image:302933	N90109	null	chr2 (232,027,704-232,037,449)	200610_s_at	NM_005381	chr2:232027862-232037419 (-) // 91.38 // q37.1	nucleolin	NCL
Hs:35019	-0.191937	0.351024	yes	no	no	329_44	Image:530526	AA113016	null	chr11 (63,747,863-63,750,281)	223436_s_at	BC005133	chr11:63747847-63750199 (-) // 85.43 // q13.1	tRNA phosphotransferase 1	TRPT1
Hs:12039	1.64033	2.183	yes	no	no	334_83	Image:628336	AA196486	NM_079422	chr2 (210,863,122-210,876,584)	209888_s_at	M20643	chr2:210863121-210876562 (-) // 98.32 // q34	myosin, light chain 1, alkali; skeletal, fast	MYL1
Hs:44116	-1.99404	-1.45186	yes	no	no	356_77	Image:1583985	AA972160	null	chr7 (13,897,383-13,901,211)	206501_x_at	NM_004956	chr7:13901762-13995202 (-) // 98.4 // p21.2	ets variant gene 1	ETV1
Hs:27036	-3.00459	-2.46269	yes	no	no	230_66	Image:812033	AA455896	NM_002081	chr2 (241,023,788-241,056,168)	202755_s_at	AI354864	chr2:241023771-241056166 (+) // 96.02 // q37.3	glypican 1	GPC1
Hs:19534	-5.18086	-4.63896	yes	no	no	164_61	Image:377461	AA055835	null	chr7 (115,952,075-115,988,466)	203065_s_at	NM_001753	chr7:115952327-115986843 (+) // 99.4 // q31.2	caveolin 1, caveolae protein, 22kDa	CAV1
Hs:18562	-1.29753	-0.756159	yes	no	no	182_87	Image:855749	AA663983	NM_000365	chr12 (6,846,953-6,850,253)	213011_s_at	BF116254	chr1:76938027-76939278 (+) // 93.12 // p31.1 /// chr12:6846955-6850253 (+) // 94.9 // p13.31	triosephosphate isomerase 1	TPI1
Hs:18952	-0.823939	-0.282977	yes	no	no	382_87	Image:362680	AA018569	null	chr5 (64,894,891-64,919,124)	213483_at	AK025679	chr5:64894869-64919132 (+) // 99.11 // q12.3	peptidylprolyl isomerase domain and WD repeat containing 1	PPWD1
Hs:28364	-1.90957	-1.36971	yes	no	no	124_66	Image:153728	R47938	null	chr1 (6,193,549-6,195,486)	1555870_at	AK056658	chr1:6191506-6203585 (+) // 81.34 // p36.31	ring finger protein 207 /// hypothetical protein LOC100128518	LOC100128518 /// RNF207
Hs:26443	-1.52224	-0.982448	yes	no	no	84_65	Image:812974	AA464593	null	chr14 (22,510,219-22,516,272)	225807_at	AK025567	chr14:22510225-22515726 (-) // 92.59 // q11.2	jub, ajuba homolog (Xenopus laevis)	JUB
Hs:24871	1.18246	1.72208	yes	no	no	87_10	Image:280159	N47013	null	chr19 (42,593,902-42,650,179)	NULL	null	null	null	null
Hs:35181	0.178336	0.717561	yes	no	no	139_71	Image:878174	AA775443	null	chr11 (61,352,289-61,391,401)	202218_s_at	NM_004265	chr11:61352432-61391395 (+) // 99.37 // q12.2	fatty acid desaturase 2	FADS2
Hs:43473	-3.1549	-2.61613	yes	no	no	157_49	Image:1553310	AA934764	null	chr1 (15,771,593-15,784,113)	222930_s_at	BC005090	chr1:15772634-15784192 (-) // 95.61 // p36.21	agmatine ureohydrolase (agmatinase)	AGMAT
Hs:16184	-2.54831	-2.01024	yes	no	no	101_59	Image:487152	AA045342	null	null	235918_x_at	AL559474	chr3:102971249-102972095 (+) // 62.01 // q12.3	centrosomal protein 97kDa	CEP97
Hs:26019	-1.84098	-1.30438	yes	no	no	331_11	Image:687393	AA235330	null	chr22 (27,799,054-27,869,729)	235370_at	AW073990	chr22:27867847-27868678 (+) // 85.26 // q12.1	kringle containing transmembrane protein 1	KREMEN1
Hs:26213	-0.758441	-0.222402	yes	no	no	21_11	Image:811947	AA456638	NM_173647	chr2 (101,258,985-101,291,584)	225414_at	AL558987	chr2:101259235-101291591 (-) // 98.24 // q11.2	ring finger protein 149	RNF149
Hs:27410	-2.82481	-2.28886	yes	no	no	298_66	Image:377468	AA055440	null	chr4 (124,540,133-124,544,342)	212558_at	BF508662	chr4:124540114-124544360 (+) // 97.83 // q28.1	sprouty homolog 1, antagonist of FGF signaling (Drosophila)	SPRY1
Hs:14331	0.608566	1.14385	yes	no	no	346_84	Image:134719	R28287	null	chr8 (81,575,065-81,596,562)	233899_x_at	AK024296	chr8:81594218-81596849 (+) // 96.79 // q21.13	zinc finger and BTB domain containing 10	ZBTB10
Hs:41921	-0.53364	0.00142905	yes	no	no	25_48	Image:2011273	AI371499	null	chr9 (132,444,836-132,503,560)	212824_at	U69127	chr9:132444798-132503560 (+) // 97.44 // q34.11	far upstream element (FUSE) binding protein 3	FUBP3
Hs:18692	0.372229	0.907029	yes	no	no	115_33	Image:856796	AA669545	NM_003132	chr1 (11,037,236-11,042,644)	201516_at	NM_003132	chr1:11037263-11042668 (-) // 91.2 // p36.22	spermidine synthase	SRM
Hs:27335	-1.34919	-0.815128	yes	no	no	201_39	Image:1461048	AA890136	null	chr13 (107,315,076-107,317,184)	214825_at	L10374	chr13:106620318-107317092 (-) // 91.03 // q33.3	family with sequence similarity 155, member A	FAM155A
Hs:34379	-2.82358	-2.28953	yes	no	no	222_16	Image:379484	AA705735	null	chr12 (76,749,328-77,130,919)	1552658_a_at	NM_014903	chr12:76748815-77130071 (+) // 98.2 // q21.2	neuron navigator 3	NAV3
Hs:15977	-2.57808	-2.04444	yes	no	no	27_58	Image:501430	AA115248	null	chr2 (37,722,556-37,725,630)	NULL	null	null	null	null
Hs:13603	-1.49216	-0.958714	yes	no	no	74_30	Image:66497	R15735	null	chr6 (64,305,096-64,305,406)	NULL	null	null	null	null
Hs:11320	-0.106543	0.426853	yes	no	no	382_28	Image:137836	R68344	null	chr3 (168,884,391-168,885,032)	210907_s_at	BC002506	chr3:168884390-168935288 (-) // 97.95 // q26.1	programmed cell death 10	PDCD10
Hs:44918	-3.24996	-2.71816	yes	no	no	312_50	Image:1646878	AI034132	NM_016205	chr4 (157,902,214-158,111,996)	1563467_at	AL833266	chr4:157920731-157927073 (-) // 77.35 // q32.1	MRNA; cDNA DKFZp451G0810 (from clone DKFZp451G0810)	---
Hs:38795	0.853375	1.38509	yes	no	no	216_19	Image:1589407	AA948370	null	chr19 (1,058,658-1,125,278)	204166_at	NM_014963	chr19:1058657-1125259 (-) // 96.12 // p13.3	strawberry notch homolog 2 (Drosophila)	SBNO2
Hs:13610	-0.685371	-0.153976	yes	no	no	298_30	Image:138929	R62566	null	chr2 (160,836,909-160,838,482)	225269_s_at	BE384529	chr2:160836907-160839258 (-) // 93.09 // q24.2	chromosome 2 open reading frame 12	C2orf12
Hs:32673	-3.97367	-3.44234	yes	no	no	157_96	Image:122728	T99032	null	chr7 (56,008,653-56,029,554)	201816_s_at	NM_001483	chr7:55999789-56035365 (+) // 99.04 // p11.2	glioblastoma amplified sequence	GBAS
Hs:30522	-0.05917	0.472088	yes	no	no	42_14	Image:684969	AA252348	null	chr2 (64,208,132-64,208,686)	NULL	null	null	null	null
Hs:12024	-1.39509	-0.864998	yes	no	no	234_83	Image:950574	AA608514	null	chr17 (71,284,112-71,287,455)	209069_s_at	BC001124	chr12:31835615-31836484 (-) // 92.04 // p11.21 /// chr17:71285926-71287439 (-) // 96.35 // q25.1	H3 histone, family 3A /// H3 histone, family 3B (H3.3B)	H3F3A /// H3F3B
Hs:49710	2.04509	2.57431	yes	no	no	62_53	Image:1901472	AI302661	null	chr2 (95,083,584-95,084,413)	NULL	null	null	null	null
Hs:32737	-6.00798	-5.479	yes	no	no	281_15	Image:436761	AA703075	NM_002610	chr2 (173,129,082-173,171,771)	226452_at	AU146532	chr2:173170261-173172130 (+) // 92.77 // q31.1	pyruvate dehydrogenase kinase, isozyme 1	PDK1
Hs:25382	-3.11516	-2.58638	yes	no	no	293_92	Image:665356	AA194983	NM_002546	chr8 (120,004,978-120,033,492)	204932_at	BF433902	chr8:120004983-120033370 (-) // 99.03 // q24.12	tumor necrosis factor receptor superfamily, member 11b (osteoprotegerin)	TNFRSF11B
Hs:10563	-3.33442	-2.80593	yes	no	no	330_1	Image:813387	AA455538	null	null	NULL	null	null	null	null
Hs:32728	-3.49407	-2.96565	yes	no	no	381_42	Image:346712	W74653	null	chr6 (144,189,764-144,191,313)	227947_at	AV724107	chr6:144187187-144194014 (+) // 93.16 // q24.2	phosphatase and actin regulator 2	PHACTR2
Hs:12217	-0.378912	0.149017	yes	no	no	268_83	Image:85202	T71363	NM_006843	chr12 (112,314,660-112,326,075)	1555539_at	BC020750	chr12:112145754-112326074 (-) // 65.32 // q24.13	serine dehydratase	SDS
Hs:18081	-2.52069	-1.99314	yes	no	no	141_87	Image:264938	N21237	null	chr6 (148,911,918-148,914,878)	NULL	null	null	null	null
Hs:46464	-4.93468	-4.40755	yes	no	no	244_24	Image:1736335	AI126054	null	chr8 (141,958,439-142,080,553)	241453_at	AA912743	chr8:141958443-141958834 (-) // 97.22 // q24.3	PTK2 protein tyrosine kinase 2	PTK2
Hs:25438	-2.18584	-1.65889	yes	no	no	161_11	Image:796406	AA459944	null	chr10 (97,061,519-97,311,161)	1559245_at	BQ709100	chr10:97142041-97142985 (-) // 99.26 // q23.33	Clone IMAGE:121018 mRNA sequence	---
Hs:42477	-3.2128	-2.68586	yes	no	no	131_76	Image:142578	R70880	NM_152342	chr16 (79,195,194-79,395,676)	1553647_at	NM_152342	chr16:79195112-79395676 (-) // 98.52 // q23.2	chromodomain protein, Y-like 2	CDYL2
Hs:28830	-0.689075	-0.162366	yes	no	no	45_94	Image:235909	H52247	null	chr5 (110,859,628-110,876,132)	NULL	null	null	null	null
Hs:43701	-2.54219	-2.01614	yes	no	no	156_103	Image:1556895	AA935955	null	chr11 (66,206,828-66,209,310)	NULL	null	null	null	null
Hs:24107	0.321952	0.847723	yes	no	no	199_10	Image:307189	N93403	NM_032560	chr14 (90,993,711-91,046,566)	220368_s_at	NM_017936	chr14:90998157-91046566 (-) // 99.3 // q32.12	SMEK homolog 1, suppressor of mek1 (Dictyostelium)	SMEK1
Hs:44464	-0.6261	-0.100617	yes	no	no	367_23	Image:1641822	AI041096	null	chr12 (14,828,784-14,830,647)	NULL	null	null	null	null
Hs:18897	-0.523656	0.00161097	yes	no	no	157_33	Image:259591	N32768	NM_021016	chr19 (47,917,685-47,936,434)	NULL	null	null	null	null
Hs:35664	-1.18494	-0.660744	yes	no	no	244_71	Image:1468373	AA885086	null	chr12 (42,484,250-42,486,356)	214007_s_at	AW665024	chr12:42477139-42486327 (-) // 98.64 // q12 /// chr17:24554831-24555630 (-) // 89.75 // q11.2 /// chrX:154173079-154173874 (-) // 92.72 // q28	twinfilin, actin-binding protein, homolog 1 (Drosophila)	TWF1
Hs:10740	-3.33756	-2.81425	yes	no	no	240_28	Image:742082	AA405769	NM_002591	chr20 (55,569,543-55,574,922)	222449_at	AL035541	chr20:55656859-55719033 (-) // 97.32 // q13.31	prostate transmembrane protein, androgen induced 1	PMEPA1
Hs:31210	-2.44007	-1.91683	yes	no	no	189_14	Image:1572233	AA931758	NM_015714	chr1 (207,915,388-207,916,355)	NULL	null	null	null	null
Hs:41548	-0.0693176	0.453828	yes	no	no	369_48	Image:1637756	AI001174	null	chr1 (8,843,650-8,861,367)	211725_s_at	BC005884	chr1:8843650-8849138 (+) // 54.1 // p36.23 /// chr22:16598139-16637220 (-) // 40.21 // q11.21	BH3 interacting domain death agonist	BID
Hs:13556	-4.46891	-3.94683	yes	no	no	106_84	Image:144797	R76553	NM_006988	chr21 (27,130,479-27,139,599)	222162_s_at	AK023795	chr21:27130603-27135901 (-) // 87.08 // q21.3	ADAM metallopeptidase with thrombospondin type 1 motif, 1	ADAMTS1
Hs:14480	-1.13253	-0.610924	yes	no	no	127_30	Image:141209	R66533	NM_152622	chr5 (56,252,231-56,278,714)	231975_s_at	AK002183	chr5:56251576-56254350 (-) // 99.82 // q11.2	mesoderm induction early response 1, family member 3	MIER3
Hs:11595	0.953823	1.47512	yes	no	no	321_29	Image:770957	AA428170	NM_000110	chr1 (97,315,914-98,159,167)	1554534_at	BC008379	chr1:97957981-98159188 (-) // 93.24 // p21.3	dihydropyrimidine dehydrogenase	DPYD
Hs:14519	-0.250579	0.269447	yes	no	no	220_84	Image:136064	R34271	null	chr4 (107,332,598-107,333,941)	240269_at	BF590274	chr4:107332597-107333070 (-) // 96.91 // q24	Transcribed locus	---
Hs:39483	-3.15944	-2.63973	yes	no	no	324_101	Image:1669672	AI057267	null	chr11 (118,794,097-118,796,866)	NULL	null	null	null	null
Hs:26053	0.894693	1.414	yes	no	no	272_92	Image:786504	AA452095	null	chr3 (161,601,077-161,635,410)	201664_at	AL136877	chr3:161601076-161635433 (+) // 96.86 // q26.1	structural maintenance of chromosomes 4	SMC4
Hs:26111	-0.977786	-0.458699	yes	no	no	204_11	Image:752754	AA417900	null	null	226568_at	AI478747	chr1:108981575-108983472 (+) // 87.54 // p13.3	family with sequence similarity 102, member B	FAM102B
Hs:18532	-3.959	-3.44025	yes	no	no	369_6	Image:293925	N63943	NM_000239	chr12 (68,028,437-68,034,280)	213975_s_at	AV711904	chr8:43067817-43097501 (+) // 68.61 // p11.21	lysozyme (renal amyloidosis)	LYZ
Hs:34517	-0.935878	-0.417235	yes	no	no	32_70	Image:384670	AA709333	null	chr4 (185,175,846-185,181,672)	226822_at	AL512713	chr4:185178314-185181673 (+) // 99.38 // q35.1	storkhead box 2	STOX2
Hs:46530	1.03215	1.55007	yes	no	no	57_51	Image:1737756	AI125864	null	chr1 (74,264,513-74,280,122)	NULL	null	null	null	null
Hs:37938	-3.53356	-3.0157	yes	no	no	36_100	Image:1635656	AI016673	null	chr6 (16,844,669-16,869,686)	1559249_at	BC010948	chr6:16540773-16858303 (-) // 91.28 // p22.3	ataxin 1	ATXN1
Hs:38246	-3.64539	-3.12763	yes	no	no	303_100	Image:214236	H77636	NM_001251	chr17 (7,423,529-7,426,152)	203507_at	NM_001251	chr17:7423707-7426150 (+) // 74.22 // p13.1	CD68 molecule /// eukaryotic translation initiation factor 4A, isoform 1	CD68 /// EIF4A1
Hs:19765	-3.26388	-2.74625	yes	no	no	270_34	Image:82195	T68859	NM_000934	chr17 (1,604,186-1,605,380)	205075_at	NM_000934	chr17:1595035-1605309 (+) // 96.5 // p13.3	serpin peptidase inhibitor, clade F (alpha-2 antiplasmin, pigment epithelium derived factor), member 2	SERPINF2
Hs:19109	-0.730165	-0.213065	yes	no	no	31_6	Image:741891	AA401972	NM_004761	chr6 (33,367,416-33,374,701)	209110_s_at	AL050259	chr6:33367415-33374716 (-) // 98.66 // p21.32 /// chr6_cox_hap1:4639578-4646879 (-) // 98.66 // /// chr6_qbl_hap2:4445627-4452925 (-) // 98.66 //	ral guanine nucleotide dissociation stimulator-like 2	RGL2
Hs:42550	-2.67115	-2.15458	yes	no	no	164_103	Image:1709791	AI130725	null	chr3 (65,322,014-65,326,069)	1555262_a_at	AF401655	chr3:65317092-65999023 (-) // 96.93 // p14.1	membrane associated guanylate kinase, WW and PDZ domain containing 1	MAGI1
Hs:29751	-2.38424	-1.86788	yes	no	no	350_40	Image:343760	W69271	NM_031469	chr6 (80,397,728-80,470,524)	225354_s_at	AL035700	chr6:80415391-80470091 (+) // 94.81 // q14.1	SH3 domain binding glutamic acid-rich protein like 2	SH3BGRL2
Hs:38786	-0.571754	-0.0558707	yes	no	no	308_19	Image:1842170	AI218900	NM_003544	chr6 (26,135,012-26,135,484)	214516_at	NM_003544	chr6:26135012-26135484 (-) // 99.79 // p22.1	histone cluster 1, H4i /// histone cluster 1, H4a /// histone cluster 1, H4d /// histone cluster 1, H4f /// histone cluster 1, H4k /// histone cluster 1, H4j /// histone cluster 1, H4c /// histone cluster 1, H4h /// histone cluster 1, H4b /// histone clus	HIST1H4A /// HIST1H4B /// HIST1H4C /// HIST1H4D /// HIST1H4E /// HIST1H4F /// HIST1H4H /// HIST1H4I /// HIST1H4J /// HIST1H4K /// HIST1H4L /// HIST2H4A /// HIST2H4B /// HIST4H4
Hs:33289	-2.76344	-2.24782	yes	no	no	259_43	Image:1292581	AA719064	NM_198857	chr16 (32,796,295-32,799,769)	215812_s_at	U41163	chr16:33690485-33692797 (+) // 99.53 // p11.2 /// chrX:152611689-152614013 (+) // 97.11 // q28 /// chr16:32797527-32799840 (-) // 99.61 // p11.2	solute carrier family 6 (neurotransmitter transporter, creatine), member 8 /// solute carrier family 6 (neurotransmitter transporter, creatine), member 10 (pseudogene) /// hypothetical LOC653562	LOC653562 /// SLC6A10P /// SLC6A8
Hs:29067	0.587917	1.10327	yes	no	no	331_40	Image:397360	AA701126	null	chr1 (90,265,503-90,267,110)	227680_at	AI057121	chr1:90265787-90266682 (+) // 94.99 // p22.2	zinc finger protein 326	ZNF326
Hs:32440	-3.07124	-2.55621	yes	no	no	374_42	Image:39833	R53455	NM_031311	chr7 (29,001,380-29,152,600)	1557434_at	AI261388	chr7:29014932-29016544 (+) // 69.18 // p15.1	CDNA clone IMAGE:5261865	---
Hs:30066	0.308968	0.823617	yes	no	no	34_95	Image:450486	AA682876	null	chr8 (71,375,394-71,376,446)	1563277_at	AF075065	chr8:71194676-71200416 (-) // 44.89 // q13.3	Full length insert cDNA YQ02E12	---
Hs:42119	-1.72726	-1.21334	yes	no	no	219_48	Image:2057931	AI340883	null	chr2 (47,449,971-47,467,661)	201839_s_at	NM_002354	chr2:47449970-47467661 (+) // 96.07 // p21	tumor-associated calcium signal transducer 1	TACSTD1
Hs:15415	-0.314658	0.199169	yes	no	no	85_58	Image:85450	T71782	NM_003500	chr3 (58,465,904-58,497,956)	205364_at	NM_003500	chr3:58465903-58495965 (-) // 99.82 // p14.3	acyl-Coenzyme A oxidase 2, branched chain	ACOX2
Hs:25032	-4.59834	-4.08506	yes	no	no	249_37	Image:210789	H64380	null	chr1 (228,904,527-228,908,501)	202834_at	NM_000029	chr1:228904907-228916490 (-) // 99.9 // q42.2	angiotensinogen (serpin peptidase inhibitor, clade A, member 8)	AGT
Hs:36797	-0.759349	-0.246185	yes	no	no	16_99	Image:1540436	AA927187	NM_183235, NM_183234, NM_004580, NM_183236	chr15 (53,283,094-53,369,293)	209515_s_at	U38654	chr15:53283429-53349877 (-) // 95.23 // q21.3	RAB27A, member RAS oncogene family	RAB27A
Hs:17829	1.2248	1.73768	yes	no	no	130_33	Image:809453	AA443098	null	chr13 (36,481,453-36,497,085)	226330_s_at	BF739930	chr13:36481452-36500398 (-) // 89.28 // q13.3	family with sequence similarity 48, member A	FAM48A
Hs:42950	-2.93137	-2.41881	yes	no	no	304_103	Image:1503912	AA904638	null	chr3 (129,703,481-129,704,896)	1568639_a_at	BC033667	chr3:129703491-129704738 (+) // 40.11 // q21.3	Transcribed locus, weakly similar to NP_001041394.1 hypothetical protein LOC498354 [Rattus norvegicus]	---
Hs:12922	1.12573	1.6381	yes	no	no	191_56	Image:130868	R22315	NM_020771	chr6 (105,282,661-105,414,451)	227471_at	AB037741	chr6:105282661-105341982 (-) // 86.56 // q21	HECT domain and ankyrin repeat containing, E3 ubiquitin protein ligase 1	HACE1
Hs:35923	-1.61254	-1.10027	yes	no	no	91_98	Image:1469966	AA865362	NM_016941	chr19 (44,681,427-44,690,948)	230568_x_at	AW341182	chr19:44689746-44690810 (-) // 99.81 // q13.2	Delta-like 3 (Drosophila)	DLL3
Hs:41589	-4.44405	-3.93179	yes	no	no	146_102	Image:784150	AA432084	NM_006868	chr18 (9,698,306-9,849,586)	217764_s_at	AF183421	chr18:9698264-9852547 (+) // 97.4 // p11.22	RAB31, member RAS oncogene family	RAB31
Hs:18711	0.560553	1.07269	yes	no	no	343_33	Image:299342	N75572	NM_145169	chr6 (166,653,509-166,675,989)	226836_at	AA044813	chr6:166653212-166675958 (+) // 93.09 // q27	SFT2 domain containing 1	SFT2D1
Hs:42394	0.796741	1.30875	yes	no	no	166_76	Image:824617	AA491275	NM_024899	chr18 (12,662,632-12,692,703)	219311_at	NM_024899	chr18:12663095-12692638 (-) // 99.91 // p11.21	centrosomal protein 76kDa	CEP76
Hs:26710	-2.43999	-1.92823	yes	no	no	187_92	Image:786265	AA451844	NM_014632	chr11 (12,088,714-12,241,905)	206275_s_at	NM_014632	chr11:12088733-12241911 (+) // 98.79 // p15.3	microtubule associated monoxygenase, calponin and LIM domain containing 2	MICAL2
Hs:42653	-1.16937	-0.657706	yes	no	no	13_103	Image:2013496	AI375330	null	chr21 (34,398,567-34,400,430)	224919_at	AL555227	chr21:34367754-34437200 (+) // 92.49 // q22.11	mitochondrial ribosomal protein S6	MRPS6
Hs:35487	-2.75254	-2.24108	yes	no	no	342_71	Image:1466409	AA885478	NM_024749	chr1 (211,190,600-211,230,869)	1555092_at	BC028194	chr1:211190604-211214892 (+) // 88.78 // q32.3	vasohibin 2	VASH2
Hs:43277	2.79944	3.31018	yes	no	no	23_49	Image:1523530	AA904360	NM_080923	chr1 (196,874,861-196,928,955)	1552480_s_at	NM_080923	chr1:196874848-196928955 (+) // 83.18 // q31.3	protein tyrosine phosphatase, receptor type, C	PTPRC
Hs:17213	-0.125462	0.385158	yes	no	no	24_86	Image:305895	N91276	null	chr10 (74,927,530-74,971,466)	227754_at	AV700815	chr7:47961473-47963707 (-) // 39.57 // p12.3	CDNA FLJ10417 fis, clone NT2RP1000112	---
Hs:13207	-2.31873	-1.80826	yes	no	no	70_57	Image:137387	R38133	null	chr6 (10,506,149-10,520,593)	1557070_at	BU740857	chr6:10522796-10524707 (+) // 99.7 // p24.3	hypothetical protein LOC100130275	LOC100130275
Hs:24406	-2.69766	-2.18719	yes	no	no	171_91	Image:135897	R33614	null	chr8 (125,374,814-125,375,462)	241497_at	AI620018	chr8:125374813-125375194 (-) // 53.79 // q24.13	---	---
Hs:41631	0.0669656	0.577349	yes	no	no	342_75	Image:2010286	AI365364	NM_021003	chr14 (59,785,818-59,829,813)	203966_s_at	NM_021003	chr14:59785369-59829789 (+) // 97.44 // q23.1	protein phosphatase 1A (formerly 2C), magnesium-dependent, alpha isoform	PPM1A
Hs:38760	0.111393	0.621753	yes	no	no	244_46	Image:1601947	AI002403	null	chr6 (76,004,223-76,010,245)	201597_at	NM_001865	chr4:98042961-98043363 (+) // 93.87 // q22.3 /// chr6:76004222-76010183 (-) // 100.0 // q14.1	cytochrome c oxidase subunit VIIa polypeptide 2 (liver)	COX7A2
Hs:26383	-4.74	-4.23012	yes	no	no	87_38	Image:767313	AA418544	NM_021005	chr15 (94,674,950-94,683,045)	215073_s_at	AL554245	chr15:94680401-94682670 (+) // 95.37 // q26.2	nuclear receptor subfamily 2, group F, member 2	NR2F2
Hs:34079	-3.32582	-2.81606	yes	no	no	211_16	Image:148740	H12769	null	chr5 (14,479,779-14,483,325)	235705_at	BF676361	chr5:14482752-14483332 (+) // 58.13 // p15.2	Transcribed locus	---
Hs:38877	-0.482233	0.0271367	yes	no	no	153_19	Image:2018031	AI364298	NM_002767	chr17 (18,702,217-18,775,305)	203537_at	NM_002767	chr17:18709547-18775305 (+) // 100.0 // p11.2	phosphoribosyl pyrophosphate synthetase-associated protein 2	PRPSAP2
Hs:39061	-3.94058	-3.43173	yes	no	no	287_46	Image:1913366	AI308916	NM_002770	chr7 (142,178,778-142,182,369)	207463_x_at	NM_002771	chr7:142158403-142182361 (+) // 92.69 // q34 /// chr7:142136896-142172084 (+) // 91.82 // q34 /// chr9:33785558-33789228 (+) // 99.13 // p13.3	protease, serine, 3	PRSS3
Hs:38953	0.214209	0.722598	yes	no	no	282_46	Image:1896556	AI298610	NM_175052	chr5 (100,249,840-100,266,483)	1554460_at	BC027866	chr5:100248914-100266869 (-) // 93.33 // q21.1	ST8 alpha-N-acetyl-neuraminide alpha-2,8-sialyltransferase 4	ST8SIA4
Hs:32116	-0.693892	-0.186773	yes	no	no	363_69	Image:1034488	AA779725	NM_174898	chr2 (99,267,155-99,287,637)	236706_at	AI141062	chr2:99267133-99274195 (-) // 98.53 // q11.2	lysozyme G-like 1	LYG1
Hs:50207	-1.99518	-1.48838	yes	no	no	195_27	Image:1940511	AI352188	null	null	NULL	null	null	null	null
Hs:42217	-2.77996	-2.27322	yes	no	no	284_48	Image:460419	AA677554	NM_000253	chr4 (100,715,066-100,764,176)	205675_at	AI623321	chr4:100715003-100764176 (+) // 99.44 // q23	microsomal triglyceride transfer protein	MTTP
Hs:43551	-0.707088	-0.200354	yes	no	no	350_76	Image:1562588	AA953864	null	chr17 (24,895,802-24,903,494)	NULL	null	null	null	null
Hs:10887	0.866385	1.37303	yes	no	no	342_82	Image:296476	W00975	NM_003884	chr3 (20,056,528-20,170,898)	239585_at	AV735100	chr3:20165581-20165990 (+) // 49.77 // p24.3	P300/CBP-associated factor	PCAF
Hs:32409	-0.957045	-0.450637	yes	no	no	150_69	Image:853977	AA669532	null	chr17 (30,620,152-30,621,916)	226725_at	AI435399	chr17:30620135-30621573 (+) // 41.17 // q12	Transcribed locus	---
Hs:11687	-4.2208	-3.71493	yes	no	no	194_29	Image:196189	R92281	NM_148923	chr18 (70,071,512-70,110,159)	215726_s_at	M22976	chr18:70071509-70079896 (-) // 99.66 // q22.3	cytochrome b5 type A (microsomal)	CYB5A
Hs:29334	-0.373409	0.132371	yes	no	no	54_67	Image:290149	N63284	null	chr14 (76,811,054-76,856,981)	220632_s_at	NM_013382	chr14:76813066-76856970 (-) // 97.52 // q24.3	protein-O-mannosyltransferase 2	POMT2
Hs:11702	-4.57944	-4.07382	yes	no	no	294_29	Image:753610	AA478589	NM_000041	chr19 (50,101,683-50,104,489)	203381_s_at	N33009	chr19:50100887-50104490 (+) // 95.98 // q13.32	apolipoprotein E	APOE
Hs:10787	1.03736	1.54294	yes	no	no	213_82	Image:809776	AA454784	null	chr15 (79,385,135-79,385,864)	1555016_at	BC040272	chr15:79262146-79372336 (+) // 76.22 // q25.1	interleukin 16 (lymphocyte chemoattractant factor)	IL16
Hs:19127	0.422799	0.928156	yes	no	no	220_87	Image:179753	H51549	null	chrX (48,645,833-48,654,180)	209326_at	D84454	chrX:48645832-48654179 (-) // 99.96 // p11.23	solute carrier family 35 (UDP-galactose transporter), member A2	SLC35A2
Hs:20190	0.600949	1.10549	yes	no	no	55_88	Image:33028	R44496	NM_175058	chr11 (16,765,791-16,992,535)	228450_at	AA758861	chr11:16765606-16766446 (-) // 99.64 // p15.1	pleckstrin homology domain containing, family A member 7	PLEKHA7
Hs:26497	-2.5901	-2.08582	yes	no	no	276_11	Image:813195	AA443193	NM_018303	chr6 (430,139-638,109)	219349_s_at	NM_018303	chr6:431111-564543 (-) // 99.78 // p25.3	exocyst complex component 2	EXOC2
Hs:27880	-3.23309	-2.72885	yes	no	no	375_93	Image:108378	T77729	NM_022172	chr11 (66,372,573-66,478,457)	204476_s_at	NM_022172	chr11:66372572-66431998 (-) // 99.93 // q13.1	pyruvate carboxylase	PC
Hs:31839	-1.98985	-1.48601	yes	no	no	328_69	Image:506504	AA708613	null	chr9 (118,202,519-118,204,420)	228128_x_at	AI110886	chr9:118203578-118204421 (+) // 82.66 // q33.1	pregnancy-associated plasma protein A, pappalysin 1	PAPPA
Hs:38457	-0.417794	0.0860103	yes	no	no	149_73	Image:1636876	AI000256	null	chr9 (139,255,571-139,257,980)	213726_x_at	AA515698	chr9:139257551-139257980 (+) // 96.62 // q34.3 /// chrX:117146745-117147201 (+) // 90.09 // q24	tubulin, beta 2C	TUBB2C
Hs:47869	0.198172	0.701658	yes	no	no	279_79	Image:1843300	AI221792	null	null	1569937_at	BC036427	chr6:148090507-148092730 (-) // 17.84 // q24.3	CDNA clone IMAGE:4799216	---
Hs:31497	-2.13605	-1.633	yes	no	no	160_14	Image:1536215	AA923552	null	chr10 (125,757,210-125,841,873)	203066_at	NM_014863	chr10:125757209-125841898 (-) // 96.6 // q26.13	B cell RAG associated protein	GALNAC4S-6ST
Hs:29254	0.471722	0.974658	yes	no	no	177_40	Image:278004	N63448	null	chr11 (105,427,036-105,453,396)	228777_at	AI436268	chr11:105429533-105453331 (-) // 99.28 // q22.3	kelch repeat and BTB (POZ) domain containing 3	KBTBD3
Hs:18099	-0.0788003	0.423298	yes	no	no	329_60	Image:132165	R26172	null	chr10 (104,603,598-104,614,556)	NULL	null	null	null	null
Hs:41889	-2.95882	-2.45692	yes	no	no	157_102	Image:2010562	AI360772	NM_012335	chr19 (8,491,999-8,548,307)	213733_at	BF740152	chr19:8491998-8522947 (-) // 92.71 // p13.2	myosin IF	MYO1F
Hs:20738	-2.25518	-1.75338	yes	no	no	316_7	Image:67229	T52694	NM_014290	chr9 (99,214,124-99,298,224)	213361_at	AW129593	chr9:99267029-99298228 (+) // 95.81 // q22.33	tudor domain containing 7	TDRD7
Hs:39956	0.375517	0.877048	yes	no	no	113_101	Image:448572	AA777763	null	chr8 (30,655,126-30,705,049)	225609_at	AI888037	chr8:30654979-30656194 (-) // 46.74 // p12	glutathione reductase	GSR
Hs:14093	-0.839666	-0.338396	yes	no	no	23_30	Image:130276	R21170	null	chr17 (24,895,802-24,903,494)	224769_at	AL110163	chr17:24900271-24903047 (+) // 95.86 // q11.2	CDNA clone IMAGE:5263531	---
Hs:12043	0.492274	0.993255	yes	no	no	74_56	Image:814636	AA481026	NM_139045	chr9 (2,005,342-2,183,607)	212258_s_at	X72889	chr9:2011944-2183624 (-) // 93.41 // p24.3	SWI/SNF related, matrix associated, actin dependent regulator of chromatin, subfamily a, member 2	SMARCA2
Hs:30301	-1.34154	-0.840607	yes	no	no	264_68	Image:452708	AA779251	NM_024743	chr4 (69,828,755-69,852,093)	219948_x_at	NM_024743	chr4:69828772-69851903 (-) // 97.45 // q13.2	UDP glucuronosyltransferase 2 family, polypeptide A3	UGT2A3
Hs:19845	-2.65734	-2.15641	yes	no	no	139_34	Image:363055	AA019320	NM_001617	chr2 (70,742,773-70,848,837)	205268_s_at	NM_017488	chr2:70742772-70848837 (-) // 95.74 // p13.3	adducin 2 (beta)	ADD2
Hs:25930	-1.1887	-0.687863	yes	no	no	174_11	Image:753791	AA410381	NM_005460	chr5 (121,675,719-121,827,693)	219511_s_at	NM_005460	chr5:121754681-121827648 (+) // 97.99 // q23.2	synuclein, alpha interacting protein (synphilin)	SNCAIP
Hs:26216	-0.557657	-0.0581179	yes	no	no	117_11	Image:813513	AA456093	null	chr18 (33,063,540-33,066,249)	230890_at	AW084689	chr18:33065334-33066131 (+) // 98.88 // q12.2	CDNA FLJ26969 fis, clone SLV01652	---
Hs:19822	-2.76831	-2.26903	yes	no	no	171_61	Image:46496	H09124	null	chr16 (32,952,613-32,954,964)	NULL	null	null	null	null
Hs:16637	2.10092	2.59992	yes	no	no	14_86	Image:360025	AA063573	null	chr21 (14,779,420-14,840,535)	1555638_a_at	AF519621	chr21:14779825-14840533 (-) // 96.93 // q11.2	SAM domain, SH3 domain and nuclear localization signals 1	SAMSN1
Hs:32272	1.48323	1.98209	yes	no	no	368_15	Image:878176	AA775444	null	chr3 (137,350,986-137,396,696)	218733_at	NM_018133	chr3:137350976-137353398 (-) // 96.77 // q22.2	male-specific lethal 2-like 1 (Drosophila)	MSL2L1
Hs:42157	0.286151	0.784952	yes	no	no	287_21	Image:2125095	AI433802	null	null	207236_at	NM_003419	chr19:42033631-42061343 (+) // 99.9 // q13.12	zinc finger protein 345	ZNF345
Hs:30409	-0.385671	0.112469	yes	no	no	265_41	Image:825005	AA489199	NM_015723	chr7 (107,899,235-107,953,804)	223982_s_at	AB041261	chr7:107899448-107953824 (-) // 100.0 // q31.1	patatin-like phospholipase domain containing 8	PNPLA8
Hs:47360	-2.1584	-1.66031	yes	no	no	110_106	Image:1760075	AI221609	null	chr2 (143,463,212-143,464,089)	204385_at	NM_003937	chr2:143351693-143516344 (+) // 99.69 // q22.2	kynureninase (L-kynurenine hydrolase)	KYNU
Hs:15473	0.137448	0.635203	yes	no	no	18_85	Image:144870	R78536	null	chr1 (67,168,514-67,226,301)	225475_at	AI668786	chr1:67168540-67226470 (+) // 94.48 // p31.3	mesoderm induction early response 1 homolog (Xenopus laevis)	MIER1
Hs:31531	-0.140777	0.356949	yes	no	no	65_69	Image:486780	AA044643	NM_152417	chr8 (56,813,874-56,848,439)	226483_at	AI890761	chr8:56813870-56848493 (-) // 88.33 // q12.1	transmembrane protein 68	TMEM68
Hs:10683	-0.11449	0.383054	yes	no	no	332_82	Image:143443	R76436	NM_001061	chr7 (139,175,505-139,366,560)	1566501_at	AK000794	chr7:139321621-139324789 (+) // 68.51 // q34	CDNA FLJ20787 fis, clone COL02178	---
Hs:16865	-1.68607	-1.18901	yes	no	no	12_32	Image:810367	AA464180	null	chrX (102,450,930-102,452,562)	224367_at	AF251053	chrX:102450930-102452462 (-) // 97.85 // q22.1	brain expressed X-linked 2	BEX2
Hs:38531	-0.175347	0.321632	yes	no	no	214_100	Image:768237	AA424912	null	chr17 (43,082,128-43,117,863)	213803_at	BG545463	chr17:43116129-43116713 (+) // 97.5 // q21.32	Transcribed locus	---
Hs:41163	-1.0849	-0.588009	yes	no	no	329_48	Image:434167	AA693801	null	chr7 (55,120,589-55,122,460)	211551_at	K03193	chr7:55054304-55291783 (+) // 89.75 // p11.2	epidermal growth factor receptor (erythroblastic leukemia viral (v-erb-b) oncogene homolog, avian)	EGFR
Hs:38916	2.90595	3.40211	yes	no	no	254_100	Image:1951711	AI338791	NM_002351	chrX (123,307,875-123,334,685)	210116_at	AF072930	chrX:123308087-123334681 (+) // 93.56 // q25	SH2 domain protein 1A, Duncan's disease (lymphoproliferative syndrome)	SH2D1A
Hs:15123	-3.61609	-3.11999	yes	no	no	330_58	Image:295889	N67017	NM_002310	chr5 (38,515,647-38,520,792)	1559986_at	BC038371	chr5:38592627-38644714 (+) // 70.42 // p13.1	CDNA clone IMAGE:4829282	---
Hs:16133	0.353241	0.848673	yes	no	no	32_4	Image:266531	N22711	null	chr22 (27,514,826-27,515,319)	225644_at	BF060776	chr22:27513072-27515283 (+) // 88.13 // q12.1	coiled-coil domain containing 117	CCDC117
Hs:39308	-2.55496	-2.0597	yes	no	no	98_74	Image:131549	R24065	null	chr2 (10,825,046-10,826,212)	1552532_a_at	NM_144583	chr2:10780406-10842679 (+) // 99.04 // p25.1	ATPase, H+ transporting, lysosomal 42kDa, V1 subunit C2	ATP6V1C2
Hs:25763	0.324442	0.81962	yes	no	no	205_92	Image:767469	AA418007	NM_054027	chr5 (14,762,019-14,924,876)	220076_at	NM_019847	chr5:14757909-14924616 (-) // 92.16 // p15.2	ankylosis, progressive homolog (mouse)	ANKH
Hs:48393	-1.79723	-1.3026	yes	no	no	160_25	Image:1848413	AI240705	null	chr10 (110,663,527-110,663,980)	NULL	null	null	null	null
Hs:25506	-3.35732	-2.86347	yes	no	no	34_38	Image:785967	AA449738	NM_001431	chr6 (131,202,183-131,319,362)	201718_s_at	BF511685	chr6:131202179-131426084 (-) // 96.76 // q23.1	erythrocyte membrane protein band 4.1-like 2	EPB41L2
Hs:31139	1.31774	1.81118	yes	no	no	221_95	Image:700574	AA283942	null	chr1 (196,994,639-196,995,095)	239467_at	AI806747	chr1:196994638-196995095 (+) // 98.25 // q31.3	Transcribed locus	---
Hs:42323	1.20744	1.70073	yes	no	no	197_49	Image:2306635	AI654215	NM_172130	chr1 (6,008,933-6,078,377)	211791_s_at	AF044253	chr1:6023215-6081221 (+) // 100.0 // p36.31	potassium voltage-gated channel, shaker-related subfamily, beta member 2	KCNAB2
Hs:48828	-2.65228	-2.15947	yes	no	no	237_80	Image:1876513	AI272826	null	chr14 (53,127,411-53,127,841)	NULL	null	null	null	null
Hs:16877	-2.85637	-2.3637	yes	no	no	16_32	Image:505076	AA149827	NM_198389, NM_006474	chr1 (13,782,839-13,817,037)	226658_at	AW590196	chr1:13815522-13817039 (+) // 84.76 // p36.21	podoplanin	PDPN
Hs:18768	0.237957	0.73042	yes	no	no	244_60	Image:502669	AA127093	NM_001527	chr6 (114,368,621-114,398,969)	201833_at	NM_001527	chr6:114368619-114398967 (-) // 93.75 // q22.1	histone deacetylase 2	HDAC2
Hs:32390	-1.71815	-1.2259	yes	no	no	310_96	Image:33821	R45924	NM_194317	chr2 (149,894,745-150,039,336)	227764_at	AA227842	chr2:150036231-150038903 (+) // 93.52 // q23.2	LY6/PLAUR domain containing 6	LYPD6
Hs:26215	0.0717946	0.563822	yes	no	no	85_11	Image:811949	AA456639	NM_020536	chr20 (18,066,527-18,117,016)	233396_s_at	AK023759	chr20:18073742-18117015 (+) // 99.75 // p11.23	CSRP2 binding protein	CSRP2BP
Hs:13763	1.61096	2.10281	yes	no	no	208_84	Image:357091	W93510	null	chr2 (128,739,523-128,742,012)	225263_at	BC001196	chr1:21627551-21631316 (+) // 97.48 // p36.12 /// chr2:128739523-128792437 (-) // 98.11 // q14.3	heparan sulfate 6-O-sulfotransferase 1	HS6ST1
Hs:12376	-1.26725	-0.775503	yes	no	no	373_29	Image:795738	AA460286	NM_004125	chr9 (113,463,705-113,472,329)	201921_at	NM_004125	chr15:56765883-56767066 (+) // 95.31 // q22.1 /// chr9:113463658-113472325 (+) // 99.08 // q31.3 /// chr11:10249336-10250770 (-) // 88.78 // p15.4	guanine nucleotide binding protein (G protein), gamma 10	GNG10
Hs:39931	-0.786084	-0.294709	yes	no	no	76_20	Image:813728	AA453782	NM_024772	chr1 (35,317,573-35,354,041)	NULL	null	null	null	null
Hs:26155	0.856126	1.34737	yes	no	no	81_65	Image:811836	AA463629	null	chr6 (116,677,820-116,681,971)	212928_at	AL050331	chr6:116677819-116682014 (-) // 95.39 // q22.1	TSPY-like 4	TSPYL4
Hs:42124	-0.313928	0.177144	yes	no	no	379_48	Image:1882158	AI298234	null	chr16 (88,616,591-88,638,880)	207615_s_at	NM_001214	chr16:88622816-88623251 (-) // 48.3 // q24.3	chromosome 16 open reading frame 3	C16orf3
Hs:33776	0.828521	1.31936	yes	no	no	112_43	Image:784052	AA443720	NM_020696	chr3 (44,769,533-44,778,159)	NULL	null	null	null	null
Hs:10717	-5.15212	-4.662	yes	no	no	272_55	Image:813823	AA453712	null	chr12 (90,021,363-90,029,673)	201744_s_at	NM_002345	chr12:90021456-90029368 (-) // 99.94 // q21.33	lumican	LUM
Hs:11751	-0.574034	-0.0839505	yes	no	no	327_83	Image:246246	N77085	NM_000065	null	210168_at	J05064	chr5:41178340-41249369 (-) // 99.97 // p13.1	complement component 6	C6
Hs:10911	-2.83215	-2.34221	yes	no	no	342_55	Image:811920	AA456272	NM_004512	chr9 (34,643,932-34,651,883)	1552646_at	NM_147162	chr9:34643910-34650886 (+) // 98.59 // p13.3	interleukin 11 receptor, alpha	IL11RA
Hs:49109	-0.612934	-1.10288	yes	no	no	16_80	Image:1875704	AI274393	null	chr3 (186,684,214-186,686,126)	233508_at	AK022438	chr3:186684213-186686126 (+) // 68.76 // q27.2	Transcribed locus	---
Hs:26769	1.28457	0.794391	yes	no	no	159_38	Image:726858	AA398355	null	chr15 (63,977,345-63,980,708)	1552439_s_at	NM_032445	chr15:63974687-64333129 (-) // 97.3 // q22.31	multiple EGF-like-domains 11	MEGF11
Hs:18620	1.9604	1.47007	yes	no	no	114_6	Image:840460	AA485865	NM_002185	chr5 (35,892,761-35,912,685)	205798_at	NM_002185	chr5:35892814-35912601 (+) // 98.55 // p13.2	interleukin 7 receptor	IL7R
Hs:37438	1.07852	0.588129	yes	no	no	186_18	Image:1627058	AA994363	null	chr6 (33,943,262-33,959,028)"	NULL	null	null	null	null
Hs:36048	0.840842	0.350018	yes	no	no	252_71	Image:1570392	AA931861	NM_014370	chrX (152,699,704-152,704,377)	206216_at	NM_014370	chrX:152699711-152704378 (+) // 97.6 // q28	SFRS protein kinase 3	SRPK3
Hs:24997	1.31613	0.824979	yes	no	no	285_91	Image:286404	N67274	null	chr6 (99,393,424-99,394,087)	NULL	null	null	null	null
Hs:24159	1.07583	0.584642	yes	no	no	328_64	Image:841238	AA487121	null	chr5 (35,913,238-35,915,470)	NULL	null	null	null	null
Hs:11324	0.849495	0.358261	yes	no	no	122_1	Image:768246	AA424937	null	chr17 (62,231,096-62,237,323)	213093_at	AI471375	chr17:62235503-62237322 (+) // 91.98 // q24.2	protein kinase C, alpha	PRKCA
Hs:44098	1.25233	0.760122	yes	no	no	168_104	Image:1579128	AA969598	null	chr10 (116,571,493-116,649,575)	NULL	null	null	null	null
Hs:45673	0.65189	0.158935	yes	no	no	260_51	Image:1682307	AI066680	null	chr8 (100,936,424-100,936,967)	1553852_at	NM_152564	chr8:100237950-100291189 (+) // 80.3 // q22.2	vacuolar protein sorting 13 homolog B (yeast)	VPS13B
Hs:45480	0.935876	0.442817	yes	no	no	226_51	Image:1685833	AI146376	null	null	NULL	null	null	null	null
Hs:24765	0.083896	-0.409541	yes	no	no	146_10	Image:271497	N35038	null	chr10 (81,837,756-81,838,509)	NULL	null	null	null	null
Hs:36472	0.32134	-0.17232	yes	no	no	360_45	Image:1654978	AI023726	NM_022095	chr20 (44,010,700-44,034,240)	221890_at	NM_022095	chr20:43849327-44033507 (-) // 97.61 // q13.12	zinc finger protein 335	ZNF335
Hs:50040	0.708557	0.214357	yes	no	no	226_108	Image:1930377	AI333634	null	chr7 (5,430,645-5,431,873)	NULL	null	null	null	null
Hs:37182	1.43814	0.942838	yes	no	no	56_99	Image:1582880	AA972298	null	null	NULL	null	null	null	null
Hs:31359	1.29155	0.79618	yes	no	no	351_68	Image:1472677	AA872363	NM_000283	chr4 (609,395-654,542)	210304_at	BC000249	chr4:609372-654374 (+) // 89.19 // p16.3	phosphodiesterase 6B, cGMP-specific, rod, beta (congenital stationary night blindness 3, autosomal dominant)	PDE6B
Hs:38192	0.512957	0.0175739	yes	no	no	110_46	Image:684338	AA236171	NM_002737	chr17 (61,729,406-62,231,576)	1560074_at	AL119889	chr17:62232847-62233787 (+) // 98.74 // q24.2	protein kinase C, alpha	PRKCA
Hs:11808	-2.50983	-3.00749	yes	no	no	227_2	Image:504236	AA133920	null	chr6 (22,395,458-22,405,712)	205445_at	NM_000948	chr6:22395464-22405193 (-) // 99.64 // p22.3	prolactin	PRL
Hs:15071	1.24934	0.751649	yes	no	no	201_4	Image:128985	R10815	null	chr3 (143,557,776-143,558,452)	1555785_a_at	AY137776	chr3:143512550-143649594 (-) // 98.36 // q23	5'-3' exoribonuclease 1	XRN1
Hs:49666	2.22864	1.73054	yes	no	no	190_107	Image:1901155	AI301516	NM_021632	chr19 (57,159,419-57,181,880)	219266_at	NM_021632	chr19:57159440-57169598 (-) // 99.29 // q13.33	zinc finger protein 350	ZNF350
Hs:49171	1.77321	1.27454	yes	no	no	81_107	Image:1879269	AI289011	NM_020856	chr19 (36,457,693-36,462,015)	223392_s_at	BF510588	chr19:36457692-36532097 (-) // 95.5 // q12	teashirt zinc finger homeobox 3	TSHZ3
Hs:41209	1.5148	1.0159	yes	no	no	266_102	Image:434704	AA693721	NM_152378	chr1 (159,962,345-159,964,556)	238452_at	AI393356	chr1:159962336-159964546 (+) // 96.91 // q23.3	Fc receptor-like B	FCRLB
Hs:45541	0.223772	-0.27552	yes	no	no	263_105	Image:1678635	AI077477	null	null	NULL	null	null	null	null
Hs:17824	0.331135	-0.168169	yes	no	no	358_60	Image:770898	AA434411	null	chr7 (104,884,212-104,898,511)	218984_at	NM_019042	chr7:104884197-104898511 (-) // 85.5 // q22.2	pseudouridylate synthase 7 homolog (S. cerevisiae)	PUS7
Hs:50116	0.361744	-0.137716	yes	no	no	354_27	Image:1942626	AI203081	null	null	NULL	null	null	null	null
Hs:43784	0.555268	0.0557467	yes	no	no	128_22	Image:1566919	AI091219	null	chr10 (126,071,872-126,072,340)	NULL	null	null	null	null
Hs:37263	0.188232	-0.311317	yes	no	no	344_18	Image:1593880	AA987412	null	null	231985_at	AB037785	chr22:16702716-16765490 (-) // 89.92 // q11.21	microtubule associated monoxygenase, calponin and LIM domain containing 3	MICAL3
Hs:19007	1.13386	0.633401	yes	no	no	218_6	Image:1031940	AA609759	null	chr3 (48,239,964-48,241,979)	210244_at	U19970	chr3:48239990-48241979 (+) // 99.83 // p21.31	cathelicidin antimicrobial peptide	CAMP
Hs:44396	1.50586	1.00523	yes	no	no	107_77	Image:1640973	AI024618	null	chr10 (126,840,956-126,841,529)	NULL	null	null	null	null
Hs:38996	2.90674	2.40575	yes	no	no	123_100	Image:2009477	AI336940	NM_006725	chr11 (60,495,750-60,544,422)	1566099_at	AL832716	chr11:60512149-60516890 (-) // 41.18 // q12.2	CD6 molecule	CD6
Hs:22991	0.882991	0.381598	yes	no	no	204_63	Image:416817	W86791	null	chr18 (24,980,646-24,981,057)	NULL	null	null	null	null
Hs:37479	0.0844148	-0.417197	yes	no	no	351_99	Image:1619049	AI002103	null	chr9 (68,546,457-68,552,383)	220175_s_at	NM_020667	chr2:113936476-113969846 (+) // 92.99 // q14.1 /// chr9:70070977-70104379 (+) // 93.43 // q13 /// chr9:42671188-42704588 (+) // 93.14 // p11.2 /// chr9:68494726-68528114 (-) // 93.72 // q12 /// chr9:69672192-69705592 (-) // 93.14 // q12 /// chr9:69471280-	COBW domain containing 1 /// COBW domain containing 2 /// COBW domain containing 5 /// COBW domain containing 3 /// COBW domain containing 6 /// COBW domain containing 7 /// hypothetical protein LOC100132072 /// hypothetical protein LOC100133216	CBWD1 /// CBWD2 /// CBWD3 /// CBWD5 /// CBWD6 /// CBWD7 /// LOC100132072 /// LOC100133216
Hs:45739	0.610441	0.108454	yes	no	no	73_78	Image:1704029	AI159877	null	chr2 (223,139,857-223,143,194)	1556081_at	CA314425	chr2:223139862-223142682 (-) // 60.01 // q36.1	CDNA FLJ33441 fis, clone BRACE2021932	---
Hs:44244	-0.194964	-0.697174	yes	no	no	237_50	Image:1624261	AA993042	null	chr14 (51,196,493-51,197,089)	225464_at	N30138	chr14:51256720-51267195 (+) // 93.45 // q22.1	FERM domain containing 6	FRMD6
Hs:40508	-0.000514414	-0.50275	yes	no	no	122_20	Image:202636	H53841	null	null	NULL	null	null	null	null
Hs:36450	-0.546625	-1.04946	yes	no	no	36_45	Image:1642145	AI023265	null	chr2 (199,844,943-200,029,056)	215591_at	AK025127	chr2:199919850-199922144 (-) // 62.86 // q33.1	SATB homeobox 2	SATB2
Hs:17123	1.26171	0.75877	yes	no	no	215_86	Image:241769	H90565	null	chr13 (112,390,084-112,392,114)	236366_at	BE551864	chr13:112386303-112391106 (-) // 55.15 // q34	hypothetical LOC440149	LOC440149
Hs:50152	0.602272	0.0992358	yes	no	no	359_108	Image:1931791	AI332866	null	chr20 (1,096,622-1,097,602)	NULL	null	null	null	null
Hs:30940	0.950178	0.446254	yes	no	no	371_95	Image:815248	AA481271	null	chr5 (147,743,758-147,802,592)	219608_s_at	NM_024862	chr5:147743770-147787127 (+) // 99.77 // q33.1	F-box protein 38	FBXO38
Hs:45334	0.360892	-0.144121	yes	no	no	161_105	Image:1682750	AI168122	null	chr3 (171,330,900-171,331,748)	240599_x_at	AI741985	chr3:171331181-171331627 (+) // 98.67 // q26.2	Transcribed locus	---
Hs:49189	0.0933303	-0.411942	yes	no	no	277_107	Image:1879656	AI288528	null	chr10 (105,630,700-105,667,937)	NULL	null	null	null	null
Hs:48470	0.229029	-0.276917	yes	no	no	293_53	Image:1854310	AI251757	null	chr8 (143,807,704-143,808,119)	NULL	null	null	null	null
Hs:19441	-0.439849	-0.945949	yes	no	no	259_61	Image:877832	AA625628	null	chrX (152,619,150-152,643,017)	200837_at	NM_005745	chr16:32788804-32792385 (+) // 60.88 // p11.2 /// chr16:33697938-33701519 (-) // 60.96 // p11.2 /// chrX:152619149-152643074 (-) // 99.7 // q28	B-cell receptor-associated protein 31	BCAP31
Hs:46667	-0.00705986	-0.514378	yes	no	no	222_24	Image:2028002	AI356337	null	chrX (152,643,517-152,663,410)	205142_x_at	NM_000033	chrX:152643529-152663375 (+) // 98.98 // q28	ATP-binding cassette, sub-family D (ALD), member 1	ABCD1
Hs:44904	1.64004	1.13266	yes	no	no	244_50	Image:1646591	AI025845	null	chr8 (95,650,083-95,651,135)	NULL	null	null	null	null
Hs:48751	0.381741	-0.125678	yes	no	no	72_53	Image:1854095	AI243724	null	chr8 (1,187,780-1,199,988)	241449_at	AW468737	chr8:1196750-1199985 (+) // 98.42 // p23.3	Transcribed locus, strongly similar to XP_001721253.1 PREDICTED: hypothetical protein [Homo sapiens]	---
Hs:10694	0.970147	0.462277	yes	no	no	304_82	Image:130541	R22412	null	chr17 (59,753,588-59,787,491)	208982_at	AW574504	chr17:59753594-59817804 (-) // 83.11 // q23.3	platelet/endothelial cell adhesion molecule (CD31 antigen)	PECAM1
Hs:27912	1.49393	0.985911	yes	no	no	243_39	Image:308788	N93274	null	chr7 (56,118,337-56,118,858)	207312_at	NM_006213	chr7:56116168-56128104 (-) // 98.18 // p11.2	phosphorylase kinase, gamma 1 (muscle)	PHKG1
Hs:40752	2.31925	1.81108	yes	no	no	225_75	Image:378574	AA775732	null	chr7 (65,260,398-65,261,503)	NULL	null	null	null	null
Hs:44899	1.71342	1.20498	yes	no	no	84_50	Image:1644307	AI025577	null	null	205035_at	NM_004715	chr18:75556210-75615489 (+) // 98.48 // q23	CTD (carboxy-terminal domain, RNA polymerase II, polypeptide A) phosphatase, subunit 1	CTDP1
Hs:48404	0.614785	0.106211	yes	no	no	97_107	Image:1854144	AI243763	null	chr1 (53,152,089-53,160,261)	218552_at	NM_018281	chr1:53134492-53159986 (-) // 99.82 // p32.3	enoyl Coenzyme A hydratase domain containing 2	ECHDC2
Hs:41588	-1.00477	-1.51422	yes	no	no	114_102	Image:80344	T65739	null	chr5 (35,913,238-35,915,470)	226218_at	BE217880	chr5:35913934-35915462 (+) // 80.87 // p13.2	interleukin 7 receptor	IL7R
Hs:21538	0.505147	-0.00442498	yes	no	no	181_89	Image:50988	H18435	null	chr1 (222,672,256-222,672,572)	218107_at	NM_025160	chr1:222643466-222673912 (-) // 97.9 // q42.11	WD repeat domain 26	WDR26
Hs:39120	1.82465	1.31447	yes	no	no	252_73	Image:460599	AA700438	null	chr20 (62,253,588-62,329,897)	215822_x_at	M96980	chr20:62313000-62342693 (+) // 97.68 // q13.33	myelin transcription factor 1	MYT1
Hs:40945	0.247235	-0.264461	yes	no	no	259_75	Image:289659	N62876	null	null	NULL	null	null	null	null
Hs:39821	0.177343	-0.334551	yes	no	no	15_47	Image:429482	AA011341	null	chr17 (75,544,175-75,557,236)	NULL	null	null	null	null
Hs:46983	-0.0335304	-0.546085	yes	no	no	326_106	Image:1744310	AI193513	null	chr2 (74,208,720-74,209,341)	NULL	null	null	null	null
Hs:47122	1.25877	0.746036	yes	no	no	167_52	Image:1752192	AI149653	null	chr5 (42,959,805-42,960,187)	NULL	null	null	null	null
Hs:48812	2.80559	2.2926	yes	no	no	105_80	Image:1876440	AI274138	null	chr3 (137,546,561-137,547,389)	202293_at	AW168948	chr3:137537767-137953899 (-) // 96.06 // q22.3	stromal antigen 1	STAG1
Hs:46406	0.863129	0.349682	yes	no	no	312_105	Image:1733874	AI184575	null	chr1 (50,699,719-50,709,751)	218080_x_at	NM_007051	chr1:50679532-51198120 (-) // 99.54 // p33	Fas (TNFRSF6) associated factor 1	FAF1
Hs:16779	0.0994099	-0.415742	yes	no	no	331_32	Image:503725	AA131530	null	chrX (118,938,660-118,939,733)	237281_at	AW137676	chrX:118921203-118938706 (+) // 99.25 // q24	A kinase (PRKA) anchor protein 14	AKAP14
Hs:15985	1.14921	0.63398	yes	no	no	283_58	Image:416305	W86183	null	chr11 (12,225,919-12,230,125)	206275_s_at	NM_014632	chr11:12088733-12241911 (+) // 98.79 // p15.3	microtubule associated monoxygenase, calponin and LIM domain containing 2	MICAL2
Hs:37850	-0.051693	-0.567646	yes	no	no	291_100	Image:1635302	AI017384	NM_022336	chr2 (108,877,366-108,972,261)	NULL	null	null	null	null
Hs:21047	0.76165	0.245615	yes	no	no	196_89	Image:838612	AA456966	NM_025263	chr6_cox_hap1 (1,973,219-1,980,188)	244204_at	W87300	chr6:30639428-30639858 (-) // 96.55 // p21.33 /// chr6_cox_hap1:1980005-1980435 (-) // 96.55 // /// chr6_qbl_hap2:1778300-1778730 (-) // 96.55 //	---	---
Hs:46166	1.67853	1.16242	yes	no	no	309_51	Image:1732019	AI183343	null	chr5 (177,973,113-177,986,694)	1568836_at	BC034633	chr5:177977307-177983025 (-) // 85.85 // q35.3	CDC-like kinase 4	CLK4
Hs:48282	1.1085	0.59166	yes	no	no	59_25	Image:1849719	AI248791	null	chr13 (40,236,504-40,236,909)	NULL	null	null	null	null
Hs:34282	0.484714	-0.0324128	yes	no	no	189_16	Image:399269	AA774511	null	chr4 (84,601,256-84,625,261)	233543_s_at	AK021582	chr4:84602251-84610078 (-) // 79.17 // q21.23	coiled-coil domain containing 98	CCDC98
Hs:28378	0.799924	0.282022	yes	no	no	192_66	Image:154483	R54672	null	null	NULL	null	null	null	null
Hs:38618	0.411138	-0.106998	yes	no	no	307_100	Image:1504719	AA904965	NM_032966, NM_001716	chr11 (118,259,771-118,272,180)	228065_at	AL353962	chr11:118272058-118273468 (-) // 95.41 // q23.3	B-cell CLL/lymphoma 9-like	BCL9L
Hs:11887	-1.53311	-2.05174	yes	no	no	72_29	Image:810408	AA457092	null	chr20 (33,593,234-33,608,825)	216032_s_at	AF091085	chr20:33593271-33608818 (+) // 95.93 // q11.22	ERGIC and golgi 3	ERGIC3
Hs:37042	1.68931	1.16959	yes	no	no	182_45	Image:1581420	AA983830	NM_017554	chr3 (123,900,860-123,932,376)	224701_at	AA056548	chr3:123902406-123932377 (+) // 78.51 // q21.1	poly (ADP-ribose) polymerase family, member 14	PARP14
Hs:45005	1.27106	0.751002	yes	no	no	29_50	Image:1656209	AI033603	null	null	1562338_at	BQ718095	chr4:164723974-164753507 (-) // 89.25 // q32.3	Membrane-associated ring finger (C3HC4) 1	1-Mar
Hs:31866	1.10243	0.581999	yes	no	no	36_15	Image:745100	AA626354	null	chr14 (44,047,972-44,077,464)	NULL	null	null	null	null
Hs:29994	2.95063	2.42892	yes	no	no	33_68	Image:454232	AA677224	null	chr2 (86,998,249-87,094,610)	235597_s_at	AU157274	chr2:87094054-87094612 (+) // 73.31 // p11.2 /// chr2:87836591-87837152 (-) // 73.31 // p11.2 /// chr2:106372939-106373485 (-) // 72.42 // q12.2 /// chr6:161051248-161051795 (-) // 72.6 // q26	RANBP2-like and GRIP domain containing 1 /// RANBP2-like and GRIP domain containing 2	RGPD1 /// RGPD2
Hs:48614	0.346731	-0.175304	yes	no	no	295_107	Image:1854700	AI283541	null	chr22 (20,989,448-20,990,503)	NULL	null	null	null	null
Hs:12552	-0.28675	-0.808942	yes	no	no	243_29	Image:252185	H87496	NM_005679	chr16 (82,768,961-82,778,163)	215173_at	N46852	chr16:82766334-82769024 (+) // 86.49 // q24.1	leucine rich repeat containing 50	LRRC50
Hs:48683	0.0948578	-0.42746	yes	no	no	199_26	Image:1856659	AI242476	null	chr7 (7,626,026-7,626,692)	242908_x_at	R46483	chr7:7626356-7626699 (+) // 93.85 // p21.3	Transcribed locus	---
Hs:14563	-0.14156	-0.663887	yes	no	no	92_30	Image:682555	AA256532	null	null	203627_at	AI830698	chr15:97010284-97320622 (+) // 97.53 // q26.3	insulin-like growth factor 1 receptor	IGF1R
Hs:40562	0.641361	0.119025	yes	no	no	315_74	Image:207311	H59708	null	null	NULL	null	null	null	null
Hs:47636	0.930384	0.407802	yes	no	no	113_106	Image:1841074	AI216275	null	chr5 (109,248,032-109,248,503)	NULL	null	null	null	null
Hs:49837	1.04555	0.52153	yes	no	no	287_26	Image:1910000	AI348469	null	chr20 (44,743,728-44,744,421)	NULL	null	null	null	null
Hs:15519	-0.086373	-0.610666	yes	no	no	342_58	Image:366579	AA026686	null	chr2 (208,327,444-208,328,068)	NULL	null	null	null	null
Hs:12269	-1.32439	-1.84869	yes	no	no	16_29	Image:488019	AA053285	NM_002189	chr10 (6,034,353-6,060,148)	207375_s_at	NM_002189	chr10:6034339-6059543 (-) // 98.57 // p15.1	interleukin 15 receptor, alpha	IL15RA
Hs:44035	1.28666	0.762295	yes	no	no	67_50	Image:1570833	AA932284	null	chr10 (45,247,208-45,248,812)	NULL	null	null	null	null
Hs:42377	-0.446089	-0.970895	yes	no	no	2_76	Image:196550	R91567	null	chr8 (91,084,709-91,085,644)	NULL	null	null	null	null
Hs:11332	-1.03877	-1.56365	yes	no	no	378_1	Image:127509	R09069	null	chr3 (81,621,548-81,893,447)	203282_at	NM_000158	chr3:81621547-81893435 (-) // 98.94 // p12.3	glucan (1,4-alpha-), branching enzyme 1 (glycogen branching enzyme, Andersen disease, glycogen storage disease type IV)	GBE1
Hs:30143	-1.24759	-1.77548	yes	no	no	194_14	Image:451911	AA706969	NM_017893	chr10 (102,722,298-102,735,362)	203483_at	NM_018121	chr10:102675695-102719901 (+) // 92.77 // q24.31	sema domain, immunoglobulin domain (Ig), transmembrane domain (TM) and short cytoplasmic domain, (semaphorin) 4G /// hypothetical protein LOC100133896	LOC100133896 /// SEMA4G
Hs:32689	0.360349	-0.167639	yes	no	no	281_69	Image:436435	AA699633	null	chr16 (11,690,461-11,691,150)	223325_at	AF131780	chr16:11680437-11693063 (-) // 98.3 // p13.13	thioredoxin domain containing 11	TXNDC11
Hs:40427	-0.0415078	-0.569637	yes	no	no	221_20	Image:162142	H25895	null	null	NULL	null	null	null	null
Hs:43964	0.467712	-0.0609441	yes	no	no	98_23	Image:1582911	AA972330	null	chr6 (6,941,603-6,941,981)	NULL	null	null	null	null
Hs:45258	1.77183	1.24291	yes	no	no	60_77	Image:1675424	AI056809	null	chr13 (36,315,527-36,318,216)	NULL	null	null	null	null
Hs:35544	2.18376	1.65481	yes	no	no	243_98	Image:1460386	AA883603	null	chr4 (24,771,333-24,786,291)	NULL	null	null	null	null
Hs:48887	0.6033	0.0734424	yes	no	no	202_107	Image:1861102	AI198379	null	chr11 (66,380,627-66,381,011)	238092_at	AI277300	chr11:66380655-66381012 (+) // 87.68 // q13.1	Transcribed locus	---
Hs:42598	0.881714	0.350769	yes	no	no	164_49	Image:2010406	AI364885	NM_003957	chr11 (1,367,705-1,439,896)	223715_at	AF020089	chr11:1428490-1440494 (+) // 98.8 // p15.5	BR serine/threonine kinase 2	BRSK2
Hs:42456	0.442518	-0.0888549	yes	no	no	227_103	Image:2327512	AI674133	null	chr21 (42,178,291-42,219,868)	NULL	null	null	null	null
Hs:13801	0.426787	-0.105402	yes	no	no	268_30	Image:233183	H77398	null	chr21 (43,325,348-43,326,167)	204195_s_at	AL570914	chr21:43267711-43325103 (+) // 90.83 // q22.3	PBX/knotted 1 homeobox 1	PKNOX1
Hs:37487	1.39782	0.864433	yes	no	no	219_72	Image:1625857	AA995228	null	chr11 (114,921,138-114,921,537)	NULL	null	null	null	null
Hs:41304	0.347612	-0.186166	yes	no	no	235_102	Image:461445	AA705234	null	chr12 (78,519,142-78,521,158)	1558017_s_at	BG109597	---	CDNA FLJ14942 fis, A-PLACE1011185	---
Hs:42355	1.88749	1.35364	yes	no	no	66_103	Image:2306752	AI650713	null	null	203000_at	BF967657	chr8:80685727-80740952 (+) // 96.42 // q21.13	stathmin-like 2	STMN2
Hs:43998	1.07149	0.537328	yes	no	no	39_104	Image:1578470	AA973054	null	null	NULL	null	null	null	null
Hs:49915	1.50386	0.969368	yes	no	no	92_26	Image:1911471	AI268020	null	chr3 (158,367,057-158,368,012)	238276_at	BE504582	chr3:158367383-158367854 (+) // 80.25 // q25.32	Transcribed locus	---
Hs:49521	-0.111277	-0.646276	yes	no	no	152_53	Image:1882030	AI291274	null	chr5 (177,317,204-177,319,828)	238309_x_at	AI291274	chr5:177319429-177319758 (-) // 45.29 // q35.3	Transcribed locus	---
Hs:44217	0.00360613	-0.531631	yes	no	no	141_77	Image:1637694	AI000434	NM_016433	chr12 (108,773,132-108,802,676)	219267_at	NM_016433	chr12:108774052-108802571 (-) // 77.15 // q24.11	glycolipid transfer protein	GLTP
Hs:16627	2.11675	1.58081	yes	no	no	74_86	Image:306996	N93646	null	chr2 (86,998,249-87,094,610)	235597_s_at	AU157274	chr2:87094054-87094612 (+) // 73.31 // p11.2 /// chr2:87836591-87837152 (-) // 73.31 // p11.2 /// chr2:106372939-106373485 (-) // 72.42 // q12.2 /// chr6:161051248-161051795 (-) // 72.6 // q26	RANBP2-like and GRIP domain containing 1 /// RANBP2-like and GRIP domain containing 2	RGPD1 /// RGPD2
Hs:28063	1.17259	0.63649	yes	no	no	93_93	Image:205497	H57857	null	null	218543_s_at	NM_022750	chr7:139370019-139409612 (-) // 97.29 // q34	poly (ADP-ribose) polymerase family, member 12	PARP12
Hs:48391	0.182536	-0.35442	yes	no	no	96_25	Image:1848407	AI240696	null	chr12 (40,883,520-40,884,207)	206238_s_at	NM_005748	chr12:40840420-40918264 (-) // 70.18 // q12	YY1 associated factor 2	YAF2
Hs:36380	0.340904	-0.196404	yes	no	no	99_18	Image:1526035	AA912747	null	chr11 (64,293,285-64,297,556)	1555749_at	D26122	chr11:64294076-64294689 (-) // 99.76 // q13.1	splicing factor 1	SF1
Hs:49346	-0.758283	-1.29576	yes	no	no	306_26	Image:1896150	AI299636	null	chr6 (42,303,158-42,322,219)	215841_at	AL096814	chr6:42260116-42270632 (-) // 99.82 // p21.1	guanylate cyclase activator 1B (retina)	GUCA1B
Hs:44867	0.925916	0.387935	yes	no	no	216_104	Image:1644255	AI025685	null	null	1556365_at	BC031936	chr6:6291697-6567976 (-) // 93.85 // p25.1	hypothetical protein FLJ33708	RP3-398D13.1
Hs:40011	-0.252857	-0.791331	yes	no	no	337_47	Image:813968	AA455624	null	null	207928_s_at	NM_006529	chr4:175800784-175986953 (-) // 98.52 // q34.1	glycine receptor, alpha 3	GLRA3
Hs:44433	1.32485	0.786079	yes	no	no	143_50	Image:1601959	AI002416	null	chr3 (147,142,472-147,143,191)	241160_at	AI733437	chr3:147142456-147143204 (+) // 100.0 // q24	Transcribed locus	---
Hs:19864	1.3878	0.848777	yes	no	no	367_34	Image:364141	AA021212	NM_000826	chr4 (158,361,366-158,504,547)	205358_at	NM_000826	chr4:158361484-158504552 (+) // 99.88 // q32.1	glutamate receptor, ionotropic, AMPA 2	GRIA2
Hs:45663	1.13737	0.597941	yes	no	no	328_78	Image:1691270	AI128594	null	chr19 (62,885,225-62,956,780)	1558251_a_at	AK055448	chr19:62950022-63064280 (+) // 68.16 // q13.43	zinc finger protein 587	ZNF587
Hs:20666	0.491055	-0.04844	yes	no	no	316_88	Image:50692	H17626	null	chr17 (32,575,861-32,576,378)	240606_at	AA682595	chr17:32575860-32576267 (-) // 95.23 // q12	Transcribed locus	---
Hs:40461	-0.401146	-0.941002	yes	no	no	154_74	Image:50499	H17642	NM_199136	chr7 (23,686,344-23,708,793)	228600_x_at	BE220330	chr7:23708329-23708794 (+) // 80.64 // p15.3	chromosome 7 open reading frame 46	C7orf46
Hs:36021	1.03211	0.491295	yes	no	no	156_98	Image:1471675	AA872851	null	chr14 (44,482,039-44,483,120)	1560435_at	BU856247	chr14:44478793-44479541 (-) // 12.74 // q21.3	CDNA FLJ36444 fis, clone THYMU2012902	---
Hs:41203	0.0241923	-0.517226	yes	no	no	74_102	Image:434318	AA693551	null	chr6 (74,025,750-74,026,767)	220513_at	NM_030568	chr6:73989990-73991896 (-) // 96.93 // q13	KH homology domain containing 1 /// hypothetical protein LOC100129128	KHDC1 /// RP11-257K9.7
Hs:28958	1.37558	0.833986	yes	no	no	302_67	Image:268385	N23400	NM_022147	chr3 (188,568,862-188,572,061)	219684_at	NM_022147	chr3:188568869-188572061 (+) // 97.83 // q27.3	receptor (chemosensory) transporter protein 4	RTP4
Hs:45795	0.359681	-0.182036	yes	no	no	329_24	Image:1704620	AI097439	null	chr11 (125,714,169-125,714,580)	NULL	null	null	null	null
Hs:37826	-0.100056	-0.641926	yes	no	no	290_19	Image:1640854	AI015065	null	chr20 (43,431,673-43,435,912)	232714_at	AL390160	chr20:43431855-43435100 (-) // 67.3 // q13.12	MRNA; cDNA DKFZp761P1315 (from clone DKFZp761P1315)	---
Hs:50533	0.955962	0.413915	yes	no	no	271_108	Image:1950530	AI338147	null	chr17 (8,016,479-8,016,869)	NULL	null	null	null	null
Hs:48687	0.222946	-0.31946	yes	no	no	327_26	Image:1856667	AI242490	null	chr5 (133,759,330-133,765,447)	NULL	null	null	null	null
Hs:24264	1.26236	0.719709	yes	no	no	233_37	Image:233644	H78999	null	chr3 (100,007,317-100,008,138)	213865_at	AI378788	chr3:100002923-100102800 (-) // 92.97 // q12.1	discoidin, CUB and LCCL domain containing 2	DCBLD2
Hs:42868	0.0513798	-0.49165	yes	yes	no	363_76	Image:1518089	AA911001	null	null	NULL	null	null	null	null
Hs:13708	0.690107	0.146427	yes	yes	no	363_30	Image:201301	R99573	null	chr19 (9,619,817-9,621,635)	235200_at	AL135342	chr19:9578794-9579682 (-) // 30.16 // p13.2	zinc finger protein 561	ZNF561
Hs:37924	2.41601	1.87233	yes	yes	no	355_19	Image:1641282	AI016258	NM_144978	chr2 (108,769,651-108,859,279)	235644_at	BF213953	chr2:108798826-108859609 (+) // 99.79 // q13	coiled-coil domain containing 138	CCDC138
Hs:45513	1.71577	1.17076	yes	yes	no	134_24	Image:1690065	AI123411	null	chr14 (56,822,206-56,836,351)	232156_at	AK024921	chr14:56828184-56832203 (+) // 95.88 // q23.1	CDNA: FLJ21268 fis, clone COL01718	---
Hs:46783	0.834802	0.289247	yes	yes	no	96_105	Image:1737367	AI125902	null	null	NULL	null	null	null	null
Hs:35533	-0.27639	-0.822766	yes	yes	no	278_17	Image:1466529	AA885126	NM_020726	chr5 (65,053,832-65,155,149)	225943_at	BF222737	chr5:65053797-65158495 (+) // 84.84 // q12.3	neurolysin (metallopeptidase M3 family)	NLN
Hs:16444	1.50051	0.95405	yes	no	no	356_86	Image:429196	AA005355	null	chr2 (108,861,847-108,863,155)	242630_at	AA005355	chr2:108861857-108862347 (+) // 45.11 // q13	---	---
Hs:39153	1.12067	0.573641	yes	yes	no	160_46	Image:1926249	AI346048	null	chr19 (3,561,629-3,564,101)	214892_x_at	BC004262	chr19:3561642-3564117 (-) // 92.73 // p13.3	chromosome 19 open reading frame 29	C19orf29
Hs:11996	1.12185	0.574431	yes	yes	no	105_2	Image:293366	N68825	null	null	205284_at	NM_014777	chr1:227828603-227862569 (+) // 95.99 // q42.13	KIAA0133	KIAA0133
Hs:39555	1.41209	0.863519	yes	no	no	324_20	Image:239881	H81903	null	chr2 (20,737,778-20,738,209)	NULL	null	null	null	null
Hs:15472	0.580192	0.0300095	yes	no	no	373_4	Image:325380	AA284285	NM_014067	chr11 (63,522,607-63,690,109)	1559731_x_at	AL833017	chr11:63671299-63674050 (-) // 68.16 // q13.1	MACRO domain containing 1	MACROD1
Hs:37843	0.816916	0.265909	yes	yes	no	67_100	Image:1628857	AA993949	NM_003596	chr7 (65,307,738-65,462,864)	1559563_at	AL705707	chr7:65498867-65502805 (+) // 38.38 // q11.21 /// chr7:75556031-75560005 (+) // 37.83 // q11.23	Transcribed locus	---
Hs:15130	0.277102	-0.27471	yes	yes	no	174_58	Image:211859	H68719	null	null	NULL	null	null	null	null
Hs:19220	4.81745	4.26481	yes	yes	no	97_88	Image:297895	N70057	null	chr6 (31,662,951-31,664,668)	214181_x_at	AI735692	chr6:31662785-31664664 (+) // 58.31 // p21.33 /// chr6_cox_hap1:3000929-3002804 (+) // 58.31 // /// chr6_qbl_hap2:2802393-2804274 (+) // 58.31 //	leukocyte specific transcript 1	LST1
Hs:49581	-0.0215258	-0.574395	yes	yes	no	153_80	Image:1908580	AI348323	NM_182598	chr8 (12,853,916-12,909,550)	NULL	null	null	null	null
Hs:19318	0.488415	-0.0648493	yes	yes	no	162_88	Image:869233	AA679864	NM_182643, NM_006094	chr8 (12,985,243-13,035,180)	210762_s_at	AF026219	chr8:12987473-13035133 (-) // 99.89 // p22	deleted in liver cancer 1	DLC1
Hs:41578	-1.32637	-1.87975	yes	yes	no	181_21	Image:1874052	AI339565	NM_030908	chr7 (143,586,664-143,605,296)	1555890_at	BC040701	chr7:143624303-143627332 (+) // 72.69 // q35 /// chr7:143579695-143584259 (-) // 93.85 // q35	olfactory receptor, family 2, subfamily A, member 20 pseudogene /// olfactory receptor, family 2, subfamily A, member 9 pseudogene	OR2A20P /// OR2A9P
Hs:25080	0.667704	0.114226	yes	yes	no	250_91	Image:121409	T96913	null	chr2 (201,804,031-201,804,672)	NULL	null	null	null	null
Hs:24531	0.304287	-0.249371	yes	yes	no	332_64	Image:322242	W38026	null	chr7 (22,112,990-22,113,945)	NULL	null	null	null	null
Hs:49340	1.66238	1.10832	yes	no	no	114_26	Image:1896079	AI298780	null	chr7 (2,722,275-2,722,687)	NULL	null	null	null	null
Hs:48139	1.82216	1.26798	yes	yes	no	90_79	Image:1847660	AI247415	null	chr9 (6,694,482-6,697,783)	NULL	null	null	null	null
Hs:33485	0.560557	0.00637118	yes	no	no	13_43	Image:462594	AA705102	null	chr22 (23,108,933-23,109,376)	212480_at	AB002374	chr22:23047416-23143219 (+) // 99.17 // q11.23	SPECC1-like	SPECC1L
Hs:36199	1.22467	0.670252	yes	yes	no	69_18	Image:1506399	AA906297	null	chr9 (66,677,194-66,679,725)	NULL	null	null	null	null
Hs:37847	1.14745	0.592811	yes	no	no	195_100	Image:1628866	AA993946	null	null	NULL	null	null	null	null
Hs:47004	2.15046	1.59551	yes	yes	no	230_79	Image:1754437	AI205941	null	chr9 (89,836,489-89,836,838)	NULL	null	null	null	null
Hs:18645	4.60937	4.05419	yes	yes	no	147_87	Image:257422	N27179	NM_004334	chr4 (15,313,739-15,342,893)	205715_at	NM_004334	chr4:15313738-15342893 (+) // 94.26 // p15.32	bone marrow stromal cell antigen 1	BST1
Hs:41178	7.94532	7.38919	yes	no	no	41_21	Image:1292541	AA719025	null	null	205043_at	NM_000492	chr7:116907252-117095951 (+) // 99.4 // q31.2	cystic fibrosis transmembrane conductance regulator (ATP-binding cassette sub-family C, member 7)	CFTR
Hs:45726	1.58726	1.03052	yes	yes	no	45_105	Image:1701472	AI174658	null	chr3 (52,297,650-52,298,658)	242692_at	AI798758	chr3:52297638-52298101 (-) // 77.78 // p21.1	Transcribed locus, strongly similar to NP_660305.2 glycerate kinase [Homo sapiens]	---
Hs:40430	0.0580469	-0.498761	yes	yes	no	317_20	Image:199048	H83127	null	chr6 (13,899,244-13,899,591)	220094_s_at	NM_022102	chr6:13898999-13922779 (-) // 72.75 // p23	coiled-coil domain containing 90A	CCDC90A
Hs:13007	2.89446	2.3369	yes	yes	no	220_56	Image:230562	H75861	NM_014977	chr14 (22,597,645-22,634,663)	201715_s_at	NM_014977	chr14:22597615-22634663 (-) // 96.07 // q11.2	apoptotic chromatin condensation inducer 1	ACIN1
Hs:49857	1.81498	1.25734	yes	yes	no	160_107	Image:1899334	AI289185	null	chr4 (68,155,183-68,155,656)	NULL	null	null	null	null
Hs:16009	-0.0827586	-0.641401	yes	yes	no	283_31	Image:324712	AA284234	NM_003952	chr11 (66,952,511-66,959,454)	203777_s_at	NM_003952	chr11:66952562-66959448 (+) // 92.91 // q13.1	ribosomal protein S6 kinase, 70kDa, polypeptide 2	RPS6KB2
Hs:17914	1.54554	0.986717	yes	yes	no	167_60	Image:795736	AA460285	NM_003602	chr7 (72,380,299-72,410,568)	206763_at	NM_003602	chr7:72380305-72410568 (+) // 96.31 // q11.23	FK506 binding protein 6, 36kDa	FKBP6
Hs:28943	0.750281	0.191193	yes	yes	no	202_67	Image:770879	AA434403	NM_016579	chr19 (8,273,021-8,279,239)	218529_at	NM_016579	chr19:8273020-8279239 (-) // 99.92 // p13.2	CD320 molecule	CD320
Hs:24994	1.92864	1.36946	yes	no	no	189_91	Image:594176	AA169498	null	chr5 (98,175,420-98,175,885)	NULL	null	null	null	null
Hs:44640	2.62291	2.06346	yes	yes	no	241_23	Image:1652941	AI081000	null	chr3 (198,752,928-198,753,673)	236143_at	BF433037	chr3:198752930-198753711 (-) // 71.27 // q29	Transcribed locus	---
Hs:44301	0.79067	0.230938	yes	no	no	138_77	Image:1638906	AI016775	null	chr11 (11,956,051-11,956,444)	202196_s_at	NM_013253	chr11:11941228-11986732 (-) // 88.99 // p15.3	dickkopf homolog 3 (Xenopus laevis)	DKK3
Hs:39715	-0.246877	-0.807036	yes	yes	no	74_47	Image:277555	N34524	null	chr1 (151,844,226-151,844,625)	NULL	null	null	null	null
Hs:31102	0.256658	-0.303547	yes	yes	no	180_14	Image:460881	AA704171	null	chr12 (49,803,619-49,804,068)	209338_at	U03494	chr12:49775098-49853163 (-) // 97.35 // q13.13	transcription factor CP2	TFCP2
Hs:33478	1.2535	0.691947	yes	yes	no	169_43	Image:824788	AA489067	null	chr6_cox_hap1 (332,236-333,560)	210541_s_at	AF230394	chr6:28979819-28999622 (-) // 99.93 // p22.1 /// chr6_cox_hap1:331371-351178 (-) // 99.87 // /// chr6_qbl_hap2:129188-148991 (-) // 99.93 //	tripartite motif-containing 27	TRIM27
Hs:49938	1.47478	0.912818	yes	yes	no	33_108	Image:1927187	AI348237	null	null	NULL	null	null	null	null
Hs:46027	1.48165	0.918424	yes	yes	no	76_78	Image:1707758	AI126711	null	chr10 (75,083,629-75,084,083)	NULL	null	null	null	null
Hs:40379	0.402801	-0.160534	yes	yes	no	221_74	Image:155327	R69392	null	chr1 (16,165,576-16,166,461)	NULL	null	null	null	null
Hs:40978	1.46998	0.905579	yes	no	no	167_48	Image:265963	N21492	null	null	NULL	null	null	null	null
Hs:49592	1.18837	0.623745	yes	yes	no	125_80	Image:1911778	AI268823	null	chr11 (30,095,351-30,096,178)	NULL	null	null	null	null
Hs:35845	2.0206	1.45544	yes	yes	no	286_98	Image:1469233	AA865737	null	chrX (139,002,257-139,002,989)	240312_at	AA608813	chrX:139002256-139002734 (+) // 79.96 // q27.1	hypothetical LOC389895	LOC389895
Hs:42165	3.65744	3.09186	yes	yes	no	156_102	Image:1851134	AI242177	NM_000594	chr6 (31,651,329-31,654,091)	207113_s_at	NM_000594	chr6:31651416-31654091 (+) // 97.22 // p21.33 /// chr6_cox_hap1:2989560-2992235 (+) // 97.22 // /// chr6_qbl_hap2:2791022-2793699 (+) // 97.22 //	tumor necrosis factor (TNF superfamily, member 2)	TNF
Hs:49845	0.0481984	-0.517564	yes	yes	no	156_107	Image:1899292	AI289160	null	chr7 (128,795,198-128,854,289)	NULL	null	null	null	null
Hs:35721	1.92661	1.36058	yes	yes	no	152_17	Image:1467157	AA883185	null	chr17 (2,102,604-2,103,161)	NULL	null	null	null	null
Hs:36023	1.24885	0.682589	yes	yes	no	220_98	Image:1471779	AA873204	null	chr6 (88,113,939-88,131,899)	233787_at	AL096817	chr6:88122580-88131899 (+) // 99.42 // q15	chromosome 6 open reading frame 163	C6orf163
Hs:49758	0.307942	-0.258512	yes	yes	no	63_107	Image:1901759	AI302425	null	chr1 (89,419,420-89,423,849)	235175_at	BG260886	chr1:89419434-89420703 (-) // 28.95 // p22.2	guanylate binding protein 4	GBP4
Hs:40908	0.841612	0.274963	yes	yes	no	230_21	Image:396175	AA757812	null	chr4 (17,215,649-17,216,195)	217933_s_at	NM_015907	chr4:17188043-17218688 (+) // 95.58 // p15.32	leucine aminopeptidase 3	LAP3
Hs:28823	0.466156	-0.100494	yes	yes	no	201_94	Image:392711	AA708058	null	null	NULL	null	null	null	null
Hs:43864	1.0024	0.435291	yes	yes	no	357_50	Image:1577920	AA973037	null	chr13 (47,977,203-47,979,060)	1561585_at	BC031965	chr13:48004976-48005896 (+) // 97.56 // q14.2	regulator of chromosome condensation (RCC1) and BTB (POZ) domain containing protein 2	RCBTB2
Hs:47695	0.182837	-0.384303	yes	yes	no	85_52	Image:1840102	AI216664	null	chr12 (120,988,634-120,988,900)	NULL	null	null	null	null
Hs:13641	-0.342337	-0.910604	yes	yes	no	142_3	Image:275802	R93373	null	chr5 (131,957,543-131,958,529)	NULL	null	null	null	null
Hs:36181	1.01604	0.447496	yes	no	no	261_45	Image:1591677	AA953036	null	chr10 (104,564,357-104,566,004)	202808_at	AK000161	chr10:104562424-104566009 (+) // 98.43 // q24.32	chromosome 10 open reading frame 26	C10orf26
Hs:39489	1.66315	1.09459	yes	yes	no	136_101	Image:1670960	AI085562	NM_172218	chr8 (101,239,439-101,323,306)	210117_at	AF311312	chr8:101239831-101323251 (+) // 91.85 // q22.2	sperm associated antigen 1	SPAG1
Hs:43249	0.97419	0.404322	yes	yes	no	275_76	Image:1542332	AA926638	null	null	NULL	null	null	null	null
Hs:43482	1.84571	1.27278	yes	yes	no	57_22	Image:1564684	AA928744	null	chr11 (71,412,993-71,499,471)	204218_at	NM_014042	chr11:71498282-71501474 (-) // 80.6 // q13.4	chromosome 11 open reading frame 51	C11orf51
Hs:28736	0.728262	0.154855	yes	yes	no	104_94	Image:221776	H92215	NM_207443	chr14 (94,713,573-94,716,023)	NULL	null	null	null	null
Hs:15365	0.0260316	-0.547472	yes	yes	no	16_4	Image:125739	R07662	null	chr1 (148,517,663-148,519,089)	219506_at	NM_024579	chr1:148511821-148519951 (+) // 96.92 // q21.2	chromosome 1 open reading frame 54	C1orf54
Hs:15258	0.518255	-0.0555598	yes	yes	no	43_4	Image:296041	W02424	null	chr4 (123,417,354-123,418,009)	212779_at	AB029032	chr4:123427252-123503357 (+) // 98.64 // q27	KIAA1109	KIAA1109
Hs:13558	0.749527	0.175666	yes	yes	no	170_84	Image:121577	T97925	NM_025106	chr1 (9,275,571-9,352,160)	226075_at	AF131840	chr1:9350517-9352175 (+) // 95.55 // p36.22	splA/ryanodine receptor domain and SOCS box containing 1	SPSB1
Hs:31319	0.437444	-0.137439	yes	no	no	219_95	Image:814679	AA481059	null	chr1 (26,890,985-26,893,219)	238139_at	AI810034	chr1:26890994-26891554 (-) // 97.9 // p36.11	Transcribed locus	---
Hs:24987	3.86533	3.29013	yes	yes	no	345_91	Image:299347	N70654	null	chr8 (130,297,908-130,322,678)	NULL	null	null	null	null
Hs:32205	1.92045	1.34513	yes	yes	no	140_69	Image:1292125	AA707617	null	chr7 (134,470,240-134,471,074)	NULL	null	null	null	null
Hs:29273	1.82518	1.24896	yes	yes	no	17_13	Image:281517	N47979	null	chr4 (96,302,676-96,309,037)	227838_at	AW070250	chr4:96302683-96305471 (-) // 99.36 // q22.3	CDNA FLJ12425 fis, clone MAMMA1003104	---
Hs:40222	1.47902	0.901753	yes	yes	no	179_20	Image:1641354	AI025239	null	chr22 (49,348,347-49,370,549)	NULL	null	null	null	null
Hs:20418	0.616957	0.0381817	yes	yes	no	57_34	Image:52026	H22932	NM_012074	chr14 (72,145,512-72,430,562)	219746_at	NM_012074	chr14:72145494-72430562 (-) // 99.76 // q24.2	D4, zinc and double PHD fingers, family 3	DPF3
Hs:34167	3.13647	2.55767	yes	yes	no	344_43	Image:23005	R38647	null	chr1 (41,744,860-41,745,591)	235122_at	AI800713	chr1:41744623-41746967 (-) // 94.94 // p34.2	human immunodeficiency virus type I enhancer binding protein 3	HIVEP3
Hs:30083	0.667634	0.0881517	yes	yes	no	198_95	Image:435967	AA703208	null	chr10 (22,929,640-22,930,034)	205570_at	NM_005028	chr10:22865912-23043283 (-) // 98.91 // p12.2	phosphatidylinositol-5-phosphate 4-kinase, type II, alpha	PIP4K2A
Hs:12784	-3.49542	-4.07555	yes	yes	no	381_2	Image:141589	R69179	NM_032498	chrX (119,176,495-119,181,961)	236920_at	AI954612	chrX:119178296-119181971 (+) // 97.48 // q24 /// chrX:119090258-119093933 (-) // 97.48 // q24	Rhox homeobox family, member 2 /// Rhox homeobox family, member 2B	RHOXF2 /// RHOXF2B
Hs:48174	0.134434	-0.445872	yes	yes	no	62_52	Image:1846953	AI239812	null	null	204361_s_at	AB014486	chr7:26675636-26870589 (-) // 95.69 // p15.2	src kinase associated phosphoprotein 2	SKAP2
Hs:31418	0.691963	0.11143	yes	no	no	316_95	Image:460752	AA700340	null	chr13 (46,065,781-46,066,379)	214936_at	AW298219	chr13:46025304-46215870 (+) // 97.06 // q14.13	Leucine-rich repeats and calponin homology (CH) domain containing 1	LRCH1
Hs:37509	0.0601629	-0.52048	yes	yes	no	155_45	Image:1619110	AI001759	null	null	NULL	null	null	null	null
Hs:17740	0.328679	-0.252103	yes	yes	no	353_33	Image:430068	AA009830	null	chr12 (122,372,025-122,372,489)	216161_at	AK024128	chr12:122374841-122376925 (-) // 64.0 // q24.31	Strawberry notch homolog 1 (Drosophila)	SBNO1
Hs:17552	1.27154	0.690181	yes	no	no	127_32	Image:502068	AA126828	NM_153838	chr6 (47,795,839-47,797,722)	1553031_at	NM_153838	chr6:47761558-47794137 (+) // 94.51 // p12.3	G protein-coupled receptor 115	GPR115
Hs:43997	1.4064	0.824363	yes	yes	no	7_104	Image:1570415	AA931882	null	chr5 (131,845,195-131,845,666)	238725_at	AW392551	chr5:131845200-131845692 (-) // 59.14 // q31.1	Transcribed locus	---
Hs:50631	3.08929	2.50703	yes	yes	no	336_108	Image:1951638	AI338675	null	null	NULL	null	null	null	null
Hs:42491	-0.0204677	-0.602781	yes	yes	no	199_76	Image:295885	N73515	null	chr5 (158,635,017-158,635,437)	227413_at	BF965546	chr5:158644892-158645624 (+) // 98.26 // q33.3	ubiquitin-like domain containing CTD phosphatase 1	UBLCP1
Hs:43548	-0.216672	-0.799235	yes	yes	no	254_76	Image:1565297	AA931300	null	chr1 (153,284,291-153,290,273)	1553860_at	NM_152494	chr1:153272903-153290030 (+) // 97.53 // q21.3	DC-STAMP domain containing 1	DCST1
Hs:13583	3.21228	2.62948	yes	yes	no	202_57	Image:108651	T72691	null	chr5 (43,021,256-43,029,227)	235291_s_at	BE875232	chr5:43026695-43027576 (-) // 72.97 // p12	hypothetical protein LOC643977	FLJ32255
Hs:48112	0.466074	-0.116957	yes	yes	no	381_25	Image:1848966	AI247932	null	chr10 (70,592,279-70,592,696)	243316_x_at	AA004710	chr10:70592278-70592698 (+) // 69.6 // q21.3	Vacuolar protein sorting 26 homolog A (S. pombe)	VPS26A
Hs:43462	0.435018	-0.148084	yes	yes	no	185_49	Image:1559481	AI733218	null	chr7 (77,136,814-77,137,206)	NULL	null	null	null	null
Hs:16546	0.431761	-0.15157	yes	no	no	173_86	Image:291712	N67839	null	chr11 (76,414,792-76,415,461)	227776_at	BF589251	chr11:76412399-76415489 (+) // 70.57 // q13.5	phytoceramidase, alkaline	PHCA
Hs:32025	1.4198	0.835752	yes	yes	no	142_69	Image:1055833	AA628201	null	chr8 (130,746,575-130,765,679)	1553849_at	NM_145050	chr8:130433177-130451805 (-) // 37.57 // q24.21	coiled-coil domain containing 26	CCDC26
Hs:22371	0.363102	-0.222142	yes	yes	no	321_9	Image:280196	N49250	null	chr8 (11,219,848-11,221,888)	NULL	null	null	null	null
Hs:28349	0.751546	0.16583	yes	yes	no	32_93	Image:242061	H93335	null	chr12 (54,701,397-54,717,887)	226761_at	BF940979	chr12:54717133-54718486 (+) // 93.78 // q13.2	IKAROS family zinc finger 4 (Eos)	IKZF4
Hs:50188	0.199798	-0.386055	yes	yes	no	355_54	Image:1931938	AI333646	null	chr5 (176,914,424-176,914,969)	NULL	null	null	null	null
Hs:19465	2.37043	1.78437	yes	yes	no	259_34	Image:120600	T95113	NM_080657	chr2 (6,935,359-6,955,368)	213797_at	AI337069	chr2:6935369-6954906 (+) // 77.44 // p25.2	radical S-adenosyl methionine domain containing 2	RSAD2
Hs:35915	1.74061	1.15411	yes	yes	no	222_17	Image:1502786	AA894812	NM_006987	chr17 (62,297-202,576)	221614_s_at	BC005153	chr17:62296-202888 (-) // 88.06 // p13.3	rabphilin 3A-like (without C2 domains)	RPH3AL
Hs:49249	1.56562	0.978667	yes	yes	no	273_26	Image:1892283	AI283093	null	chr11 (92,213,471-92,269,132)	236029_at	AI283093	chr11:92268546-92269281 (+) // 80.98 // q14.3	FAT tumor suppressor homolog 3 (Drosophila)	FAT3
Hs:29730	1.02689	0.439785	yes	yes	no	58_40	Image:428163	AA001874	NM_173653	chr3 (144,466,755-145,049,979)	227791_at	BE222668	chr3:144466754-144467976 (-) // 96.19 // q24	solute carrier family 9 (sodium/hydrogen exchanger), member 9	SLC9A9
Hs:42698	0.803966	0.215614	yes	no	no	297_49	Image:1469266	AA863369	NM_031281	chr1 (155,749,789-155,788,934)	NULL	null	null	null	null
Hs:44167	2.07956	1.49026	yes	yes	no	72_23	Image:1581685	AA970066	null	chr1 (62,687,843-62,689,997)	202412_s_at	AW499935	chr1:62674970-62692584 (+) // 98.83 // p31.3	ubiquitin specific peptidase 1	USP1
Hs:48241	0.375552	-0.215187	yes	yes	no	283_79	Image:1847936	AI269650	null	chr4 (140,440,022-140,443,106)	232146_at	AK023115	chr4:140440942-140443075 (-) // 99.95 // q31.1	NADH dehydrogenase (ubiquinone) 1, subcomplex unknown, 1, 6kDa	NDUFC1
Hs:36802	0.350664	-0.240823	yes	yes	no	176_99	Image:1553469	AA962159	NM_004714	chr19 (45,007,825-45,016,681)	204954_s_at	NM_004714	chr19:45007830-45016681 (-) // 97.91 // q13.2	dual-specificity tyrosine-(Y)-phosphorylation regulated kinase 1B	DYRK1B
Hs:33914	0.553163	-0.0390492	yes	yes	no	306_97	Image:110267	T71342	null	null	NULL	null	null	null	null
Hs:41027	0.0262241	-0.566412	yes	yes	no	200_102	Image:241023	H90929	null	chr16 (2,595,233-2,674,743)	NULL	null	null	null	null
Hs:11043	-2.68238	-3.27548	yes	yes	no	339_1	Image:241160	H91456	null	chr12 (99,391,805-99,481,774)	1554375_a_at	AF478446	chr12:99421268-99481398 (+) // 99.67 // q23.1	nuclear receptor subfamily 1, group H, member 4	NR1H4
Hs:19556	-2.82023	-3.41408	yes	yes	no	100_34	Image:611586	AA176957	NM_004543	chr2 (152,050,101-152,293,143)	205054_at	NM_004543	chr2:152050100-152299192 (-) // 98.59 // q23.3	nebulin	NEB
Hs:36788	0.96768	0.37225	yes	yes	no	108_99	Image:1552019	AA933700	null	chr18 (11,642,584-11,643,642)	239972_at	AA911734	chr18:11642987-11643599 (-) // 98.39 // p11.21	Transcribed locus	---
Hs:44788	1.32464	0.729152	yes	yes	no	371_77	Image:1654479	AI033178	null	chr5 (169,606,890-169,611,955)	1554115_at	BC030767	chr5:169592527-169612151 (+) // 83.25 // q35.1	hypothetical gene LOC133874	LOC133874
Hs:49546	0.405993	-0.19026	yes	yes	no	184_26	Image:1897100	AI298735	null	chr10 (126,436,395-126,470,397)	215061_at	AK023081	chr10:126295638-126470417 (-) // 93.75 // q26.13	methyltransferase like 10	METTL10
Hs:41053	1.43145	0.83393	yes	yes	no	264_75	Image:344857	W70293	null	chr1 (204,743,904-204,744,411)	1560978_at	AF088044	chr1:204743903-204744411 (+) // 95.79 // q32.1	Full length insert cDNA clone ZD58F01	---
Hs:34376	0.109002	-0.488619	yes	yes	no	126_16	Image:429360	AA007421	null	chr6 (107,582,349-107,640,067)	1555886_at	BC029491	chr6:107692082-107887461 (-) // 97.93 // q21	prenyl (decaprenyl) diphosphate synthase, subunit 2	PDSS2
Hs:43157	0.913285	0.315299	yes	yes	no	22_76	Image:1541526	AA927628	null	null	NULL	null	null	null	null
Hs:31988	1.40443	0.805117	yes	yes	no	106_96	Image:1031771	AA609630	null	chr20 (8,176,856-8,178,392)	211925_s_at	AY004175	chr20:8076682-8810496 (+) // 99.53 // p12.3	phospholipase C, beta 1 (phosphoinositide-specific)	PLCB1
Hs:38285	0.490456	-0.109568	yes	yes	no	15_46	Image:1651831	AI022958	null	chr1 (85,720,554-85,816,502)	NULL	null	null	null	null
Hs:14867	2.51294	1.91261	yes	yes	no	199_31	Image:296640	N73991	null	chr2 (109,966,272-109,970,557)	235597_s_at	AU157274	chr2:87094054-87094612 (+) // 73.31 // p11.2 /// chr2:87836591-87837152 (-) // 73.31 // p11.2 /// chr2:106372939-106373485 (-) // 72.42 // q12.2 /// chr6:161051248-161051795 (-) // 72.6 // q26	RANBP2-like and GRIP domain containing 1 /// RANBP2-like and GRIP domain containing 2	RGPD1 /// RGPD2
Hs:40910	0.402873	-0.199489	yes	yes	no	294_21	Image:396344	AA758373	null	chr1 (77,161,108-77,161,530)	NULL	null	null	null	null
Hs:40534	1.29052	0.686665	yes	yes	no	187_101	Image:131629	R23741	null	chr21 (18,105,928-18,106,493)	226109_at	AK023825	chr21:18083161-18113574 (-) // 97.02 // q21.1	chromosome 21 open reading frame 91	C21orf91
Hs:19967	1.52485	0.919751	yes	yes	no	204_7	Image:46716	H10012	null	chr17 (75,421,689-75,427,664)	206724_at	NM_003655	chr17:75422332-75427826 (-) // 87.15 // q25.3	chromobox homolog 4 (Pc class homolog, Drosophila)	CBX4
Hs:48759	0.610161	0.0042885	yes	yes	no	328_53	Image:1854128	AI243747	null	chr13 (113,530,951-113,531,427)	NULL	null	null	null	null
Hs:15432	0.523308	-0.0837227	yes	yes	no	241_31	Image:175727	H41522	null	chr1 (6,443,822-6,448,842)	219422_at	U72763	chr1:6443797-6448842 (+) // 96.98 // p36.31	tumor necrosis factor receptor superfamily, member 25	TNFRSF25
Hs:48527	1.19668	0.589245	yes	yes	no	194_80	Image:1855477	AI287587	null	chr3 (122,998,220-122,998,687)	211707_s_at	BC005806	chr3:122971540-123036565 (-) // 96.62 // q13.33	IQ motif containing B1	IQCB1
Hs:35517	0.566261	-0.0445249	yes	yes	no	146_17	Image:1466423	AA885484	null	chr19 (41,867,915-41,870,176)	NULL	null	null	null	null
Hs:16823	1.40782	0.797032	yes	yes	no	204_86	Image:491460	AA150443	NM_018384	chr7 (150,065,384-150,071,669)	64064_at	AI435089	chr7:150070514-150071667 (+) // 85.34 // q36.1	GTPase, IMAP family member 5	GIMAP5
Hs:34849	0.25624	-0.354929	yes	yes	no	259_17	Image:460412	AA677528	null	chr15 (99,852,789-99,853,320)	NULL	null	null	null	null
Hs:34251	0.550789	-0.0609217	yes	yes	no	345_43	Image:213586	H72083	null	chr14 (64,064,836-64,065,731)	1557036_at	BU950380	chr14:64060522-64063628 (+) // 79.12 // q23.3	Zinc finger and BTB domain containing 1	ZBTB1
Hs:40798	0.822933	0.210153	yes	yes	no	161_21	Image:381130	AA058669	NM_152693	chrX (72,078,294-72,080,242)	242292_at	H12084	chrX:71915314-71915643 (+) // 39.82 // q13.1 /// chrX:72078293-72078622 (-) // 39.82 // q13.1	chromosome X open reading frame 50 /// hCG1731871 /// hypothetical protein LOC100132401	CXorf50 /// hCG_1731871 /// LOC100132401
Hs:49965	1.57085	0.958011	yes	yes	no	129_81	Image:1933379	AI352010	null	chr11 (82,647,783-82,674,689)	NULL	null	null	null	null
Hs:41347	2.32593	1.71294	yes	yes	no	75_48	Image:447102	AA702529	null	chr9 (99,893,840-99,895,822)	203147_s_at	BE962483	chr9:99886332-99921415 (-) // 80.89 // q22.33	tripartite motif-containing 14	TRIM14
Hs:15620	-1.90606	-2.52151	yes	yes	no	115_31	Image:491232	AA152294	NM_012486, NM_000447	chr1 (225,125,568-225,150,425)	211373_s_at	U34349	chr1:225129820-225150420 (+) // 97.54 // q42.13	presenilin 2 (Alzheimer disease 4)	PSEN2
Hs:13174	1.73165	1.11592	yes	yes	no	162_84	Image:123700	R01706	null	chr16 (8,898,606-8,899,026)	201498_at	AI160440	chr16:8893674-8964842 (-) // 93.8 // p13.2	ubiquitin specific peptidase 7 (herpes virus-associated)	USP7
Hs:42724	0.226693	-0.391538	yes	yes	no	361_22	Image:1509014	AI167628	null	null	NULL	null	null	null	null
Hs:49311	0.685385	0.0663628	yes	yes	no	342_80	Image:1892879	AI278071	null	null	213358_at	AB018345	chr18:8773685-8822776 (+) // 96.73 // p11.22	KIAA0802	KIAA0802
Hs:17793	0.694207	0.0751315	yes	yes	no	134_87	Image:129227	R11047	null	chr7 (129,331,374-129,331,785)	NULL	null	null	null	null
Hs:25525	2.06576	1.44569	yes	yes	no	262_38	Image:1049168	AA620669	null	chr5 (65,835,723-65,843,467)	NULL	null	null	null	null
Hs:48086	-0.235305	-0.855592	yes	yes	no	317_52	Image:1846747	AI243392	null	chr12 (129,556,528-129,557,409)	214811_at	AB002316	chr12:129446630-129766760 (-) // 99.44 // q24.33	RIMS binding protein 2	RIMBP2
Hs:16929	1.26262	0.639243	yes	yes	no	149_86	Image:430192	AA010328	null	chr6 (653,421-657,055)	NULL	null	null	null	null
Hs:18050	0.487971	-0.135997	yes	yes	no	292_6	Image:123246	R00265	null	chr6 (149,687,671-149,688,747)	NULL	null	null	null	null
Hs:41425	1.70129	1.07464	yes	yes	no	268_75	Image:1032509	AA779507	null	null	NULL	null	null	null	null
Hs:24706	1.11808	0.490361	yes	yes	no	182_91	Image:112488	T91039	null	chr13 (112,679,843-112,680,180)	212935_at	AB002360	chr13:112670814-112800932 (+) // 98.17 // q34	MCF.2 cell line derived transforming sequence-like	MCF2L
Hs:35518	0.235809	-0.392724	yes	yes	no	178_17	Image:1467988	AA883884	null	chr5 (49,999,479-50,176,665)	NULL	null	null	null	null
Hs:35447	0.975025	0.345606	yes	yes	no	210_98	Image:1417972	AA878772	null	chr11 (114,958,225-114,976,280)	NULL	null	null	null	null
Hs:49001	0.926438	0.295993	yes	yes	no	11_80	Image:1874805	AI264565	null	chr22 (40,478,009-40,525,401)	1554208_at	BC032248	chr22:40507348-40525406 (+) // 85.97 // q13.2	meiosis inhibitor 1	MEI1
Hs:41933	-1.59527	-2.22861	yes	yes	no	29_48	Image:2014857	AI361565	NM_007023	chr2 (173,308,853-173,625,865)	205651_x_at	NM_007023	chr2:173308852-173625861 (+) // 98.78 // q31.1	Rap guanine nucleotide exchange factor (GEF) 4	RAPGEF4
Hs:15775	-0.762782	-1.39612	yes	yes	no	93_85	Image:239661	H79566	NM_004819	chr19 (51,010,562-51,058,207)	1554595_at	BC030214	chr19:51026285-51049606 (-) // 77.07 // q13.32	symplekin	SYMPK
Hs:33520	0.850107	0.215755	yes	yes	no	365_16	Image:51771	H23209	null	chr2 (40,178,420-40,182,290)	1558920_at	BC043380	chr2:40003492-40335850 (+) // 84.94 // p22.1	hypothetical protein LOC100128590	LOC100128590
Hs:47039	1.20256	0.56795	yes	yes	no	194_25	Image:1753345	AI217922	null	null	NULL	null	null	null	null
Hs:25984	1.88673	1.25101	yes	yes	no	367_65	Image:754033	AA479063	NM_020347	chr3 (45,840,450-45,858,611)	218437_s_at	NM_020347	chr3:45840449-45858611 (-) // 98.97 // p21.31	leucine zipper transcription factor-like 1	LZTFL1
Hs:34101	1.6386	1.00199	yes	yes	no	148_97	Image:346869	W79828	null	chr1 (28,935,143-28,941,657)	237060_at	BF590569	chr1:28935146-28935778 (-) // 84.47 // p35.3	Full length insert cDNA clone ZD79D11	---
Hs:46751	0.611321	-0.0268116	yes	yes	no	219_24	Image:2250374	AI658935	null	chr11 (74,810,377-74,810,996)	NULL	null	null	null	null
Hs:47726	-0.197571	-0.836971	yes	yes	yes	309_25	Image:1844819	AI218308	null	chr5 (139,212,778-139,213,154)	206879_s_at	NM_013982	chr5:139207443-139403063 (-) // 86.43 // q31.3	neuregulin 2	NRG2
Hs:49744	0.298394	-0.341368	yes	yes	yes	382_26	Image:1914166	AI310484	NM_017914	chr19 (1,226,551-1,230,226)	221587_s_at	BC000890	chr19:1226550-1230226 (+) // 90.52 // p13.3	chromosome 19 open reading frame 24	C19orf24
Hs:50621	1.47358	0.833514	yes	yes	no	16_108	Image:1951183	AI338101	null	chr7 (117,595,275-117,595,689)	NULL	null	null	null	null
Hs:35010	2.03173	1.39097	yes	yes	yes	41_44	Image:745493	AA625990	null	chr1 (228,461,884-228,474,458)	NULL	null	null	null	null
Hs:43281	5.92631	5.28196	yes	yes	yes	151_49	Image:1523598	AA909476	null	chr7 (141,760,425-141,762,518)	216578_at	AF009660	chr7:141740922-141741363 (+) // 100.0 // q34	---	---
Hs:48688	0.666121	0.0210604	yes	yes	yes	359_26	Image:1859094	AI201661	null	chr14 (105,069,236-105,071,697)	1569122_at	BC033241	chr14:105069236-105071697 (+) // 81.2 // q32.33	Transcribed locus	---
Hs:49177	1.47305	0.826073	yes	yes	yes	273_107	Image:1879536	AI307123	null	chr10 (106,009,770-106,010,485)	NULL	null	null	null	null
Hs:43492	0.30549	-0.341912	yes	yes	no	377_22	Image:1564754	AA928797	null	chr3 (195,678,799-195,679,614)	242853_at	C18965	chr3:195678798-195679229 (-) // 59.09 // q29	Transcribed locus	---
Hs:26829	2.45455	1.8048	yes	yes	yes	156_65	Image:29531	R41565	null	chr8 (2,780,306-2,780,794)	231223_at	R41565	chr8:2780282-2780684 (-) // 97.34 // p23.2	CUB and Sushi multiple domains 1	CSMD1
Hs:40853	-0.954504	-1.60487	yes	yes	no	6_75	Image:280456	N47232	null	null	NULL	null	null	null	null
Hs:41235	0.543963	-0.10643	yes	yes	yes	330_75	Image:769887	AA430339	null	chr17 (60,204,737-60,206,922)"	229747_x_at	AW009671	chr17:60204977-60205477 (+) // 100.0 // q24.1	Similar to pleckstrin homology domain containing, family M (with RUN domain) member 1; adapter protein 162	MGC40489
Hs:48553	0.410591	-0.240713	yes	yes	yes	258_53	Image:1851102	AI242154	null	null	NULL	null	null	null	null
Hs:14898	2.82893	2.17539	yes	yes	yes	36_85	Image:294018	N64033	null	chr2 (109,966,272-109,970,557)	NULL	null	null	null	null
Hs:24988	1.64734	0.993385	yes	yes	yes	377_91	Image:593972	AA165116	null	chr14 (64,595,150-64,595,598)	NULL	null	null	null	null
Hs:10858	-1.40781	-2.0635	yes	yes	no	181_1	Image:753069	AA436591	NM_006343	chr2 (112,372,662-112,503,422)	206028_s_at	NM_006343	chr2:112372655-112503408 (+) // 98.14 // q13	c-mer proto-oncogene tyrosine kinase	MERTK
Hs:38066	-1.07744	-1.7353	yes	yes	no	297_73	Image:773399	AA425649	null	chrX (31,047,266-31,194,996)	203881_s_at	NM_004010	chrX:31047265-33056466 (-) // 99.25 // p21.2	dystrophin (muscular dystrophy, Duchenne and Becker types)	DMD
Hs:16612	-0.0269017	-0.687509	yes	yes	yes	361_5	Image:327353	W02204	NM_004727	chr15 (63,701,323-63,735,260)	NULL	null	null	null	null
Hs:48116	1.52727	0.866625	yes	yes	yes	122_106	Image:1846755	AI243406	null	chr10 (4,858,337-4,859,250)	1555220_a_at	AB040820	chr10:4858487-4879488 (+) // 96.45 // p15.1	aldo-keto reductase family 1, member C-like 2	AKR1CL2
Hs:39279	0.456314	-0.204428	yes	yes	yes	325_20	Image:122136	T98490	null	chr2 (233,152,370-233,159,308)	NULL	null	null	null	null
Hs:49397	-0.0498728	-0.711469	yes	yes	yes	23_80	Image:1893584	AI277134	null	chr1 (19,404,400-19,405,174)	240108_at	BE349858	chr1:19404732-19405140 (-) // 100.0 // p36.13	Transcribed locus	---
Hs:24624	-0.019591	-0.681768	yes	yes	yes	241_64	Image:283086	N51306	null	chr16 (55,438,234-55,439,319)	NULL	null	null	null	null
Hs:38758	0.303764	-0.359426	yes	yes	yes	180_46	Image:1601228	AA985580	null	chr20 (36,067,281-36,067,617)	NULL	null	null	null	null
Hs:48472	-0.10052	-0.763986	yes	yes	yes	357_53	Image:1854320	AI280127	null	chr1 (60,571,830-60,572,188)	NULL	null	null	null	null
Hs:12696	1.67474	1.01032	yes	yes	yes	249_83	Image:343646	W69471	NM_003036	chr1 (2,149,994-2,229,316)	213755_s_at	BF431501	chr1:2228478-2228977 (-) // 100.0 // p36.33	V-ski sarcoma viral oncogene homolog (avian)	SKI
Hs:30260	1.39925	0.734714	yes	yes	yes	100_95	Image:451121	AA704537	null	chr11 (14,562,648-14,563,110)	231351_at	AA704537	chr11:14562621-14563114 (-) // 92.09 // p15.2	Transcribed locus	---
Hs:14503	3.40242	2.73785	yes	yes	yes	95_3	Image:160485	H22136	null	chr4 (156,807,800-156,872,926)	NULL	null	null	null	null
Hs:48445	1.22871	0.563867	yes	yes	yes	261_80	Image:1855322	AI286218	null	chr2 (73,830,777-73,831,421)	NULL	null	null	null	null
Hs:31912	1.95242	1.28664	yes	yes	yes	365_96	Image:757472	AA437250	NM_005492	chr20 (23,419,766-23,424,960)	220627_at	NM_005492	chr20:23419765-23424650 (+) // 97.03 // p11.21	cystatin 8 (cystatin-related epididymal specific)	CST8
Hs:43489	1.82019	1.15284	yes	yes	yes	281_22	Image:1562283	AA954454	null	chr10 (131,767,685-131,799,069)	NULL	null	null	null	null
Hs:34183	0.427407	-0.242513	yes	yes	yes	88_16	Image:50648	H18067	null	chr4 (40,450,998-40,451,723)	220194_at	NM_024677	chr4:40446737-40472230 (+) // 99.77 // p14	NOL1/NOP2/Sun domain family, member 7	NSUN7
Hs:49828	0.206238	-0.464514	yes	yes	yes	379_26	Image:1914942	AI308959	null	chr16 (27,370,154-27,370,866)	237753_at	AW504569	chr16:27370428-27370864 (+) // 32.8 // p12.1	Transcribed locus	---
Hs:43226	0.947983	0.276565	yes	yes	yes	307_103	Image:1534680	AA918637	null	chr2 (96,237,827-96,272,086)	NULL	null	null	null	null
Hs:48198	1.35618	0.684428	yes	yes	yes	62_25	Image:1849402	AI241633	null	chr7 (30,471,802-30,472,105)	221073_s_at	NM_006092	chr7:30430674-30484790 (-) // 99.27 // p15.1	nucleotide-binding oligomerization domain containing 1	NOD1
Hs:48761	0.740937	0.0684644	yes	yes	yes	4_26	Image:1857037	AI263541	null	null	NULL	null	null	null	null
Hs:33519	0.11231	-0.561458	yes	yes	yes	333_16	Image:22987	R38624	NM_080723	chr6 (24,234,328-24,255,609)	239293_at	R38624	chr6:24255046-24255610 (+) // 72.99 // p22.2	neurensin 1	NRSN1
Hs:31609	2.54142	1.86763	yes	yes	yes	258_96	Image:378243	AA777034	NM_001703	chr1 (31,965,306-32,002,209)	204966_at	NM_001703	chr1:31965305-32002550 (-) // 99.15 // p35.2	brain-specific angiogenesis inhibitor 2	BAI2
Hs:45691	0.731982	0.0571301	yes	yes	yes	68_24	Image:1691369	AI128661	null	chr8 (25,098,218-25,326,646)	1561276_at	AL832744	chr8:25217429-25220239 (+) // 70.87 // p21.2	dedicator of cytokinesis 5	DOCK5
Hs:37550	0.269579	-0.407072	yes	yes	yes	319_18	Image:1627744	AI017622	null	chr3 (143,777,979-143,778,769)	209902_at	U49844	chr3:143650798-143780341 (-) // 99.89 // q23	ataxia telangiectasia and Rad3 related	ATR
Hs:14716	0.217208	-0.460447	yes	yes	no	354_85	Image:202703	H53553	null	chr15 (74,381,606-74,382,046)	NULL	null	null	null	null
Hs:32024	0.17998	-0.497846	yes	yes	yes	110_69	Image:1032152	AA610112	null	null	NULL	null	null	null	null
Hs:40135	1.07582	0.395739	yes	yes	yes	86_20	Image:1499895	AA885583	null	chr10 (120,832,104-120,832,657)	243379_at	AI733037	chr10:120832132-120832657 (+) // 87.79 // q26.11	Transcribed locus	---
Hs:35602	0.840611	0.159365	yes	yes	yes	183_44	Image:1460981	AA890093	null	null	232938_at	AL118884	chr10:7243740-7491309 (-) // 92.84 // p14	Scm-like with four mbt domains 2	SFMBT2
Hs:45634	1.95941	1.27658	yes	yes	yes	168_105	Image:1687904	AI142813	null	chr9 (110,024,238-110,024,630)	NULL	null	null	null	null
Hs:43504	0.294235	-0.390182	yes	yes	yes	381_22	Image:1564966	AA953063	null	null	NULL	null	null	null	null
Hs:42079	0.608803	-0.0765136	yes	yes	yes	95_102	Image:2043093	AI376113	null	chr5 (74,111,215-74,132,610)	213954_at	AB020695	chr5:74111214-74198371 (-) // 99.77 // q13.3	KIAA0888 protein	KIAA0888
Hs:24625	-0.133141	-0.818947	yes	yes	yes	273_64	Image:254564	N23652	null	chr10 (112,349,624-112,350,510)	209259_s_at	AF020043	chr10:112317473-112354380 (+) // 99.44 // q25.2	structural maintenance of chromosomes 3	SMC3
Hs:47774	0.409442	-0.277304	yes	yes	yes	310_79	Image:1844913	AI217358	null	null	NULL	null	null	null	null
Hs:16639	3.69981	3.01294	yes	yes	yes	78_86	Image:257329	N29639	null	chr6 (25,189,276-25,246,536)	205518_s_at	NM_003570	chr6:25189521-25246011 (-) // 99.64 // p22.2	cytidine monophosphate-N-acetylneuraminic acid hydroxylase (CMP-N-acetylneuraminate monooxygenase) pseudogene	CMAH
Hs:42752	0.267307	-0.419812	yes	yes	yes	110_103	Image:1476167	AA873075	null	chr6 (14,953,710-14,962,870)	NULL	null	null	null	null
Hs:12275	1.80793	1.11651	yes	yes	yes	208_29	Image:740476	AA478043	NM_002198	chr5 (131,846,679-131,854,333)	202531_at	NM_002198	chr5:131846678-131854326 (-) // 99.46 // q31.1	interferon regulatory factor 1	IRF1
Hs:24623	-0.312215	-1.00572	yes	yes	yes	209_64	Image:250868	N23599	null	chr11 (14,254,105-14,254,531)	NULL	null	null	null	null
Hs:49818	0.343723	-0.349927	yes	yes	yes	59_26	Image:1914778	AI340216	null	chr7 (53,415,716-53,433,780)	NULL	null	null	null	null
Hs:47250	1.72126	1.02692	yes	yes	no	41_106	Image:1758186	AI200688	null	null	NULL	null	null	null	null
Hs:48544	1.66668	0.971784	yes	yes	yes	358_80	Image:1858319	AI223850	null	chr13 (20,249,460-20,250,266)	NULL	null	null	null	null
Hs:48157	0.529894	-0.166933	yes	yes	yes	286_79	Image:1847797	AI336785	null	chr12 (11,877,497-11,878,109)	1561167_at	AF147300	chr12:11758523-11758851 (+) // 94.49 // p13.2	Full length insert cDNA clone YA75A09	---
Hs:49582	-0.202227	-0.901648	yes	yes	yes	185_80	Image:1911632	AI268599	NM_032779	chr2 (74,554,737-74,563,631)	239922_at	AW157651	chr2:74554736-74555215 (-) // 40.78 // p13.1	coiled-coil domain containing 142	CCDC142
Hs:22701	0.643018	-0.056431	yes	yes	yes	137_63	Image:343381	W67193	null	chr2 (69,421,774-69,422,442)	1560596_at	AF086265	chr2:69421761-69422457 (+) // 78.48 // p14	Full length insert cDNA clone ZD43B07	---
Hs:49162	-0.196921	-0.898326	yes	yes	yes	176_26	Image:1879094	AI290230	null	chr11 (62,272,370-62,278,207)	NULL	null	null	null	null
Hs:34935	-0.727693	-1.431	yes	yes	yes	328_44	Image:449403	AA777875	null	null	NULL	null	null	null	null
Hs:14734	-0.546751	-1.25252	yes	yes	yes	162_58	Image:230251	H93482	null	chr6 (53,485,752-53,517,790)	1555330_at	BC022487	chr6:53485751-53517790 (-) // 91.05 // p12.1	glutamate-cysteine ligase, catalytic subunit	GCLC
Hs:45019	-0.237144	-0.943866	yes	yes	yes	89_23	Image:1663701	AI079619	null	null	1553326_at	AF453828	chr13:31211679-31275009 (+) // 97.57 // q13.1	relaxin/insulin-like family peptide receptor 2	RXFP2
Hs:17122	2.50896	1.80194	yes	yes	yes	183_86	Image:282787	N49979	null	chr1 (42,085,445-42,157,083)	220042_x_at	NM_024503	chr1:41748271-42156748 (-) // 99.38 // p34.2	human immunodeficiency virus type I enhancer binding protein 3	HIVEP3
Hs:33153	0.562544	-0.147563	yes	yes	yes	134_97	Image:469296	AA026115	null	chr11 (118,566,189-118,569,381)	240293_at	AA782908	chr11:118566168-118569203 (-) // 95.37 // q23.3	hypothetical protein LOC283152	LOC283152
Hs:40693	0.943165	0.232817	yes	yes	yes	288_47	Image:123306	R00459	null	chr3 (3,149,788-3,151,012)	1552625_a_at	AB063105	chr3:3145696-3167525 (+) // 93.79 // p26.3	tRNA nucleotidyl transferase, CCA-adding, 1	TRNT1
Hs:15467	2.22814	1.51447	yes	yes	yes	213_4	Image:320254	W15574	null	null	NULL	null	null	null	null
Hs:11542	2.28303	1.56719	yes	yes	yes	161_83	Image:73782	T54662	NM_001832	chr6 (35,870,738-35,873,080)	206131_at	NM_001832	chr6:35870737-35873080 (-) // 100.0 // p21.31	colipase, pancreatic	CLPS
Hs:15634	1.15819	0.43824	yes	yes	yes	183_31	Image:136780	R36070	null	chr5 (116,049,440-116,050,030)	NULL	null	null	null	null
Hs:44964	0.970893	0.248977	yes	yes	yes	253_104	Image:1659049	AI051493	null	chr4 (104,046,884-104,052,652)	1553633_s_at	NM_139173	chr10:38973918-39022206 (-) // 77.79 // p11.1 /// chr2:91434658-91483467 (-) // 68.56 // p11.1 /// chr22:15289497-15337611 (-) // 78.17 // q11.1 /// chr4:104041533-104160325 (-) // 98.02 // q24 /// chrY:11956070-12001364 (-) // 76.88 // q11.1	Na+/H+ exchanger domain containing 1	NHEDC1
Hs:49287	0.880026	0.153144	yes	yes	yes	342_107	Image:1880419	AI290577	null	null	NULL	null	null	null	null
Hs:49712	2.33434	1.60625	yes	yes	yes	126_53	Image:1901482	AI302666	null	chr5 (169,547,841-169,548,591)	237587_at	AI733359	chr5:169547845-169548301 (-) // 75.11 // q35.1	Transcribed locus, weakly similar to NP_001041402.1 hypothetical protein LOC499136 [Rattus norvegicus]	---
Hs:40192	3.1501	2.42135	yes	yes	yes	375_74	Image:1640987	AI024634	null	chr3 (114,605,496-114,628,582)	221103_s_at	NM_018338	chr3:114492389-114529334 (-) // 97.02 // q13.2	WD repeat domain 52	WDR52
Hs:50245	0.296626	-0.433336	yes	yes	yes	264_108	Image:1926571	AI346582	null	chr7 (27,250,749-27,251,402)	NULL	null	null	null	null
Hs:47589	4.6544	3.92442	yes	yes	yes	140_52	Image:1757608	AI200539	null	chr7 (149,953,399-149,960,374)	219777_at	NM_024711	chr7:149953398-149960340 (-) // 98.82 // q36.1	GTPase, IMAP family member 6	GIMAP6
Hs:47008	0.923153	0.190354	yes	yes	yes	358_79	Image:1754453	AI206543	null	null	NULL	null	null	null	null
Hs:47519	2.89758	2.1646	yes	yes	yes	203_25	Image:1838547	AI209100	null	chr19 (12,166,238-12,166,667)	NULL	null	null	null	null
Hs:18742	1.50743	0.773607	yes	yes	yes	180_87	Image:878836	AA670429	NM_003020	chr15 (30,721,203-30,776,584)	NULL	null	null	null	null
Hs:14875	0.957067	0.223091	yes	yes	yes	67_4	Image:232723	H72700	null	chr1 (215,758,386-215,759,056)	1556125_at	BM668595	chr1:215731844-215734248 (-) // 77.65 // q41	G patch domain containing 2	GPATCH2
Hs:34980	0.291389	-0.442887	yes	yes	yes	237_98	Image:745418	AA625844	null	chr12 (119,979,793-119,980,171)	NULL	null	null	null	null
Hs:18800	-0.776982	-1.51251	yes	yes	yes	120_33	Image:970590	AA683077	null	chr22 (20,438,792-20,551,915)	1552263_at	NM_138957	chr22:20453318-20551970 (-) // 90.38 // q11.21	mitogen-activated protein kinase 1	MAPK1
Hs:48711	2.25108	1.51545	yes	yes	yes	328_107	Image:1853990	AI243540	null	null	1556944_at	AK057554	chr1:156710869-156731300 (-) // 87.23 // q23.1	CDNA FLJ32992 fis, clone THYMU1000098	---
Hs:40819	0.885504	0.147399	yes	yes	yes	66_102	Image:220222	H82098	null	chr9 (19,497,451-19,501,674)	NULL	null	null	null	null
Hs:48865	1.36548	0.625128	yes	yes	yes	265_26	Image:1873017	AI285076	null	chr11 (1,709,834-1,713,964)	227863_at	AV706254	chr11:1710221-1713964 (-) // 84.95 // p15.5	cathepsin D	CTSD
Hs:22968	4.74953	4.00219	yes	yes	yes	236_90	Image:340904	W57767	null	chr1 (43,472,553-43,492,616)	NULL	null	null	null	null
Hs:49743	0.126249	-0.621311	yes	yes	yes	350_26	Image:1909535	AI348559	null	chr11 (69,896,325-69,896,944)	210235_s_at	U22815	chr11:69794462-69902146 (+) // 97.94 // q13.3	protein tyrosine phosphatase, receptor type, f polypeptide (PTPRF), interacting protein (liprin), alpha 1	PPFIA1
Hs:46976	1.59681	0.84924	yes	yes	yes	102_106	Image:1751726	AI149737	null	chr13 (20,036,720-20,038,974)	NULL	null	null	null	null
Hs:15683	2.91668	2.16859	yes	yes	yes	216_85	Image:308415	N93797	null	chr3 (135,996,944-136,461,995)	230425_at	AI674183	chr3:136461542-136461995 (+) // 98.48 // q22.2	EPH receptor B1	EPHB1
Hs:44218	0.72254	-0.0268244	yes	yes	yes	173_77	Image:1640290	AI073548	null	null	NULL	null	null	null	null
Hs:45855	1.19979	0.448302	yes	yes	yes	334_78	Image:1705626	AI143189	null	chr4 (246,815-248,403)	NULL	null	null	null	null
Hs:34795	0.379694	-0.373017	yes	yes	yes	67_71	Image:455280	AA677578	null	chr1 (35,628,910-35,629,730)	241334_at	AI040777	chr1:35629276-35629731 (+) // 35.16 // p34.3	Transcribed locus	---
Hs:12227	0.721338	-0.0373845	yes	yes	yes	208_83	Image:772878	AA428454	null	chr17 (36,227,896-36,232,373)	213287_s_at	X14487	chr17:36227894-36232388 (-) // 77.2 // q21.2	keratin 10 (epidermolytic hyperkeratosis; keratosis palmaris et plantaris)	KRT10
Hs:42455	3.65092	2.89153	yes	yes	yes	195_103	Image:2308956	AI654630	null	chr14 (105,899,369-105,900,883)	209374_s_at	BC001872	chr14:105391366-105901096 (-) // 96.49 // q32.33	immunoglobulin heavy constant mu	IGHM
Hs:40829	-0.0325448	-0.794406	yes	yes	yes	6_102	Image:221804	H92221	null	chr17 (26,125,061-26,125,576)	NULL	null	null	null	null
Hs:30939	1.32261	0.560011	yes	yes	yes	339_95	Image:712957	AA282495	null	chr14 (105,896,820-105,897,564)	209374_s_at	BC001872	chr14:105391366-105901096 (-) // 96.49 // q32.33	immunoglobulin heavy constant mu	IGHM
Hs:43359	3.41229	2.64686	yes	yes	yes	344_76	Image:1543437	AA923758	NM_024508	chr3 (112,794,438-112,796,089)	1555120_at	BC020749	chr3:112743686-112808610 (+) // 85.86 // q13.13	CD96 molecule	CD96
Hs:40795	1.41672	0.650394	yes	yes	yes	65_21	Image:277745	N46094	null	null	NULL	null	null	null	null
Hs:36790	1.77854	1.01112	yes	yes	yes	172_99	Image:1552046	AA933710	null	null	221011_s_at	NM_030915	chr2:30307900-30336393 (+) // 97.87 // p23.1	limb bud and heart development homolog (mouse)	LBH
Hs:36200	4.16408	3.39628	yes	yes	yes	101_18	Image:1523116	AA909959	NM_016428	chr17 (44,642,588-44,655,586)	223615_at	AL136709	chr17:44642790-44655375 (+) // 98.37 // q21.32	ABI gene family, member 3	ABI3
Hs:10639	-3.43042	-4.20362	yes	yes	yes	79_28	Image:136821	R36467	null	chr19 (46,528,068-46,551,628)	203085_s_at	BC000125	chr19:46528653-46551235 (-) // 93.2 // q13.2	transforming growth factor, beta 1	TGFB1
Hs:34850	0.218763	-0.557364	yes	yes	yes	291_17	Image:462829	AA705306	null	chr10 (98,582,116-98,634,886)	226520_at	AI831506	chr10:98712516-98714183 (+) // 97.43 // q24.1	Primary neuroblastoma cDNA, clone:Nbla11485	---
Hs:46486	1.34871	0.571997	yes	yes	yes	185_105	Image:1737637	AI143916	null	chr3 (75,353,343-75,353,812)	NULL	null	null	null	null
Hs:19410	2.51841	1.74001	yes	yes	yes	35_88	Image:153541	R48320	null	chr3 (135,996,944-136,461,995)	230425_at	AI674183	chr3:136461542-136461995 (+) // 98.48 // q22.2	EPH receptor B1	EPHB1
Hs:48637	-0.1313	-0.912441	yes	yes	yes	263_80	Image:1856406	AI246482	null	chr14 (62,740,913-62,829,976)	243481_at	AA181207	chr14:62829253-62829689 (+) // 55.56 // q23.2	ras homolog gene family, member J	RHOJ
Hs:17977	-0.175357	-0.956639	yes	yes	yes	260_87	Image:310138	N98485	NM_001452	chr6 (1,335,068-1,340,831)	206377_at	NM_001452	chr6:1335067-1340831 (+) // 86.69 // p25.3	forkhead box F2	FOXF2
Hs:37459	1.65867	0.874881	yes	yes	yes	91_99	Image:1618631	AA993474	null	null	NULL	null	null	null	null
Hs:49711	1.92685	1.13961	yes	yes	yes	94_53	Image:1898521	AI302733	null	chr8 (127,585,918-127,586,522)	NULL	null	null	null	null
Hs:18070	0.574921	-0.214059	yes	yes	yes	169_87	Image:327239	AA284307	null	chr4 (79,231,582-79,232,156)	NULL	null	null	null	null
Hs:36298	2.71165	1.91623	yes	yes	yes	166_18	Image:1523940	AA912142	null	chr6 (36,873,048-36,874,232)	227189_at	AB046819	chr6:36816532-36915756 (-) // 88.46 // p21.2	copine V	CPNE5
Hs:44144	2.49913	1.70037	yes	yes	yes	104_50	Image:1579348	AA970608	null	chr7 (54,794,612-54,840,142)	240609_at	AI806160	chr7:54818294-54840148 (+) // 96.73 // p11.2	Transcribed locus	---
Hs:39792	-0.31477	-1.11569	yes	yes	yes	235_74	Image:44147	H05811	null	chr12 (119,403,263-119,407,411)	NULL	null	null	null	null
Hs:45868	-0.448399	-1.25642	yes	yes	yes	362_51	Image:1667978	AI042148	null	chr14 (30,430,698-30,431,723)	1554241_at	BC007230	chr14:30413484-30434015 (+) // 97.1 // q12	coagulation factor C homolog, cochlin (Limulus polyphemus)	COCH
Hs:37463	1.91098	1.10161	yes	yes	yes	219_99	Image:1618798	AI015340	null	chr6 (139,521,990-139,608,354)	218603_at	NM_016217	chr6:139497941-139543630 (+) // 90.17 // q24.1	headcase homolog (Drosophila)	HECA
Hs:44242	0.603758	-0.208194	yes	yes	yes	173_50	Image:1624139	AI018106	null	chr4 (114,520,384-114,521,449)	1561895_at	BC030740	chr4:114404160-114405327 (+) // 84.81 // q26	CDNA clone IMAGE:4791521	---
Hs:25077	2.24216	1.42962	yes	yes	yes	154_91	Image:285040	N63375	null	chr10 (88,799,938-88,844,577)	200946_x_at	AI339331	chrX:120009013-120012140 (+) // 90.94 // q24 /// chr10:88800218-88844726 (-) // 94.76 // q23.2	glutamate dehydrogenase 1	GLUD1
Hs:48610	0.747522	-0.0682479	yes	yes	yes	167_107	Image:1854679	AI283530	null	chr1 (116,035,307-116,036,723)	219330_at	NM_024062	chr1:116036447-116037841 (+) // 98.52 // p13.1	vang-like 1 (van gogh, Drosophila)	VANGL1
Hs:13475	0.240568	-0.57998	yes	yes	yes	205_84	Image:66550	T67022	null	chr11 (43,380,009-43,381,077)	218972_at	NM_018259	chr11:43337057-43422336 (+) // 82.93 // p12	tetratricopeptide repeat domain 17	TTC17
Hs:16247	2.84824	2.02715	yes	yes	yes	194_86	Image:300405	N75842	null	chr5 (178,886,640-178,887,570)	235657_at	BF061389	chr5:178886647-178887176 (-) // 96.89 // q35.3	Transcribed locus	---
Hs:44880	1.32877	0.501682	yes	yes	yes	244_77	Image:1655138	AI033329	null	chr12 (64,506,023-64,507,046)	1561633_at	BM989530	chr12:64505169-64632576 (+) // 98.85 // q14.3	high mobility group AT-hook 2	HMGA2
Hs:24608	0.333709	-0.4977	yes	yes	yes	117_91	Image:25058	R38894	null	chr4 (172,969,866-172,973,305)	232443_at	AF131741	chr4:172969867-172972444 (-) // 92.8 // q34.1	hypothetical gene supported by AF131741	LOC441052
Hs:38124	-7.29378	-8.12586	yes	yes	yes	237_19	Image:340702	W56356	null	chr7 (94,130,753-94,136,946)	212092_at	BE858180	chr7:94123617-94136943 (+) // 95.67 // q21.3	paternally expressed 10	PEG10
Hs:43121	-0.0171597	-0.850527	yes	yes	yes	18_103	Image:1521918	AA907274	null	chr1 (239,418,462-239,418,919)	1554500_a_at	AF493931	chr1:239006085-239585699 (-) // 99.87 // q43	regulator of G-protein signaling 7	RGS7
Hs:38912	4.48418	3.65	yes	yes	yes	126_100	Image:1950782	AI336342	NM_001764	chr1 (156,564,403-156,567,882)	206749_at	NM_001764	chr1:156564402-156567882 (-) // 94.59 // q23.1	CD1b molecule	CD1B
Hs:31371	-0.214937	-1.05125	yes	yes	yes	347_41	Image:824054	AA491209	null	null	NULL	null	null	null	null
Hs:44985	0.721907	-0.116202	yes	yes	yes	157_77	Image:1663152	AI129107	null	chr12 (64,055,662-64,056,151)	NULL	null	null	null	null
Hs:48989	1.56161	0.723303	yes	yes	yes	15_107	Image:1862493	AI054251	null	chr19 (41,502,456-41,502,607)	NULL	null	null	null	null
Hs:46952	-0.335191	-1.17485	yes	yes	yes	101_25	Image:1754341	AI207129	null	chr1 (233,458,249-233,572,250)	1563166_at	BC015196	chr1:233576308-233577079 (+) // 23.72 // q42.3	CDNA clone IMAGE:4272661	---
Hs:47126	0.338899	-0.50529	yes	yes	yes	295_52	Image:1752208	AI149658	null	chr10 (7,938,376-7,938,830)	NULL	null	null	null	null
Hs:24609	2.30535	1.46114	yes	yes	yes	149_91	Image:1031118	AA609908	null	chrX (149,252,417-149,252,709)	NULL	null	null	null	null
Hs:33841	2.73811	1.88786	yes	yes	yes	273_70	Image:26294	R20625	null	chr14 (99,601,526-99,680,656)	227232_at	T58044	chr14:99620774-99676205 (+) // 78.37 // q32.2	Enah/Vasp-like	EVL
Hs:42819	0.066918	-0.788875	yes	yes	yes	330_22	Image:1506392	AA906286	null	chr1 (28,607,958-28,608,604)	NULL	null	null	null	null
Hs:35595	-2.11269	-2.96886	yes	yes	yes	339_44	Image:1435273	AA857705	null	chr1 (141,979,074-141,979,843)	NULL	null	null	null	null
Hs:26642	1.65076	0.787421	yes	yes	yes	314_65	Image:35010	R45118	null	chr4 (96,229,221-96,235,056)	210523_at	D89675	chr4:96244580-96294895 (+) // 99.94 // q22.3	bone morphogenetic protein receptor, type IB	BMPR1B
Hs:45689	0.575858	-0.288575	yes	yes	yes	4_24	Image:1691326	AI128614	null	null	242021_at	AI091255	chr22:27125019-27125445 (-) // 54.03 // q12.1	Transcribed locus	---
Hs:34226	0.0878556	-0.780053	yes	yes	yes	313_70	Image:392395	AA707933	null	chr2 (183,779,101-183,779,455)	NULL	null	null	null	null
Hs:44102	2.65569	1.78731	yes	yes	yes	296_104	Image:1579153	AA969628	null	chr9 (92,264,534-92,385,701)	NULL	null	null	null	null
Hs:20826	-2.46162	-3.3373	yes	yes	yes	33_8	Image:593702	AA166617	null	chr10 (1,086,187-1,087,107)	NULL	null	null	null	null
Hs:47187	2.12138	1.24414	yes	yes	yes	324_79	Image:1753889	AI198851	null	chr2 (144,202,908-144,203,930)	1561489_at	BC039490	chr2:144075555-144082797 (+) // 95.05 // q22.2	CDNA clone IMAGE:5541269	---
Hs:18934	1.46477	0.584598	yes	yes	yes	186_87	Image:270975	N32542	null	chr9 (99,885,998-99,889,406)	203147_s_at	BE962483	chr9:99886332-99921415 (-) // 80.89 // q22.33	tripartite motif-containing 14	TRIM14
Hs:17479	1.78853	0.908179	yes	yes	yes	94_5	Image:358958	W94911	null	chr4 (100,229,133-100,242,975)	1559240_at	AA811339	chr4:100229124-100243279 (+) // 62.51 // q23	---	---
Hs:17721	2.39052	1.50943	yes	yes	yes	133_60	Image:359641	AA010868	NM_018130	chr3 (72,881,120-72,980,288)	NULL	null	null	null	null
Hs:28472	0.0730511	-0.808148	yes	yes	yes	101_67	Image:222454	H84077	NM_007261	chr17 (69,974,152-69,992,508)	217072_at	AF161346	chr17:69974391-69992526 (-) // 89.26 // q25.1	CD300a molecule	CD300A
Hs:46935	2.59355	1.70842	yes	yes	yes	325_52	Image:1743176	AI193411	null	chr11 (106,049,949-106,055,276)	228731_at	AW236803	chr11:106050872-106054591 (-) // 95.8 // q22.3	CDNA clone IMAGE:5273964	---
Hs:14308	2.12829	1.24166	yes	yes	yes	377_3	Image:294647	N69453	null	chr3 (172,194,571-172,195,638)	232325_at	AA693817	chr3:172194678-172196194 (-) // 73.76 // q26.2	MRNA full length insert cDNA clone EUROIMAGE 196784	---
Hs:17208	-0.32681	-1.21952	yes	yes	yes	244_86	Image:270645	N29585	null	chr10 (310,130-317,259)	1565681_s_at	N42910	chr10:312711-314787 (-) // 91.97 // p15.3	DIP2 disco-interacting protein 2 homolog C (Drosophila)	DIP2C
Hs:38849	-0.244494	-1.13738	yes	yes	yes	25_46	Image:1866852	AI244615	null	chr4 (100,342,818-100,359,415)	1563099_at	BC038532	chr4:100394106-100414435 (+) // 52.59 // q23	Homo sapiens, clone IMAGE:5165147, mRNA	---
Hs:46582	2.18369	1.28797	yes	yes	yes	186_105	Image:1737905	AI139916	null	chr11 (45,084,614-45,123,215)	NULL	null	null	null	null
Hs:49007	1.5428	0.646774	yes	yes	yes	203_80	Image:1874835	AI277080	NM_153248	chr1 (35,212,547-35,223,487)	236246_x_at	BF195670	chr1:35215057-35215525 (-) // 97.3 // p34.3	Hypothetical protein LOC653160	LOC653160
Hs:14952	0.345818	-0.55062	yes	yes	yes	228_31	Image:207952	H60523	null	null	1564828_at	AL110138	chr4:56871588-56872527 (+) // 76.83 // q12	KIAA1211 protein	KIAA1211
Hs:18838	-0.104912	-1.00432	yes	yes	yes	185_87	Image:39922	R53937	NM_004947	chr3 (50,687,676-51,396,369)	213482_at	BF593175	chr3:51076972-51396668 (+) // 99.7 // p21.31	dedicator of cytokinesis 3	DOCK3
Hs:15136	0.799249	-0.102363	yes	yes	yes	366_58	Image:235173	H73013	null	chr14 (49,160,471-49,160,927)	NULL	null	null	null	null
Hs:29014	2.90142	1.99777	yes	yes	yes	171_94	Image:739457	AA477250	null	chr2 (108,865,079-108,868,363)	230339_at	AU152965	chr2:108865078-108868372 (+) // 78.32 // q13	Coiled-coil domain containing 138	CCDC138
Hs:48686	1.88433	0.975542	yes	yes	yes	295_26	Image:1859075	AI201652	null	null	NULL	null	null	null	null
Hs:19414	1.49509	0.582983	yes	yes	yes	163_88	Image:970591	AA683085	null	chr13 (29,931,996-29,938,013)	200679_x_at	BE311760	chr13:29932583-29938069 (-) // 88.78 // q12.3 /// chr15:69243253-69244905 (-) // 85.32 // q23	high-mobility group box 1	HMGB1
Hs:48133	0.30387	-0.612091	yes	yes	yes	286_106	Image:1846021	AI218272	null	chr15 (60,467,916-60,468,366)	NULL	null	null	null	null
Hs:31851	5.40496	4.48332	yes	yes	yes	324_42	Image:446927	AA699697	NM_000594	chr6 (31,651,329-31,654,091)	207113_s_at	NM_000594	chr6:31651416-31654091 (+) // 97.22 // p21.33 /// chr6_cox_hap1:2989560-2992235 (+) // 97.22 // /// chr6_qbl_hap2:2791022-2793699 (+) // 97.22 //	tumor necrosis factor (TNF superfamily, member 2)	TNF
Hs:48450	0.057395	-0.865834	yes	yes	yes	33_53	Image:1854239	AI279961	null	chr13 (98,811,745-98,812,445)	224298_s_at	BC004528	chr13:98694770-98836682 (+) // 67.03 // q32.3	UBA domain containing 2	UBAC2
Hs:48250	0.186198	-0.741698	yes	yes	yes	191_79	Image:1849575	AI248417	null	chr4 (148,908,629-148,909,102)	219431_at	NM_024605	chr4:149163847-149213373 (+) // 97.26 // q31.23	Rho GTPase activating protein 10	ARHGAP10
Hs:46975	3.49737	2.55064	yes	yes	yes	70_106	Image:1743991	AI192642	null	chr1 (156,710,869-156,731,301)	1556944_at	AK057554	chr1:156710869-156731300 (-) // 87.23 // q23.1	CDNA FLJ32992 fis, clone THYMU1000098	---
Hs:25221	4.00208	3.05286	yes	yes	yes	155_37	Image:417691	W88623	null	null	NULL	null	null	null	null
Hs:42682	0.655858	-0.294833	yes	yes	yes	173_76	Image:1508402	AA947464	null	chr5 (108,363,321-108,363,951)	206412_at	NM_005246	chr5:108111421-108551272 (+) // 95.02 // q21.3	fer (fps/fes related) tyrosine kinase	FER
Hs:17585	2.57904	1.62765	yes	yes	yes	28_86	Image:321205	AA037352	null	chr20 (21,634,364-21,644,620)	1553492_a_at	NM_006192	chr20:21634889-21643441 (+) // 99.93 // p11.22	paired box 1	PAX1
Hs:44986	0.918804	-0.0398987	yes	yes	yes	189_77	Image:1672125	AI076071	null	null	209374_s_at	BC001872	chr14:105391366-105901096 (-) // 96.49 // q32.33	immunoglobulin heavy constant mu	IGHM
Hs:50162	3.50193	2.54241	yes	yes	yes	291_81	Image:1946026	AI341793	NM_019079	chr1 (62,433,124-62,449,806)	NULL	null	null	null	null
Hs:39267	-0.138163	-1.1031	yes	yes	yes	321_20	Image:120188	T95745	null	chr9 (114,074,191-114,074,593)	1560929_at	AF085953	---	Full length insert cDNA clone YR85E06	---
Hs:47249	2.51336	1.53559	yes	yes	yes	9_106	Image:1755019	AI198941	null	chrX (123,100,560-123,135,789)	NULL	null	null	null	null
Hs:49570	2.05887	1.0778	yes	yes	yes	189_107	Image:1900056	AI299221	NM_152511	chr22 (29,388,039-29,393,858)	1553701_a_at	NM_152511	chr22:29389390-29393830 (-) // 79.21 // q12.2	dual specificity phosphatase 18	DUSP18
Hs:44194	0.447962	-0.538974	yes	yes	yes	173_104	Image:1621555	AA993374	null	chr19 (22,570,899-22,578,191)	NULL	null	null	null	null
Hs:35797	2.91685	1.92507	yes	yes	yes	285_44	Image:1468894	AA884074	null	chr5 (177,045,799-177,046,628)	NULL	null	null	null	null
Hs:23842	1.9424	0.936949	yes	yes	yes	165_91	Image:730737	AA435997	null	chr5 (169,596,164-169,596,683)	237955_at	BF061926	chr5:169595659-169605813 (+) // 64.86 // q35.1	hypothetical gene LOC133874	LOC133874
Hs:23120	4.90963	3.90165	yes	yes	yes	117_36	Image:489894	AA115211	null	null	NULL	null	null	null	null
Hs:10790	2.96615	1.95581	yes	yes	yes	309_82	Image:205090	H57941	null	chr6 (24,912,482-25,019,237)	209829_at	AB002384	chr6:24912491-25019174 (-) // 91.06 // p22.2	chromosome 6 open reading frame 32	C6orf32
Hs:43590	5.65003	4.63237	yes	yes	yes	62_22	Image:1565542	AI184893	null	chr4 (111,702,793-111,703,940)	204844_at	L12468	chr4:111616773-111702872 (+) // 99.95 // q25	glutamyl aminopeptidase (aminopeptidase A)	ENPEP
Hs:23887	2.64187	1.60227	yes	yes	yes	69_37	Image:345132	W72724	NM_144651	chr8 (52,394,705-52,484,534)	241942_at	AA927870	chr8:52394691-52395102 (-) // 97.39 // q11.22	peroxidasin homolog (Drosophila)-like	PXDNL
Hs:49827	0.893317	-0.147487	yes	yes	yes	347_26	Image:1909897	AI350288	null	chr18 (55,047,581-55,048,579)	231432_at	BF110750	chr18:55047580-55048594 (+) // 85.13 // q21.32	Transcribed locus	---
Hs:50014	0.0825952	-0.9612	yes	yes	yes	161_27	Image:1942064	AI206119	null	null	NULL	null	null	null	null
Hs:45983	4.84783	3.79034	yes	yes	yes	203_24	Image:1707363	AI097494	null	chr14 (97,497,476-97,498,134)	1559097_at	AK091668	chr14:97494019-97514200 (-) // 52.46 // q32.2	chromosome 14 open reading frame 64	C14orf64
Hs:44893	3.39991	2.3398	yes	yes	yes	280_77	Image:1651956	AI032026	null	chr9 (342,955-343,675)	225502_at	AL161725	chr9:358017-455252 (+) // 98.73 // p24.3	dedicator of cytokinesis 8	DOCK8
Hs:36699	-2.17071	-3.24127	yes	yes	yes	331_99	Image:1536014	AA918079	null	chr8 (56,954,540-57,086,896)	202625_at	AI356412	chr8:56954539-57087146 (+) // 97.41 // q12.1	v-yes-1 Yamaguchi sarcoma viral related oncogene homolog	LYN
Hs:14868	0.303385	-0.77095	yes	yes	yes	231_31	Image:204489	H58574	null	chr8 (103,949,404-103,950,078)	NULL	null	null	null	null
Hs:49574	2.52895	1.44995	yes	yes	yes	317_107	Image:1900129	AI299592	null	null	NULL	null	null	null	null
Hs:47166	1.7829	0.701979	yes	yes	yes	40_106	Image:1752354	AI149972	NM_152394	chr3 (151,860,367-151,904,418)	240729_at	AA904448	chr3:151860364-151869848 (-) // 98.45 // q25.1	chromosome 3 open reading frame 44	C3orf44
Hs:48408	3.06925	1.97141	yes	yes	yes	225_107	Image:1854157	AI243778	null	chr6 (719,760-725,214)	NULL	null	null	null	null
Hs:37934	0.347222	-0.783564	yes	yes	yes	295_19	Image:1641494	AI005550	null	chr1 (84,563,989-84,628,230)	NULL	null	null	null	null
Hs:49598	2.82924	1.67874	yes	yes	yes	317_80	Image:1911811	AI268850	null	chr3 (173,808,466-173,809,039)	NULL	null	null	null	null
Hs:14897	2.64922	1.49763	yes	yes	yes	4_85	Image:206937	R98934	null	chr11 (109,687,445-109,687,906)	NULL	null	null	null	null
Hs:41905	-0.342389	-1.50078	yes	yes	yes	281_75	Image:2070124	AI378555	NM_012408	chr20 (45,271,788-45,418,881)	209048_s_at	AB032951	chr20:45271265-45417808 (-) // 97.6 // q13.12	zinc finger, MYND-type containing 8	ZMYND8
Hs:49597	2.79982	1.62929	yes	yes	yes	285_80	Image:1908695	AI301078	null	null	NULL	null	null	null	null
Hs:17618	0.815478	-0.381002	yes	yes	yes	316_59	Image:490060	AA136060	null	chr10 (92,912,755-92,977,696)	227935_s_at	AA522681	chr10:92970350-92977966 (+) // 72.97 // q23.32	polycomb group ring finger 5	PCGF5
Hs:23361	3.54897	2.35179	yes	yes	yes	152_90	Image:796761	AA460729	null	chr13 (25,496,897-25,497,995)	231395_at	BE504186	chr13:25497270-25497989 (+) // 93.38 // q12.13	ATPase, aminophospholipid transporter-like, class I, type 8A, member 2	ATP8A2
Hs:35575	1.95574	0.737024	yes	yes	yes	87_71	Image:1466606	AA883656	NM_152353	chr19 (56,562,164-56,564,069)	231162_at	AW511309	chr19:56562165-56563572 (-) // 98.55 // q13.33	claudin domain containing 2	CLDND2
Hs:45553	1.35318	0.127638	yes	yes	yes	259_78	Image:1690442	AI091034	null	chr6 (432,886-433,642)	219349_s_at	NM_018303	chr6:431111-564543 (-) // 99.78 // p25.3	exocyst complex component 2	EXOC2
Hs:36756	3.30937	2.07825	yes	yes	yes	239_45	Image:1551239	AA933744	NM_019079	chr1 (62,433,124-62,449,806)	219955_at	NM_019079	chr1:62433135-62449682 (+) // 37.68 // p31.3	LINE-1 type transposase domain containing 1	L1TD1
Hs:17991	9.18139	7.94386	yes	yes	yes	328_87	Image:281003	N50880	null	chr7 (38,265,800-38,324,114)	211144_x_at	M30894	chr7:38245720-38337083 (-) // 96.41 // p14.1	T cell receptor gamma constant 2 /// TCR gamma alternate reading frame protein	TARP /// TRGC2
Hs:34264	4.18896	2.94269	yes	yes	yes	381_43	Image:280039	N56925	null	chr3 (35,696,171-35,702,344)	1552722_at	NM_016300	chr3:35697432-35701287 (+) // 94.39 // p22.3	cyclic AMP-regulated phosphoprotein, 21 kD	ARPP-21
Hs:49966	2.76855	1.51161	yes	yes	yes	161_81	Image:1941870	AI203404	null	chr1 (62,449,610-62,450,595)	NULL	null	null	null	null
Hs:44420	2.03997	0.772897	yes	yes	yes	107_50	Image:1628725	AI014595	null	chr1 (226,946,104-226,947,276)	223168_at	AL096776	chr1:226937874-226949039 (+) // 97.53 // q42.13	ras homolog gene family, member U	RHOU
Hs:49569	2.33687	1.05631	yes	yes	yes	157_107	Image:1897288	AI301207	null	chr16 (84,372,738-84,373,758)	222504_s_at	BC001472	chr16:84369736-84390603 (-) // 96.82 // q24.1	COX4 neighbor	COX4NB
Hs:49214	2.04666	0.761054	yes	yes	yes	309_80	Image:1895228	AI298324	null	chr2 (144,437,526-144,437,943)	219770_at	NM_024659	chr2:144420052-144481548 (-) // 99.89 // q22.2	glycosyltransferase-like domain containing 1	GTDC1
Hs:42481	0.0314999	-1.30739	yes	yes	yes	259_76	Image:143459	R74485	null	null	NULL	null	null	null	null
Hs:28527	2.17509	0.833253	yes	yes	yes	325_13	Image:362251	AA001199	null	chr15 (97,389,296-97,391,805)	215679_at	AL109706	chr15:97389295-97391802 (+) // 83.45 // q26.3	MRNA full length insert cDNA clone EUROIMAGE 362430	---
Hs:46266	3.46603	2.12223	yes	yes	yes	50_24	Image:1735632	AI126595	null	chr15 (21,380,340-21,382,586)	NULL	null	null	null	null
Hs:42826	-1.35105	-2.70234	yes	yes	yes	174_22	Image:1517548	AA903102	null	chr5 (106,996,622-106,997,126)	1559360_at	AL833045	chr5:107023115-107024002 (-) // 90.22 // q21.3	Transcribed locus	---
Hs:47035	1.74029	0.308238	yes	yes	yes	66_25	Image:1753334	AI217898	null	chr13 (75,101,371-75,104,272)	1556377_s_at	AF174600	chr13:75279773-75291583 (+) // 96.21 // q22.2	LIM domain 7	LMO7
Hs:48543	2.25063	0.726475	yes	yes	yes	326_80	Image:1855662	AI263383	null	chr13 (44,805,600-44,806,419)	216520_s_at	AF072098	chr13:44812162-44813204 (-) // 74.49 // q14.12	tumor protein, translationally-controlled 1	TPT1
Hs:38911	3.48883	1.96274	yes	yes	yes	94_100	Image:1881815	AI290905	NM_001248	chr3 (40,403,687-40,445,100)	1555118_at	BC029869	chr3:40404537-40441493 (+) // 97.8 // p22.1	ectonucleoside triphosphate diphosphohydrolase 3	ENTPD3
Hs:36584	3.76441	2.22598	yes	yes	yes	109_18	Image:1561181	AA977617	null	chr5 (96,256,032-96,256,498)	240338_at	AI807341	chr5:96256031-96256489 (+) // 91.65 // q15	Transcribed locus	---
Hs:24466	1.5334	-0.122844	yes	yes	yes	175_37	Image:195841	R92199	null	chr2 (135,544,388-135,545,573)	212932_at	AK022494	chr2:135526324-135643539 (+) // 99.89 // q21.3	RAB3 GTPase activating protein subunit 1 (catalytic)	RAB3GAP1
Hs:48899	3.23007	1.57241	yes	yes	yes	206_107	Image:1861633	AI053513	null	null	NULL	null	null	null	null
Hs:31607	2.44809	0.680743	yes	yes	yes	194_96	Image:52120	H23561	null	chr12 (112,018,704-112,019,272)	1559618_at	BQ188678	chr12:112012639-112014766 (+) // 59.32 // q24.13	hypothetical protein LOC100129447	LOC100129447
Hs:31160	4.85906	2.9932	yes	yes	yes	125_68	Image:1558108	AA938399	NM_000352	chr11 (17,371,009-17,455,025)	210245_at	L78207	chr11:17371007-17455025 (+) // 98.0 // p15.1	ATP-binding cassette, sub-family C (CFTR/MRP), member 8	ABCC8
Hs:24465	3.8377	1.02107	yes	yes	yes	143_37	Image:121633	T97599	NM_004416	chr12 (111,980,045-112,020,216)	227336_at	AW576405	chr12:111979877-112020213 (+) // 91.88 // q24.13	deltex homolog 1 (Drosophila)	DTX1
Hs:43524	5.05247	2.11772	yes	yes	yes	254_103	Image:1560512	AA948598	null	chr12 (87,929,034-87,937,600)	1559595_at	AK055062	chr12:87929033-87937600 (-) // 53.05 // q21.33	hypothetical LOC728084	LOC728084

## Sheet: THDvsTHG
ID	log2 THD	log2 THG	10%FDR	5%FDR	1%FDR	R_C	CloneName	GB.	refseq_acc	Chr_PhyMap	Affy_probe	Representative Public ID	Alignments	Gene Title	Gene Symbol
Hs:36523	-4.26675	-2.56085	yes	yes	yes	73_72	Image:1554430	AA931491	null	chr10 (117,806,425-117,813,784)	227550_at	AW242720	chr10:117806433-117808675 (-) // 94.74 // q25.3	hypothetical protein LOC143381	LOC143381
Hs:10564	-1.86876	-0.238615	yes	yes	yes	362_1	Image:292219	N62462	null	chr4 (110,904,477-110,905,082)	1555564_a_at	BC020718	chr4:110881302-110942645 (-) // 96.0 // q25	complement factor I	CFI
Hs:42605	-2.16852	-0.638463	yes	yes	yes	8_49	Image:2314305	AI676118	NM_000076	chr11 (2,861,427-2,863,555)	216894_x_at	D64137	chr11:2861447-2863540 (-) // 85.76 // p15.4	cyclin-dependent kinase inhibitor 1C (p57, Kip2)	CDKN1C
Hs:37749	0.886936	2.36765	yes	yes	yes	130_100	Image:1628429	AA994048	null	chr18 (41,257,721-41,269,211)	237612_at	AI147392	chr18:41257727-41258126 (-) // 90.68 // q12.3	Transcribed locus	---
Hs:16068	-5.37868	-4.04684	yes	yes	yes	256_85	Image:795877	AA460152	null	chr5 (57,785,571-57,791,844)	201939_at	NM_006622	chr5:57785570-57791844 (-) // 99.16 // q11.2	polo-like kinase 2 (Drosophila)	PLK2
Hs:10391	-2.72353	-1.50192	yes	yes	yes	201_82	Image:768644	AA425602	NM_012230, NM_152992	chr7 (76,077,241-76,094,502)	210910_s_at	BC000487	chr7:72033606-72035437 (+) // 63.43 // q11.23 /// chr7:76077242-76094494 (-) // 95.03 // q11.23 /// chr7:74908167-74909918 (-) // 62.81 // q11.23	POM (POM121 homolog, rat) and ZP3 fusion	POMZP3
Hs:12964	-1.19447	0.0234348	yes	yes	yes	379_2	Image:191882	H38799	NM_017933	chr2 (229,596,934-229,844,225)	237866_at	AI142544	chr2:229423309-229728926 (-) // 71.92 // q36.3	phosphotyrosine interaction domain containing 1	PID1
Hs:11043	-2.57544	-1.39562	yes	yes	yes	339_1	Image:241160	H91456	null	chr12 (99,391,805-99,481,774)	1554375_a_at	AF478446	chr12:99421268-99481398 (+) // 99.67 // q23.1	nuclear receptor subfamily 1, group H, member 4	NR1H4
Hs:37574	-3.32549	-2.20226	yes	yes	yes	320_99	Image:1623106	AA992194	null	chr9 (113,327,260-113,379,931)	243770_at	AA992194	chr9:113335900-113336454 (+) // 35.81 // q31.3	zinc finger protein 483	ZNF483
Hs:14274	-2.89319	-1.81025	yes	yes	yes	57_30	Image:140337	R67000	NM_002581	chr9 (117,956,262-118,200,578)	1558607_at	BQ024803	chr9:117993872-117994620 (+) // 26.05 // q33.1	pregnancy-associated plasma protein A, pappalysin 1	PAPPA
Hs:37082	3.91292	4.93514	yes	yes	yes	307_99	Image:1581578	AA970022	null	chr7 (38,356,474-38,396,443)	205257_s_at	NM_001635	chr7:38389845-38637533 (-) // 99.36 // p14.1	amphiphysin	AMPH
Hs:39433	-5.89954	-4.89543	yes	yes	yes	259_47	Image:1645668	AI026814	null	chr2 (173,128,617-173,201,013)	206686_at	NM_002610	chr2:173129073-173169076 (+) // 94.01 // q31.1	pyruvate dehydrogenase kinase, isozyme 1	PDK1
Hs:12582	-2.18132	-1.19383	yes	yes	yes	55_2	Image:122159	T98612	null	chr2 (189,547,344-189,585,717)	211161_s_at	AF130082	---	collagen, type III, alpha 1 (Ehlers-Danlos syndrome type IV, autosomal dominant)	COL3A1
Hs:11750	-6.98309	-6.00848	yes	yes	yes	295_83	Image:208718	H63077	null	chr9 (74,956,601-74,975,113)	201012_at	NM_000700	chr9:74956600-74975127 (+) // 99.93 // q21.13	annexin A1	ANXA1
Hs:13719	0.377844	1.34876	yes	yes	yes	335_30	Image:245485	N55087	null	chr16 (30,112,712-30,116,381)	215123_at	AL049250	chr16:22430851-22433328 (+) // 61.34 // p12.1 /// chr16:28555390-28671999 (+) // 57.58 // p11.2 /// chr16:14708531-14711006 (+) // 56.06 // p13.11 /// chr16:14747653-14750128 (+) // 56.06 // p13.11 /// chr16:28556658-28557888 (+) // 24.67 // p11.2 /// chr	hypothetical protein LOC339047 /// hypothetical protein 348162 /// hypothetical LOC642778 /// similar to nuclear pore complex interacting protein	LOC339047 /// LOC348162 /// LOC642778 /// LOC729602
Hs:10392	-3.543	-2.58801	yes	yes	yes	233_82	Image:768561	AA425102	NM_002982	chr17 (29,606,409-29,608,313)	216598_s_at	S69738	chr17:29606450-29608266 (+) // 94.1 // q12	chemokine (C-C motif) ligand 2	CCL2
Hs:10404	-1.45229	-0.497592	yes	yes	yes	237_82	Image:666829	AA234982	NM_172244	chr5 (155,686,345-156,117,651)	210329_s_at	U58331	chr5:155689126-156117643 (+) // 97.84 // q33.3	sarcoglycan, delta (35kDa dystrophin-associated glycoprotein)	SGCD
Hs:15318	0.384138	1.32279	yes	yes	yes	48_58	Image:563701	AA121778	null	null	NULL	null	null	null	null
Hs:38814	-2.93429	-2.0161	yes	yes	yes	61_100	Image:1932984	AI338894	null	chr15 (75,124,605-75,150,506)	1559879_a_at	AF086355	chr14:85154269-85155246 (-) // 85.09 // q31.3	Full length insert cDNA clone ZD64D06	---
Hs:10692	-1.17321	-0.262376	yes	yes	yes	240_82	Image:143287	R73909	null	chr19 (48,203,652-48,222,468)	NULL	null	null	null	null
Hs:14299	-1.65024	-0.762226	yes	yes	yes	89_3	Image:140301	R66924	null	chr7 (41,691,218-41,695,531)	227140_at	AI343467	chr7:41691236-41693304 (-) // 94.13 // p14.1	CDNA FLJ11041 fis, clone PLACE1004405	---
Hs:11106	-2.24904	-1.36238	yes	yes	yes	52_28	Image:812975	AA464605	NM_153186, NM_015158	chr9 (460,291-736,103)	213005_s_at	D79994	chr9:666887-736103 (+) // 99.21 // p24.3	KN motif and ankyrin repeat domains 1	KANK1
Hs:38106	-2.50018	-1.64031	yes	yes	yes	41_19	Image:32493	R43483	NM_000210	chr2 (173,000,616-173,079,248)	NULL	null	null	null	null
Hs:26027	0.922259	1.78097	yes	yes	yes	207_11	Image:687667	AA235370	null	chrX (123,337,431-123,339,039)	205728_at	AL022718	chrX:123337438-123925347 (-) // 98.88 // q25	CDNA clone IMAGE:4811759	---
Hs:10739	-1.44594	-0.588177	yes	yes	yes	208_28	Image:123579	R00833	NM_000340	chr3 (172,196,831-172,227,462)	206535_at	NM_000340	chr3:172196830-172227462 (-) // 100.0 // q26.2	solute carrier family 2 (facilitated glucose transporter), member 2	SLC2A2
Hs:13274	-1.86942	-1.01684	yes	yes	yes	291_84	Image:120544	T95503	null	chr6 (133,085,627-133,097,596)	1553513_at	NM_078625	chr6:133091572-133097588 (-) // 88.92 // q23.2	vanin 3	VNN3
Hs:14012	-4.33271	-3.48982	yes	yes	yes	114_3	Image:130057	R20886	null	chr5 (172,674,339-172,689,113)	203438_at	AI435828	chr5:172674331-172688041 (-) // 92.73 // q35.2	stanniocalcin 2	STC2
Hs:28832	0.0572315	0.890002	yes	yes	yes	109_94	Image:235923	H52258	NM_015527	chr16 (30,275,937-30,288,402)	NULL	null	null	null	null
Hs:39856	-2.59375	-1.76127	yes	yes	yes	367_20	Image:143332	R74183	null	chr4 (164,464,570-164,467,332)	205440_s_at	NM_000909	chr4:164464511-164473140 (-) // 98.33 // q32.2	neuropeptide Y receptor Y1	NPY1R
Hs:12600	-2.72642	-1.89572	yes	yes	yes	244_83	Image:897910	AA598653	NM_006475	chr13 (37,034,797-37,070,874)	210809_s_at	D13665	chr13:37034775-37070885 (-) // 99.22 // q13.3	periostin, osteoblast specific factor	POSTN
Hs:13844	-2.40532	-1.5747	yes	yes	yes	113_84	Image:121994	T98244	NM_181719	chr1 (19,881,317-19,986,198)	227007_at	AI972419	chr1:19881293-19882471 (-) // 89.3 // p36.13	transmembrane and coiled-coil domains 4	TMCO4
Hs:15388	-2.51176	-1.69039	yes	yes	yes	369_85	Image:38763	R51052	null	chr1 (227,507,227-227,507,871)	206272_at	NM_006542	chr1:227507269-227507871 (+) // 100.0 // q42.13 /// chr8:43258746-43259338 (-) // 93.02 // p11.1	RAB4A, member RAS oncogene family /// S-phase response (cyclin-related)	RAB4A /// SPHAR
Hs:13400	-1.94448	-1.12324	yes	yes	yes	104_57	Image:109316	T80924	null	chr14 (94,153,875-94,155,674)	202376_at	NM_001085	chr14:94150520-94160144 (+) // 98.11 // q32.13	serpin peptidase inhibitor, clade A (alpha-1 antiproteinase, antitrypsin), member 3	SERPINA3
Hs:42122	-1.59404	-0.787383	yes	yes	yes	315_48	Image:1881256	AI305261	NM_001965	chr2 (73,371,574-73,374,118)	207767_s_at	NM_001965	chr2:73371573-73374118 (-) // 98.52 // p13.2	early growth response 4	EGR4
Hs:11803	-5.20809	-4.40302	yes	yes	yes	67_2	Image:724652	AA293671	NM_004931	chr2 (86,922,200-86,942,549)	1553562_at	NM_172100	chr2:106470264-106481040 (+) // 77.21 // q12.2 /// chr2:86931739-86942549 (-) // 78.12 // p11.2	CD8b molecule /// similar to T-cell surface glycoprotein CD8 beta chain precursor (Antigen CD8B)	CD8B /// LOC652565
Hs:28004	0.552061	1.35599	yes	yes	yes	116_39	Image:586650	AA129135	null	chr6 (44,295,371-44,309,856)	201801_s_at	AF079117	chr6:44295449-44309268 (+) // 99.33 // p21.1	solute carrier family 29 (nucleoside transporters), member 1	SLC29A1
Hs:10576	-1.1016	-0.300345	yes	yes	yes	366_1	Image:377320	AA055503	null	chr9 (118,489,430-118,502,849)	209693_at	AF116574	chr9:118227327-119016794 (-) // 99.24 // q33.1	astrotactin 2	ASTN2
Hs:13411	-0.82667	-0.0388536	yes	yes	yes	68_30	Image:250673	H95977	NM_015900	chr3 (120,799,420-120,831,341)	219584_at	NM_015900	chr3:120799434-120831341 (+) // 98.01 // q13.33	phospholipase A1 member A	PLA1A
Hs:17300	-3.12444	-2.34049	yes	yes	yes	121_86	Image:364468	AA022679	null	chrX (72,959,880-72,980,983)	243712_at	AA022679	chrX:72980443-72981050 (-) // 97.58 // q13.2	X (inactive)-specific transcript (non-protein coding)	XIST
Hs:30191	-3.48402	-2.7194	yes	yes	yes	195_68	Image:452116	AA707219	null	chr5 (95,268,763-95,271,057)	214445_at	NM_012081	chr1:156412201-156414228 (+) // 93.77 // q23.1 /// chr5:95250274-95323242 (+) // 98.09 // q15	elongation factor, RNA polymerase II, 2	ELL2
Hs:13847	-2.48102	-1.71902	yes	yes	yes	209_84	Image:207869	H60586	null	chr6 (46,735,009-46,735,312)	NULL	null	null	null	null
Hs:15875	-3.95383	-3.20046	yes	yes	yes	222_85	Image:148800	H13424	null	chr8 (15,561,390-15,666,526)	209228_x_at	U42349	chr8:15442162-15666174 (+) // 94.41 // p22	tumor suppressor candidate 3	TUSC3
Hs:12453	-2.73568	-1.98232	yes	yes	yes	146_29	Image:782497	AA432023	NM_033201	chr16 (15,582,593-15,589,620)	212736_at	BE299456	chr16:15435881-15589772 (+) // 73.87 // p13.11	chromosome 16 open reading frame 45	C16orf45
Hs:16065	-3.54589	-2.79438	yes	yes	yes	160_85	Image:416567	W86431	null	chr14 (94,117,564-94,129,185)	209443_at	J02639	chr14:94123433-94129165 (+) // 85.99 // q32.13	serpin peptidase inhibitor, clade A (alpha-1 antiproteinase, antitrypsin), member 5	SERPINA5
Hs:28636	0.691217	1.44028	yes	yes	yes	355_94	Image:220022	H84584	null	null	211996_s_at	BG256504	chr16:22432232-22455345 (+) // 83.67 // p12.1 /// chr16:22452900-22454712 (+) // 37.64 // p12.1 /// chr16:21320967-21344311 (-) // 82.68 // p12.2 /// chr16:21753401-21776591 (-) // 82.47 // p12.1 /// chr16:30141712-30164784 (-) // 82.4 // p11.2 /// chr16:	KIAA0220-like protein /// hypothetical gene LOC283846 /// hypothetical protein 348162 /// hypothetical protein LOC440345 /// nuclear pore complex interacting protein pseudogene /// similar to Uncharacterized protein KIAA0220	DKFZp547E087 /// LOC100132247 /// LOC23117 /// LOC348162 /// LOC440345 /// LOC613037
Hs:45983	3.56712	4.31454	yes	yes	yes	203_24	Image:1707363	AI097494	null	chr14 (97,497,476-97,498,134)	1559097_at	AK091668	chr14:97494019-97514200 (-) // 52.46 // q32.2	chromosome 14 open reading frame 64	C14orf64
Hs:24698	1.70146	2.44548	yes	yes	yes	306_91	Image:282446	N52017	NM_145237	chr16 (21,715,452-21,726,559)	NULL	null	null	null	null
Hs:42553	-2.62829	-1.88968	yes	yes	yes	260_103	Image:2313483	AI668897	null	chr2 (130,843,813-130,849,447)	1569552_at	BC031076	chr2:130830084-130831898 (+) // 56.13 // q21.1	protein tyrosine phosphatase, non-receptor type 18 (brain-derived)	PTPN18
Hs:12026	-2.08172	-1.35012	yes	yes	yes	298_83	Image:824531	AA490903	NM_004288	chr2 (157,979,379-158,008,850)	209606_at	L06633	chr2:157979776-158008764 (-) // 99.36 // q24.1	pleckstrin homology, Sec7 and coiled-coil domains, binding protein	PSCDBP
Hs:15357	-3.10685	-2.37838	yes	yes	yes	140_4	Image:121798	T98201	NM_019018	chr5 (14,634,932-14,664,205)	219694_at	NM_019018	chr5:14634931-14664205 (+) // 95.43 // p15.2	family with sequence similarity 105, member A	FAM105A
Hs:31187	2.53652	3.26379	yes	yes	yes	221_41	Image:703637	AA278633	NM_005739	chr15 (36,567,598-36,644,224)	205590_at	NM_005739	chr15:36567597-36644224 (-) // 98.49 // q14	RAS guanyl releasing protein 1 (calcium and DAG-regulated)	RASGRP1
Hs:12609	-1.19003	-0.469289	yes	yes	yes	152_83	Image:788566	AA452966	null	chr21 (40,161,217-40,223,190)	205549_at	NM_006198	chr21:40161255-40223183 (+) // 93.7 // q22.2	Purkinje cell protein 4	PCP4
Hs:10468	-1.38806	-0.670693	yes	yes	yes	361_1	Image:811096	AA485668	null	chr17 (71,229,111-71,265,500)	204989_s_at	BF305661	chr17:71229171-71265494 (+) // 95.79 // q25.1	integrin, beta 4	ITGB4
Hs:11599	-1.41298	-0.697499	yes	yes	yes	69_29	Image:813648	AA453679	NM_000108	chr7 (107,318,847-107,347,645)	209095_at	J03620	chr7:107318881-107347423 (+) // 99.76 // q31.1	dihydrolipoamide dehydrogenase	DLD
Hs:38916	2.73199	3.44621	yes	yes	yes	254_100	Image:1951711	AI338791	NM_002351	chrX (123,307,875-123,334,685)	210116_at	AF072930	chrX:123308087-123334681 (+) // 93.56 // q25	SH2 domain protein 1A, Duncan's disease (lymphoproliferative syndrome)	SH2D1A
Hs:26683	-1.99567	-1.28146	yes	yes	no	90_11	Image:796505	AA460239	null	chr5 (33,559,390-33,561,028)	226997_at	W74476	chr5:33559397-33561243 (-) // 96.35 // p13.3	ADAM metallopeptidase with thrombospondin type 1 motif, 12	ADAMTS12
Hs:14816	-1.83277	-1.12171	yes	yes	yes	103_85	Image:203956	H56679	null	chr14 (47,319,623-47,319,924)	NULL	null	null	null	null
Hs:10778	-0.881571	-0.171229	yes	yes	yes	305_82	Image:665658	AA195636	NM_002449	chr5 (174,084,181-174,090,487)	210319_x_at	D89377	chr5:174084207-174090507 (+) // 96.54 // q35.2	msh homeobox 2	MSX2
Hs:28920	2.83825	3.54358	yes	yes	yes	234_94	Image:725707	AA394197	NM_005739	chr15 (36,567,598-36,644,224)	205590_at	NM_005739	chr15:36567597-36644224 (-) // 98.49 // q14	RAS guanyl releasing protein 1 (calcium and DAG-regulated)	RASGRP1
Hs:38276	-4.98578	-4.28085	yes	yes	yes	107_46	Image:137437	R38064	NM_002310	chr5 (38,515,647-38,520,792)	1559986_at	BC038371	chr5:38592627-38644714 (+) // 70.42 // p13.1	CDNA clone IMAGE:4829282	---
Hs:12805	-4.34764	-3.64372	yes	yes	yes	286_83	Image:898092	AA598794	null	chr6 (132,311,012-132,314,187)	209101_at	M92934	chr6:132311198-132314135 (-) // 92.1 // q23.2	connective tissue growth factor	CTGF
Hs:11915	-2.02216	-1.3208	yes	yes	no	200_2	Image:491066	AA136910	NM_001105	chr2 (158,301,207-158,439,869)	203935_at	NM_001105	chr2:158301206-158403036 (-) // 95.8 // q24.1	activin A receptor, type I	ACVR1
Hs:24238	-2.43816	-1.73819	yes	yes	yes	169_64	Image:731127	AA417319	NM_033331	chr9 (98,304,205-98,369,357)	221555_x_at	AU145941	chr9:98302217-98421933 (-) // 97.08 // q22.33	CDC14 cell division cycle 14 homolog B (S. cerevisiae) /// CDC14 cell division cycle 14 homolog C (S. cerevisiae)	CDC14B /// CDC14C
Hs:10756	-0.745879	-0.0541736	yes	yes	yes	364_1	Image:34888	R19878	null	chr7 (102,899,473-102,902,105)	1557598_at	BC041378	chr7:102872889-102941690 (+) // 87.96 // q22.1	CDNA clone IMAGE:5274693	---
Hs:10574	-3.13076	-2.44057	yes	yes	yes	302_1	Image:51543	H20758	null	null	203562_at	NM_005103	chr11:124820859-124871274 (-) // 98.17 // q24.2	fasciculation and elongation protein zeta 1 (zygin I)	FEZ1
Hs:11781	-3.96602	-3.28066	yes	yes	yes	131_29	Image:809901	AA464342	null	null	203477_at	NM_001855	chr9:100746075-100872893 (+) // 99.75 // q22.33	collagen, type XV, alpha 1	COL15A1
Hs:13927	-1.94951	-1.26581	yes	yes	yes	85_3	Image:126722	R07066	NM_015463	chr2 (68,373,653-68,400,347)	226751_at	AW193693	chr2:68373646-68400611 (-) // 97.96 // p14	cannabinoid receptor interacting protein 1	CNRIP1
Hs:19888	-2.84502	-2.16186	yes	yes	no	367_7	Image:70030	T48761	null	chr14 (30,098,128-30,159,016)	223257_at	AI823905	chr14:30098114-30158797 (+) // 94.96 // q12	KIAA1333	KIAA1333
Hs:13895	-3.71044	-3.02785	yes	yes	yes	209_30	Image:293569	N94106	null	chr1 (182,623,037-182,857,786)	1566441_at	AL833174	chr1:182733600-182738851 (-) // 67.03 // q25.3	MRNA; cDNA DKFZp667A115 (from clone DKFZp667A115)	---
Hs:11751	-0.690804	-0.0123773	yes	yes	yes	327_83	Image:246246	N77085	NM_000065	null	210168_at	J05064	chr5:41178340-41249369 (-) // 99.97 // p13.1	complement component 6	C6
Hs:12570	-2.70845	-2.03005	yes	yes	yes	51_2	Image:789012	AA452981	NM_001998	chr3 (13,565,625-13,654,908)	203886_s_at	NM_001998	chr3:13586813-13654922 (+) // 97.99 // p25.1	fibulin 2	FBLN2
Hs:39062	-2.60551	-1.932	yes	yes	no	319_46	Image:2012466	AI358916	NM_003412	chr3 (148,609,816-148,615,041)	1557154_at	AI367357	chr3:148593911-148594994 (+) // 90.52 // q24	Hypothetical gene supported by AK054937	FLJ30375
Hs:12057	-2.39906	-1.72635	yes	yes	yes	142_56	Image:52079	H23202	NM_130846	chr12 (69,318,144-69,600,853)	210675_s_at	U77917	chr12:69318460-69434632 (-) // 99.96 // q15	protein tyrosine phosphatase, receptor type, R	PTPRR
Hs:33884	-4.14228	-3.47188	yes	yes	yes	113_16	Image:167205	R90934	NM_003944	chr1 (149,603,405-149,611,788)	214433_s_at	NM_003944	chr1:149603420-149611815 (-) // 98.5 // q21.3	selenium binding protein 1	SELENBP1
Hs:49579	1.24474	1.90998	yes	yes	no	89_80	Image:1908576	AI348321	null	chr13 (20,800,584-20,801,382)	237191_x_at	AI279615	chr13:20800913-20801379 (+) // 77.71 // q12.11 /// chr6:5793834-5794301 (-) // 73.96 // p25.1	Transcribed locus	---
Hs:39308	-2.48953	-1.8267	yes	yes	yes	98_74	Image:131549	R24065	null	chr2 (10,825,046-10,826,212)	1552532_a_at	NM_144583	chr2:10780406-10842679 (+) // 99.04 // p25.1	ATPase, H+ transporting, lysosomal 42kDa, V1 subunit C2	ATP6V1C2
Hs:13178	0.0507393	0.713459	yes	yes	yes	290_84	Image:142499	R70084	null	null	NULL	null	null	null	null
Hs:11464	-3.89685	-3.2367	yes	yes	yes	384_82	Image:138991	R62603	NM_057167	chr2 (237,897,401-237,987,559)	201438_at	NM_004369	chr2:237897399-237987559 (-) // 99.33 // q37.3	collagen, type VI, alpha 3	COL6A3
Hs:14334	-1.52172	-0.862689	yes	yes	no	62_84	Image:140852	R67222	NM_052831	chr6 (133,132,202-133,161,384)	226301_at	AV729072	chr6:133132207-133135882 (-) // 89.89 // q23.2	chromosome 6 open reading frame 192	C6orf192
Hs:11298	-1.6552	-0.999373	yes	yes	no	58_28	Image:43743	H04985	null	chr5 (11,025,643-11,957,110)	209618_at	U96136	chr5:11024955-11956965 (-) // 94.48 // p15.2	catenin (cadherin-associated protein), delta 2 (neural plakophilin-related arm-repeat protein)	CTNND2
Hs:14039	-1.36476	-0.709434	yes	yes	no	211_84	Image:121341	T96870	null	chr2 (96,902,128-96,902,833)	230818_at	AI360054	chr2:96901834-96902827 (+) // 75.8 // q11.2	Transcribed locus	---
Hs:42164	-0.244197	0.409806	yes	yes	no	124_102	Image:1946251	AI339502	null	chr1 (12,760,220-12,760,637)	216001_at	AL023753	chr1:12757586-12760636 (+) // 99.83 // p36.21	PRAME family member 12	PRAMEF12
Hs:13939	0.0952513	0.749236	yes	yes	no	82_84	Image:120634	T95234	null	null	NULL	null	null	null	null
Hs:12300	-6.30135	-5.64791	yes	yes	no	240_2	Image:205445	H57830	null	chr22 (36,531,060-36,533,395)	208886_at	BC000145	chr22:36531200-36533382 (+) // 96.07 // q13.1	H1 histone family, member 0	H1F0
Hs:33831	-0.947466	-0.294058	yes	yes	no	341_97	Image:129883	R19360	null	chr1 (143,920,481-144,003,011)	NULL	null	null	null	null
Hs:11538	1.01519	1.66814	yes	yes	no	33_83	Image:44692	H07088	NM_004382	chr17 (41,217,448-41,268,973)	214619_at	X72304	chr17:41217448-41268972 (+) // 93.99 // q21.31	corticotropin releasing hormone receptor 1	CRHR1
Hs:29507	-0.582042	0.0708434	yes	no	no	216_94	Image:277173	N34316	NM_032192	chr17 (35,036,705-35,046,403)	225165_at	AK024593	chr17:35038311-35046403 (+) // 92.41 // q12	protein phosphatase 1, regulatory (inhibitor) subunit 1B (dopamine and cAMP regulated phosphoprotein, DARPP-32)	PPP1R1B
Hs:10738	-2.95784	-2.31035	yes	yes	no	176_28	Image:51916	H22563	null	chr20 (9,024,932-9,409,460)	203895_at	AL535113	chr20:9299580-9409888 (+) // 97.73 // p12.2	phospholipase C, beta 4	PLCB4
Hs:11923	-0.120336	0.525473	yes	yes	no	73_83	Image:123666	R02740	null	chr12 (121,753,534-121,765,670)	205220_at	NM_006018	chr12:121765256-121767297 (-) // 98.59 // q24.31 /// chr12:121751793-121753836 (-) // 96.68 // q24.31	G protein-coupled receptor 109B	GPR109B
Hs:12580	-1.13632	-0.49238	yes	yes	no	371_2	Image:23073	R38539	null	chr4 (124,037,777-124,038,841)	NULL	null	null	null	null
Hs:16115	-2.16689	-1.52742	yes	yes	no	224_31	Image:809508	AA454554	NM_016368	chr19 (18,406,618-18,409,941)	228417_at	BF058771	chr19:18407574-18408917 (+) // 96.26 // p13.11	Myo-inositol 1-phosphate synthase A1	ISYNA1
Hs:41413	1.11458	1.75329	yes	yes	no	272_102	Image:449152	AA777514	null	null	1553940_a_at	NM_144598	chr15:97609268-97743995 (+) // 93.77 // q26.3	leucine rich repeat containing 28	LRRC28
Hs:12072	-3.89398	-3.25687	yes	yes	no	234_29	Image:785933	AA448569	NM_006307	chrX (37,893,539-37,965,076)	204955_at	NM_006307	chrX:37893553-37965029 (-) // 97.04 // p11.4	sushi-repeat-containing protein, X-linked	SRPX
Hs:10791	-1.98368	-1.34722	yes	yes	no	341_82	Image:811088	AA485795	NM_001406	chr17 (7,549,245-7,555,368)	205031_at	NM_001406	chr17:7549428-7555370 (+) // 88.01 // p13.1	ephrin-B3	EFNB3
Hs:17699	-0.97277	-0.336553	yes	yes	no	197_87	Image:504545	AA149121	null	chr6 (83,135,691-83,137,737)	239903_at	AA565852	chr6:83136598-83137263 (+) // 64.99 // q14.1	MRNA full length insert cDNA clone EUROIMAGE 994183	---
Hs:33855	-0.715215	-0.0790181	yes	yes	no	341_70	Image:32146	R43350	null	chr1 (14,389,896-14,390,393)	NULL	null	null	null	null
Hs:12977	-1.32983	-0.694353	yes	yes	no	28_83	Image:773301	AA425556	null	null	203256_at	NM_001793	chr16:67236730-67290432 (+) // 99.78 // q22.1	cadherin 3, type 1, P-cadherin (placental)	CDH3
Hs:13369	-2.0857	-1.45045	yes	yes	no	260_84	Image:123087	R02529	null	chr9 (118,202,519-118,204,420)	1558607_at	BQ024803	chr9:117993872-117994620 (+) // 26.05 // q33.1	pregnancy-associated plasma protein A, pappalysin 1	PAPPA
Hs:41158	-1.49359	-0.859324	yes	yes	no	169_48	Image:451532	AA707388	NM_003866	chr4 (143,169,355-143,614,018)	1564014_at	AL832101	chr4:143655418-143657738 (-) // 65.25 // q31.21	Transcribed locus	---
Hs:25896	-2.66012	-2.026	yes	yes	no	234_38	Image:37367	R49650	null	chr12 (48,546,947-48,582,429)	NULL	null	null	null	null
Hs:11695	-2.72859	-2.09518	yes	yes	no	70_29	Image:246619	N53136	NM_000770	chr10 (96,786,525-96,819,244)	208147_s_at	NM_030878	chr10:96786518-96819172 (-) // 97.78 // q23.33	cytochrome P450, family 2, subfamily C, polypeptide 8	CYP2C8
Hs:10870	-0.532612	0.0982412	yes	yes	no	178_82	Image:757381	AA437139	NM_014005, NM_031857	chr5 (140,207,541-140,372,113)	208205_at	NM_014005	chr5:140207540-140213928 (+) // 81.45 // q31.3	protocadherin alpha 9	PCDHA9
Hs:14949	-2.33312	-1.71042	yes	yes	no	132_31	Image:241658	H89843	null	chr1 (61,383,712-61,384,480)	NULL	null	null	null	null
Hs:43277	2.69557	3.31815	yes	yes	no	23_49	Image:1523530	AA904360	NM_080923	chr1 (196,874,861-196,928,955)	1552480_s_at	NM_080923	chr1:196874848-196928955 (+) // 83.18 // q31.3	protein tyrosine phosphatase, receptor type, C	PTPRC
Hs:14083	-1.80752	-1.1856	yes	yes	no	83_30	Image:137793	R68537	null	chr1 (162,836,510-162,838,780)	1562235_s_at	AL832146	chr1:162991230-162994543 (+) // 46.56 // q23.3	Transcribed locus	---
Hs:13721	-2.75155	-2.13406	yes	yes	no	11_3	Image:248624	N78263	null	chr15 (50,829,273-50,831,641)	NULL	null	null	null	null
Hs:16104	1.70934	2.32486	yes	yes	no	252_31	Image:271952	N35301	NM_005737	chr2 (235,066,429-235,068,940)	202206_at	AW450363	chr2:235066420-235070361 (-) // 95.42 // q37.1	ADP-ribosylation factor-like 4C	ARL4C
Hs:28678	-0.186018	0.426302	yes	yes	no	163_40	Image:220394	H87241	null	chr5 (116,106,214-116,106,522)	NULL	null	null	null	null
Hs:42163	-0.353035	0.259022	yes	yes	no	92_102	Image:1630974	AI018607	null	null	211385_x_at	U28169	chr16:28510765-28515887 (-) // 99.62 // p11.2	sulfotransferase family, cytosolic, 1A, phenol-preferring, member 2	SULT1A2
Hs:49948	-0.866992	-0.255053	yes	no	no	353_108	Image:1927493	AI348022	null	null	NULL	null	null	null	null
Hs:11250	-0.243421	0.367485	yes	yes	no	58_82	Image:165878	R87964	NM_003638	chr10 (15,599,092-15,802,346)	214265_at	AI193623	chr10:15599093-15801662 (-) // 98.57 // p13	integrin, alpha 8	ITGA8
Hs:10480	-0.097598	0.512128	yes	no	no	365_1	Image:276091	R94153	NM_002221	chr1 (224,886,012-224,888,487)	1554306_at	BC015009	chr1:224961519-224993647 (-) // 87.75 // q42.12	inositol 1,4,5-trisphosphate 3-kinase B	ITPKB
Hs:12962	-4.11213	-3.50315	yes	yes	no	315_2	Image:161992	H26176	NM_013451	chr10 (95,056,177-95,232,037)	201798_s_at	NM_013451	chr10:95056176-95232029 (-) // 99.52 // q23.33	fer-1-like 3, myoferlin (C. elegans)	FER1L3
Hs:16063	-4.34983	-3.74133	yes	yes	no	96_85	Image:345616	W72431	null	chr7 (23,252,841-23,281,250)	1554018_at	BC011595	chr7:23252925-23264187 (+) // 75.07 // p15.3	glycoprotein (transmembrane) nmb	GPNMB
Hs:19253	-1.16715	-0.558941	yes	no	no	5_61	Image:148225	H13688	NM_004482	chr2 (166,312,560-166,326,663)	203397_s_at	BF063271	chr2:166311567-166359033 (-) // 87.9 // q24.3	UDP-N-acetyl-alpha-D-galactosamine:polypeptide N-acetylgalactosaminyltransferase 3 (GalNAc-T3)	GALNT3
Hs:15710	1.57034	2.17818	yes	yes	no	312_58	Image:811126	AA485683	null	chr2 (235,068,554-235,070,436)	202208_s_at	BC001051	chr2:235068544-235069943 (-) // 94.67 // q37.1	ADP-ribosylation factor-like 4C	ARL4C
Hs:17585	1.40928	2.01468	yes	yes	no	28_86	Image:321205	AA037352	null	chr20 (21,634,364-21,644,620)	1553492_a_at	NM_006192	chr20:21634889-21643441 (+) // 99.93 // p11.22	paired box 1	PAX1
Hs:12001	-1.41317	-0.809083	yes	yes	no	265_2	Image:781510	AA432143	null	chrX (71,438,255-71,443,729)	207144_s_at	NM_004143	chrX:71438221-71443729 (-) // 98.24 // q13.1	Cbp/p300-interacting transactivator, with Glu/Asp-rich carboxy-terminal domain, 1	CITED1
Hs:13762	-3.03926	-2.43639	yes	yes	no	176_84	Image:66552	T67046	null	null	233550_s_at	AL109976	chr20:3156432-3163007 (-) // 99.95 // p13	solute carrier family 4, sodium borate transporter, member 11	SLC4A11
Hs:12644	-3.44326	-2.84512	yes	yes	no	116_29	Image:71101	T47442	NM_006404	chr20 (33,222,388-33,228,816)	203650_at	NM_006404	chr20:33223594-33228820 (+) // 96.42 // q11.22	protein C receptor, endothelial (EPCR)	PROCR
Hs:14035	-0.882846	-0.284774	yes	yes	no	83_84	Image:294892	N71442	null	chr3 (186,928,099-186,928,795)	223963_s_at	AF117107	chr3:186845848-187025490 (-) // 98.76 // q27.2	insulin-like growth factor 2 mRNA binding protein 2	IGF2BP2
Hs:45755	-3.42576	-2.82774	yes	yes	no	205_78	Image:1704155	AI096800	null	chr1 (179,324,471-179,326,595)	1560792_at	BU678407	chr1:179326867-179328658 (+) // 78.62 // q25.3	CDNA FLJ37191 fis, clone BRALZ2003453	---
Hs:11644	-1.34875	-0.752079	yes	yes	no	354_83	Image:753301	AA411757	NM_001712	chr19 (47,703,299-47,724,438)	206576_s_at	NM_001712	chr19:47705157-47724366 (-) // 99.8 // q13.2	carcinoembryonic antigen-related cell adhesion molecule 1 (biliary glycoprotein)	CEACAM1
Hs:10526	-3.82887	-3.23238	yes	no	no	302_55	Image:126413	R06634	NM_002216	chr10 (7,785,341-7,831,488)	204987_at	NM_002216	chr10:7785340-7831488 (+) // 99.9 // p14	inter-alpha (globulin) inhibitor H2	ITIH2
Hs:19174	-0.221191	0.373861	yes	yes	no	188_33	Image:725533	AA398458	null	chr16 (30,113,321-30,123,123)	210580_x_at	L25275	chr16:29378747-29383735 (+) // 79.92 // p11.2 /// chr16:30118089-30123080 (+) // 79.92 // p11.2	sulfotransferase family, cytosolic, 1A, phenol-preferring, member 3 /// GIY-YIG domain containing 2 /// sulfotransferase family, cytosolic, 1A, phenol-preferring, member 4 /// GIY-YIG domain containing 1	GIYD1 /// GIYD2 /// SULT1A3 /// SULT1A4
Hs:33414	1.68805	2.28163	yes	yes	no	40_16	Image:433184	AA680145	NM_007222	chr8 (124,329,878-124,355,728)	1554063_at	BC012379	chr8:124307435-124355664 (-) // 84.23 // q24.13	chromosome 8 open reading frame 76	C8orf76
Hs:14475	-3.42324	-2.83047	yes	yes	no	347_30	Image:136409	R33218	NM_018704	chr1 (112,756,304-112,803,737)	NULL	null	null	null	null
Hs:38691	3.12142	3.71026	yes	yes	no	339_19	Image:1467469	AA884877	NM_005739	chr15 (36,567,598-36,644,224)	205590_at	NM_005739	chr15:36567597-36644224 (-) // 98.49 // q14	RAS guanyl releasing protein 1 (calcium and DAG-regulated)	RASGRP1
Hs:36026	-1.24912	-0.661622	yes	yes	no	316_98	Image:1492202	AA875913	null	chr6 (47,074,481-47,077,667)	235988_at	AA746038	chr6:47075075-47084722 (-) // 90.79 // p12.3	G protein-coupled receptor 110	GPR110
Hs:12601	-4.74607	-4.15882	yes	yes	no	276_83	Image:760299	AA425947	null	chr11 (11,941,121-11,987,205)	214247_s_at	AU148057	chr11:11941113-11941663 (-) // 98.74 // p15.3	dickkopf homolog 3 (Xenopus laevis)	DKK3
Hs:41750	0.22288	0.809096	yes	yes	no	311_48	Image:1538637	AI014304	NM_014694	chr9 (135,389,796-135,430,461)	206629_at	NM_014694	chr9:135387106-135430461 (+) // 92.21 // q34.2 /// chr9_random:2563-22909 (+) // 63.22 //	ADAMTS-like 2	ADAMTSL2
Hs:36805	0.441559	1.02759	yes	no	no	272_99	Image:1540533	AA907559	null	chr1 (36,247,569-36,251,805)	219426_at	NM_024852	chr1:36169515-36294300 (+) // 99.84 // p34.3	eukaryotic translation initiation factor 2C, 3	EIF2C3
Hs:18177	-1.01979	-0.434544	yes	yes	no	142_87	Image:196579	R91689	null	chr2 (118,460,227-118,461,080)	209688_s_at	BC005078	chr2:118389618-118390940 (-) // 71.99 // q14.1	coiled-coil domain containing 93	CCDC93
Hs:14612	-2.14245	-1.55896	yes	yes	no	97_85	Image:296498	W00987	null	chr21 (46,381,124-46,399,909)	223979_x_at	AF289022	chr21:46380609-46399909 (-) // 98.05 // q22.3	formiminotransferase cyclodeaminase	FTCD
Hs:14594	-0.108064	0.473592	yes	yes	no	316_3	Image:243360	N38963	null	chr2 (172,251,789-172,252,118)	NULL	null	null	null	null
Hs:13556	-4.13683	-3.55572	yes	yes	no	106_84	Image:144797	R76553	NM_006988	chr21 (27,130,479-27,139,599)	222162_s_at	AK023795	chr21:27130603-27135901 (-) // 87.08 // q21.3	ADAM metallopeptidase with thrombospondin type 1 motif, 1	ADAMTS1
Hs:48619	0.838471	1.4192	yes	yes	no	67_80	Image:1856212	AI240278	null	chr15 (36,564,915-36,567,207)	NULL	null	null	null	null
Hs:14715	-1.79938	-1.21914	yes	yes	no	322_85	Image:234527	H77554	null	chr2 (211,192,733-211,193,045)	204920_at	AF154830	chr2:211129582-211252074 (+) // 97.4 // q34	carbamoyl-phosphate synthetase 1, mitochondrial	CPS1
Hs:10621	-2.52313	-1.94366	yes	yes	no	271_55	Image:200814	R98851	null	chr3 (156,379,435-156,384,184)	NULL	null	null	null	null
Hs:11829	-1.31128	-0.733284	yes	yes	no	132_83	Image:283023	N51278	NM_001337	chr3 (39,279,991-39,283,044)	205898_at	U20350	chr3:39279990-39296526 (-) // 90.81 // p22.2	chemokine (C-X3-C motif) receptor 1	CX3CR1
Hs:15763	-5.60905	-5.03236	yes	yes	no	89_85	Image:256820	N26285	null	chr2 (216,000,966-216,004,264)	212464_s_at	X02761	chr2:215933832-216008690 (-) // 98.88 // q35	fibronectin 1	FN1
Hs:48486	-4.31746	-3.74265	yes	yes	no	37_26	Image:1857873	AI246160	null	chr7 (20,417,320-20,422,040)	NULL	null	null	null	null
Hs:34150	-2.99306	-2.42184	yes	no	no	180_43	Image:127447	R08587	null	chr3 (58,198,349-58,255,499)	221552_at	BC001698	chr3:58198595-58255499 (+) // 97.6 // p14.3	abhydrolase domain containing 6	ABHD6
Hs:13107	-3.76052	-3.18966	yes	no	no	321_57	Image:67055	T70421	null	chr16 (18,490,071-18,517,144)	NULL	null	null	null	null
Hs:17219	-2.87611	-2.30534	yes	no	no	216_86	Image:491367	AA148524	null	chr1 (161,020,061-161,022,987)	227561_at	W73819	chr1:161019427-161020740 (+) // 99.32 // q23.3 /// chr10:38677607-38678927 (+) // 96.66 // p11.21	discoidin domain receptor tyrosine kinase 2	DDR2
Hs:39782	-0.926855	-0.357437	yes	no	no	303_101	Image:83463	T68597	null	null	204881_s_at	NM_003358	chr9:113699026-113735252 (+) // 90.65 // q31.3	UDP-glucose ceramide glucosyltransferase	UGCG
Hs:11416	-4.97683	-4.40826	yes	no	no	383_28	Image:359982	AA063521	null	null	201848_s_at	U15174	chr14:27803438-27804179 (+) // 91.89 // q12 /// chr10:133631932-133645372 (-) // 93.41 // q26.3	BCL2/adenovirus E1B 19kDa interacting protein 3	BNIP3
Hs:25664	0.896301	1.46432	yes	no	no	104_92	Image:754378	AA436163	NM_004878	chr9 (131,540,444-131,543,364)	207388_s_at	NM_004878	chr9:131540430-131555115 (-) // 87.75 // q34.11	prostaglandin E synthase	PTGES
Hs:35934	2.34911	2.91679	yes	no	no	63_98	Image:1475734	AA872692	null	chr8 (59,880,097-60,194,956)	204529_s_at	AI961231	chr8:59880530-60194321 (-) // 98.36 // q12.1	thymocyte selection-associated high mobility group box	TOX
Hs:32626	-2.80157	-2.2351	yes	no	no	184_42	Image:49354	H15099	null	chr4 (114,190,319-114,524,334)	202920_at	BF726212	chr4:114190318-114524341 (+) // 99.44 // q26	ankyrin 2, neuronal	ANK2
Hs:44918	-3.21375	-2.6486	yes	no	no	312_50	Image:1646878	AI034132	NM_016205	chr4 (157,902,214-158,111,996)	1563467_at	AL833266	chr4:157920731-157927073 (-) // 77.35 // q32.1	MRNA; cDNA DKFZp451G0810 (from clone DKFZp451G0810)	---
Hs:11785	-1.0084	-0.444345	yes	no	no	259_29	Image:143523	R75635	null	chr9 (136,673,473-136,876,510)	212488_at	N30339	chr9:136874152-136876509 (+) // 99.36 // q34.3	collagen, type V, alpha 1	COL5A1
Hs:10820	-3.59702	-3.03325	yes	no	no	113_28	Image:754275	AA479384	NM_015313	chr11 (119,761,237-119,864,953)	1557403_s_at	AW104813	chr11:119718911-119721622 (+) // 69.43 // q23.3	CDNA FLJ36685 fis, clone UTERU2008018	---
Hs:38891	-6.79252	-6.23049	yes	no	no	221_19	Image:2018581	AI360116	NM_002184	chr5 (55,272,467-55,326,520)	204863_s_at	BE856546	chr5:55271508-55326529 (-) // 95.69 // q11.2	interleukin 6 signal transducer (gp130, oncostatin M receptor)	IL6ST
Hs:12312	0.508894	1.06663	yes	no	no	241_83	Image:48631	H14383	null	chr1 (6,016,930-6,083,839)	213965_s_at	AL035406	chr1:6084438-6125252 (-) // 99.45 // p36.31	chromodomain helicase DNA binding protein 5	CHD5
Hs:35987	-0.0917741	0.464844	yes	no	no	223_44	Image:1470551	AA864536	null	null	NULL	null	null	null	null
Hs:13341	-3.38068	-2.82447	yes	no	no	131_3	Image:210698	H66877	null	chr9 (111,042,252-111,109,507)	223427_s_at	AB032179	chr9:111043571-111123065 (-) // 79.72 // q31.3	erythrocyte membrane protein band 4.1 like 4B	EPB41L4B
Hs:11783	-1.57264	-1.01725	yes	no	no	195_29	Image:134783	R31701	null	chr1 (103,114,613-103,115,139)	229271_x_at	BG028597	chr1:103114616-103115602 (-) // 97.91 // p21.1	collagen, type XI, alpha 1	COL11A1
Hs:13203	-0.274743	0.276657	yes	no	no	322_57	Image:245769	N76883	null	chr14 (75,496,523-75,497,634)	209747_at	J03241	chr14:75494252-75517251 (-) // 99.8 // q24.3	transforming growth factor, beta 3	TGFB3
Hs:12784	-3.04526	-2.49485	yes	no	no	381_2	Image:141589	R69179	NM_032498	chrX (119,176,495-119,181,961)	236920_at	AI954612	chrX:119178296-119181971 (+) // 97.48 // q24 /// chrX:119090258-119093933 (-) // 97.48 // q24	Rhox homeobox family, member 2 /// Rhox homeobox family, member 2B	RHOXF2 /// RHOXF2B
Hs:39770	0.862202	1.41237	yes	no	no	299_101	Image:841326	AA487424	null	chr13 (49,503,737-49,504,144)	1556820_a_at	H48516	chr13:49511148-49511551 (-) // 36.96 // q14.3	deleted in lymphocytic leukemia, 2	DLEU2
Hs:42026	1.28351	1.83362	yes	no	no	314_48	Image:1694968	AI122841	null	chr19 (1,018,174-1,037,627)	212873_at	BE349017	chr19:1018316-1038140 (+) // 94.69 // p13.3	histocompatibility (minor) HA-1	HMHA1
Hs:42582	-3.14968	-2.59996	yes	no	no	40_76	Image:1505038	AA906022	null	chr8 (95,727,620-95,787,888)	219121_s_at	NM_017697	chr8:95727619-95787902 (+) // 99.02 // q22.1	RNA binding motif protein 35A	RBM35A
Hs:14575	-2.84054	-2.2913	yes	no	no	96_30	Image:144762	R77213	NM_178818	chr16 (65,206,155-65,288,111)	225009_at	AA191708	chr16:65206154-65209771 (-) // 98.2 // q22.1	CKLF-like MARVEL transmembrane domain containing 4	CMTM4
Hs:13105	-6.21679	-5.66813	yes	no	no	257_57	Image:193892	H51765	null	chr7 (94,130,753-94,136,946)	212094_at	AL582836	chr7:94123617-94136943 (+) // 95.67 // q21.3	paternally expressed 10	PEG10
Hs:40911	-3.05847	-2.51085	yes	no	no	326_21	Image:288696	N62407	null	chr11 (109,511,789-109,547,774)	NULL	null	null	null	null
Hs:12121	0.488125	1.03512	yes	no	no	267_83	Image:713469	AA290847	null	chr15 (97,956,154-98,071,510)	208328_s_at	NM_005587	chr15:97956184-98071524 (+) // 87.66 // q26.3	myocyte enhancer factor 2A	MEF2A
Hs:28270	-1.96885	-1.422	yes	no	no	187_66	Image:151430	H03494	null	chr11 (35,183,280-35,184,172)	212014_x_at	AI493245	chr11:35117303-35208819 (+) // 96.05 // p13	CD44 molecule (Indian blood group)	CD44
Hs:12666	-2.19722	-1.65167	yes	no	no	52_2	Image:70489	T48949	NM_000324	chr6 (49,680,856-49,712,515)	206145_at	NM_000324	chr6:49680850-49712511 (-) // 96.83 // p12.3	Rh-associated glycoprotein	RHAG
Hs:42009	-3.04348	-2.49803	yes	no	no	158_75	Image:2107602	AI380629	NM_198291, NM_005417	chr20 (35,406,502-35,467,233)	1558210_at	BG767702	chr20:35444171-35456096 (+) // 61.01 // q11.23	v-src sarcoma (Schmidt-Ruppin A-2) viral oncogene homolog (avian)	SRC
Hs:11128	-0.899502	-0.354963	yes	no	no	376_28	Image:823715	AA489839	null	chr2 (64,713,404-64,714,641)	202656_s_at	BG107456	chr2:64712259-64734550 (-) // 97.74 // p14	SERTA domain containing 2	SERTAD2
Hs:34448	0.0277929	0.571602	yes	no	no	127_43	Image:297908	N68942	null	chr17 (77,045,948-77,047,946)	219218_at	NM_024696	chr17:77045951-77047946 (+) // 98.57 // q25.3	BAH domain and coiled-coil containing 1	BAHCC1
Hs:10451	-3.89731	-3.35527	yes	no	no	205_28	Image:810420	AA457097	NM_001626	chr19 (45,431,419-45,483,046)	211453_s_at	M77198	chr19:45431634-45483034 (-) // 86.59 // q13.2	v-akt murine thymoma viral oncogene homolog 2	AKT2
Hs:10682	0.611378	1.15243	yes	no	no	300_82	Image:753211	AA406362	NM_198719	chr1 (71,209,052-71,286,079)	208169_s_at	NM_000957	chr1:71090712-71286079 (-) // 79.5 // p31.1	prostaglandin E receptor 3 (subtype EP3)	PTGER3
Hs:28990	-2.76751	-2.22669	yes	no	no	170_13	Image:269300	N24042	NM_012137	chr1 (85,556,757-85,703,415)	1553565_s_at	NM_012137	chr1:85559722-85703316 (-) // 100.0 // p22.3	dimethylarginine dimethylaminohydrolase 1	DDAH1
Hs:39043	-1.52019	-0.979938	yes	no	no	91_46	Image:1908378	AI300965	null	chr17 (39,241,906-39,244,737)	206186_at	NM_001932	chr17:39233694-39265136 (-) // 91.43 // q21.31	membrane protein, palmitoylated 3 (MAGUK p55 subfamily member 3)	MPP3
Hs:13603	-0.987872	-0.448319	yes	no	no	74_30	Image:66497	R15735	null	chr6 (64,305,096-64,305,406)	NULL	null	null	null	null
Hs:47006	-0.0565665	0.48081	yes	no	no	294_79	Image:1754442	AI205936	null	chr1 (96,234,250-96,261,031)	241095_at	AI204209	chr1:96234261-96261022 (+) // 94.82 // p21.3	Transcribed locus, strongly similar to XP_001157328.1 PREDICTED: hypothetical protein [Pan troglodytes]	---
Hs:29332	-0.504385	0.0315307	yes	no	no	370_67	Image:290111	N62195	null	chr5 (43,325,255-43,334,873)	221750_at	BG035985	chr5:43325253-43330714 (-) // 87.56 // p12	3-hydroxy-3-methylglutaryl-Coenzyme A synthase 1 (soluble)	HMGCS1
Hs:18266	-2.33356	-1.79871	yes	no	no	299_87	Image:364613	AA022684	NM_032160	chr18 (63,324,804-63,335,197)	232825_s_at	AK023067	chr18:63329123-63331899 (-) // 99.78 // q22.1	dermatan sulfate epimerase-like	DSEL
Hs:12883	-3.40654	-2.87283	yes	no	no	91_83	Image:796984	AA463492	NM_000397	chrX (37,524,261-37,557,658)	NULL	null	null	null	null
Hs:12325	-1.63977	-1.10652	yes	no	no	277_83	Image:705110	AA281152	NM_001229	chr1 (15,691,384-15,723,377)	203984_s_at	U60521	chr1:15691357-15723327 (-) // 88.54 // p36.21	caspase 9, apoptosis-related cysteine peptidase	CASP9
Hs:28831	0.826604	1.35856	yes	no	no	77_94	Image:395423	AA757420	null	chr11 (130,753,903-130,754,785)	NULL	null	null	null	null
Hs:11439	-4.21157	-3.68014	yes	no	no	351_1	Image:770216	AA434117	NM_006709	chr6_qbl_hap2 (3,095,281-3,112,534)	202326_at	NM_006709	chr6:31955517-31968668 (-) // 97.02 // p21.32 /// chr6_cox_hap1:3293799-3306950 (-) // 97.02 // /// chr6_qbl_hap2:3095277-3108427 (-) // 97.05 //	euchromatic histone-lysine N-methyltransferase 2	EHMT2
Hs:38278	-3.09743	-2.56606	yes	no	no	171_46	Image:149809	H00625	NM_032638	chr3 (129,680,962-129,694,718)	209710_at	AL563460	chr3:129680959-129689455 (-) // 98.09 // q21.3	GATA binding protein 2	GATA2
Hs:13120	-2.52077	-1.99025	yes	no	no	357_57	Image:244764	N54338	null	chr15 (71,763,747-71,793,903)	224859_at	AL360136	chr15:71779033-71793908 (+) // 86.93 // q24.1	CD276 molecule	CD276
Hs:37236	0.534158	0.00406668	yes	no	no	248_45	Image:1583592	AA971649	null	chr2 (114,303,040-114,305,774)	237075_at	AI191591	chr2:114305229-114317403 (-) // 89.91 // q14.1	---	---
Hs:24988	1.70234	1.17185	yes	no	no	377_91	Image:593972	AA165116	null	chr14 (64,595,150-64,595,598)	NULL	null	null	null	null
Hs:48052	-0.184926	-0.715854	yes	no	no	377_79	Image:1848538	AI242955	null	null	NULL	null	null	null	null
Hs:48686	1.63694	1.10496	yes	no	no	295_26	Image:1859075	AI201652	null	null	NULL	null	null	null	null
Hs:15538	0.563694	0.0313618	yes	no	no	182_31	Image:309864	N94468	null	chr19 (12,763,310-12,765,124)	201473_at	NM_002229	chr19:12763332-12765129 (+) // 98.27 // p13.13	jun B proto-oncogene	JUNB
Hs:12269	-0.836647	-1.37043	yes	no	no	16_29	Image:488019	AA053285	NM_002189	chr10 (6,034,353-6,060,148)	207375_s_at	NM_002189	chr10:6034339-6059543 (-) // 98.57 // p15.1	interleukin 15 receptor, alpha	IL15RA
Hs:46756	0.422803	-0.111785	yes	no	no	379_24	Image:1739261	AI191025	null	null	NULL	null	null	null	null
Hs:44880	1.00781	0.471789	yes	no	no	244_77	Image:1655138	AI033329	null	chr12 (64,506,023-64,507,046)	1561633_at	BM989530	chr12:64505169-64632576 (+) // 98.85 // q14.3	high mobility group AT-hook 2	HMGA2
Hs:24987	3.75086	3.21368	yes	no	no	345_91	Image:299347	N70654	null	chr8 (130,297,908-130,322,678)	NULL	null	null	null	null
Hs:25423	1.97454	1.43445	yes	no	no	69_38	Image:1032072	AA609887	null	chr18 (46,748,399-46,768,488)	1565702_at	AW298360	chr18:46834024-46837003 (-) // 93.56 // q21.2	SMAD family member 4	SMAD4
Hs:39071	1.23999	0.69924	yes	no	no	219_19	Image:2028290	AI262976	null	chr19 (62,836,396-62,845,942)	205437_at	NM_006385	chr19:62844143-62845948 (+) // 100.0 // q13.43	zinc finger protein 211	ZNF211
Hs:39124	-2.45439	-2.99576	yes	no	no	380_73	Image:462781	AA706097	null	chrX (67,176,442-67,182,749)	206323_x_at	NM_002547	chrX:67179459-67570372 (-) // 89.96 // q12	oligophrenin 1	OPHN1
Hs:42551	0.426834	-0.114911	yes	no	no	196_103	Image:2312765	AI669507	null	chr1 (194,887,764-194,937,316)	213800_at	X04697	chr1:194887784-194925993 (+) // 80.8 // q31.3	complement factor H	CFH
Hs:17196	1.0643	0.52251	yes	no	no	247_5	Image:290182	N62213	null	chr3 (3,182,247-3,182,687)	218142_s_at	NM_016302	chr3:3167216-3196365 (-) // 99.16 // p26.3	cereblon	CRBN
Hs:49965	1.43856	0.895005	yes	no	no	129_81	Image:1933379	AI352010	null	chr11 (82,647,783-82,674,689)	NULL	null	null	null	null
Hs:26980	-0.671236	-1.21486	yes	no	no	353_12	Image:741988	AA402915	NM_000666	null	202740_at	NM_000666	chr3:51992602-51998258 (+) // 100.0 // p21.1	aminoacylase 1	ACY1
Hs:22934	-0.734783	-1.27852	yes	no	no	303_36	Image:340719	W56296	null	chr6 (169,700,340-169,809,296)	235576_at	AW474542	chr6:169700345-169701180 (-) // 76.98 // q27	WD repeat domain 27	WDR27
Hs:50533	1.1808	0.635659	yes	no	no	271_108	Image:1950530	AI338147	null	chr17 (8,016,479-8,016,869)	NULL	null	null	null	null
Hs:11324	0.979566	0.434391	yes	no	no	122_1	Image:768246	AA424937	null	chr17 (62,231,096-62,237,323)	213093_at	AI471375	chr17:62235503-62237322 (+) // 91.98 // q24.2	protein kinase C, alpha	PRKCA
Hs:43997	1.43917	0.888983	yes	no	no	7_104	Image:1570415	AA931882	null	chr5 (131,845,195-131,845,666)	238725_at	AW392551	chr5:131845200-131845692 (-) // 59.14 // q31.1	Transcribed locus	---
Hs:43302	1.29041	0.740122	yes	no	no	55_22	Image:1551288	AA936147	null	chr2 (110,051,041-110,083,839)	NULL	null	null	null	null
Hs:49569	1.96515	1.41475	yes	no	no	157_107	Image:1897288	AI301207	null	chr16 (84,372,738-84,373,758)	222504_s_at	BC001472	chr16:84369736-84390603 (-) // 96.82 // q24.1	COX4 neighbor	COX4NB
Hs:10648	0.923682	0.369136	yes	no	no	367_28	Image:469954	AA030029	NM_002737	chr17 (61,729,406-62,231,576)	1560074_at	AL119889	chr17:62232847-62233787 (+) // 98.74 // q24.2	protein kinase C, alpha	PRKCA
Hs:47570	0.175527	-0.381694	yes	no	no	300_79	Image:1839605	AI208030	null	null	1566807_a_at	AK097593	chr21:46004484-46008085 (+) // 56.33 // q22.3	CDNA clone IMAGE:5272727	---
Hs:36908	0.396409	-0.167645	yes	no	no	113_72	Image:1593918	AA987824	null	null	NULL	null	null	null	null
Hs:14308	2.27844	1.71219	yes	no	no	377_3	Image:294647	N69453	null	chr3 (172,194,571-172,195,638)	232325_at	AA693817	chr3:172194678-172196194 (-) // 73.76 // q26.2	MRNA full length insert cDNA clone EUROIMAGE 196784	---
Hs:39104	-3.56198	-4.13067	yes	no	no	128_100	Image:2014373	AI362035	null	chr2 (100,374,762-100,400,550)	204065_at	NM_004854	chr2:100374754-100397976 (-) // 99.25 // q11.2	carbohydrate sulfotransferase 10	CHST10
Hs:32281	-0.581846	-1.15058	yes	no	no	273_96	Image:878284	AA670280	null	chr21 (42,946,955-42,994,386)	NULL	null	null	null	null
Hs:39102	-0.00542556	-0.575549	yes	no	no	64_100	Image:2014138	AI361530	NM_001995	chr4 (185,913,744-185,984,209)	201963_at	NM_021122	chr4:185913748-185961675 (-) // 99.83 // q35.1	acyl-CoA synthetase long-chain family member 1	ACSL1
Hs:29902	1.24016	0.669913	yes	no	no	188_67	Image:435492	AA701353	null	chr5 (81,636,922-81,649,903)	228816_at	AK022625	chr5:81627065-81650378 (+) // 63.65 // q14.2	hypothetical protein LOC92270	LOC92270
Hs:15586	0.537537	-0.0332934	yes	no	no	183_85	Image:417226	W87741	NM_002467	chr8 (128,817,498-128,822,853)	202431_s_at	NM_002467	chr8:128817511-128822629 (+) // 98.54 // q24.21	v-myc myelocytomatosis viral oncogene homolog (avian)	MYC
Hs:28217	-3.48628	-4.06248	yes	yes	no	26_12	Image:135975	R33456	null	chr6 (7,486,869-7,531,945)	200606_at	NM_004415	chr6:7486868-7531803 (+) // 99.36 // p24.3	desmoplakin	DSP
Hs:30010	0.487148	-0.0931826	yes	yes	no	165_68	Image:454566	AA677026	null	chr7 (12,964,067-12,964,861)	NULL	null	null	null	null
Hs:32236	3.83504	3.25451	yes	no	no	364_42	Image:1049042	AA778680	null	chr14 (87,714,580-87,716,294)	1556927_at	U79244	chr14:87716204-87717068 (-) // 97.62 // q31.3	Clone 23786 mRNA sequence	---
Hs:35584	1.55077	0.968567	yes	yes	no	375_71	Image:1468148	AA884826	null	chr3 (153,463,107-153,463,668)	NULL	null	null	null	null
Hs:28516	0.133241	-0.449818	yes	no	no	353_13	Image:223314	H86275	null	chr11 (68,612,956-68,614,724)	235194_at	BF663662	chr11:68612912-68613978 (+) // 44.63 // q13.2	two pore segment channel 2	TPCN2
Hs:15293	0.454975	-0.131614	yes	yes	no	16_85	Image:297136	N70440	null	chr17 (62,231,096-62,237,323)	1560074_at	AL119889	chr17:62232847-62233787 (+) // 98.74 // q24.2	protein kinase C, alpha	PRKCA
Hs:38476	-2.68883	-3.27732	yes	yes	no	369_46	Image:712829	AA280651	null	chr11 (33,836,701-33,848,176)	204249_s_at	NM_005574	chr11:33836700-33870412 (-) // 97.7 // p13	LIM domain only 2 (rhombotin-like 1)	LMO2
Hs:42722	0.289694	-0.300406	yes	yes	no	297_22	Image:1508768	AA897784	NM_020373	chr12 (5,542,081-5,925,659)	234718_at	AL137419	chr12:5542081-5544065 (+) // 97.27 // p13.31	transmembrane protein 16B	TMEM16B
Hs:32972	1.19553	0.605404	yes	yes	no	124_69	Image:453175	AA700218	null	chr12 (26,583,626-26,584,279)	202660_at	AA834576	chr12:26379551-26877398 (-) // 99.29 // p11.23	inositol 1,4,5-triphosphate receptor, type 2	ITPR2
Hs:30939	1.13502	0.540365	yes	no	no	339_95	Image:712957	AA282495	null	chr14 (105,896,820-105,897,564)	209374_s_at	BC001872	chr14:105391366-105901096 (-) // 96.49 // q32.33	immunoglobulin heavy constant mu	IGHM
Hs:48899	2.30882	1.71188	yes	yes	no	206_107	Image:1861633	AI053513	null	null	NULL	null	null	null	null
Hs:38048	-1.44775	-2.0466	yes	yes	no	109_100	Image:298899	N75384	NM_004120	chr1 (89,345,898-89,364,387)	1555282_a_at	AF468497	chr5:149090053-149207318 (+) // 96.04 // q33.1	peroxisome proliferator-activated receptor gamma, coactivator 1 beta	PPARGC1B
Hs:45726	1.57799	0.978734	yes	yes	no	45_105	Image:1701472	AI174658	null	chr3 (52,297,650-52,298,658)	242692_at	AI798758	chr3:52297638-52298101 (-) // 77.78 // p21.1	Transcribed locus, strongly similar to NP_660305.2 glycerate kinase [Homo sapiens]	---
Hs:41799	1.22578	0.618021	yes	no	no	344_102	Image:825318	AA504467	null	chr1 (146,616,870-146,698,847)	201103_x_at	BE299495	chr1:144006362-144081660 (+) // 81.36 // q21.1 /// chr1:142859728-143541763 (+) // 84.94 // q21.1 /// chr1:146845811-147024930 (+) // 76.58 // q21.1 /// chr1:143328088-144934365 (+) // 79.7 // q21.1 /// chr1:146469550-146711784 (-) // 81.68 // q21.1 /// c	neuroblastoma breakpoint family, member 14 /// neuroblastoma breakpoint family, member 1 /// KIAA1245 /// neuroblastoma breakpoint family, member 11 /// neuroblastoma breakpoint family, member 15 /// neuroblastoma breakpoint family, member 20 /// neurobla	KIAA1245 /// LOC100132406 /// NBPF1 /// NBPF10 /// NBPF11 /// NBPF12 /// NBPF14 /// NBPF15 /// NBPF16 /// NBPF20 /// NBPF8 /// NBPF9 /// RP3-377D14.1 /// XXyac-YX155B6.1
Hs:11125	1.27326	0.663333	yes	yes	no	280_28	Image:230100	H78788	null	chr2 (87,057,307-87,066,305)	235597_s_at	AU157274	chr2:87094054-87094612 (+) // 73.31 // p11.2 /// chr2:87836591-87837152 (-) // 73.31 // p11.2 /// chr2:106372939-106373485 (-) // 72.42 // q12.2 /// chr6:161051248-161051795 (-) // 72.6 // q26	RANBP2-like and GRIP domain containing 1 /// RANBP2-like and GRIP domain containing 2	RGPD1 /// RGPD2
Hs:36038	-2.62442	-3.23503	yes	yes	no	320_98	Image:1492287	AA888225	NM_178507	chr11 (119,586,957-119,605,859)	225510_at	BG033561	chr11:119586692-119606251 (+) // 88.13 // q23.3	OAF homolog (Drosophila)	OAF
Hs:14286	1.57364	0.962635	yes	no	no	61_30	Image:154312	R53024	null	chr6 (44,293,501-44,294,055)	222278_at	AW969655	chr6:44293574-44293951 (+) // 48.39 // p21.1	Transcribed locus, strongly similar to XP_001091338.1 PREDICTED: similar to solute carrier family 29 (nucleoside transporters), member 1 [Macaca mulatta]	---
Hs:44006	1.02256	0.409622	yes	yes	no	295_104	Image:1578897	AA961167	null	null	NULL	null	null	null	null
Hs:12466	0.355483	-0.25774	yes	yes	no	182_29	Image:810552	AA464669	null	null	201600_at	NM_007273	chr12:6944777-6949976 (-) // 100.0 // p13.31	prohibitin 2	PHB2
Hs:15610	0.868668	0.254847	yes	yes	no	183_58	Image:566474	AA151930	null	null	208777_s_at	AF001212	chr17:27795614-27832024 (+) // 95.66 // q11.2	proteasome (prosome, macropain) 26S subunit, non-ATPase, 11	PSMD11
Hs:43607	1.26234	0.645148	yes	no	no	219_103	Image:1555047	AA954520	null	chr14 (35,412,814-35,414,257)	NULL	null	null	null	null
Hs:41578	-2.24775	-2.86887	yes	yes	no	181_21	Image:1874052	AI339565	NM_030908	chr7 (143,586,664-143,605,296)	1555890_at	BC040701	chr7:143624303-143627332 (+) // 72.69 // q35 /// chr7:143579695-143584259 (-) // 93.85 // q35	olfactory receptor, family 2, subfamily A, member 20 pseudogene /// olfactory receptor, family 2, subfamily A, member 9 pseudogene	OR2A20P /// OR2A9P
Hs:38718	-4.10793	-4.73092	yes	no	no	56_100	Image:1589468	AA975768	null	chr12 (13,240,898-13,260,974)	1564796_at	BC017854	chr12:13240986-13241975 (+) // 65.96 // p13.1	epithelial membrane protein 1	EMP1
Hs:12275	1.76261	1.12907	yes	yes	no	208_29	Image:740476	AA478043	NM_002198	chr5 (131,846,679-131,854,333)	202531_at	NM_002198	chr5:131846678-131854326 (-) // 99.46 // q31.1	interferon regulatory factor 1	IRF1
Hs:43008	-1.03863	-1.67745	yes	yes	no	236_22	Image:1520060	AA906529	null	chr10 (88,674,285-88,679,511)	230979_at	AI697699	chr10:88679043-88679506 (+) // 98.51 // q23.2	Transcribed locus	---
Hs:15708	-0.759884	-1.39929	yes	yes	no	248_58	Image:490751	AA122269	NM_207365	chr3 (152,934,401-152,958,243)	240420_at	AA027115	chr3:152957539-152958357 (+) // 100.0 // q25.1	arylacetamide deacetylase-like 2	AADACL2
Hs:36200	3.3904	2.74969	yes	yes	no	101_18	Image:1523116	AA909959	NM_016428	chr17 (44,642,588-44,655,586)	223615_at	AL136709	chr17:44642790-44655375 (+) // 98.37 // q21.32	ABI gene family, member 3	ABI3
Hs:11945	0.323213	-0.318127	yes	yes	no	9_56	Image:80910	T70031	NM_005628	chr19 (51,969,983-51,983,682)	208916_at	AF105230	chr19:51970239-51983435 (-) // 99.87 // q13.32	solute carrier family 1 (neutral amino acid transporter), member 5	SLC1A5
Hs:38906	-2.46824	-3.11015	yes	yes	no	314_100	Image:1948085	AI352345	NM_001236	chr21 (36,429,080-36,440,722)	1559917_a_at	AB004851	chr21:36435563-36450474 (-) // 76.21 // q22.12	CDNA clone IMAGE:5262521	---
Hs:28835	1.37023	0.726449	yes	yes	no	205_94	Image:395674	AA757688	NM_020528	chr21 (46,094,303-46,186,795)	1566807_a_at	AK097593	chr21:46004484-46008085 (+) // 56.33 // q22.3	CDNA clone IMAGE:5272727	---
Hs:31931	1.35879	0.711421	yes	no	no	205_69	Image:1049328	AA620858	null	chr2 (231,557,329-231,568,995)	NULL	null	null	null	null
Hs:48828	-1.73393	-2.38304	yes	yes	no	237_80	Image:1876513	AI272826	null	chr14 (53,127,411-53,127,841)	NULL	null	null	null	null
Hs:44620	0.048926	-0.608574	yes	no	no	369_50	Image:1644740	AI026758	null	chr9 (69,408,244-69,411,787)	NULL	null	null	null	null
Hs:14867	2.56398	1.9058	yes	yes	no	199_31	Image:296640	N73991	null	chr2 (109,966,272-109,970,557)	235597_s_at	AU157274	chr2:87094054-87094612 (+) // 73.31 // p11.2 /// chr2:87836591-87837152 (-) // 73.31 // p11.2 /// chr2:106372939-106373485 (-) // 72.42 // q12.2 /// chr6:161051248-161051795 (-) // 72.6 // q26	RANBP2-like and GRIP domain containing 1 /// RANBP2-like and GRIP domain containing 2	RGPD1 /// RGPD2
Hs:41872	1.86322	1.20097	yes	yes	yes	376_21	Image:1967131	AI246316	NM_015660	chr7 (150,013,727-150,021,658)	232024_at	AI431931	chr7:150013726-150021659 (+) // 93.11 // q36.1	GTPase, IMAP family member 2	GIMAP2
Hs:38446	0.986078	0.318285	yes	yes	no	177_73	Image:1593010	AA985595	null	chr19 (43,263,784-43,390,846)	37831_at	AB011117	chr19:43283632-43390846 (+) // 89.42 // q13.13	signal-induced proliferation-associated 1 like 3	SIPA1L3
Hs:35286	1.1376	0.468405	yes	yes	no	48_71	Image:1291946	AA707448	null	null	NULL	null	null	null	null
Hs:36603	-0.378428	-1.048	yes	yes	no	330_99	Image:1534654	AA918616	null	chr1 (100,268,293-100,273,776)	238881_at	AW450549	chr1:100273206-100273781 (+) // 24.87 // p21.2	CDNA FLJ44316 fis, clone TRACH3000548	---
Hs:33236	-0.939861	-1.60952	yes	yes	yes	99_97	Image:232863	H73979	null	null	1555098_a_at	AF465485	chr10:18590195-18868666 (+) // 98.95 // p12.33	calcium channel, voltage-dependent, beta 2 subunit	CACNB2
Hs:46968	0.948309	0.277357	yes	yes	no	226_106	Image:1751710	AI149719	null	chr5 (178,882,103-178,884,779)	NULL	null	null	null	null
Hs:38911	2.69223	2.02083	yes	yes	yes	94_100	Image:1881815	AI290905	NM_001248	chr3 (40,403,687-40,445,100)	1555118_at	BC029869	chr3:40404537-40441493 (+) // 97.8 // p22.1	ectonucleoside triphosphate diphosphohydrolase 3	ENTPD3
Hs:38873	-0.190115	-0.868244	yes	yes	yes	25_19	Image:2017947	AI364148	NM_018942	chr4_random (279,199-283,964)	214386_at	AI939402	chr4_random:279439-280010 (+) // 76.36 //	H6 family homeobox 1	HMX1
Hs:38701	-3.68713	-4.37253	yes	yes	yes	279_19	Image:1534700	AA918646	null	chr11 (94,502,398-94,505,459)	212573_at	AF131747	chr11:94462670-94505457 (+) // 97.92 // q21	endonuclease domain containing 1	ENDOD1
Hs:42455	2.96379	2.2759	yes	yes	yes	195_103	Image:2308956	AI654630	null	chr14 (105,899,369-105,900,883)	209374_s_at	BC001872	chr14:105391366-105901096 (-) // 96.49 // q32.33	immunoglobulin heavy constant mu	IGHM
Hs:49574	2.06425	1.37479	yes	yes	yes	317_107	Image:1900129	AI299592	null	null	NULL	null	null	null	null
Hs:17122	2.37015	1.68057	yes	yes	yes	183_86	Image:282787	N49979	null	chr1 (42,085,445-42,157,083)	220042_x_at	NM_024503	chr1:41748271-42156748 (-) // 99.38 // p34.2	human immunodeficiency virus type I enhancer binding protein 3	HIVEP3
Hs:25832	1.94111	1.24943	yes	yes	no	109_11	Image:753279	AA411674	null	null	1557862_at	BC035052	chr2:227794013-227898124 (-) // 64.82 // q36.3	hypothetical LOC654841	LOC654841
Hs:29994	3.03235	2.33585	yes	yes	yes	33_68	Image:454232	AA677224	null	chr2 (86,998,249-87,094,610)	235597_s_at	AU157274	chr2:87094054-87094612 (+) // 73.31 // p11.2 /// chr2:87836591-87837152 (-) // 73.31 // p11.2 /// chr2:106372939-106373485 (-) // 72.42 // q12.2 /// chr6:161051248-161051795 (-) // 72.6 // q26	RANBP2-like and GRIP domain containing 1 /// RANBP2-like and GRIP domain containing 2	RGPD1 /// RGPD2
Hs:22733	2.30526	1.6037	yes	yes	no	13_36	Image:289379	N73803	null	null	NULL	null	null	null	null
Hs:31609	2.56665	1.86433	yes	yes	yes	258_96	Image:378243	AA777034	NM_001703	chr1 (31,965,306-32,002,209)	204966_at	NM_001703	chr1:31965305-32002550 (-) // 99.15 // p35.2	brain-specific angiogenesis inhibitor 2	BAI2
Hs:49759	-0.340334	-1.05028	yes	yes	no	95_107	Image:1898773	AI302759	null	chr20 (51,537,240-51,538,143)	235815_at	BE222470	chr20:51306079-51537850 (+) // 97.92 // q13.2	teashirt zinc finger homeobox 2	TSHZ2
Hs:47985	2.3336	1.62268	yes	yes	yes	152_52	Image:1841041	AI218858	null	chr6 (74,326,717-74,327,409)	NULL	null	null	null	null
Hs:48867	1.48798	0.775179	yes	yes	no	329_26	Image:1873071	AI285158	null	chr11 (64,568,862-64,569,741)	228424_at	AW170591	chr11:64568870-64569330 (-) // 92.93 // q13.1	N-acetylated alpha-linked acidic dipeptidase-like 1	NAALADL1
Hs:24898	0.910245	0.19731	yes	yes	yes	184_91	Image:251937	H97496	null	chr2 (145,497,274-145,695,099)	NULL	null	null	null	null
Hs:27074	0.473733	-0.245506	yes	yes	yes	290_12	Image:1469138	AA865707	NM_021871	chr4 (155,725,879-155,731,347)	205649_s_at	NM_000508	chr4:155723729-155731315 (-) // 98.76 // q32.1	fibrinogen alpha chain	FGA
Hs:41738	-1.30257	-2.02863	yes	yes	yes	307_48	Image:1466237	AA897151	null	chr7 (115,677,740-115,680,030)	1555392_at	AY143171	chr7:115680405-115682354 (+) // 60.66 // q31.2	testin-related protein TRG	LOC100128868
Hs:35787	2.90096	2.16959	yes	yes	yes	345_44	Image:1468764	AA889055	null	chr8 (2,782,640-2,888,703)	1553405_a_at	NM_033225	chr8:2783027-4839631 (-) // 99.35 // p23.2	CUB and Sushi multiple domains 1	CSMD1
Hs:38614	1.27932	0.547494	yes	yes	yes	179_100	Image:1492594	AA878507	NM_013300	chr12 (109,390,648-109,412,571)	204521_at	NM_013300	chr12:109390647-109412571 (+) // 98.47 // q24.11	chromosome 12 open reading frame 24	C12orf24
Hs:43524	3.62918	2.89439	yes	yes	yes	254_103	Image:1560512	AA948598	null	chr12 (87,929,034-87,937,600)	1559595_at	AK055062	chr12:87929033-87937600 (-) // 53.05 // q21.33	hypothetical LOC728084	LOC728084
Hs:17146	2.30827	1.56356	yes	yes	yes	183_59	Image:247381	N58022	null	chr5 (115,384,456-115,391,199)	235382_at	AI246369	chr5:115390093-115391202 (+) // 97.45 // q23.1	laeverin	FLJ90650
Hs:32357	3.48616	2.73613	yes	yes	yes	21_15	Image:51011	H19242	null	chr4 (156,807,800-156,872,926)	NULL	null	null	null	null
Hs:15683	2.8067	2.04454	yes	yes	yes	216_85	Image:308415	N93797	null	chr3 (135,996,944-136,461,995)	230425_at	AI674183	chr3:136461542-136461995 (+) // 98.48 // q22.2	EPH receptor B1	EPHB1
Hs:25984	1.97875	1.21525	yes	yes	yes	367_65	Image:754033	AA479063	NM_020347	chr3 (45,840,450-45,858,611)	218437_s_at	NM_020347	chr3:45840449-45858611 (-) // 98.97 // p21.31	leucine zipper transcription factor-like 1	LZTFL1
Hs:29870	0.281861	-0.485099	yes	yes	yes	319_13	Image:435529	AA701905	null	chr7 (36,230,522-36,230,968)	1569640_s_at	BC030257	chr7:36160304-36305859 (+) // 87.72 // p14.2	endonuclease/exonuclease/phosphatase family domain containing 1	EEPD1
Hs:27490	-0.979658	-1.74761	yes	yes	yes	175_93	Image:486523	AA043280	NM_005102	chr2 (36,632,910-36,678,828)	215000_s_at	AL117593	chr2:36632910-36639902 (-) // 87.36 // p22.2	fasciculation and elongation protein zeta 2 (zygin II)	FEZ2
Hs:36072	0.10044	-0.682655	yes	yes	yes	252_44	Image:1492411	AA878570	null	null	201122_x_at	BC000751	chr10:80942294-80943513 (+) // 87.84 // q22.3 /// chr10:81262187-81263413 (+) // 87.45 // q22.3 /// chr17:7151692-7156496 (+) // 87.76 // p13.1 /// chr10:81996313-81997533 (-) // 86.37 // q22.3	eukaryotic translation initiation factor 5A	EIF5A
Hs:49214	2.12503	1.33399	yes	yes	yes	309_80	Image:1895228	AI298324	null	chr2 (144,437,526-144,437,943)	219770_at	NM_024659	chr2:144420052-144481548 (-) // 99.89 // q22.2	glycosyltransferase-like domain containing 1	GTDC1
Hs:17208	-0.254538	-1.04725	yes	yes	yes	244_86	Image:270645	N29585	null	chr10 (310,130-317,259)	1565681_s_at	N42910	chr10:312711-314787 (-) // 91.97 // p15.3	DIP2 disco-interacting protein 2 homolog C (Drosophila)	DIP2C
Hs:37924	2.33226	1.5351	yes	yes	yes	355_19	Image:1641282	AI016258	NM_144978	chr2 (108,769,651-108,859,279)	235644_at	BF213953	chr2:108798826-108859609 (+) // 99.79 // q13	coiled-coil domain containing 138	CCDC138
Hs:42134	-3.27364	-4.07243	yes	yes	yes	319_48	Image:1912972	AI336440	null	chrY (1,679,199-1,680,759)	206779_s_at	NM_004043	chrX:1674347-1721974 (+) // 93.87 // p22.33 /// chrY:1674347-1721974 (+) // 93.87 // p11.32	acetylserotonin O-methyltransferase	ASMT
Hs:17977	-0.206335	-1.01619	yes	yes	yes	260_87	Image:310138	N98485	NM_001452	chr6 (1,335,068-1,340,831)	206377_at	NM_001452	chr6:1335067-1340831 (+) // 86.69 // p25.3	forkhead box F2	FOXF2
Hs:49597	2.33998	1.52529	yes	yes	yes	285_80	Image:1908695	AI301078	null	null	NULL	null	null	null	null
Hs:49594	1.75644	0.924852	yes	yes	yes	189_80	Image:1911793	AI268846	null	chr14 (37,581,260-37,581,623)	240506_at	AI268846	chr14:37581209-37581591 (-) // 100.0 // q21.1	Transcribed locus	---
Hs:22378	-0.999723	-1.83423	yes	yes	yes	165_9	Image:278944	N63049	null	chr2 (236,482,415-236,486,814)	NULL	null	null	null	null
Hs:33841	2.67656	1.84189	yes	yes	yes	273_70	Image:26294	R20625	null	chr14 (99,601,526-99,680,656)	227232_at	T58044	chr14:99620774-99676205 (+) // 78.37 // q32.2	Enah/Vasp-like	EVL
Hs:32497	-0.286625	-1.12174	yes	yes	yes	275_69	Image:854900	AA630365	null	chr3 (61,764,107-61,766,260)	1569323_at	BU853579	chr3:61522282-61732393 (+) // 87.22 // p14.2	protein tyrosine phosphatase, receptor type, G	PTPRG
Hs:46975	3.25691	2.41753	yes	yes	yes	70_106	Image:1743991	AI192642	null	chr1 (156,710,869-156,731,301)	1556944_at	AK057554	chr1:156710869-156731300 (-) // 87.23 // q23.1	CDNA FLJ32992 fis, clone THYMU1000098	---
Hs:49933	1.37747	0.533783	yes	yes	yes	288_26	Image:1911561	AI268082	null	chr1 (89,421,042-89,421,594)	NULL	null	null	null	null
Hs:50071	1.42483	0.545223	yes	yes	yes	70_81	Image:1935464	AI368051	NM_182946	chr14 (50,262,299-50,360,106)	NULL	null	null	null	null
Hs:38239	-4.37986	-5.25952	yes	yes	yes	79_100	Image:1650748	AI022800	null	chr8 (127,633,866-127,637,792)	225864_at	AL039862	chr8:127633870-127635413 (-) // 93.62 // q24.21	family with sequence similarity 84, member B	FAM84B
Hs:47589	3.94435	3.05485	yes	yes	yes	140_52	Image:1757608	AI200539	null	chr7 (149,953,399-149,960,374)	219777_at	NM_024711	chr7:149953398-149960340 (-) // 98.82 // q36.1	GTPase, IMAP family member 6	GIMAP6
Hs:28527	2.13799	1.20162	yes	yes	yes	325_13	Image:362251	AA001199	null	chr15 (97,389,296-97,391,805)	215679_at	AL109706	chr15:97389295-97391802 (+) // 83.45 // q26.3	MRNA full length insert cDNA clone EUROIMAGE 362430	---
Hs:41202	1.08294	0.145853	yes	yes	yes	42_102	Image:460295	AA677637	null	chr2 (43,160,182-43,164,261)	NULL	null	null	null	null
Hs:17721	2.35366	1.4125	yes	yes	yes	133_60	Image:359641	AA010868	NM_018130	chr3 (72,881,120-72,980,288)	NULL	null	null	null	null
Hs:19410	2.60317	1.65022	yes	yes	yes	35_88	Image:153541	R48320	null	chr3 (135,996,944-136,461,995)	230425_at	AI674183	chr3:136461542-136461995 (+) // 98.48 // q22.2	EPH receptor B1	EPHB1
Hs:26642	1.4992	0.542281	yes	yes	yes	314_65	Image:35010	R45118	null	chr4 (96,229,221-96,235,056)	210523_at	D89675	chr4:96244580-96294895 (+) // 99.94 // q22.3	bone morphogenetic protein receptor, type IB	BMPR1B
Hs:38912	4.40766	3.4142	yes	yes	yes	126_100	Image:1950782	AI336342	NM_001764	chr1 (156,564,403-156,567,882)	206749_at	NM_001764	chr1:156564402-156567882 (-) // 94.59 // q23.1	CD1b molecule	CD1B
Hs:39962	-1.6011	-2.62092	yes	yes	yes	305_101	Image:1160531	AA877334	NM_001982	chr12 (54,760,159-54,783,395)	NULL	null	null	null	null
Hs:10436	0.492618	-0.550985	yes	yes	yes	105_28	Image:45544	H08564	NM_003564	chr1 (158,154,527-158,156,971)	1560636_a_at	AV741371	chr1:158146507-158146968 (-) // 99.35 // q23.2	HSPC081	---
Hs:44420	1.62988	0.586212	yes	yes	yes	107_50	Image:1628725	AI014595	null	chr1 (226,946,104-226,947,276)	223168_at	AL096776	chr1:226937874-226949039 (+) // 97.53 // q42.13	ras homolog gene family, member U	RHOU
Hs:49591	3.95976	2.91137	yes	yes	yes	93_80	Image:1908679	AI301070	null	chr6_cox_hap1 (4,478,636-4,482,243)	216631_s_at	X01634	chr6:33167495-33168895 (-) // 92.4 // p21.32 /// chr6_cox_hap1:4439946-4441346 (-) // 92.27 // /// chr6_qbl_hap2:4245917-4247317 (-) // 92.27 //	---	---
Hs:17618	0.661648	-0.399324	yes	yes	yes	316_59	Image:490060	AA136060	null	chr10 (92,912,755-92,977,696)	227935_s_at	AA522681	chr10:92970350-92977966 (+) // 72.97 // q23.32	polycomb group ring finger 5	PCGF5
Hs:44192	3.18031	2.04365	yes	yes	yes	109_104	Image:1620811	AI004473	null	chr7 (63,013,832-63,014,548)	NULL	null	null	null	null
Hs:50162	3.3718	2.17677	yes	yes	yes	291_81	Image:1946026	AI341793	NM_019079	chr1 (62,433,124-62,449,806)	NULL	null	null	null	null
Hs:36806	-2.25601	-3.47171	yes	yes	yes	304_99	Image:1553560	AA962436	null	chr7 (106,086,999-106,088,608)	228668_x_at	AI149240	chr7:106087667-106088164 (+) // 88.51 // q22.3	Hypothetical protein FLJ36031	FLJ36031
Hs:36326	-0.332023	-1.56566	yes	yes	yes	295_99	Image:1636257	AI017242	NM_007234	chr9 (34,603,549-34,610,496)	204246_s_at	NM_007234	chr9:34603548-34610477 (-) // 94.12 // p13.3	dynactin 3 (p22)	DCTN3
Hs:49966	2.51566	1.27175	yes	yes	yes	161_81	Image:1941870	AI203404	null	chr1 (62,449,610-62,450,595)	NULL	null	null	null	null
Hs:36998	1.7004	0.452626	yes	yes	yes	310_99	Image:1581177	AA970166	null	chr12 (6,962,410-6,962,926)	202793_at	NM_005768	chr12:6955746-6962924 (-) // 84.43 // p13.31	membrane bound O-acyltransferase domain containing 5	MBOAT5
Hs:36756	3.05522	1.78158	yes	yes	yes	239_45	Image:1551239	AA933744	NM_019079	chr1 (62,433,124-62,449,806)	219955_at	NM_019079	chr1:62433135-62449682 (+) // 37.68 // p31.3	LINE-1 type transposase domain containing 1	L1TD1
Hs:28472	0.615162	-0.7615	yes	yes	yes	101_67	Image:222454	H84077	NM_007261	chr17 (69,974,152-69,992,508)	217072_at	AF161346	chr17:69974391-69992526 (-) // 89.26 // q25.1	CD300a molecule	CD300A
Hs:36491	0.799135	-0.606568	yes	yes	yes	200_18	Image:1520938	AA910828	null	chr21 (46,176,994-46,177,982)	1566807_a_at	AK097593	chr21:46004484-46008085 (+) // 56.33 // q22.3	CDNA clone IMAGE:5272727	---
Hs:27240	2.3706	0.6744	yes	yes	yes	228_39	Image:666279	AA233805	null	chr1 (57,233,036-57,529,964)	234127_at	AK023382	chr1:57229610-57252777 (-) // 70.74 // p32.2	CDNA FLJ13320 fis, clone OVARC1001611	---
Hs:24466	1.92147	0.00410092	yes	yes	yes	175_37	Image:195841	R92199	null	chr2 (135,544,388-135,545,573)	212932_at	AK022494	chr2:135526324-135643539 (+) // 99.89 // q21.3	RAB3 GTPase activating protein subunit 1 (catalytic)	RAB3GAP1
Hs:31607	2.60361	0.584986	yes	yes	yes	194_96	Image:52120	H23561	null	chr12 (112,018,704-112,019,272)	1559618_at	BQ188678	chr12:112012639-112014766 (+) // 59.32 // q24.13	hypothetical protein LOC100129447	LOC100129447
Hs:33798	5.63088	3.41465	yes	yes	yes	48_16	Image:898045	AA598952	null	chr7 (149,953,399-149,960,374)	219777_at	NM_024711	chr7:149953398-149960340 (-) // 98.82 // q36.1	GTPase, IMAP family member 6	GIMAP6
Hs:24465	3.88073	0.804156	yes	yes	yes	143_37	Image:121633	T97599	NM_004416	chr12 (111,980,045-112,020,216)	227336_at	AW576405	chr12:111979877-112020213 (+) // 91.88 // q24.13	deltex homolog 1 (Drosophila)	DTX1
