# Supplementary material for: TLX1 and NOTCH coregulate transcription in T cell acute lymphoblastic leukemia cells
Source: Mol Cancer. 2010 Jul 9;9:181. doi: 10.1186/1476-4598-9-181 (PMC2913983; doi:10.1186/1476-4598-9-181)
Supplement: Additional file 3 — Genes differentially expressed under conditions where TLX1 is expressed and NOTCH is activated versus conditions where TLX1 and NOTCH are both inhibited. The data is organized in 2 spreadsheets: "THDvsTLG", relative expression levels of genes under conditions of high TLX1 levels and treatment with DMSO versus low TLX1 levels and treatment with GSI; "TMDvsTLG", relative expression levels of genes under conditions of medium TLX1 levels and treatment with DMSO versus low TLX1 levels and treatment with GSI. [file 1476-4598-9-181-S3.XLS]

## Sheet: THDvsTLG
ID	log10 THD	log10 TLG	10%FDR	5%FDR	1%FDR	OutlierDetect	R_C	CloneName	GB	refseq_acc	Chr_PhyMap	Affy_probe	Representative Public ID	Alignments	Gene Title	Gene Symbol
Hs:12328	0.722266	0.547292	yes	yes	yes	no	373_83	Image:704532	AA279601	NM_004688	chr2 (151,835,231-151,854,629)	203964_at	NM_004688	chr2:151835230-151854620 (-) // 98.88 // q23.3	N-myc (and STAT) interactor	NMI
Hs:17020	-0.256378	-0.0378451	yes	yes	yes	no	370_86	Image:265853	N20989	NM_018153	chr2 (69,093,993-69,226,978)	227660_at	AL569575	chr2:69203688-69227037 (+) // 96.72 // p14	anthrax toxin receptor 1	ANTXR1
Hs:23644	0.363054	0.162274	yes	yes	yes	no	379_90	Image:730483	AA412488	null	null	235020_at	AI366784	chr18:22224530-22225645 (+) // 91.3 // q11.2	TAF4b RNA polymerase II, TATA box binding protein (TBP)-associated factor, 105kDa	TAF4B
Hs:24988	0.512455	0.334616	yes	yes	yes	no	377_91	Image:593972	AA165116	null	chr14 (64,595,150-64,595,598)	NULL	null	null	null	null
Hs:26344	-0.266525	-0.0266136	yes	yes	yes	no	375_92	Image:768573	AA425107	null	chr11 (22,800,176-22,807,958)	226278_at	AI150224	chr11:22800072-22807957 (-) // 99.73 // p14.3	small VCP/p97-interacting protein	SVIP
Hs:29320	0.119829	0.32863	yes	yes	yes	no	374_94	Image:279482	N48804	null	chr3 (71,087,572-71,088,442)	224837_at	AW080845	chr3:71087424-71090524 (-) // 95.97 // p14.1	forkhead box P1	FOXP1
Hs:30088	0.263647	0.0828009	yes	yes	yes	no	358_95	Image:450680	AA682642	null	chr2 (55,611,065-55,612,851)	235662_at	AI125867	chr2:55612333-55612869 (+) // 22.24 // p16.1	Transcribed locus	---
Hs:31816	0.0332915	0.247428	yes	yes	yes	no	360_96	Image:486220	AA044052	null	chr13 (42,581,486-42,582,555)	NULL	null	null	null	null
Hs:31900	-0.560272	-0.317879	yes	yes	yes	no	361_96	Image:757428	AA437212	NM_003916	chrX (15,753,850-15,783,021)	203299_s_at	AF251295	chrX:15753849-15780567 (-) // 91.89 // p22.2	adaptor-related protein complex 1, sigma 2 subunit	AP1S2
Hs:32380	-0.886012	-0.52588	yes	yes	yes	no	370_96	Image:32711	R43631	null	chr2 (158,290,473-158,300,763)	NULL	null	null	null	null
Hs:32392	0.932081	1.10787	yes	yes	yes	no	374_96	Image:33930	R45929	null	chr1 (232,416,636-232,526,872)	229065_at	BF968270	chr1:232526131-232526880 (+) // 97.78 // q42.2	solute carrier family 35, member F3	SLC35F3
Hs:32488	0.387162	0.208016	yes	yes	yes	no	375_96	Image:41287	R56614	null	chr7 (131,458,631-131,463,262)	1562240_at	AB046770	chr7:131463229-131563735 (-) // 81.31 // q32.3	plexin A4	PLXNA4
Hs:38728	-0.0809035	0.227592	yes	yes	yes	no	376_100	Image:1592837	AA985421	NM_006435	chr11 (298,163-299,395)	201315_x_at	NM_006435	chr11:297914-299392 (+) // 98.45 // p15.5	interferon induced transmembrane protein 2 (1-8D)	IFITM2
Hs:40828	-0.143566	-0.324265	yes	yes	yes	no	354_102	Image:247498	N58081	null	chr10 (46,636,118-46,636,350)	NULL	null	null	null	null
Hs:41320	0.0911029	-0.0803935	yes	yes	yes	no	367_102	Image:461663	AA779916	null	null	NULL	null	null	null	null
Hs:46492	-0.0917888	-0.274653	yes	yes	yes	no	377_105	Image:1737660	AI143925	null	chr5 (6,781,970-6,783,871)	232134_at	AW139789	chr5:6781969-6783951 (+) // 91.52 // p15.31	CDNA FLJ11652 fis, clone HEMBA1004461	---
Hs:48328	-0.0069196	-0.193424	yes	yes	yes	no	384_106	Image:1847254	AI243325	null	chr15 (53,759,588-53,760,943)	NULL	null	null	null	null
Hs:48712	-0.0259531	-0.257277	yes	yes	yes	no	360_107	Image:1854995	AI285989	null	chr9 (130,535,181-130,536,844)	202448_s_at	BE675849	chr9:130531885-130574041 (-) // 96.36 // q34.11	zer-1 homolog (C. elegans)	ZER1
Hs:49660	-0.459901	-0.669586	yes	yes	yes	no	378_107	Image:1901128	AI301486	null	chr6 (169,355,228-169,381,584)	203083_at	NM_003247	chr6:169357807-169396053 (-) // 95.76 // q27	thrombospondin 2	THBS2
Hs:11392	-0.0790615	0.0921237	yes	yes	yes	no	383_55	Image:214068	H72474	null	chr10 (8,140,779-8,156,063)	NULL	null	null	null	null
Hs:13408	-0.343475	-0.12222	yes	yes	yes	no	360_57	Image:366389	AA025807	NM_134264	chr17 (22,645,233-22,664,755)	201294_s_at	N24643	chr17:22645265-22665051 (+) // 92.35 // q11.1	WD repeat and SOCS box-containing 1	WSB1
Hs:15508	0.0185605	-0.183872	yes	yes	yes	no	370_58	Image:247582	N54244	null	chr16 (22,426,998-22,429,645)	211996_s_at	BG256504	chr16:22432232-22455345 (+) // 83.67 // p12.1 /// chr16:22452900-22454712 (+) // 37.64 // p12.1 /// chr16:21320967-21344311 (-) // 82.68 // p12.2 /// chr16:21753401-21776591 (-) // 82.47 // p12.1 /// chr16:30141712-30164784 (-) // 82.4 // p11.2 /// chr16:	KIAA0220-like protein /// hypothetical gene LOC283846 /// hypothetical protein 348162 /// hypothetical protein LOC440345 /// nuclear pore complex interacting protein pseudogene /// similar to Uncharacterized protein KIAA0220	DKFZp547E087 /// LOC100132247 /// LOC23117 /// LOC348162 /// LOC440345 /// LOC613037
Hs:18688	0.750728	0.953373	yes	yes	yes	no	375_60	Image:289496	N63988	NM_001547	chr10 (91,051,783-91,058,651)	226757_at	AA131041	chr10:91057189-91059012 (+) // 99.18 // q23.31	interferon-induced protein with tetratricopeptide repeats 2	IFIT2
Hs:25984	0.595662	0.32896	yes	yes	yes	no	367_65	Image:754033	AA479063	NM_020347	chr3 (45,840,450-45,858,611)	218437_s_at	NM_020347	chr3:45840449-45858611 (-) // 98.97 // p21.31	leucine zipper transcription factor-like 1	LZTFL1
Hs:28288	-0.128473	0.058994	yes	yes	yes	no	383_66	Image:151775	H03040	null	null	NULL	null	null	null	null
Hs:39124	-0.738844	-0.911042	yes	yes	yes	no	380_73	Image:462781	AA706097	null	chrX (67,176,442-67,182,749)	206323_x_at	NM_002547	chrX:67179459-67570372 (-) // 89.96 // q12	oligophrenin 1	OPHN1
Hs:43648	0.157328	-0.0447137	yes	yes	yes	no	383_76	Image:1566139	AI075950	NM_138348	chr5 (14,734,524-14,747,952)	228382_at	AI659556	chr5:14717857-14746768 (+) // 92.05 // p15.2	family with sequence similarity 105, member B	FAM105B
Hs:10648	0.278056	0.103673	yes	yes	yes	no	367_28	Image:469954	AA030029	NM_002737	chr17 (61,729,406-62,231,576)	1560074_at	AL119889	chr17:62232847-62233787 (+) // 98.74 // q24.2	protein kinase C, alpha	PRKCA
Hs:17944	0.640712	0.841577	yes	yes	yes	no	359_33	Image:758298	AA404337	null	chr8 (59,881,534-60,194,164)	204529_s_at	AI961231	chr8:59880530-60194321 (-) // 98.36 // q12.1	thymocyte selection-associated high mobility group box	TOX
Hs:23788	-0.0125941	0.17699	yes	yes	yes	no	380_36	Image:731250	AA420987	NM_019044	chr2 (118,393,640-118,488,182)	209688_s_at	BC005078	chr2:118389618-118390940 (-) // 71.99 // q14.1	coiled-coil domain containing 93	CCDC93
Hs:27628	0.170782	0.349221	yes	yes	yes	no	364_39	Image:1376853	AA812996	NM_001782	chr9 (35,599,990-35,608,408)	204106_at	NM_006285	chr9:35595366-35600029 (+) // 94.47 // p13.3	testis-specific kinase 1	TESK1
Hs:27820	-0.241641	-0.0494576	yes	yes	yes	no	370_39	Image:825418	AA504266	null	chrX (122,922,844-123,064,026)	207983_s_at	NM_006603	chrX:122992509-123062160 (+) // 85.73 // q25	stromal antigen 2	STAG2
Hs:39340	-0.161306	-0.352087	yes	yes	yes	no	354_47	Image:66730	T64894	null	chr11 (85,383,517-85,384,000)	203134_at	NM_007166	chr11:85347535-85457619 (-) // 98.04 // q14.2	phosphatidylinositol binding clathrin assembly protein	PICALM
Hs:42520	-0.185153	0.134276	yes	yes	yes	no	359_49	Image:1661732	AI167435	NM_003866	chr4 (143,169,355-143,614,018)	1564014_at	AL832101	chr4:143655418-143657738 (-) // 65.25 // q31.21	Transcribed locus	---
Hs:42712	0.00865928	-0.16655	yes	yes	yes	no	365_49	Image:1470173	AA865592	NM_032968	chrX (91,756,552-91,764,882)	1557880_at	BG055779	chrX:90920903-90922824 (+) // 96.68 // q21.31 /// chrY:4928210-4930122 (+) // 97.5 // p11.2	protocadherin 11 X-linked /// protocadherin 11 Y-linked	PCDH11X /// PCDH11Y
Hs:10468	-0.417848	-0.628167	yes	yes	yes	no	361_1	Image:811096	AA485668	null	chr17 (71,229,111-71,265,500)	204989_s_at	BF305661	chr17:71229171-71265494 (+) // 95.79 // q25.1	integrin, beta 4	ITGB4
Hs:11332	-0.273542	-0.497721	yes	yes	yes	no	378_1	Image:127509	R09069	null	chr3 (81,621,548-81,893,447)	203282_at	NM_000158	chr3:81621547-81893435 (-) // 98.94 // p12.3	glucan (1,4-alpha-), branching enzyme 1 (glycogen branching enzyme, Andersen disease, glycogen storage disease type IV)	GBE1
Hs:28960	-0.277973	0.267448	yes	yes	yes	no	366_67	Image:268726	N24002	null	null	236694_at	AW468885	chrY:20210652-20211122 (+) // 99.79 // q11.222	chromosome Y open reading frame 15A	CYorf15A
Hs:29332	-0.151835	0.0654206	yes	yes	yes	no	370_67	Image:290111	N62195	null	chr5 (43,325,255-43,334,873)	221750_at	BG035985	chr5:43325253-43330714 (-) // 87.56 // p12	3-hydroxy-3-methylglutaryl-Coenzyme A synthase 1 (soluble)	HMGCS1
Hs:29728	0.525816	0.30595	yes	yes	yes	no	382_67	Image:435025	AA700060	null	chr1 (26,158,548-26,160,436)	NULL	null	null	null	null
Hs:27832	-0.658112	-0.393277	yes	yes	yes	no	374_39	Image:826256	AA520979	NM_003272	chr1 (234,372,495-234,438,829)	NULL	null	null	null	null
Hs:31084	-0.240148	-0.515993	yes	yes	yes	no	372_41	Image:824260	AA491256	null	chr16 (10,387,416-10,389,103)	228381_at	AV716964	chr16:10387418-10389099 (+) // 80.14 // p13.13	Activating transcription factor 7 interacting protein 2	ATF7IP2
Hs:32236	1.15446	1.55189	yes	yes	yes	no	364_42	Image:1049042	AA778680	null	chr14 (87,714,580-87,716,294)	1556927_at	U79244	chr14:87716204-87717068 (-) // 97.62 // q31.3	Clone 23786 mRNA sequence	---
Hs:32332	0.0756445	0.257193	yes	yes	yes	no	369_42	Image:32534	R43156	null	chr8 (38,223,478-38,239,972)	212690_at	AB018268	chr8:38208356-38239442 (+) // 98.83 // p12	DDHD domain containing 2	DDHD2
Hs:34828	0.81524	1.0684	yes	yes	yes	no	355_44	Image:452023	AA707211	null	chr21 (42,697,093-42,740,843)	220418_at	NM_018961	chr21:42697092-42740843 (+) // 100.0 // q22.3	ubiquitin associated and SH3 domain containing, A	UBASH3A
Hs:38476	-0.809419	-1.03759	yes	yes	yes	no	369_46	Image:712829	AA280651	null	chr11 (33,836,701-33,848,176)	204249_s_at	NM_005574	chr11:33836700-33870412 (-) // 97.7 // p13	LIM domain only 2 (rhombotin-like 1)	LMO2
Hs:40599	0.323067	0.516679	yes	yes	yes	no	351_47	Image:2017837	AI369208	null	chr6 (24,652,311-24,653,261)	206017_at	NM_014809	chr6:24652310-24754362 (-) // 93.96 // p22.2	KIAA0319	KIAA0319
Hs:40887	0.0675229	0.238882	yes	yes	yes	no	326_48	Image:229863	H67908	null	chr17 (68,718,511-68,719,177)	225319_s_at	AA127686	chr17:68715098-68740090 (-) // 97.51 // q25.1	family with sequence similarity 104, member A	FAM104A
Hs:41355	0.20666	-0.0233725	yes	yes	yes	no	331_48	Image:448136	AA702487	NM_025262	chr6 (31,752,433-31,759,796)	219860_at	NM_025262	chr6:31752439-31759796 (-) // 100.0 // p21.33 /// chr6_cox_hap1:3090587-3097943 (-) // 100.0 // /// chr6_qbl_hap2:2892050-2899403 (-) // 99.86 //	lymphocyte antigen 6 complex, locus G5C	LY6G5C
Hs:46935	0.472375	0.649099	yes	yes	yes	no	325_52	Image:1743176	AI193411	null	chr11 (106,049,949-106,055,276)	228731_at	AW236803	chr11:106050872-106054591 (-) // 95.8 // q22.3	CDNA clone IMAGE:5273964	---
Hs:49611	0.122584	0.294853	yes	yes	yes	no	345_53	Image:1897469	AI301608	null	null	NULL	null	null	null	null
Hs:50487	-0.0219307	0.187567	yes	yes	yes	no	334_54	Image:1950150	AI335831	null	chr17 (30,623,234-30,624,788)	NULL	null	null	null	null
Hs:12291	-0.207451	-0.00678763	yes	yes	yes	no	332_2	Image:781222	AA446222	null	chr17 (24,424,684-24,531,508)	1560553_at	BC011938	chr17:24427655-24428622 (-) // 97.28 // q11.2	TGFB1-induced anti-apoptotic factor 1	TIAF1
Hs:12975	-0.445275	-0.202493	yes	yes	yes	no	351_2	Image:140515	R66057	null	null	NULL	null	null	null	null
Hs:13731	0.171596	-0.0645492	yes	yes	yes	no	331_3	Image:251461	H98001	null	chr12 (11,935,518-11,940,947)	1561167_at	AF147300	chr12:11758523-11758851 (+) // 94.49 // p13.2	Full length insert cDNA clone YA75A09	---
Hs:20835	-0.896763	-1.12093	yes	yes	yes	no	321_8	Image:251826	H96654	NM_016303	chrX (102,498,036-102,500,037)	217975_at	NM_016303	chrX:102498078-102500037 (+) // 68.21 // q22.1	WW domain binding protein 5	WBP5
Hs:24399	-0.976501	-1.21427	yes	yes	yes	no	334_10	Image:119851	T94611	null	null	1555691_a_at	AF439512	chr12:10417050-10435740 (-) // 100.0 // p13.2	killer cell lectin-like receptor subfamily C, member 4 /// killer cell lectin-like receptor subfamily K, member 1	KLRC4 /// KLRK1
Hs:24675	-0.458092	-0.64955	yes	yes	yes	no	337_10	Image:258118	N27108	null	null	NULL	null	null	null	null
Hs:15865	0.345863	0.515999	yes	yes	yes	no	282_85	Image:429356	AA007518	NM_005585	chr15 (64,781,711-64,861,372)	213565_s_at	AI193899	chr15:64860697-64861380 (-) // 91.93 // q22.31	SMAD family member 6	SMAD6
Hs:16729	-0.382506	-0.172098	yes	yes	yes	no	267_86	Image:429470	AA007634	NM_014035	chr5 (122,209,184-122,372,777)	218705_s_at	NM_014035	chr5:122209169-122372796 (+) // 98.09 // q23.2	sorting nexin 24	SNX24
Hs:17977	-0.0621129	-0.261764	yes	yes	yes	no	260_87	Image:310138	N98485	NM_001452	chr6 (1,335,068-1,340,831)	206377_at	NM_001452	chr6:1335067-1340831 (+) // 86.69 // p25.3	forkhead box F2	FOXF2
Hs:12208	0.0343813	-0.140722	yes	yes	yes	no	367_2	Image:72391	T51689	NM_003105	chr11 (120,828,054-121,005,597)	203509_at	NM_003105	chr11:120828179-121005603 (+) // 97.74 // q24.1	sortilin-related receptor, L(DLR class) A repeats-containing	SORL1
Hs:12292	-0.0359339	-0.203957	yes	yes	yes	no	364_2	Image:774036	AA441895	null	chr10 (106,004,658-106,017,205)	1557915_s_at	U56250	chr3:132029202-132029785 (+) // 45.82 // q22.1	glutathione S-transferase omega 1	GSTO1
Hs:12496	0.300907	0.556603	yes	yes	yes	no	374_2	Image:783849	AA443688	NM_000161	chr14 (54,378,476-54,439,292)	204224_s_at	NM_000161	chr14:54378484-54439279 (-) // 98.46 // q22.2	GTP cyclohydrolase 1 (dopa-responsive dystonia)	GCH1
Hs:13060	0.0671582	0.268307	yes	yes	yes	no	380_2	Image:144915	R78516	null	chr3 (151,803,788-151,828,917)	217811_at	NM_016275	chr3:151803796-151828474 (+) // 99.3 // q25.1 /// chr9:6268595-6269519 (+) // 88.92 // p24.1	selenoprotein T	SELT
Hs:13732	-0.334146	-0.525215	yes	yes	yes	no	363_3	Image:144852	R78527	NM_016297	chr2 (70,338,762-70,360,420)	203803_at	N45309	chr2:70338746-70360620 (+) // 72.86 // p14	prenylcysteine oxidase 1	PCYOX1
Hs:13924	0.347483	0.16903	yes	yes	yes	no	369_3	Image:128679	R16515	null	chr22 (35,906,155-35,914,275)	223571_at	AF329842	chr22:35906156-35914214 (-) // 99.87 // q13.1	C1q and tumor necrosis factor related protein 6	C1QTNF6
Hs:14308	0.68588	0.210323	yes	yes	yes	no	377_3	Image:294647	N69453	null	chr3 (172,194,571-172,195,638)	232325_at	AA693817	chr3:172194678-172196194 (-) // 73.76 // q26.2	MRNA full length insert cDNA clone EUROIMAGE 196784	---
Hs:15184	-0.65363	-0.878205	yes	yes	yes	no	366_4	Image:132140	R26163	null	chr8 (17,470,760-17,472,354)	225516_at	AA876372	chr8:17469405-17472300 (+) // 84.56 // p22	solute carrier family 7 (cationic amino acid transporter, y+ system), member 2	SLC7A2
Hs:16432	-0.486114	-0.699112	yes	yes	yes	no	359_5	Image:795378	AA453495	null	chr12 (8,821,466-8,826,959)	229344_x_at	AW135012	chr12:8797220-8826957 (+) // 93.85 // p13.31	family with sequence similarity 80, member B	FAM80B
Hs:17968	0.312639	0.500583	yes	yes	yes	no	359_6	Image:429060	AA005140	NM_001294	chr19 (50,150,478-50,188,438)	211136_s_at	BC004865	chr19:50157056-50188432 (+) // 93.44 // q13.32	cleft lip and palate associated transmembrane protein 1	CLPTM1
Hs:18532	-1.12069	-1.43435	yes	yes	yes	no	369_6	Image:293925	N63943	NM_000239	chr12 (68,028,437-68,034,280)	213975_s_at	AV711904	chr8:43067817-43097501 (+) // 68.61 // p11.21	lysozyme (renal amyloidosis)	LYZ
Hs:18820	0.0972044	0.346731	yes	yes	yes	no	372_6	Image:51022	H19110	NM_006011	chr15 (90,738,164-90,811,295)	215362_at	AF007143	chr15:90791456-90793239 (+) // 71.75 // q26.1	Clone 23738 mRNA sequence	---
Hs:22576	-0.848711	-1.28152	yes	yes	yes	no	359_9	Image:285636	N66472	null	chr3 (64,574,419-64,574,572)	233785_at	AB037733	chr3:64510864-64647326 (-) // 91.6 // p14.1	ADAM metallopeptidase with thrombospondin type 1 motif, 9	ADAMTS9
Hs:24100	0.243434	0.0484114	yes	yes	yes	no	355_10	Image:770854	AA427737	null	chr8 (142,501,300-142,511,735)	214223_at	AA427737	chr8:142511088-142511732 (+) // 95.1 // q24.3	Transcribed locus, strongly similar to XP_001148966.1 PREDICTED: hypothetical protein [Pan troglodytes]	---
Hs:26020	-1.00046	-0.824938	yes	yes	yes	no	363_11	Image:754111	AA479212	null	chr7 (34,935,023-34,937,228)	1560915_at	AJ011911	chr7:34927604-34944258 (-) // 83.11 // p14.3	dpy-19-like 1 (C. elegans)	DPY19L1
Hs:27268	-0.0912617	0.223468	yes	yes	yes	no	356_12	Image:1455976	AA862371	NM_006435	chr11 (298,163-299,395)	201315_x_at	NM_006435	chr11:297914-299392 (+) // 98.45 // p15.5	interferon induced transmembrane protein 2 (1-8D)	IFITM2
Hs:34276	0.211364	0.382332	yes	yes	yes	no	377_16	Image:399054	AA732975	NM_052989	chr3 (130,641,658-130,721,880)	1563794_s_at	AK000773	chr3:130688624-130691371 (+) // 60.3 // q21.3	intraflagellar transport 122 homolog (Chlamydomonas)	IFT122
Hs:35236	-0.139514	0.0368291	yes	yes	yes	no	363_17	Image:1256714	AA876148	null	null	219600_s_at	NM_006134	chr21:33744879-33774121 (-) // 98.53 // q22.11	transmembrane protein 50B	TMEM50B
Hs:36868	0.210805	0.477373	yes	yes	yes	no	364_18	Image:1564513	AA961282	NM_020787	chr17 (16,464,776-16,497,883)	232272_at	BF435259	chr17:16464773-16468820 (-) // 74.07 // p11.2	zinc finger protein 624	ZNF624
Hs:37744	0.227109	0.396339	yes	yes	yes	no	357_19	Image:1639660	AI024950	null	chr17 (42,488,574-42,489,193)	NULL	null	null	null	null
Hs:37924	0.70208	0.452386	yes	yes	yes	no	355_19	Image:1641282	AI016258	NM_144978	chr2 (108,769,651-108,859,279)	235644_at	BF213953	chr2:108798826-108859609 (+) // 99.79 // q13	coiled-coil domain containing 138	CCDC138
Hs:39172	-1.38207	-0.83164	yes	yes	yes	no	380_19	Image:1492843	AA878635	null	chr5 (58,301,320-58,306,214)	204491_at	R40917	chr5:58301610-59225378 (-) // 93.23 // q11.2	phosphodiesterase 4D, cAMP-specific (phosphodiesterase E3 dunce homolog, Drosophila)	PDE4D
Hs:43012	-0.212545	-0.38211	yes	yes	yes	no	364_22	Image:1520128	AA906730	NM_139175	chr7 (122,125,012-122,126,444)	219572_at	NM_017954	chr7:121746688-121865697 (-) // 97.93 // q31.32	Ca2+-dependent activator protein for secretion 2	CADPS2
Hs:44548	-0.582389	-0.765407	yes	yes	yes	no	364_23	Image:1642189	AI018655	null	chr5 (38,881,867-38,922,515)	1554008_at	BC010943	chr5:38881716-38922597 (+) // 91.45 // p13.1	oncostatin M receptor	OSMR
Hs:46564	-0.347319	-0.722583	yes	yes	yes	no	377_24	Image:208969	H63389	null	null	NULL	null	null	null	null
Hs:10887	0.283712	0.0749789	yes	yes	yes	no	342_82	Image:296476	W00975	NM_003884	chr3 (20,056,528-20,170,898)	239585_at	AV735100	chr3:20165581-20165990 (+) // 49.77 // p24.3	P300/CBP-associated factor	PCAF
Hs:11751	-0.207953	0.0583733	yes	yes	yes	no	327_83	Image:246246	N77085	NM_000065	null	210168_at	J05064	chr5:41178340-41249369 (-) // 99.97 // p13.1	complement component 6	C6
Hs:16839	-0.0383744	-0.259308	yes	yes	yes	no	336_86	Image:809951	AA454823	null	chr1 (243,079,381-243,080,968)	235603_at	N95466	chr1:243080223-243080967 (-) // 90.28 // q44	heterogeneous nuclear ribonucleoprotein U (scaffold attachment factor A)	HNRNPU
Hs:22791	-0.267611	-0.465579	yes	yes	yes	no	334_90	Image:841280	AA487192	NM_198320, NM_001874	chr12 (67,534,488-67,613,218)	NULL	null	null	null	null
Hs:23163	-0.573673	-0.389868	yes	yes	yes	no	338_90	Image:487809	AA045075	null	chr6 (132,818,694-132,823,578)	NULL	null	null	null	null
Hs:24987	1.12912	0.915263	yes	yes	yes	no	345_91	Image:299347	N70654	null	chr8 (130,297,908-130,322,678)	NULL	null	null	null	null
Hs:26343	-0.243484	-0.0586776	yes	yes	yes	no	343_92	Image:767281	AA418386	null	chr5 (98,311,123-98,316,486)	NULL	null	null	null	null
Hs:27783	-0.583462	-0.354902	yes	yes	yes	no	342_93	Image:1032431	AA779480	null	null	237473_at	AW027469	chr1:39763230-39763773 (-) // 81.83 // p34.2	peptidylprolyl isomerase E pseudogene /// hypothetical protein LOC100130494	LOC100130494 /// LOC728448
Hs:27879	-0.672956	-0.284014	yes	yes	yes	no	343_93	Image:45636	H08545	null	null	206573_at	NM_004519	chr8:133210608-133562186 (-) // 98.02 // q24.22	potassium voltage-gated channel, KQT-like subfamily, member 3	KCNQ3
Hs:30459	-0.134132	0.0827151	yes	yes	yes	no	330_95	Image:825461	AA504354	null	chr19 (2,427,135-2,429,257)	213560_at	AV658684	chr19:2428806-2429257 (-) // 95.75 // p13.3	Growth arrest and DNA-damage-inducible, beta	GADD45B
Hs:30747	-0.360863	-0.15204	yes	yes	yes	no	337_95	Image:701806	AA292721	null	chr9 (15,175,106-15,178,045)	232000_at	AW001030	chr9:15153621-15155420 (-) // 82.14 // p22.3	Chromosome 9 open reading frame 52	C9orf52
Hs:31995	0.138489	0.34147	yes	yes	yes	no	330_96	Image:745283	AA625567	null	chr19 (42,074,093-42,098,924)	237306_at	AA447558	chr19:42074972-42097953 (-) // 98.69 // q13.12	zinc finger protein 829	ZNF829
Hs:33831	-0.285216	-0.082462	yes	yes	yes	no	341_97	Image:129883	R19360	null	chr1 (143,920,481-144,003,011)	NULL	null	null	null	null
Hs:36603	-0.113918	-0.409359	yes	yes	yes	no	330_99	Image:1534654	AA918616	null	chr1 (100,268,293-100,273,776)	238881_at	AW450549	chr1:100273206-100273781 (+) // 24.87 // p21.2	CDNA FLJ44316 fis, clone TRACH3000548	---
Hs:38043	-0.222956	-0.504318	yes	yes	yes	no	329_100	Image:1642069	AI018034	null	chr15 (81,306,886-81,308,991)	NULL	null	null	null	null
Hs:40827	-0.172663	-0.340995	yes	yes	yes	no	322_102	Image:221217	H91851	NM_030567	chr5 (176,807,941-176,815,891)	NULL	null	null	null	null
Hs:42651	-0.685654	-0.868607	yes	yes	yes	no	329_103	Image:2012454	AI358910	null	chr12 (63,393,491-63,409,045)	212335_at	AW167793	chr12:63393495-63396131 (-) // 73.95 // q14.2	glucosamine (N-acetyl)-6-sulfatase (Sanfilippo disease IIID)	GNS
Hs:45051	0.11361	0.282455	yes	yes	yes	no	346_104	Image:1656505	AI033829	null	chr8 (29,059,294-29,176,560)	1561052_s_at	AF086219	chr8:29024008-29054115 (+) // 72.47 // p21.1	---	---
Hs:46875	0.0329476	0.239331	yes	yes	yes	no	321_106	Image:1742034	AI186169	NM_024787	chr8 (33,524,815-33,544,185)	219897_at	NM_024787	chr8:33524814-33544185 (-) // 96.74 // p12	ring finger protein 122	RNF122
Hs:48711	0.575412	0.264265	yes	yes	yes	no	328_107	Image:1853990	AI243540	null	null	1556944_at	AK057554	chr1:156710869-156731300 (-) // 87.23 // q23.1	CDNA FLJ32992 fis, clone THYMU1000098	---
Hs:49563	0.117769	0.345125	yes	yes	yes	no	345_107	Image:1897247	AI301176	null	null	NULL	null	null	null	null
Hs:49755	-0.222622	-0.0456841	yes	yes	yes	no	347_107	Image:1898730	AI302118	null	chr2 (182,464,716-182,467,670)	202506_at	NM_006751	chr2:182491831-182503497 (+) // 97.54 // q31.3	sperm specific antigen 2	SSFA2
Hs:11091	-0.585008	-0.391326	yes	yes	yes	no	340_55	Image:229579	H66616	null	chr16 (73,050,304-73,050,896)	207966_s_at	NM_012201	chr16:73044216-73198511 (-) // 98.0 // q22.3	golgi apparatus protein 1	GLG1
Hs:12435	0.34289	0.552441	yes	yes	yes	no	338_56	Image:504544	AA149096	NM_002110	chr20 (30,103,718-30,153,316)	208018_s_at	NM_002110	chr20:30103870-30153312 (+) // 91.17 // q11.21	hemopoietic cell kinase	HCK
Hs:13779	0.0861039	0.29594	yes	yes	yes	no	332_57	Image:293606	N94120	null	chr8 (19,651,648-19,652,359)	NULL	null	null	null	null
Hs:15423	0.223034	0.0211544	yes	yes	yes	no	341_58	Image:810220	AA464689	null	chr3 (99,145,885-99,169,181)	229675_at	AA772075	chr3:99152319-99169167 (+) // 96.64 // q11.2	MYC induced nuclear antigen	MINA
Hs:16467	0.332277	0.0811216	yes	yes	yes	no	324_59	Image:502012	AA128162	NM_148975	chr11 (59,804,715-59,833,017)	224357_s_at	AF237912	chr11:59816271-59833020 (+) // 90.92 // q12.2	membrane-spanning 4-domains, subfamily A, member 4	MS4A4A
Hs:17811	-0.396843	-0.662201	yes	yes	yes	no	322_60	Image:278002	N63447	null	null	217196_s_at	AL110158	chr1:199090570-199095519 (+) // 95.19 // q32.1	calmodulin regulated spectrin-associated protein 1-like 1	CAMSAP1L1
Hs:25587	0.0681871	0.242588	yes	yes	yes	no	323_65	Image:767170	AA424559	NM_213620	chr8 (54,790,669-54,918,403)	1557585_at	AW468382	chr8:54828192-54832484 (-) // 63.63 // q11.23	ATPase, H+ transporting, lysosomal 50/57kDa, V1 subunit H	ATP6V1H
Hs:28287	-0.224228	-0.0471505	yes	yes	yes	no	351_66	Image:137238	R36150	null	chr10 (81,906,268-81,907,503)	206200_s_at	NM_001157	chr10:81905333-81955249 (-) // 99.64 // q22.3	annexin A11	ANXA11
Hs:29727	0.104889	-0.159712	yes	yes	yes	no	350_67	Image:431869	AA678373	NM_020812	chr19 (11,170,972-11,234,168)	221794_at	AI198543	chr19:11170970-11187545 (-) // 96.81 // p13.2	dedicator of cytokinesis 6	DOCK6
Hs:33855	-0.215301	-0.0451243	yes	yes	yes	no	341_70	Image:32146	R43350	null	chr1 (14,389,896-14,390,393)	NULL	null	null	null	null
Hs:35007	0.276356	0.474994	yes	yes	yes	no	333_71	Image:858998	AA666051	null	chr13 (79,025,762-79,028,207)	224801_at	AI655642	chr13:78953410-79028213 (+) // 94.24 // q31.1	Nedd4 family interacting protein 2	NDFIP2
Hs:37023	0.366816	0.165188	yes	yes	yes	no	342_72	Image:1585327	AA976642	null	chr17 (60,955,157-60,988,212)	224498_x_at	BC006295	chr17:60955146-60986908 (-) // 87.33 // q24.1	axin 2 (conductin, axil)	AXIN2
Hs:38751	-0.0237728	0.310094	yes	yes	yes	no	344_73	Image:971188	AA774927	null	null	214345_at	BF058643	chr5:83585659-83716271 (+) // 93.23 // q14.3	---	---
Hs:41055	-0.792496	-0.979603	yes	yes	yes	no	328_75	Image:361931	AA001412	null	null	NULL	null	null	null	null
Hs:43359	0.836301	1.1852	yes	yes	yes	no	344_76	Image:1543437	AA923758	NM_024508	chr3 (112,794,438-112,796,089)	1555120_at	BC020749	chr3:112743686-112808610 (+) // 85.86 // q13.13	CD96 molecule	CD96
Hs:44703	0.332481	0.0413606	yes	yes	yes	no	342_77	Image:1649407	AI027012	null	chr7 (150,737,255-150,743,204)	1560147_at	AK095986	chr7:150737254-150742179 (+) // 39.63 // q36.1	Similar to hCG1991662	LOC100131176
Hs:11223	0.462514	0.782167	yes	yes	yes	no	349_28	Image:196115	R92239	NM_006564	chr3 (45,959,967-45,964,847)	1555523_a_at	BC007218	chr3:45937503-45996326 (-) // 93.78 // p21.31	FYVE and coiled-coil domain containing 1	FYCO1
Hs:12171	-0.0962697	-0.312705	yes	yes	yes	no	331_29	Image:814095	AA465366	null	chr12 (94,918,742-94,953,496)	208771_s_at	J02959	chr12:94918853-94953458 (-) // 99.95 // q23.1	leukotriene A4 hydrolase	LTA4H
Hs:12567	-0.83931	-0.600153	yes	yes	yes	no	343_29	Image:321386	W32272	NM_006633	chr5 (75,734,905-76,039,711)	203474_at	NM_006633	chr5:75734904-76039711 (+) // 99.29 // q13.3	IQ motif containing GTPase activating protein 2	IQGAP2
Hs:13239	0.0646486	-0.159961	yes	yes	yes	no	326_30	Image:245585	N72540	null	chr16 (22,426,998-22,429,645)	211996_s_at	BG256504	chr16:22432232-22455345 (+) // 83.67 // p12.1 /// chr16:22452900-22454712 (+) // 37.64 // p12.1 /// chr16:21320967-21344311 (-) // 82.68 // p12.2 /// chr16:21753401-21776591 (-) // 82.47 // p12.1 /// chr16:30141712-30164784 (-) // 82.4 // p11.2 /// chr16:	KIAA0220-like protein /// hypothetical gene LOC283846 /// hypothetical protein 348162 /// hypothetical protein LOC440345 /// nuclear pore complex interacting protein pseudogene /// similar to Uncharacterized protein KIAA0220	DKFZp547E087 /// LOC100132247 /// LOC23117 /// LOC348162 /// LOC440345 /// LOC613037
Hs:14955	-0.148111	0.0326969	yes	yes	yes	no	324_31	Image:201961	R99419	NM_015247	chr16 (49,333,486-49,390,029)	213295_at	AA555096	chr16:49390693-49393346 (+) // 80.76 // q12.1	cylindromatosis (turban tumor syndrome)	CYLD
Hs:15243	-0.108214	0.111652	yes	yes	yes	no	331_31	Image:292908	N90968	null	chr5 (148,521,077-148,521,661)	205730_s_at	NM_014945	chr5:148501325-148620192 (+) // 99.93 // q33.1	actin binding LIM protein family, member 3	ABLIM3
Hs:15723	0.168859	0.357366	yes	yes	yes	no	340_31	Image:142851	R71531	null	chr8 (43,154,589-43,174,855)	1557064_s_at	AW328331	chr8:43114803-43148516 (+) // 70.26 // p11.21	heparan-alpha-glucosaminide N-acetyltransferase	HGSNAT
Hs:16491	-0.319499	-0.144766	yes	yes	yes	no	324_32	Image:289787	N63001	null	chr4 (40,446,671-40,511,406)	212970_at	AI694303	chr4:40506801-40511571 (-) // 80.6 // p14	MRNA; cDNA DKFZp434E033 (from clone DKFZp434E033)	---
Hs:16779	0.00643225	0.186841	yes	yes	yes	no	331_32	Image:503725	AA131530	null	chrX (118,938,660-118,939,733)	237281_at	AW137676	chrX:118921203-118938706 (+) // 99.25 // q24	A kinase (PRKA) anchor protein 14	AKAP14
Hs:16983	0.00597338	-0.204357	yes	yes	yes	no	341_32	Image:268476	N25798	null	chr3 (15,797,946-15,814,491)	229307_at	N32051	chr3:15797945-15814583 (-) // 90.26 // p24.3	ankyrin repeat domain 28	ANKRD28
Hs:17931	0.0441279	0.223137	yes	yes	yes	no	323_33	Image:491504	AA150107	null	chr2 (165,244,937-165,246,103)	229598_at	AA150107	chr2:165244938-165245978 (-) // 80.89 // q24.3	COBL-like 1	COBLL1
Hs:27627	0.103305	0.338982	yes	yes	yes	no	332_39	Image:725365	AA292054	NM_002048	chr9 (88,749,098-88,751,924)	204456_s_at	AW611727	chr9:88749098-88751905 (-) // 89.93 // q21.33	growth arrest-specific 1	GAS1
Hs:27831	-0.885133	-0.375486	yes	yes	yes	no	342_39	Image:878596	AA775257	NM_004867	chrX (78,502,539-78,509,460)	202746_at	AL021786	chrX:78502536-78509703 (-) // 94.39 // q21.1	integral membrane protein 2A	ITM2A
Hs:31095	0.885382	0.709099	yes	yes	yes	no	344_41	Image:814062	AA465338	null	chr4 (154,606,948-154,777,466)	209760_at	AL136932	chr4:154725435-154777225 (+) // 97.57 // q31.3	KIAA0922	KIAA0922
Hs:32715	0.648725	0.932031	yes	yes	yes	no	345_42	Image:124760	R02185	NM_004810	chr22 (38,627,032-38,697,336)	208406_s_at	NM_004810	chr22:38627109-38697091 (+) // 90.44 // q13.1	GRB2-related adaptor protein 2	GRAP2
Hs:35787	0.873277	0.260736	yes	yes	yes	no	345_44	Image:1468764	AA889055	null	chr8 (2,782,640-2,888,703)	1553405_a_at	NM_033225	chr8:2783027-4839631 (-) // 99.35 // p23.2	CUB and Sushi multiple domains 1	CSMD1
Hs:38667	-0.574703	-0.391213	yes	yes	yes	no	339_46	Image:1358393	AA829383	NM_145109	chr17 (21,128,626-21,159,118)	215498_s_at	AA780381	chr17:21142252-21159118 (+) // 97.01 // p11.2	mitogen-activated protein kinase kinase 3	MAP2K3
Hs:38763	-0.673729	-0.50177	yes	yes	yes	no	340_46	Image:814899	AA465697	null	chr8 (26,296,519-26,324,645)	221478_at	AL132665	chr8:26296461-26326557 (+) // 94.75 // p21.2	BCL2/adenovirus E1B 19kDa interacting protein 3-like	BNIP3L
Hs:39147	-0.0104553	0.283905	yes	yes	yes	no	348_46	Image:1925844	AI346210	NM_007125, NM_182660, NM_182659	chrY (13,869,657-14,101,944)	211149_at	AF000994	chrY:13869712-14101944 (-) // 98.66 // q11.21	ubiquitously transcribed tetratricopeptide repeat gene, Y-linked /// hypothetical protein LOC100130224	LOC100130224 /// UTY
Hs:25923	-0.810386	-0.60671	yes	yes	yes	no	330_11	Image:665697	AA194068	null	chr2 (45,732,129-46,268,633)	1566540_at	AL831856	chr2:46142139-46144938 (-) // 64.3 // p21	Transcribed locus	---
Hs:27267	0.0266964	0.312212	yes	yes	yes	no	324_12	Image:28277	R37472	null	chr21 (34,707,417-34,707,622)	NULL	null	null	null	null
Hs:27951	-0.670956	-0.256748	yes	yes	yes	no	343_12	Image:128165	R12385	null	chr9 (5,005,170-5,005,885)	1562031_at	BC043187	chr9:5055804-5058158 (+) // 78.36 // p24.1	Janus kinase 2 (a protein tyrosine kinase)	JAK2
Hs:28527	0.643599	0.376405	yes	yes	yes	no	325_13	Image:362251	AA001199	null	chr15 (97,389,296-97,391,805)	215679_at	AL109706	chr15:97389295-97391802 (+) // 83.45 // q26.3	MRNA full length insert cDNA clone EUROIMAGE 362430	---
Hs:29475	0.434224	0.605861	yes	yes	yes	no	339_13	Image:284004	N53376	null	chr17 (8,722,959-8,809,745)	227645_at	BG236366	chr17:8329499-8723684 (-) // 95.86 // p13.1	phosphoinositide-3-kinase, regulatory subunit 5	PIK3R5
Hs:34479	-0.679213	-0.186015	yes	yes	yes	no	351_16	Image:382659	AA069452	null	chrY (13,855,867-13,859,489)	NULL	null	null	null	null
Hs:34851	0.299535	0.538555	yes	yes	yes	no	323_17	Image:460420	AA677543	null	null	1555265_at	AF418600	chr21:14567990-14632194 (+) // 93.86 // q11.2	ATP-binding cassette, sub-family C (CFTR/MRP), member 13	ABCC13
Hs:36963	-0.312722	-0.504775	yes	yes	yes	no	337_18	Image:1584536	AA972337	NM_002583	chr12 (78,509,894-78,608,921)	1558017_s_at	BG109597	---	CDNA FLJ14942 fis, A-PLACE1011185	---
Hs:38691	0.939642	1.18	yes	yes	yes	no	339_19	Image:1467469	AA884877	NM_005739	chr15 (36,567,598-36,644,224)	205590_at	NM_005739	chr15:36567597-36644224 (-) // 98.49 // q14	RAS guanyl releasing protein 1 (calcium and DAG-regulated)	RASGRP1
Hs:40911	-0.920691	-0.73454	yes	yes	yes	no	326_21	Image:288696	N62407	null	chr11 (109,511,789-109,547,774)	NULL	null	null	null	null
Hs:41391	-0.303183	-0.517467	yes	yes	yes	no	335_21	Image:1031004	AA635173	null	null	NULL	null	null	null	null
Hs:42543	1.06749	1.3329	yes	yes	yes	no	327_22	Image:1035359	AA621568	null	chr16 (66,950,846-66,952,875)	219695_at	NM_024703	chr16:66949732-66951157 (-) // 98.21 // q22.1	sphingomyelin phosphodiesterase 3, neutral membrane (neutral sphingomyelinase II)	SMPD3
Hs:43119	0.119832	-0.0600075	yes	yes	yes	no	341_22	Image:1541451	AA927288	null	chr9 (45,365,264-45,366,354)	242476_at	AI436356	chr9:45365487-45366377 (+) // 64.95 // p11.2 /// chr21_random:1170406-1171313 (-) // 65.4 // /// chr4:133082084-133082981 (-) // 63.94 // q28.3 /// chr9:69851819-69852700 (-) // 65.06 // q12 /// chr9:42207153-42208033 (-) // 64.73 // p12 /// chr9:67753688	Transcribed locus	---
Hs:47823	0.349948	0.624361	yes	yes	yes	no	342_25	Image:1843159	AI222324	null	chr3 (44,581,972-44,584,974)	206314_at	NM_018651	chr3:44573465-44588653 (+) // 98.57 // p21.32	zinc finger protein 167	ZNF167
Hs:11270	-0.211802	0.270496	yes	yes	yes	no	318_82	Image:380394	AA047039	NM_004681	chrY (21,146,999-21,164,427)	204409_s_at	BC005248	chrY:21147102-21163904 (+) // 95.97 // q11.222	eukaryotic translation initiation factor 1A, Y-linked	EIF1AY
Hs:16454	-0.0752657	0.186139	yes	yes	yes	no	296_86	Image:809739	AA454719	NM_031430	chr17 (1,496,201-1,500,142)	227366_at	AI084782	chr17:1496193-1500142 (-) // 84.85 // p13.3	Rab interacting lysosomal protein	RILP
Hs:25274	0.301545	0.0790091	yes	yes	yes	no	316_91	Image:742819	AA400485	null	chr9 (98,670,503-98,677,637)	NULL	null	null	null	null
Hs:31814	-0.24317	-0.429449	yes	yes	yes	no	296_96	Image:486102	AA040699	null	chr12 (95,173,369-95,187,742)	221773_at	AW575374	chr12:95185107-95187729 (+) // 92.17 // q23.1	ELK3, ETS-domain protein (SRF accessory protein 2)	ELK3
Hs:33158	0.056268	-0.488271	yes	yes	yes	no	294_97	Image:884430	AA629683	NM_022109, NM_080546	chr9 (107,046,929-107,193,501)	228485_s_at	AW165999	chr9:107167676-107240606 (+) // 97.28 // q31.1	solute carrier family 44, member 1	SLC44A1
Hs:34778	0.18542	0.3651	yes	yes	yes	no	291_98	Image:451256	AA780059	null	chr9 (122,770,891-122,772,013)	205500_at	NM_001735	chr9:122754436-122852357 (-) // 99.87 // q33.2	complement component 5	C5
Hs:35930	0.350355	0.537952	yes	yes	yes	no	315_98	Image:1475720	AA872685	NM_138970	chr14 (78,815,435-79,400,511)	229649_at	AI129949	chr14:79399798-79400512 (+) // 98.05 // q31.1	neurexin 3	NRXN3
Hs:36026	-0.376023	-0.187125	yes	yes	yes	no	316_98	Image:1492202	AA875913	null	chr6 (47,074,481-47,077,667)	235988_at	AA746038	chr6:47075075-47084722 (-) // 90.79 // p12.3	G protein-coupled receptor 110	GPR110
Hs:36314	0.108144	0.337148	yes	yes	yes	no	291_99	Image:1635920	AI017640	null	chr10 (61,094,022-61,139,633)	1559351_at	BI668873	chr10:61082240-61083203 (+) // 67.38 // q21.1	CDNA clone IMAGE:5314400	---
Hs:36326	-0.0999488	-0.549423	yes	yes	yes	no	295_99	Image:1636257	AI017242	NM_007234	chr9 (34,603,549-34,610,496)	204246_s_at	NM_007234	chr9:34603548-34610477 (-) // 94.12 // p13.3	dynactin 3 (p22)	DCTN3
Hs:36806	-0.679126	-1.0439	yes	yes	yes	no	304_99	Image:1553560	AA962436	null	chr7 (106,086,999-106,088,608)	228668_x_at	AI149240	chr7:106087667-106088164 (+) // 88.51 // q22.3	Hypothetical protein FLJ36031	FLJ36031
Hs:36998	0.511873	0.19866	yes	yes	yes	no	310_99	Image:1581177	AA970166	null	chr12 (6,962,410-6,962,926)	202793_at	NM_005768	chr12:6955746-6962924 (-) // 84.43 // p13.31	membrane bound O-acyltransferase domain containing 5	MBOAT5
Hs:37082	1.17791	1.52984	yes	yes	yes	no	307_99	Image:1581578	AA970022	null	chr7 (38,356,474-38,396,443)	205257_s_at	NM_001635	chr7:38389845-38637533 (-) // 99.36 // p14.1	amphiphysin	AMPH
Hs:38906	-0.743014	-0.92615	yes	yes	yes	no	314_100	Image:1948085	AI352345	NM_001236	chr21 (36,429,080-36,440,722)	1559917_a_at	AB004851	chr21:36435563-36450474 (-) // 76.21 // q22.12	CDNA clone IMAGE:5262521	---
Hs:39206	0.269928	0.0439829	yes	yes	yes	no	293_101	Image:283740	N52964	null	null	NULL	null	null	null	null
Hs:39302	0.124563	0.325813	yes	yes	yes	no	294_101	Image:242043	H93001	NM_178542	chr17 (39,608,880-39,610,633)	1553253_at	NM_080863	chr17:39603599-39612308 (+) // 81.21 // q21.31	ankyrin repeat and SOCS box-containing 16	ASB16
Hs:39686	0.0120507	-0.161314	yes	yes	yes	no	302_101	Image:49184	H15645	null	chr17 (16,283,074-16,285,257)	225065_x_at	AI826279	chr17:16285515-16286057 (+) // 46.63 // p11.2	chromosome 17 open reading frame 45	C17orf45
Hs:39782	-0.279011	-0.0766898	yes	yes	yes	no	303_101	Image:83463	T68597	null	null	204881_s_at	NM_003358	chr9:113699026-113735252 (+) // 90.65 // q31.3	UDP-glucose ceramide glucosyltransferase	UGCG
Hs:39866	-0.678706	-0.879481	yes	yes	yes	no	300_101	Image:345645	W72000	NM_033016, NM_002608	chr22 (37,949,310-37,971,006)	216055_at	AK022920	chr22:37949634-37951214 (+) // 77.34 // q13.1	platelet-derived growth factor beta polypeptide (simian sarcoma viral (v-sis) oncogene homolog)	PDGFB
Hs:39962	-0.481979	-0.87607	yes	yes	yes	no	305_101	Image:1160531	AA877334	NM_001982	chr12 (54,760,159-54,783,395)	NULL	null	null	null	null
Hs:43142	0.0350196	0.203925	yes	yes	yes	no	310_103	Image:1526596	AA923438	null	null	220958_at	NM_017886	chr3:41805952-41978574 (-) // 96.78 // p22.1	unc-51-like kinase 4 (C. elegans)	ULK4
Hs:49574	0.621403	0.222153	yes	yes	yes	no	317_107	Image:1900129	AI299592	null	null	NULL	null	null	null	null
Hs:11774	-0.175454	-0.381803	yes	yes	yes	no	295_56	Image:363569	AA019996	null	null	204896_s_at	AI675173	chr5:40715795-40729594 (+) // 98.19 // p13.1	prostaglandin E receptor 4 (subtype EP4)	PTGER4
Hs:12146	-0.274719	-0.0653605	yes	yes	yes	no	299_56	Image:840878	AA482324	null	chr1 (55,087,901-55,125,175)	NULL	null	null	null	null
Hs:12542	-0.771775	-0.543207	yes	yes	yes	no	311_56	Image:814526	AA459588	null	chr20 (55,399,865-55,417,786)	212430_at	AL109955	chr20:55399905-55417795 (+) // 91.11 // q13.31	RNA binding motif protein 38	RBM38
Hs:13214	-0.555012	-0.373098	yes	yes	yes	no	294_57	Image:365098	AA025195	null	chr8 (26,295,811-26,326,572)	221478_at	AL132665	chr8:26296461-26326557 (+) // 94.75 // p21.2	BCL2/adenovirus E1B 19kDa interacting protein 3-like	BNIP3L
Hs:15518	-0.11681	0.138202	yes	yes	yes	no	310_58	Image:265350	N21103	null	null	NULL	null	null	null	null
Hs:15710	0.472721	0.740036	yes	yes	yes	no	312_58	Image:811126	AA485683	null	chr2 (235,068,554-235,070,436)	202208_s_at	BC001051	chr2:235068544-235069943 (-) // 94.67 // q37.1	ADP-ribosylation factor-like 4C	ARL4C
Hs:17618	0.199176	-0.0599258	yes	yes	yes	no	316_59	Image:490060	AA136060	null	chr10 (92,912,755-92,977,696)	227935_s_at	AA522681	chr10:92970350-92977966 (+) // 72.97 // q23.32	polycomb group ring finger 5	PCGF5
Hs:18686	0.698716	0.906593	yes	yes	yes	no	311_60	Image:755599	AA419251	null	chr11 (303,853-305,272)	201601_x_at	NM_003641	chr11:304061-305272 (+) // 98.92 // p15.5	interferon induced transmembrane protein 1 (9-27)	IFITM1
Hs:23378	0.115056	0.312098	yes	yes	yes	no	308_63	Image:271991	N31936	null	chr19 (34,147,873-34,151,895)	NULL	null	null	null	null
Hs:24734	0.674721	0.904906	yes	yes	yes	no	310_64	Image:247484	N54162	null	chr8 (95,974,737-95,975,230)	205034_at	NM_004702	chr8:95961644-95975652 (-) // 98.41 // q22.1	cyclin E2	CCNE2
Hs:38258	0.146652	-0.0631214	yes	yes	yes	no	299_73	Image:510608	AA099408	null	null	NULL	null	null	null	null
Hs:42578	-0.167138	-0.38539	yes	yes	yes	no	292_76	Image:1500815	AA887320	null	chr10 (105,342,009-105,349,554)	224817_at	W93554	chr10:105343778-105346192 (-) // 97.53 // q24.33	SH3 and PX domains 2A	SH3PXD2A
Hs:45074	-0.0707339	-0.259608	yes	yes	yes	no	314_77	Image:1673005	AI056975	null	chr7 (127,419,611-127,422,136)	201622_at	NM_014390	chr7:127079469-127519894 (+) // 99.54 // q32.1	staphylococcal nuclease and tudor domain containing 1	SND1
Hs:49214	0.639698	0.374434	yes	yes	yes	no	309_80	Image:1895228	AI298324	null	chr2 (144,437,526-144,437,943)	219770_at	NM_024659	chr2:144420052-144481548 (-) // 99.89 // q22.2	glycosyltransferase-like domain containing 1	GTDC1
Hs:50162	1.01501	-0.767609	yes	yes	yes	no	291_81	Image:1946026	AI341793	NM_019079	chr1 (62,433,124-62,449,806)	NULL	null	null	null	null
Hs:10442	0.205742	0.0124602	yes	yes	yes	no	297_28	Image:292613	N68565	null	chr2 (55,059,880-55,060,480)	210968_s_at	AF333336	chr2:55053455-55129830 (-) // 99.26 // p16.1	reticulon 4	RTN4
Hs:11690	-0.146004	0.0269	yes	yes	yes	no	290_29	Image:753897	AA479243	NM_001144	chr16 (54,952,865-55,016,945)	202203_s_at	NM_001144	chr16:54952893-54958899 (-) // 97.51 // q13	autocrine motility factor receptor	AMFR
Hs:12278	0.276409	0.495597	yes	yes	yes	no	304_29	Image:823851	AA490684	NM_001129	chr7 (44,110,498-44,120,683)	201792_at	NM_001129	chr7:44110650-44120683 (+) // 94.84 // p13	AE binding protein 1	AEBP1
Hs:12662	-0.496933	-0.319588	yes	yes	yes	no	312_29	Image:739993	AA477082	null	chr2 (27,967,112-28,415,269)	212645_x_at	AL566299	chr2:27967092-28415269 (+) // 94.94 // p23.2	brain and reproductive organ-expressed (TNFRSF1A modulator)	BRE
Hs:14198	1.19723	1.38969	yes	yes	yes	no	312_30	Image:124909	R06033	null	chr17 (70,245,005-70,255,068)	228113_at	R62453	chr17:70254105-70255069 (+) // 80.43 // q25.1	RAB37, member RAS oncogene family	RAB37
Hs:15050	0.506313	0.303957	yes	yes	yes	no	297_31	Image:295501	W23543	null	chr2 (242,132,545-242,167,359)	NULL	null	null	null	null
Hs:17354	0.347328	0.0203449	yes	yes	yes	no	313_32	Image:770890	AA434409	NM_012089	chr1 (227,718,953-227,761,052)	223320_s_at	AF277184	chr15_random:285337-286052 (+) // 92.23 // /// chr15:26324566-26325281 (+) // 92.23 // q13.1 /// chr1:227719053-227719763 (-) // 97.46 // q42.13 /// chr15:20240873-20241588 (-) // 92.23 // q11.2 /// chr15:26549304-26550019 (-) // 92.23 // q13.1	ATP-binding cassette, sub-family B (MDR/TAP), member 10	ABCB10
Hs:26378	-0.0459082	0.139329	yes	yes	yes	no	307_38	Image:768619	AA425345	null	chr8 (38,877,910-38,950,592)	225136_at	BF968578	chr8:38947011-38950588 (+) // 77.32 // p11.23	pleckstrin homology domain containing, family A (phosphoinositide binding specific) member 2	PLEKHA2
Hs:29738	0.210511	0.0119935	yes	yes	yes	no	314_40	Image:430628	AA678072	NM_018352	chr4 (164,635,292-164,661,140)	218513_at	NM_018352	chr4:164635291-164661140 (+) // 98.34 // q32.3	hypothetical protein FLJ11184	FLJ11184
Hs:30890	-0.615635	0.310387	yes	yes	yes	no	306_41	Image:815087	AA465193	null	chrY (20,188,669-20,211,704)	232618_at	AF332224	chrY:20188655-20211696 (+) // 95.28 // q11.222	chromosome Y open reading frame 15A	CYorf15A
Hs:31574	0.489862	0.268696	yes	yes	yes	no	293_42	Image:461532	AA705242	null	chr7 (92,191,211-92,191,712)	207143_at	NM_001259	chr7:92082238-92300688 (-) // 96.64 // q21.2	cyclin-dependent kinase 6	CDK6
Hs:31946	-0.340508	-0.539537	yes	yes	yes	no	297_42	Image:1031003	AA635183	null	chr2 (729,585-730,151)	NULL	null	null	null	null
Hs:33014	0.252848	0.462036	yes	yes	yes	no	320_42	Image:436388	AA776474	NM_030915	chr2 (30,307,897-30,336,394)	221011_s_at	NM_030915	chr2:30307900-30336393 (+) // 97.87 // p23.1	limb bud and heart development homolog (mouse)	LBH
Hs:37418	0.478173	0.304226	yes	yes	yes	no	314_45	Image:1621572	AA993478	null	chr1 (228,461,062-228,470,789)	217787_s_at	AL525086	chr1:228269607-228484569 (+) // 97.17 // q42.13	UDP-N-acetyl-alpha-D-galactosamine:polypeptide N-acetylgalactosaminyltransferase 2 (GalNAc-T2)	GALNT2
Hs:38570	-0.499548	-0.249692	yes	yes	yes	no	306_46	Image:646057	AA204873	NM_181784	chr2 (65,391,490-65,513,409)	212458_at	H97931	chr2:65391488-65513221 (-) // 99.25 // p14	sprouty-related, EVH1 domain containing 2	SPRED2
Hs:40202	-0.0985351	-0.306158	yes	yes	yes	no	307_47	Image:113388	T78451	null	chr16 (28,549,509-28,691,699)	211996_s_at	BG256504	chr16:22432232-22455345 (+) // 83.67 // p12.1 /// chr16:22452900-22454712 (+) // 37.64 // p12.1 /// chr16:21320967-21344311 (-) // 82.68 // p12.2 /// chr16:21753401-21776591 (-) // 82.47 // p12.1 /// chr16:30141712-30164784 (-) // 82.4 // p11.2 /// chr16:	KIAA0220-like protein /// hypothetical gene LOC283846 /// hypothetical protein 348162 /// hypothetical protein LOC440345 /// nuclear pore complex interacting protein pseudogene /// similar to Uncharacterized protein KIAA0220	DKFZp547E087 /// LOC100132247 /// LOC23117 /// LOC348162 /// LOC440345 /// LOC613037
Hs:41258	-0.282176	-0.456608	yes	yes	yes	no	298_48	Image:460781	AA708154	null	chr2 (165,381,686-165,382,119)	1562453_at	AL833164	chr2:165393875-165396476 (-) // 82.2 // q24.3	Transcribed locus	---
Hs:41738	-0.392111	-0.667473	yes	yes	yes	no	307_48	Image:1466237	AA897151	null	chr7 (115,677,740-115,680,030)	1555392_at	AY143171	chr7:115680405-115682354 (+) // 60.66 // q31.2	testin-related protein TRG	LOC100128868
Hs:42122	-0.479855	-0.17591	yes	yes	yes	no	315_48	Image:1881256	AI305261	NM_001965	chr2 (73,371,574-73,374,118)	207767_s_at	NM_001965	chr2:73371573-73374118 (-) // 98.52 // p13.2	early growth response 4	EGR4
Hs:42218	-0.280545	-0.463582	yes	yes	yes	no	316_48	Image:2062586	AI344017	NM_003950	chr19 (16,860,826-16,863,816)	207221_at	NM_003950	chr19:16860825-16870516 (+) // 56.85 // p13.11	coagulation factor II (thrombin) receptor-like 3	F2RL3
Hs:46250	0.218201	-0.0487102	yes	yes	yes	no	306_51	Image:1732666	AI191823	null	null	NULL	null	null	null	null
Hs:46634	-0.222099	-0.399631	yes	yes	yes	no	314_51	Image:1738130	AI140615	null	chr5 (150,796,840-150,830,693)	1553272_at	NM_078483	chr5:150796745-150848918 (+) // 99.42 // q33.1	solute carrier family 36 (proton/amino acid symporter), member 1	SLC36A1
Hs:11630	0.343766	0.519661	yes	yes	yes	no	293_2	Image:827132	AA521232	NM_002872	chr22 (35,951,258-35,970,257)	207419_s_at	NM_002872	chr22:35951987-35970134 (-) // 77.93 // q13.1	ras-related C3 botulinum toxin substrate 2 (rho family, small GTP binding protein Rac2)	RAC2
Hs:11726	-0.0968841	-0.400992	yes	yes	yes	no	294_2	Image:774502	AA429969	NM_002835	chr7 (77,004,771-77,107,308)	202006_at	NM_002835	chr7:77004780-77107101 (+) // 99.63 // q11.23	protein tyrosine phosphatase, non-receptor type 12	PTPN12
Hs:18530	-0.541638	-0.740931	yes	yes	yes	no	305_6	Image:857264	AA669689	NM_002395	chr6 (83,977,976-84,197,499)	204058_at	AL049699	chr6:83976830-84197506 (-) // 96.8 // q14.2	malic enzyme 1, NADP(+)-dependent, cytosolic	ME1
Hs:23822	0.0637991	0.232594	yes	yes	yes	no	320_9	Image:843041	AA488418	null	chr9 (111,971,496-111,974,750)	1553502_a_at	NM_053016	chr9:111582539-111745572 (+) // 100.0 // q31.3	paralemmin 2 /// PALM2-AKAP2	PALM2 /// PALM2-AKAP2
Hs:31118	0.454781	0.284578	yes	yes	yes	no	312_14	Image:461509	AA705077	null	chr13 (98,704,995-98,711,999)	224298_s_at	BC004528	chr13:98694770-98836682 (+) // 67.03 // q32.3	UBA domain containing 2	UBAC2
Hs:33986	-0.506766	-0.730361	yes	yes	yes	no	306_16	Image:178166	H46018	null	chr20 (32,896,184-32,924,318)	226471_at	AI423493	chr20:32896183-32924281 (-) // 96.24 // q11.22	gamma-glutamyltransferase 7	GGT7
Hs:34766	-0.27778	-0.446586	yes	yes	yes	no	294_17	Image:462397	AA705571	null	chrX (119,178,122-119,178,537)	236920_at	AI954612	chrX:119178296-119181971 (+) // 97.48 // q24 /// chrX:119090258-119093933 (-) // 97.48 // q24	Rhox homeobox family, member 2 /// Rhox homeobox family, member 2B	RHOXF2 /// RHOXF2B
Hs:34946	-0.327418	-0.0968095	yes	yes	yes	no	292_17	Image:489668	AA099542	null	chr17 (40,231,335-40,236,098)	228776_at	AA430014	chr17:40231342-40235949 (-) // 82.3 // q21.31	gap junction protein, gamma 1, 45kDa	GJC1
Hs:37154	-0.124202	0.0460943	yes	yes	yes	no	307_18	Image:1604793	AA988248	null	chr6 (26,280,282-26,283,491)	NULL	null	null	null	null
Hs:38030	0.568568	0.764098	yes	yes	yes	no	296_19	Image:1641961	AI018446	null	chr19 (62,787,440-62,795,570)	235773_at	AW029293	chr19:62794491-62795010 (+) // 98.48 // q13.43	zinc finger protein interacting with K protein 1 homolog (mouse)	ZIK1
Hs:40898	-0.552791	-0.762762	yes	yes	yes	no	290_21	Image:395897	AA757473	NM_138499	chr10 (134,060,717-134,081,324)	238051_x_at	AI918314	chr10:134060768-134068514 (+) // 91.98 // q26.3	PWWP domain containing 2B	PWWP2B
Hs:41582	0.560478	0.376219	yes	yes	yes	no	309_21	Image:1875274	AI273242	null	chr3 (184,518,508-184,518,946)	215112_x_at	AB020668	chr3:184378524-184539371 (-) // 87.09 // q27.1	MCF.2 cell line derived transforming sequence-like 2	MCF2L2
Hs:42638	0.0363643	0.234675	yes	yes	yes	no	296_22	Image:1635667	AI016689	NM_012213	chr16 (82,490,231-82,507,286)	218869_at	NM_012213	chr16:82490272-82507277 (+) // 97.24 // q23.3	malonyl-CoA decarboxylase	MLYCD
Hs:43694	0.110625	-0.0962139	yes	yes	yes	no	319_22	Image:1566459	AI141972	null	null	201736_s_at	BF000409	chr5:10406827-10488774 (+) // 96.29 // p15.2	membrane-associated ring finger (C3HC4) 6	6-Mar
Hs:43874	0.0937304	0.284161	yes	yes	yes	no	289_23	Image:1582481	AA971267	null	chr15 (67,022,908-67,023,233)	1553023_a_at	NM_024505	chr15:67009917-67136127 (+) // 94.58 // q23	NADPH oxidase, EF-hand calcium binding domain 5	NOX5
Hs:48686	0.492768	0.248415	yes	yes	yes	no	295_26	Image:1859075	AI201652	null	null	NULL	null	null	null	null
Hs:48770	0.416507	0.6971	yes	yes	yes	no	292_26	Image:1860080	AI202101	null	chr19 (3,226,835-3,248,013)	230497_at	BE503640	chr19:3247523-3248035 (+) // 87.43 // p13.3	bruno-like 5, RNA binding protein (Drosophila)	BRUNOL5
Hs:10393	-0.0513515	-0.244759	yes	yes	yes	no	265_82	Image:302190	W16724	NM_005933	chr11 (117,812,679-117,847,981)	1565436_s_at	AF024540	chr11:117844697-117847670 (+) // 68.42 // q23.3	myeloid/lymphoid or mixed-lineage leukemia (trithorax homolog, Drosophila)	MLL
Hs:10777	-0.167072	-0.365503	yes	yes	yes	no	273_82	Image:141562	R73003	NM_004696	chr1 (110,707,028-110,735,159)	228455_at	AI092824	chr1:110716655-110717403 (+) // 100.0 // p13.3	RNA binding motif protein 15	RBM15
Hs:11365	0.240757	-0.13446	yes	yes	yes	no	287_82	Image:193990	R83875	NM_012089	chr1 (227,718,953-227,761,052)	223320_s_at	AF277184	chr15_random:285337-286052 (+) // 92.23 // /// chr15:26324566-26325281 (+) // 92.23 // q13.1 /// chr1:227719053-227719763 (-) // 97.46 // q42.13 /// chr15:20240873-20241588 (-) // 92.23 // q11.2 /// chr15:26549304-26550019 (-) // 92.23 // q13.1	ATP-binding cassette, sub-family B (MDR/TAP), member 10	ABCB10
Hs:12697	-0.698692	-0.465149	yes	yes	yes	no	281_83	Image:45641	H08749	NM_145109	chr17 (21,128,626-21,159,118)	215498_s_at	AA780381	chr17:21142252-21159118 (+) // 97.01 // p11.2	mitogen-activated protein kinase kinase 3	MAP2K3
Hs:14245	0.0922411	-0.0990541	yes	yes	yes	no	285_84	Image:139217	R68473	null	chr3 (99,145,885-99,169,181)	1554774_at	AB083191	chr3:99146653-99169157 (-) // 97.71 // q11.2	MYC induced nuclear antigen	MINA
Hs:18841	-0.135317	0.117229	yes	yes	yes	no	281_87	Image:744800	AA644448	NM_133178	chr1 (29,435,608-29,525,898)	211320_s_at	U71075	chr1:29435737-29525768 (+) // 99.14 // p35.3	protein tyrosine phosphatase, receptor type, U	PTPRU
Hs:19621	-0.611614	-0.35818	yes	yes	yes	no	269_88	Image:252663	H88329	NM_004929	chr8 (91,140,028-91,164,283)	205625_s_at	AW014927	chr8:91140011-91164283 (-) // 99.1 // q21.3	calbindin 1, 28kDa	CALB1
Hs:27781	-0.786829	-0.378513	yes	yes	yes	no	278_93	Image:1032405	AA779457	NM_021073	chr6 (55,728,199-55,848,334)	205430_at	AL133386	chr6:55726401-55848347 (-) // 98.09 // p12.1	bone morphogenetic protein 5	BMP5
Hs:27961	-0.671561	-0.92981	yes	yes	yes	no	276_93	Image:1474684	AA857015	NM_004428	chr1 (153,366,973-153,374,008)	202023_at	NM_004428	chr1:153367004-153373956 (+) // 99.86 // q22	ephrin-A1	EFNA1
Hs:29881	-0.509466	-0.326989	yes	yes	yes	no	284_94	Image:399513	AA733195	NM_016006	chr3 (43,707,379-43,735,295)	213805_at	AI692428	chr3:43736436-43737839 (+) // 89.46 // p21.33	abhydrolase domain containing 5	ABHD5
Hs:32281	-0.175153	-0.395374	yes	yes	yes	no	273_96	Image:878284	AA670280	null	chr21 (42,946,955-42,994,386)	NULL	null	null	null	null
Hs:35641	-0.114321	0.0655951	yes	yes	yes	no	276_98	Image:1455463	AA865667	null	chr19 (3,418,446-3,420,151)	226377_at	AI093722	chr19:3418826-3420215 (+) // 85.82 // p13.3	Transcribed locus	---
Hs:38629	0.0817279	0.424617	yes	yes	yes	no	279_100	Image:727988	AA435559	NM_001803	chr1 (26,517,054-26,519,600)	34210_at	N90866	chr1:26517003-26519601 (+) // 81.48 // p36.11	CD52 molecule	CD52
Hs:39289	0.569068	0.376922	yes	yes	yes	no	258_101	Image:1568553	AA931818	null	chr5 (133,537,570-133,538,038)	200711_s_at	NM_003197	chr5:133520467-133540544 (-) // 99.17 // q31.1 /// chr7:65524958-65526408 (-) // 94.54 // q11.21	S-phase kinase-associated protein 1	SKP1
Hs:39397	-0.254962	-0.0825988	yes	yes	yes	no	263_101	Image:1639531	AI032392	NM_183235, NM_183234, NM_004580, NM_183236	chr15 (53,283,094-53,369,293)	210951_x_at	AF125393	chr15:53284716-53349776 (-) // 91.61 // q21.3	RAB27A, member RAS oncogene family	RAB27A
Hs:39865	-0.42734	-0.623588	yes	yes	yes	no	268_101	Image:503654	AA131395	null	null	1558338_at	AB002453	chr5:115849927-115851130 (+) // 79.28 // q23.1	Sema domain, transmembrane domain (TM), and cytoplasmic domain, (semaphorin) 6A	SEMA6A
Hs:41317	-0.325941	0.109405	yes	yes	yes	no	271_102	Image:436376	AA776469	null	chr17 (30,615,955-30,618,852)	1553055_a_at	NM_144975	chr17:30594220-30610951 (+) // 97.07 // q12	schlafen family member 5	SLFN5
Hs:46489	0.117942	-0.0665493	yes	yes	yes	no	281_105	Image:1736460	AI138374	null	chr12 (10,935,316-10,935,978)	NULL	null	null	null	null
Hs:46681	0.955433	1.23482	yes	yes	yes	no	283_105	Image:1737040	AI125421	null	chr22 (40,800,842-40,801,151)	226504_at	AA522720	chr22:40803805-40805387 (+) // 92.17 // q13.2	family with sequence similarity 109, member B	FAM109B
Hs:48997	0.030648	0.214935	yes	yes	yes	no	271_107	Image:1863884	AI247260	null	chr17 (32,338,400-32,368,070)	NULL	null	null	null	null
Hs:11293	-0.0637774	0.108662	yes	yes	yes	no	286_55	Image:210862	H65659	NM_004035	chr17 (71,453,260-71,487,039)	1556923_at	AW051321	chr17:71481834-71484058 (-) // 73.66 // q25.1	CDNA FLJ30303 fis, clone BRACE2003269	---
Hs:15025	0.392554	0.578183	yes	yes	yes	no	265_58	Image:292812	N90470	null	chr4 (15,462,668-15,463,964)	NULL	null	null	null	null
Hs:18685	0.278249	0.454395	yes	yes	yes	no	279_60	Image:731029	AA421269	null	chr22 (19,482,766-19,543,100)	233338_at	AU145865	chr22:17123860-17125414 (+) // 66.82 // q11.21 /// chr22:19874891-19876445 (+) // 66.82 // q11.21 /// chr22:18728903-18730457 (+) // 66.43 // q11.21 /// chr13_random:65857-66456 (-) // 37.41 // /// chr22:18962124-18963678 (-) // 66.94 // q11.21 /// chr22:	hypothetical gene supported by BC039313 /// hypothetical protein LOC375127 /// hypothetical LOC729461	FLJ26056 /// LOC284861 /// LOC729461
Hs:20113	0.310687	0.125931	yes	yes	yes	no	274_61	Image:41835	R54212	null	chr8 (56,431,954-56,601,247)	237802_at	R54212	chr8:56600834-56601262 (+) // 93.78 // q12.1	XK, Kell blood group complex subunit-related family, member 4	XKR4
Hs:22621	0.281504	0.471085	yes	yes	yes	no	264_63	Image:730746	AA435990	null	null	228778_at	BE673677	chr8:6291854-6292331 (+) // 92.05 // p23.1	Transcribed locus	---
Hs:27601	0.236001	0.038849	yes	yes	yes	no	268_66	Image:397658	AA708279	null	null	206507_at	NM_014724	chr6:28454710-28475490 (-) // 93.57 // p22.1	zinc finger and SCAN domain containing 12	ZSCAN12
Hs:30097	-0.0644487	0.103785	yes	yes	yes	no	258_68	Image:451795	AA706815	NM_018553	chr17 (3,661,566-3,675,072)	218896_s_at	NM_018553	chr17:3661570-3675064 (-) // 95.64 // p13.2	chromosome 17 open reading frame 85	C17orf85
Hs:32797	-0.111484	-0.300167	yes	yes	yes	no	286_69	Image:447204	AA702998	null	chr7 (76,050,329-76,051,032)	235804_at	T86613	chr7:76050328-76051040 (+) // 98.75 // q11.23 /// chr1:83389278-83389992 (-) // 98.33 // p31.1	Transcribed locus	---
Hs:32989	0.218032	0.0275264	yes	yes	yes	no	288_69	Image:448059	AA702684	null	chr3 (101,602,720-101,657,852)	227181_at	AI203021	chr3:101603091-101657864 (+) // 93.96 // q12.2	leukemia NUP98 fusion partner 1	LNP1
Hs:33841	0.805726	0.559194	yes	yes	yes	no	273_70	Image:26294	R20625	null	chr14 (99,601,526-99,680,656)	227232_at	T58044	chr14:99620774-99676205 (+) // 78.37 // q32.2	Enah/Vasp-like	EVL
Hs:34141	-0.484507	-0.313883	yes	yes	yes	no	280_70	Image:162262	H28082	null	chr2 (37,331,259-37,333,164)	1554910_at	BC030706	chr2:37348214-37397670 (-) // 79.1 // p22.2	protein kinase D3	PRKD3
Hs:38353	0.32832	0.144374	yes	yes	yes	no	268_73	Image:731304	AA416757	NM_004708	chr19 (37,763,944-37,770,144)	219275_at	NM_004708	chr19:37763983-37770162 (+) // 92.67 // q13.11	programmed cell death 5	PDCD5
Hs:38365	-0.282608	-0.0431127	yes	yes	yes	no	272_73	Image:25422	R39093	null	chr9 (116,446,701-116,448,518)	NULL	null	null	null	null
Hs:40573	-0.0514857	0.123717	yes	yes	yes	no	287_74	Image:176366	H40810	NM_144604	chr16 (87,164,343-87,225,756)	226108_at	AK026317	chr16:87217915-87225872 (+) // 98.94 // q24.3	zinc finger CCCH-type containing 18	ZC3H18
Hs:41425	0.51776	0.274132	yes	yes	yes	no	268_75	Image:1032509	AA779507	null	null	NULL	null	null	null	null
Hs:41917	-1.15005	-0.895579	yes	yes	yes	no	285_75	Image:2075006	AI538525	null	chr5 (56,212,708-56,213,643)	214786_at	AA361361	chr5:56147215-56226011 (+) // 99.06 // q11.2	mitogen-activated protein kinase kinase kinase 1	MAP3K1
Hs:42013	-0.379231	-0.622521	yes	yes	yes	no	286_75	Image:2108411	AI392929	NM_006618	chr1 (200,963,156-201,045,221)	211202_s_at	AF087481	chr1:200963193-201044169 (-) // 97.37 // q32.1	jumonji, AT rich interactive domain 1B	JARID1B
Hs:42205	-0.259808	-0.51741	yes	yes	yes	no	288_75	Image:2144799	AI457695	null	chr1 (216,571,783-216,577,946)	NULL	null	null	null	null
Hs:45469	-0.0232055	0.187979	yes	yes	yes	no	262_78	Image:1689948	AI123255	NM_145177	chrY (2,147,557-2,428,975)	225503_at	AL547782	chrX:2148669-2353348 (-) // 89.92 // p22.33 /// chrY:2148669-2353348 (-) // 89.92 // p11.31	dehydrogenase/reductase (SDR family) X-linked	DHRSX
Hs:49597	0.704405	0.291153	yes	yes	yes	no	285_80	Image:1908695	AI301078	null	null	NULL	null	null	null	null
Hs:50161	0.205399	0.0322756	yes	yes	yes	no	259_81	Image:1939228	AI338325	null	chr5 (112,340,301-112,384,990)	NULL	null	null	null	null
Hs:11017	0.329118	0.118008	yes	yes	yes	no	275_28	Image:753914	AA479093	NM_002223	chr12 (26,381,596-26,877,398)	202660_at	AA834576	chr12:26379551-26877398 (-) // 99.29 // p11.23	inositol 1,4,5-triphosphate receptor, type 2	ITPR2
Hs:13609	0.0718191	0.35261	yes	yes	yes	no	266_30	Image:154654	R55184	NM_024336	chr16 (52,874,713-52,877,879)	229638_at	AI681917	chr16:52874718-52877268 (-) // 95.38 // q12.2	iroquois homeobox 3	IRX3
Hs:14581	-0.0785808	0.101559	yes	yes	yes	no	288_30	Image:136856	R36207	null	chr17 (8,018,010-8,020,417)	224495_at	BC006292	chr17:8017284-8020398 (-) // 86.72 // p13.1	transmembrane protein 107	TMEM107
Hs:15157	0.770335	0.96796	yes	yes	yes	no	270_31	Image:293331	N91750	null	chr1 (23,705,509-23,708,382)	207042_at	NM_004091	chr1:23708934-23730299 (-) // 99.94 // p36.12	E2F transcription factor 2	E2F2
Hs:15925	-0.0340427	0.148539	yes	yes	yes	no	286_31	Image:1031744	AA609598	NM_003406	chr8 (102,000,090-102,033,428)	200641_s_at	U28964	chr10:23465770-23466762 (+) // 91.94 // p12.2 /// chr10:107435965-107436972 (+) // 91.55 // q25.1 /// chr2:127031310-127032311 (-) // 93.79 // q14.3 /// chr8:102001930-102033447 (-) // 97.57 // q22.3 /// chr9:34912018-34912930 (-) // 85.15 // p13.3 /// ch	tyrosine 3-monooxygenase/tryptophan 5-monooxygenase activation protein, zeta polypeptide	YWHAZ
Hs:18229	0.037338	0.21646	yes	yes	yes	no	270_33	Image:324946	AA284281	null	chr11 (65,998,406-66,004,239)	NULL	null	null	null	null
Hs:19669	-0.900726	-0.620463	yes	yes	yes	no	269_34	Image:154472	R54846	null	chr8 (38,389,402-38,445,254)	211535_s_at	M60485	chr8:38389537-38445285 (-) // 97.82 // p12	fibroblast growth factor receptor 1 (fms-related tyrosine kinase 2, Pfeiffer syndrome)	FGFR1
Hs:24565	0.17969	-0.0759438	yes	yes	yes	no	272_37	Image:201931	H52446	NM_024727	chr3 (171,039,661-171,070,347)	220622_at	NM_024727	chr3:171039724-171070412 (-) // 93.71 // q26.2	leucine rich repeat containing 31	LRRC31
Hs:27829	-0.772665	-0.347742	yes	yes	yes	no	278_39	Image:878798	AA670408	null	chr15 (42,791,003-42,797,617)	216231_s_at	AW188940	chr15:42791008-42797237 (+) // 99.45 // q21.1	beta-2-microglobulin	B2M
Hs:29833	0.225928	0.0239946	yes	yes	yes	no	283_40	Image:399093	AA733012	null	chr10 (105,146,384-105,196,042)	212424_at	AW026194	chr10:105148161-105196040 (+) // 96.48 // q24.33	programmed cell death 11	PDCD11
Hs:30121	0.0179694	-0.169473	yes	yes	yes	no	258_41	Image:436065	AA700817	null	chr12 (11,060,373-11,061,231)	241997_at	AA700817	chr12:11060370-11061077 (-) // 9.65 // p13.2	Transcribed locus	---
Hs:31561	-0.572957	-0.860016	yes	yes	yes	no	257_42	Image:448218	AA777229	NM_002957	chr9 (136,358,168-136,468,931)	202426_s_at	BE675800	chr9:136358228-136472252 (+) // 97.9 // q34.2	retinoid X receptor, alpha	RXRA
Hs:32437	-0.123887	-0.356761	yes	yes	yes	no	278_42	Image:897144	AA676952	null	chr17 (59,556,575-59,557,757)	239045_at	AW194689	chr17:59557023-59557649 (-) // 98.27 // q23.3	Transcribed locus	---
Hs:35689	-0.101745	0.0708798	yes	yes	yes	no	276_44	Image:1455791	AA863257	null	chr16 (67,154,794-67,158,533)	226124_at	AA747309	chr16:67157282-67158533 (+) // 77.74 // q22.1	zinc finger protein 90 homolog (mouse)	ZFP90
Hs:35989	0.346693	0.542053	yes	yes	yes	no	287_44	Image:1470659	AA864323	null	chr16 (67,924,000-67,926,380)	219575_s_at	NM_022341	chr16:67920024-67921999 (-) // 98.14 // q22.1	peptide deformylase (mitochondrial) /// component of oligomeric golgi complex 8	COG8 /// PDF
Hs:38965	0.0133454	0.181785	yes	yes	yes	no	286_46	Image:1898143	AI298988	null	chr16 (66,272,128-66,275,580)	214076_at	AI697803	chr4:2942632-2943584 (+) // 26.17 // p16.3	CDNA FLJ39316 fis, clone OCBBF2014052	---
Hs:39433	-1.77594	-1.47242	yes	yes	yes	no	259_47	Image:1645668	AI026814	null	chr2 (173,128,617-173,201,013)	206686_at	NM_002610	chr2:173129073-173169076 (+) // 94.01 // q31.1	pyruvate dehydrogenase kinase, isozyme 1	PDK1
Hs:47113	0.216175	0.0367654	yes	yes	yes	no	259_52	Image:1750850	AI939356	null	chr14 (67,918,553-67,920,114)	1554496_at	BC030219	chr14:67356290-68132491 (+) // 76.41 // q24.1	RAD51-like 1 (S. cerevisiae)	RAD51L1
Hs:49033	0.404687	0.200878	yes	yes	yes	no	267_53	Image:1864790	AI284218	null	chr10 (23,450,326-23,450,994)	230575_at	AI620189	chr10:23450474-23450947 (+) // 96.33 // p12.2	methionine sulfoxide reductase B2	MSRB2
Hs:10765	-0.271188	-0.0979529	yes	yes	yes	no	272_1	Image:770355	AA434024	NM_002340	chr21 (46,433,469-46,473,119)	211018_at	D63807	chr21:46432787-46473104 (-) // 99.96 // q22.3	lanosterol synthase (2,3-oxidosqualene-lanosterol cyclase)	LSS
Hs:10861	0.263886	0.454801	yes	yes	yes	no	277_1	Image:823851	AA490684	NM_001129	chr7 (44,110,498-44,120,683)	201792_at	NM_001129	chr7:44110650-44120683 (+) // 94.84 // p13	AE binding protein 1	AEBP1
Hs:12301	-0.698455	-0.927826	yes	yes	yes	no	272_2	Image:783721	AA443347	null	chr5 (132,121,754-132,127,467)	209000_s_at	BC001329	chr5:132121734-132127467 (-) // 98.95 // q31.1	septin 8	8-Sep
Hs:14785	0.00199547	-0.220208	yes	yes	yes	no	258_4	Image:295497	W23541	null	chr12 (11,812,828-11,815,102)	1561167_at	AF147300	chr12:11758523-11758851 (+) // 94.49 // p13.2	Full length insert cDNA clone YA75A09	---
Hs:15085	0.348343	0.176794	yes	yes	yes	no	269_4	Image:232628	H72591	NM_183238	chr12 (132,008,117-132,042,943)	NULL	null	null	null	null
Hs:15373	-0.85316	-0.6201	yes	yes	yes	no	272_4	Image:233071	H75632	null	null	218113_at	NM_013390	chr9:73488102-73573228 (-) // 98.39 // q21.13	transmembrane protein 2	TMEM2
Hs:17377	0.283338	-0.0161969	yes	yes	yes	no	281_5	Image:428821	AA004689	null	chr2 (238,854,890-238,855,626)	205251_at	NM_022817	chr2:238817424-238861831 (-) // 94.65 // q37.3	period homolog 2 (Drosophila)	PER2
Hs:23437	0.127485	0.321182	yes	yes	yes	no	280_9	Image:345601	W72043	null	chr2 (1,614,538-1,615,945)	212012_at	BF342851	chr2:1614665-1727285 (-) // 97.54 // p25.3	peroxidasin homolog (Drosophila)	PXDN
Hs:24205	0.317243	0.00603891	yes	yes	yes	no	264_10	Image:489407	AA045641	NM_012089	chr1 (227,718,953-227,761,052)	223320_s_at	AF277184	chr15_random:285337-286052 (+) // 92.23 // /// chr15:26324566-26325281 (+) // 92.23 // q13.1 /// chr1:227719053-227719763 (-) // 97.46 // q42.13 /// chr15:20240873-20241588 (-) // 92.23 // q11.2 /// chr15:26549304-26550019 (-) // 92.23 // q13.1	ATP-binding cassette, sub-family B (MDR/TAP), member 10	ABCB10
Hs:27277	-0.544834	-0.74322	yes	yes	yes	no	264_12	Image:28436	R40663	null	chr1 (233,453,630-233,454,197)	224322_at	AB030181	chr1:233410097-233470272 (-) // 85.02 // q42.3	AT rich interactive domain 4B (RBP1-like)	ARID4B
Hs:32353	-0.333335	-0.651403	yes	yes	yes	no	273_15	Image:50892	H18453	null	chr19 (61,681,364-61,698,615)	NULL	null	null	null	null
Hs:32749	-0.290976	-0.54199	yes	yes	yes	no	285_15	Image:436870	AA703090	null	chr12 (55,242,013-55,271,786)	235558_at	AW838569	chr12:55270359-55271275 (+) // 77.18 // q13.3	CDNA FLJ39093 fis, clone NT2RP7020112	---
Hs:33517	-0.203217	-0.0104332	yes	yes	yes	no	269_16	Image:22867	R38548	null	chr8 (22,011,543-22,017,835)	218337_at	NM_022749	chr8:22014351-22017835 (+) // 98.89 // p21.3	retinoic acid induced 16	RAI16
Hs:34369	0.264915	0.0950349	yes	yes	yes	no	282_16	Image:379346	AA778432	null	chr19 (37,895,875-37,896,541)	235384_at	AW963217	chr19:37896064-37896538 (+) // 42.23 // q13.11	nudix (nucleoside diphosphate linked moiety X)-type motif 19	NUDT19
Hs:38701	-1.10994	-1.36087	yes	yes	yes	no	279_19	Image:1534700	AA918646	null	chr11 (94,502,398-94,505,459)	212573_at	AF131747	chr11:94462670-94505457 (+) // 97.92 // q21	endonuclease domain containing 1	ENDOD1
Hs:40897	0.329811	-0.180953	yes	yes	yes	no	258_21	Image:281448	N51508	null	chr7 (150,711,017-150,713,064)	235246_at	AL515437	chr7:150711932-150712934 (-) // 49.75 // q36.1	CDNA FLJ38906 fis, clone NT2NE2004378	---
Hs:41377	-0.570287	-0.235397	yes	yes	yes	no	267_21	Image:969239	AA663710	null	chr1 (223,749,803-223,907,467)	1553672_at	NM_145240	chr1:223773370-223907411 (-) // 80.31 // q42.12	enabled homolog (Drosophila)	ENAH
Hs:44161	0.1837	0.364799	yes	yes	yes	no	260_23	Image:1581603	AA970040	NM_032506	chr2 (61,146,867-61,218,672)	244673_at	AW271558	chr2:61218233-61218682 (-) // 16.88 // p15	Transcribed locus	---
Hs:46273	0.208888	0.033615	yes	yes	yes	no	274_24	Image:1734337	AI188101	null	chr15 (65,334,240-65,453,560)	224165_s_at	AY014282	chr15:65334220-65580576 (+) // 99.64 // q23	IQ motif containing H	IQCH
Hs:46657	-0.0697748	-0.251937	yes	yes	yes	no	282_24	Image:2012021	AI357590	null	chr12 (111,894,650-111,895,435)	NULL	null	null	null	null
Hs:46753	0.309646	-0.0236769	yes	yes	yes	no	283_24	Image:2253645	AI686409	NM_007244	chr12 (10,889,717-10,893,345)	204919_at	NM_007244	chr12:10889748-10893319 (-) // 99.61 // p13.2	proline rich 4 (lacrimal)	PRR4
Hs:47053	0.348437	0.167185	yes	yes	yes	no	262_25	Image:1753432	AI198570	null	chr2 (70,074,010-70,075,046)	240017_at	AW182817	chr2:70074018-70074479 (-) // 97.46 // p14	Hypothetical gene supported by BC040598	LOC400960
Hs:48481	-0.289223	-0.0429835	yes	yes	yes	no	257_26	Image:1855351	AI286247	null	chr13 (42,360,123-42,464,366)	227609_at	AA633203	chr13:42360122-42436250 (-) // 96.59 // q14.11	epithelial stromal interaction 1 (breast)	EPSTI1
Hs:10872	-0.554712	-0.190631	yes	yes	yes	no	242_82	Image:35271	R25521	NM_005010	chr7 (107,575,318-107,884,040)	216959_x_at	U55258	chr7:107577590-107667729 (-) // 99.08 // q31.1	neuronal cell adhesion molecule	NRCAM
Hs:12132	-0.895676	-0.693249	yes	yes	yes	no	239_83	Image:746321	AA481397	null	chr5 (58,301,320-58,306,214)	204491_at	R40917	chr5:58301610-59225378 (-) // 93.23 // q11.2	phosphodiesterase 4D, cAMP-specific (phosphodiesterase E3 dunce homolog, Drosophila)	PDE4D
Hs:12312	0.153192	0.451144	yes	yes	yes	no	241_83	Image:48631	H14383	null	chr1 (6,016,930-6,083,839)	213965_s_at	AL035406	chr1:6084438-6125252 (-) // 99.45 // p36.31	chromodomain helicase DNA binding protein 5	CHD5
Hs:28920	0.8544	1.10009	yes	yes	yes	no	234_94	Image:725707	AA394197	NM_005739	chr15 (36,567,598-36,644,224)	205590_at	NM_005739	chr15:36567597-36644224 (-) // 98.49 // q14	RAS guanyl releasing protein 1 (calcium and DAG-regulated)	RASGRP1
Hs:29988	0.15081	-0.53418	yes	yes	yes	no	229_95	Image:450268	AA703582	null	chr9 (107,194,533-107,195,058)	228485_s_at	AW165999	chr9:107167676-107240606 (+) // 97.28 // q31.1	solute carrier family 44, member 1	SLC44A1
Hs:30756	-0.386971	-0.191009	yes	yes	yes	no	245_95	Image:814235	AA465242	NM_153333	chrX (102,394,580-102,396,777)	224819_at	AI743979	chrX:102394579-102396776 (-) // 56.83 // q22.1	transcription elongation factor A (SII)-like 8	TCEAL8
Hs:35640	-0.449555	-0.64426	yes	yes	yes	no	244_98	Image:1461068	AA890146	null	chr4 (124,537,399-124,542,398)	230212_at	AW027076	chr4:124537831-124538437 (+) // 92.95 // q28.1	hypothetical LOC729345	LOC729345
Hs:38040	-0.671116	-0.455203	yes	yes	yes	no	233_100	Image:221653	H92621	NM_000216	chrX (8,459,041-8,660,140)	205206_at	NM_000216	chrX:8456914-8660227 (-) // 93.49 // p22.31	Kallmann syndrome 1 sequence	KAL1
Hs:39012	0.00646641	0.216219	yes	yes	yes	no	255_100	Image:2010242	AI365334	null	chr2 (201,952,794-202,024,515)	202124_s_at	AV705253	chr2:201950174-202024499 (-) // 97.86 // q33.1	trafficking protein, kinesin binding 2	TRAK2
Hs:41976	-0.33894	-0.622626	yes	yes	yes	no	250_102	Image:1660645	AI082714	NM_000783	chr10 (94,823,657-94,827,631)	206424_at	NM_000783	chr10:94823656-94827242 (+) // 95.81 // q23.33	cytochrome P450, family 26, subfamily A, polypeptide 1	CYP26A1
Hs:45240	0.321428	0.135725	yes	yes	yes	no	252_104	Image:1661846	AI082295	null	chr9 (129,596,451-129,597,364)	NULL	null	null	null	null
Hs:45828	-0.298636	-0.108895	yes	yes	yes	no	238_105	Image:1667470	AI057612	null	chr1 (55,089,222-55,090,995)	200862_at	NM_014762	chr1:55087895-55125479 (-) // 91.62 // p32.3	24-dehydrocholesterol reductase	DHCR24
Hs:50148	-0.614868	-0.386572	yes	yes	yes	no	231_108	Image:1931747	AI333570	null	chr17 (4,971,035-4,971,674)	NULL	null	null	null	null
Hs:12912	0.491283	0.66946	yes	yes	yes	no	251_56	Image:127682	R09585	NM_016353	chr8 (17,058,402-17,124,617)	243528_at	AW014108	chr8:17109228-17109750 (+) // 91.74 // p22	Transcribed locus	---
Hs:19260	0.435659	0.245204	yes	yes	yes	no	229_61	Image:781017	AA446027	null	chr10 (64,241,769-64,246,123)	205249_at	NM_000399	chr10:64241762-64246133 (-) // 99.56 // q21.2	early growth response 2 (Krox-20 homolog, Drosophila)	EGR2
Hs:24252	0.536035	0.348801	yes	yes	yes	no	237_64	Image:293651	N69653	null	chrX (38,543,568-38,544,706)	NULL	null	null	null	null
Hs:24624	-0.101337	0.0759542	yes	yes	yes	no	241_64	Image:283086	N51306	null	chr16 (55,438,234-55,439,319)	NULL	null	null	null	null
Hs:28668	0.0381148	0.223983	yes	yes	yes	no	231_67	Image:383938	AA702714	null	chr16 (17,564,504-17,564,928)	NULL	null	null	null	null
Hs:28956	0.146361	-0.0301642	yes	yes	yes	no	238_67	Image:268338	N23390	null	chr12 (19,565,177-19,566,431)	NULL	null	null	null	null
Hs:29052	-0.0440684	-0.230616	yes	yes	yes	no	239_67	Image:270332	N29455	null	chr16 (21,362,942-21,369,468)	211996_s_at	BG256504	chr16:22432232-22455345 (+) // 83.67 // p12.1 /// chr16:22452900-22454712 (+) // 37.64 // p12.1 /// chr16:21320967-21344311 (-) // 82.68 // p12.2 /// chr16:21753401-21776591 (-) // 82.47 // p12.1 /// chr16:30141712-30164784 (-) // 82.4 // p11.2 /// chr16:	KIAA0220-like protein /// hypothetical gene LOC283846 /// hypothetical protein 348162 /// hypothetical protein LOC440345 /// nuclear pore complex interacting protein pseudogene /// similar to Uncharacterized protein KIAA0220	DKFZp547E087 /// LOC100132247 /// LOC23117 /// LOC348162 /// LOC440345 /// LOC613037
Hs:29808	0.291331	0.0851623	yes	yes	yes	no	251_67	Image:435303	AA699914	null	chr8 (61,931,062-61,942,017)	218829_s_at	NM_017780	chr8:61929610-61942017 (+) // 97.79 // q12.2	chromodomain helicase DNA binding protein 7	CHD7
Hs:30012	0.400285	0.209211	yes	yes	yes	no	229_68	Image:454486	AA677336	null	chr22 (23,200,663-23,201,080)	NULL	null	null	null	null
Hs:31248	-0.345101	-0.0907912	yes	yes	yes	no	250_68	Image:1574058	AA938623	NM_006412	chr9 (138,687,416-138,701,732)	210678_s_at	U56418	chr9:138687422-138701669 (-) // 93.49 // q34.3	1-acylglycerol-3-phosphate O-acyltransferase 2 (lysophosphatidic acid acyltransferase, beta)	AGPAT2
Hs:32400	-0.884158	-0.567253	yes	yes	yes	no	242_69	Image:866488	AA679503	null	chr1 (10,288,189-10,291,240)	225878_at	AL135264	chr1:10289429-10291242 (+) // 79.33 // p36.22	Kinesin family member 1B	KIF1B
Hs:42108	-0.224854	-0.555279	yes	yes	yes	no	255_75	Image:2253160	AI685539	null	chr1 (61,362,746-61,370,225)	214295_at	AW129056	chr1:61362745-61369908 (+) // 66.43 // p31.3	KIAA0485 protein	KIAA0485
Hs:44880	0.30338	-0.0977404	yes	yes	yes	no	244_77	Image:1655138	AI033329	null	chr12 (64,506,023-64,507,046)	1561633_at	BM989530	chr12:64505169-64632576 (+) // 98.85 // q14.3	high mobility group AT-hook 2	HMGA2
Hs:45852	-0.368555	-0.591253	yes	yes	yes	no	238_78	Image:1709892	AI138644	null	null	NULL	null	null	null	null
Hs:49692	-0.0833383	0.110248	yes	yes	yes	no	254_80	Image:1913391	AI308943	NM_033626	chrX (48,803,460-48,814,453)	232996_at	AF196779	chrX:48802280-48813138 (+) // 96.44 // p11.23	coiled-coil domain containing 120	CCDC120
Hs:49788	-0.681862	-0.480728	yes	yes	yes	no	255_80	Image:1914684	AI310519	null	null	NULL	null	null	null	null
Hs:14868	0.0220456	0.214976	yes	yes	yes	no	231_31	Image:204489	H58574	null	chr8 (103,949,404-103,950,078)	NULL	null	null	null	null
Hs:15048	0.511358	0.32321	yes	yes	yes	no	233_31	Image:296454	W00946	NM_145058	chr12 (122,465,889-122,487,217)	227983_at	AI810244	chr12:122465884-122486626 (-) // 83.29 // q24.31	Rab interacting lysosomal protein-like 2	RILPL2
Hs:16020	-0.731666	-0.45353	yes	yes	yes	no	255_31	Image:66491	R16134	NM_015993	chr16 (55,847,498-55,876,081)	230571_at	AI809404	chr16:55846825-55847565 (+) // 54.21 // q13	Transcribed locus	---
Hs:16104	0.514562	0.788794	yes	yes	yes	no	252_31	Image:271952	N35301	NM_005737	chr2 (235,066,429-235,068,940)	202206_at	AW450363	chr2:235066420-235070361 (-) // 95.42 // q37.1	ADP-ribosylation factor-like 4C	ARL4C
Hs:19572	0.401497	0.220297	yes	yes	yes	no	232_34	Image:435855	AA701554	null	chr6_cox_hap1 (1,428,097-1,451,363)	215985_at	X92110	chr6:30087918-30089191 (-) // 47.76 // p21.33 /// chr6:29909404-29910684 (-) // 46.19 // p21.33 /// chr6_cox_hap1:1428160-1429433 (-) // 47.92 // /// chr6_cox_hap1:1253850-1255130 (-) // 46.19 // /// chr6_qbl_hap2:1226789-1228066 (-) // 47.92 // /// chr6_	HLA complex group 8	C6orf12
Hs:24084	-0.152895	-0.34939	yes	yes	yes	no	231_37	Image:357190	W93544	null	chr1 (143,324,717-143,325,789)	NULL	null	null	null	null
Hs:24264	0.228498	0.00524587	yes	yes	yes	no	233_37	Image:233644	H78999	null	chr3 (100,007,317-100,008,138)	213865_at	AI378788	chr3:100002923-100102800 (-) // 92.97 // q12.1	discoidin, CUB and LCCL domain containing 2	DCBLD2
Hs:36756	0.919712	-0.610377	yes	yes	yes	no	239_45	Image:1551239	AA933744	NM_019079	chr1 (62,433,124-62,449,806)	219955_at	NM_019079	chr1:62433135-62449682 (+) // 37.68 // p31.3	LINE-1 type transposase domain containing 1	L1TD1
Hs:38952	0.115961	-0.102395	yes	yes	yes	no	250_46	Image:1967174	AI246325	NM_014812	chr1 (241,354,354-241,455,258)	212746_s_at	AA126789	chr4:119654597-119696626 (+) // 97.16 // q26 /// chr1:241354448-241395580 (-) // 98.08 // q43	centrosomal protein 170kDa	CEP170
Hs:41844	0.157241	0.345504	yes	yes	yes	no	248_48	Image:1640332	AI073392	null	chr14 (87,722,806-87,726,243)	233967_at	AL117586	chr14:87722805-87726249 (+) // 92.93 // q31.3	Transcribed locus, strongly similar to NP_084187.2 potassium channel, subfamily K, member 10 [Mus musculus]	---
Hs:44232	-0.365315	-0.689475	yes	yes	yes	no	233_50	Image:1622288	AI016274	NM_180989	chr13 (94,052,105-94,079,947)	231871_at	AU160685	chr13:94077326-94079945 (+) // 92.25 // q32.1	G protein-coupled receptor 180	GPR180
Hs:45288	-0.136295	0.0803886	yes	yes	yes	no	252_50	Image:1662386	AI081821	null	chr10 (63,506,873-63,513,644)	1563469_at	AL832681	chr10:63506879-63513077 (+) // 84.8 // q21.2	Transcribed locus	---
Hs:14829	0.0690991	-0.173743	yes	yes	yes	no	131_58	Image:195555	R91822	null	chr16 (21,350,161-21,352,322)	1558686_at	BM983749	chr16:15414077-15414626 (+) // 65.56 // p13.11 /// chr16:21350285-21350728 (+) // 65.56 // p12.2 /// chr16:22425819-22426262 (-) // 65.56 // p12.1	Full length insert cDNA YP99D02	---
Hs:15309	0.179377	-0.0412314	yes	yes	yes	no	140_58	Image:133236	R26929	null	chr12 (11,935,518-11,940,947)	1561167_at	AF147300	chr12:11758523-11758851 (+) // 94.49 // p13.2	Full length insert cDNA clone YA75A09	---
Hs:17721	0.708523	0.525529	yes	yes	yes	no	133_60	Image:359641	AA010868	NM_018130	chr3 (72,881,120-72,980,288)	NULL	null	null	null	null
Hs:25101	0.282066	0.505688	yes	yes	yes	no	154_64	Image:781339	AA448394	null	chr17 (71,102,896-71,128,597)	227743_at	AI671062	chr17:71124111-71128592 (+) // 75.17 // q25.1	myosin XVB pseudogene /// similar to KIAA1783 protein	LOC100134144 /// MYO15B
Hs:26361	0.252612	0.424458	yes	yes	yes	no	151_65	Image:812256	AA455058	null	chr15 (49,831,081-49,895,855)	226186_at	AW207699	chr15:49892097-49895857 (+) // 76.2 // q21.2	CDNA clone IMAGE:5301189	---
Hs:26829	0.774858	0.215085	yes	yes	yes	no	156_65	Image:29531	R41565	null	chr8 (2,780,306-2,780,794)	231223_at	R41565	chr8:2780282-2780684 (-) // 97.34 // p23.2	CUB and Sushi multiple domains 1	CSMD1
Hs:28185	0.667442	0.840551	yes	yes	yes	no	158_66	Image:136169	R33402	null	chr21 (14,779,420-14,840,535)	1555638_a_at	AF519621	chr21:14779825-14840533 (-) // 96.93 // q11.2	SAM domain, SH3 domain and nuclear localization signals 1	SAMSN1
Hs:32409	-0.152007	0.325878	yes	yes	yes	no	150_69	Image:853977	AA669532	null	chr17 (30,620,152-30,621,916)	226725_at	AI435399	chr17:30620135-30621573 (+) // 41.17 // q12	Transcribed locus	---
Hs:34329	-0.343273	-0.0969879	yes	yes	yes	no	158_70	Image:378475	AA775620	null	chr14 (22,419,371-22,420,736)	227252_at	AA524299	chr14:22419871-22420762 (+) // 49.89 // q11.2	Transcribed locus	---
Hs:13824	-0.103489	0.0740078	yes	yes	yes	no	236_3	Image:123433	R00591	null	chr4 (9,489,489-9,490,890)	219991_at	NM_020041	chr4:9436947-9632205 (-) // 97.64 // p16.1	solute carrier family 2 (facilitated glucose transporter), member 9	SLC2A9
Hs:15648	0.367	0.576849	yes	yes	yes	no	243_4	Image:135752	R33082	null	null	NULL	null	null	null	null
Hs:16128	0.280715	0.457193	yes	yes	yes	no	252_4	Image:810299	AA463958	null	chr1 (77,327,257-77,457,704)	227639_at	AI275605	chr1:77327261-77329088 (-) // 90.72 // p31.1	phosphatidylinositol glycan anchor biosynthesis, class K	PIGK
Hs:17196	0.320385	0.149604	yes	yes	yes	no	247_5	Image:290182	N62213	null	chr3 (3,182,247-3,182,687)	218142_s_at	NM_016302	chr3:3167216-3196365 (-) // 99.16 // p26.3	cereblon	CRBN
Hs:18144	-0.572338	-0.254675	yes	yes	yes	no	233_6	Image:245277	N53447	null	chrX (78,502,539-78,509,460)	202746_at	AL021786	chrX:78502536-78509703 (-) // 94.39 // q21.1	integral membrane protein 2A	ITM2A
Hs:28128	0.164769	0.374478	yes	yes	yes	no	249_12	Image:149288	R82644	null	chr13 (78,953,288-79,026,222)	224799_at	AW290956	chr13:78953410-79028213 (+) // 94.24 // q31.1	Nedd4 family interacting protein 2	NDFIP2
Hs:38400	-0.210235	-0.39424	yes	yes	yes	no	236_19	Image:752798	AA426406	null	chr6 (87,985,066-88,030,128)	212366_at	BF223237	chr6:88023412-88030125 (+) // 98.54 // q15	zinc finger protein 292	ZNF292
Hs:43008	-0.312659	-0.494336	yes	yes	yes	no	236_22	Image:1520060	AA906529	null	chr10 (88,674,285-88,679,511)	230979_at	AI697699	chr10:88679043-88679506 (+) // 98.51 // q23.2	Transcribed locus	---
Hs:45036	-0.0756365	0.0949016	yes	yes	yes	no	253_23	Image:1672546	AI144308	null	null	NULL	null	null	null	null
Hs:45900	0.252679	0.0359706	yes	yes	yes	no	238_24	Image:1710705	AI127590	NM_033343	chr1 (178,466,065-178,510,811)	1553157_at	AB055703	chr1:178466064-178510811 (+) // 96.61 // q25.2	LIM homeobox 4	LHX4
Hs:47328	-0.000459654	0.309756	yes	yes	yes	no	233_25	Image:1839020	AI220561	null	null	NULL	null	null	null	null
Hs:47532	0.307767	0.508852	yes	yes	yes	no	239_25	Image:1839544	AI208919	null	chr16 (46,985,108-46,985,490)	NULL	null	null	null	null
Hs:47724	-0.122832	-0.348046	yes	yes	yes	no	245_25	Image:1844807	AI217736	null	chr6 (164,524,412-164,524,847)	NULL	null	null	null	null
Hs:48588	0.64616	0.847217	yes	yes	yes	no	230_26	Image:1858589	AI250786	null	chr7 (139,721,829-139,722,295)	223304_at	AL136583	chr7:139680022-139744726 (-) // 91.96 // q34	solute carrier family 37 (glycerol-3-phosphate transporter), member 3	SLC37A3
Hs:10391	-0.819865	-0.566516	yes	yes	yes	no	201_82	Image:768644	AA425602	NM_012230, NM_152992	chr7 (76,077,241-76,094,502)	210910_s_at	BC000487	chr7:72033606-72035437 (+) // 63.43 // q11.23 /// chr7:76077242-76094494 (-) // 95.03 // q11.23 /// chr7:74908167-74909918 (-) // 62.81 // q11.23	POM (POM121 homolog, rat) and ZP3 fusion	POMZP3
Hs:11363	-0.481633	-0.78157	yes	yes	yes	no	223_82	Image:810974	AA459632	NM_003071	chr3 (150,230,604-150,287,007)	202983_at	AI760760	chr3:150230540-150287031 (-) // 95.97 // q24	helicase-like transcription factor	HLTF
Hs:23075	0.40387	0.777799	yes	yes	yes	no	213_90	Image:376064	AA040380	NM_145013	chr11 (128,274,683-128,281,310)	208397_x_at	U39195	chr11:128266641-128292097 (+) // 99.71 // q24.3	potassium inwardly-rectifying channel, subfamily J, member 5	KCNJ5
Hs:28247	-0.602982	-0.780246	yes	yes	yes	no	219_93	Image:210921	H69786	NM_031419	chr3 (103,051,048-103,062,552)	223218_s_at	AB037925	chr3:103051114-103062555 (+) // 90.46 // q12.3	nuclear factor of kappa light polypeptide gene enhancer in B-cells inhibitor, zeta	NFKBIZ
Hs:29015	-0.214947	0.272056	yes	yes	yes	no	203_94	Image:396358	AA758379	null	chr1 (10,619,777-10,621,138)	235605_at	AI283046	chr1:10619776-10620474 (-) // 96.07 // p36.22	castor zinc finger 1	CASZ1
Hs:30839	0.724223	0.896602	yes	yes	yes	no	210_95	Image:703930	AA279133	NM_005160	chr22 (24,290,946-24,449,916)	1557077_a_at	BU952437	chr22:24203153-24205937 (+) // 34.25 // q11.23	CDNA FLJ32587 fis, clone SPLEN2000402	---
Hs:31139	0.371998	0.592865	yes	yes	yes	no	221_95	Image:700574	AA283942	null	chr1 (196,994,639-196,995,095)	239467_at	AI806747	chr1:196994638-196995095 (+) // 98.25 // q31.3	Transcribed locus	---
Hs:31523	-0.541702	-0.739186	yes	yes	yes	no	197_96	Image:1654632	AI021885	NM_000312	chr2 (127,892,463-127,903,261)	206259_at	NM_000312	chr2:127892485-127903288 (+) // 85.84 // q14.3	protein C (inactivator of coagulation factors Va and VIIIa)	PROC
Hs:31607	0.783764	0.299931	yes	yes	yes	no	194_96	Image:52120	H23561	null	chr12 (112,018,704-112,019,272)	1559618_at	BQ188678	chr12:112012639-112014766 (+) // 59.32 // q24.13	hypothetical protein LOC100129447	LOC100129447
Hs:34967	-0.0697737	-0.274572	yes	yes	yes	no	201_98	Image:506033	AA708458	null	chr3 (23,994,420-23,997,114)	225768_at	AI761621	chr3:23995466-23997112 (+) // 94.11 // p24.2	nuclear receptor subfamily 1, group D, member 2	NR1D2
Hs:36119	-0.531457	-0.274855	yes	yes	yes	no	193_99	Image:1584792	AA971872	NM_005843	chr2 (152,683,367-152,740,752)	208194_s_at	NM_005843	chr2:152696641-152740511 (-) // 98.17 // q23.3	signal transducing adaptor molecule (SH3 domain and ITAM motif) 2	STAM2
Hs:36503	-0.117095	-0.327366	yes	yes	yes	no	201_99	Image:1527259	AA917714	null	chr16 (19,652,557-19,654,596)	216135_at	AK000122	chr16:19635278-19708044 (+) // 87.61 // p12.3	IQ motif containing K	IQCK
Hs:41975	0.0466306	-0.138613	yes	yes	yes	no	218_102	Image:2017513	AI369713	NM_015085	chr17 (2,627,100-2,887,783)	213280_at	AK000478	chr17:2841383-2887785 (+) // 95.09 // p13.3	GTPase activating Rap/RanGAP domain-like 4	GARNL4
Hs:44567	0.335511	0.167268	yes	yes	yes	no	209_104	Image:1642430	AI024323	null	chr4 (110,684,779-110,685,937)	NULL	null	null	null	null
Hs:47555	0.0863717	0.256283	yes	yes	yes	no	208_106	Image:1757252	AI199949	null	chr7 (142,670,702-142,678,398)	NULL	null	null	null	null
Hs:49379	0.256577	0.436189	yes	yes	yes	no	215_107	Image:1881018	AI288698	null	chr13 (19,429,190-19,465,447)	237102_at	AI288698	chr13:19429184-19429748 (+) // 100.0 // q12.11	Transcribed locus, strongly similar to XP_001145696.1 PREDICTED: hypothetical protein [Pan troglodytes]	---
Hs:49475	0.0904947	0.262162	yes	yes	yes	no	216_107	Image:1881727	AI305227	null	chr8 (97,418,339-97,418,748)	NULL	null	null	null	null
Hs:50147	-0.621635	-0.358751	yes	yes	yes	no	199_108	Image:1925583	AI214261	null	chr11 (302,941-303,420)	NULL	null	null	null	null
Hs:12539	-0.113274	0.0675709	yes	yes	yes	no	215_56	Image:840776	AA486082	null	chr6 (134,532,082-134,537,695)	201739_at	NM_005627	chr6:134532087-134537673 (-) // 98.57 // q23.2	serum/glucocorticoid regulated kinase 1	SGK1
Hs:13499	0.253433	0.0608006	yes	yes	yes	no	205_57	Image:193122	H47256	null	chr11 (93,099,466-93,107,924)	221580_s_at	BC001972	chr11:93103095-93114284 (-) // 98.66 // q21	Josephin domain containing 3	JOSD3
Hs:19067	0.100285	-0.0816087	yes	yes	yes	no	223_60	Image:287745	N62244	NM_005646	chr1 (232,593,679-232,681,472)	202813_at	NM_005646	chr1:232593713-232681472 (-) // 97.22 // q42.2	TAR (HIV-1) RNA binding protein 1	TARBP1
Hs:19259	0.36101	0.190714	yes	yes	yes	no	197_61	Image:852913	AA668189	NM_003095	chr1 (8,843,652-8,851,135)	203832_at	NM_003095	chr12:94776869-94784048 (+) // 95.45 // q22	small nuclear ribonucleoprotein polypeptide F	SNRPF
Hs:19355	1.07001	0.692	yes	yes	yes	no	198_61	Image:429368	AA007444	NM_005521	chr10 (102,880,252-102,887,547)	207179_at	NM_005521	chr10:102881276-102887529 (+) // 96.37 // q24.31	T-cell leukemia homeobox 1	TLX1
Hs:27983	0.0701738	0.286008	yes	yes	yes	no	212_66	Image:128668	R16801	NM_198147	chr17 (24,911,817-24,918,168)	226796_at	AI817418	chr17:24911816-24913918 (-) // 85.78 // q11.2	hypothetical protein LOC116236	LOC116236
Hs:30011	0.533065	0.314381	yes	yes	yes	no	197_68	Image:451664	AA707550	null	chr1 (202,629,840-202,630,602)	NULL	null	null	null	null
Hs:32123	0.130439	-0.0499376	yes	yes	yes	no	207_69	Image:1291987	AA707484	NM_175064	chr7 (44,007,005-44,016,247)	232710_at	AK021477	chr7:72127046-72156022 (+) // 30.77 // q11.23 /// chr7:71969057-72127960 (+) // 29.79 // q11.23 /// chr7:76488412-76515928 (+) // 28.03 // q11.23 /// chr7:74784758-74813693 (-) // 30.94 // q11.23 /// chr7:74342471-74757650 (-) // 30.94 // q11.23 /// chr7:	CDNA FLJ11415 fis, clone HEMBA1000942	---
Hs:37307	-0.236761	-0.0216234	yes	yes	yes	no	221_72	Image:1624036	AI015110	null	chr11 (35,599,451-35,600,190)	NULL	null	null	null	null
Hs:42863	-0.0533705	-0.221965	yes	yes	yes	no	203_76	Image:1506702	AA906199	null	chr2 (157,090,891-157,091,994)	211613_s_at	U79250	chr2:157000198-157133641 (+) // 99.25 // q24.1	glycerol-3-phosphate dehydrogenase 2 (mitochondrial)	GPD2
Hs:44879	0.194407	0.388383	yes	yes	yes	no	212_77	Image:1651451	AI091450	null	chr6 (158,992,762-159,105,889)	238423_at	AI674404	chr6:159085921-159105889 (+) // 89.01 // q25.3	synaptotagmin-like 3	SYTL3
Hs:46703	-0.0621258	-0.273495	yes	yes	yes	no	219_78	Image:2049072	AI375048	NM_007038	chr21 (27,217,341-27,218,360)	1558636_s_at	BI254089	chr21:27217366-27218360 (-) // 95.38 // q21.3	ADAM metallopeptidase with thrombospondin type 1 motif, 5 (aggrecanase-2)	ADAMTS5
Hs:49787	-0.632476	-0.427648	yes	yes	yes	no	223_80	Image:1909774	AI342997	null	chr2 (152,681,530-152,682,234)	228254_at	AW024643	chr2:152681471-152682149 (-) // 27.31 // q23.3	Transcribed locus	---
Hs:12263	-0.67636	-0.195702	yes	yes	yes	no	204_29	Image:714453	AA292025	NM_000418	chr16 (27,232,819-27,283,596)	203233_at	NM_000418	chr16:27258609-27283596 (+) // 95.66 // p12.1	interleukin 4 receptor	IL4R
Hs:12467	-0.262634	-0.077216	yes	yes	yes	no	214_29	Image:839516	AA489861	null	chr16 (67,778,551-67,892,385)	213814_s_at	AA741303	chr16:67778964-67851576 (-) // 98.86 // q22.1	Syntrophin, beta 2 (dystrophin-associated protein A1, 59kDa, basic component 2)	SNTB2
Hs:14867	0.771834	0.559561	yes	yes	yes	no	199_31	Image:296640	N73991	null	chr2 (109,966,272-109,970,557)	235597_s_at	AU157274	chr2:87094054-87094612 (+) // 73.31 // p11.2 /// chr2:87836591-87837152 (-) // 73.31 // p11.2 /// chr2:106372939-106373485 (-) // 72.42 // q12.2 /// chr6:161051248-161051795 (-) // 72.6 // q26	RANBP2-like and GRIP domain containing 1 /// RANBP2-like and GRIP domain containing 2	RGPD1 /// RGPD2
Hs:18035	-0.40241	-0.222899	yes	yes	yes	no	200_33	Image:278938	N66644	NM_016142	chr11 (43,658,881-43,834,736)	1554121_at	BC012536	chr11:43658840-43733662 (+) // 96.44 // p11.2	hydroxysteroid (17-beta) dehydrogenase 12	HSD17B12
Hs:22355	-0.412801	-0.731457	yes	yes	yes	no	197_36	Image:627343	AA190785	null	chr1 (199,083,900-199,095,185)	212763_at	AW593213	chr1:199084384-199096455 (+) // 97.6 // q32.1	calmodulin regulated spectrin-associated protein 1-like 1	CAMSAP1L1
Hs:23411	-0.0276344	0.157811	yes	yes	yes	no	216_36	Image:626773	AA191322	null	chr8 (38,877,910-38,950,592)	217677_at	BF542055	chr8:38946685-38947719 (+) // 71.44 // p11.23	pleckstrin homology domain containing, family A (phosphoinositide binding specific) member 2	PLEKHA2
Hs:31187	0.763569	0.962157	yes	yes	yes	no	221_41	Image:703637	AA278633	NM_005739	chr15 (36,567,598-36,644,224)	205590_at	NM_005739	chr15:36567597-36644224 (-) // 98.49 // q14	RAS guanyl releasing protein 1 (calcium and DAG-regulated)	RASGRP1
Hs:32435	0.0254151	0.258525	yes	yes	yes	no	214_42	Image:897141	AA676889	null	chr8 (23,160,104-23,175,437)	212313_at	BC004344	chr8:23160076-23175457 (+) // 97.25 // p21.3	CHMP family, member 7	CHMP7
Hs:35987	-0.0276268	0.175727	yes	yes	yes	no	223_44	Image:1470551	AA864536	null	null	NULL	null	null	null	null
Hs:36647	0.197028	0.366116	yes	yes	yes	no	202_45	Image:1535263	AA918483	null	chr17 (15,875,444-16,038,692)	200854_at	AB028970	chr17:15874140-16059607 (-) // 93.56 // p12	nuclear receptor co-repressor 1	NCOR1
Hs:39527	0.117671	-0.144712	yes	yes	yes	no	196_47	Image:1681421	AI084613	null	chr1 (3,396,337-3,437,872)	213942_at	AL134303	chr1:3396244-3400665 (-) // 98.35 // p36.32	multiple EGF-like-domains 6	MEGF6
Hs:40595	-0.276529	-0.0384004	yes	yes	yes	no	223_47	Image:2017769	AI369144	NM_004095	chr8 (38,007,185-38,037,033)	221539_at	AB044548	chr8:38007203-38037039 (+) // 97.76 // p12	eukaryotic translation initiation factor 4E binding protein 1	EIF4EBP1
Hs:40787	-0.273472	-0.0643046	yes	yes	yes	no	197_48	Image:219881	H81727	null	null	241474_at	AA928233	chr8:19304313-19304616 (+) // 95.71 // p21.3	---	---
Hs:42311	-0.467535	-0.282513	yes	yes	yes	no	193_49	Image:2304929	AI651536	NM_031864, NM_018903	chr5 (140,235,115-140,372,113)	210674_s_at	AF152308	chr5:140235241-140372113 (+) // 98.78 // q31.3	protocadherin alpha 9 /// protocadherin alpha subfamily C, 2 /// protocadherin alpha subfamily C, 1 /// protocadherin alpha 13 /// protocadherin alpha 12 /// protocadherin alpha 11 /// protocadherin alpha 10 /// protocadherin alpha 8 /// protocadherin alp	PCDHA1 /// PCDHA10 /// PCDHA11 /// PCDHA12 /// PCDHA13 /// PCDHA2 /// PCDHA3 /// PCDHA4 /// PCDHA5 /// PCDHA6 /// PCDHA7 /// PCDHA8 /// PCDHA9 /// PCDHAC1 /// PCDHAC2
Hs:42323	0.269992	0.565163	yes	yes	yes	no	197_49	Image:2306635	AI654215	NM_172130	chr1 (6,008,933-6,078,377)	211791_s_at	AF044253	chr1:6023215-6081221 (+) // 100.0 // p36.31	potassium voltage-gated channel, shaker-related subfamily, beta member 2	KCNAB2
Hs:43079	0.172304	-0.110072	yes	yes	yes	no	209_49	Image:1521506	AA906551	null	null	NULL	null	null	null	null
Hs:46535	0.16418	-0.0306682	yes	yes	yes	no	217_51	Image:1736544	AI125308	null	chr1 (237,933,806-237,948,989)	1557733_a_at	AI125308	chr1:237933814-237948989 (-) // 68.14 // q43	Transcribed locus	---
Hs:48083	0.381385	0.168702	yes	yes	yes	no	221_52	Image:1845870	AI218452	null	chr19 (60,361,845-60,369,732)	230033_at	BF436398	chr19:60361844-60363197 (-) // 94.77 // q13.42	chromosome 19 open reading frame 51	C19orf51
Hs:10955	0.090894	-0.349549	yes	yes	yes	no	214_1	Image:261204	H98218	null	chr12 (64,504,507-64,561,937)	1567223_at	U29113	chr12:64522637-64522964 (-) // 94.22 // q14.3	high mobility group AT-hook 2	HMGA2
Hs:11915	-0.60873	-0.288585	yes	yes	yes	no	200_2	Image:491066	AA136910	NM_001105	chr2 (158,301,207-158,439,869)	203935_at	NM_001105	chr2:158301206-158403036 (-) // 95.8 // q24.1	activin A receptor, type I	ACVR1
Hs:13343	0.150241	-0.021448	yes	yes	yes	no	195_3	Image:358456	W96107	NM_014302	chr7 (54,787,438-54,794,433)	203484_at	NM_014302	chr7:54787444-54794426 (-) // 92.74 // p11.2	Sec61 gamma subunit	SEC61G
Hs:15455	-0.605198	-0.425311	yes	yes	yes	no	209_4	Image:418185	W90522	NM_031305	chr4 (86,918,883-87,141,393)	1566824_at	AK055572	chr4:86816547-86818236 (-) // 87.39 // q21.23	CDNA FLJ31010 fis, clone HLUNG2000174	---
Hs:15551	-0.496193	-0.217471	yes	yes	yes	no	210_4	Image:327220	AA284268	null	chr8 (12,623,777-12,657,363)	215322_at	AL080190	chr8:12653200-12655052 (-) // 81.02 // p23.1	MRNA; cDNA DKFZp434A202 (from clone DKFZp434A202)	---
Hs:17087	0.386066	0.556462	yes	yes	yes	no	210_5	Image:279923	N57533	NM_205543	null	NULL	null	null	null	null
Hs:17759	0.217452	0.400083	yes	yes	yes	no	193_6	Image:272038	N31948	null	chr8 (20,147,960-20,151,025)	47550_at	N21184	chr8:20147961-20148559 (-) // 91.38 // p21.3	leucine zipper, putative tumor suppressor 1	LZTS1
Hs:25259	0.350585	0.556728	yes	yes	yes	no	223_10	Image:781020	AA446019	null	chr1 (152,438,185-152,438,646)	NULL	null	null	null	null
Hs:25931	0.185653	0.00711548	yes	yes	yes	no	206_11	Image:665952	AA193442	null	chr1 (86,585,097-86,585,751)	237420_at	AW304248	chr1:86585107-86585790 (-) // 45.55 // p22.3	outer dense fiber of sperm tails 2-like	ODF2L
Hs:26603	1.21723	1.39345	yes	yes	yes	no	221_11	Image:788617	AA449821	null	chr8 (74,398,987-74,400,075)	226021_at	AW150720	chr8:74370050-74399347 (+) // 90.99 // q21.11	retinol dehydrogenase 10 (all-trans)	RDH10
Hs:27359	-0.416778	-0.234254	yes	yes	yes	no	201_12	Image:854644	AA630449	null	chr14 (74,016,397-74,029,837)	200701_at	NM_006432	chr14:74016403-74029736 (-) // 97.4 // q24.3	Niemann-Pick disease, type C2	NPC2
Hs:28715	0.789719	0.568968	yes	yes	yes	no	199_13	Image:380823	AA058586	null	chr1 (165,152,169-165,153,006)	240153_at	AA058586	chr1:165152168-165152570 (-) // 85.32 // q24.1	Transcribed locus	---
Hs:29387	-0.991738	-1.16184	yes	yes	yes	no	214_13	Image:283173	N45236	null	chr4 (53,273,387-53,275,062)	NULL	null	null	null	null
Hs:38219	-0.0797779	-0.25262	yes	yes	yes	no	206_19	Image:240620	H78039	null	chr2 (100,985,187-100,989,312)	200962_at	AI348010	chr2:100985167-101002650 (+) // 89.73 // q11.2	ribosomal protein L31	RPL31
Hs:39371	-0.0720528	0.0968586	yes	yes	yes	no	198_20	Image:126851	R07198	NM_018344	chr10 (72,749,038-72,793,151)	219344_at	NM_018344	chr10:72752709-72793146 (+) // 99.6 // q22.1	solute carrier family 29 (nucleoside transporters), member 3	SLC29A3
Hs:41375	-0.41348	-0.154267	yes	yes	yes	no	203_21	Image:969229	AA663705	null	chr8 (12,623,777-12,657,363)	215322_at	AL080190	chr8:12653200-12655052 (-) // 81.02 // p23.1	MRNA; cDNA DKFZp434A202 (from clone DKFZp434A202)	---
Hs:42443	-0.0661996	0.153329	yes	yes	yes	no	198_22	Image:139479	R64578	null	chrX (9,944,322-9,944,895)	NULL	null	null	null	null
Hs:42719	-0.903384	-0.720083	yes	yes	yes	no	201_22	Image:1505558	AA906030	NM_006041	chr17 (14,145,231-14,190,217)	1561908_a_at	AL832823	chr17:14190311-14191179 (-) // 66.25 // p12	Heparan sulfate (glucosamine) 3-O-sulfotransferase 3B1	HS3ST3B1
Hs:12310	-0.765804	-0.570481	yes	yes	yes	no	177_83	Image:789014	AA452982	NM_005072	chr16 (66,535,731-66,560,026)	211112_at	AF054506	chr16:66535888-66559957 (-) // 100.0 // q22.1	solute carrier family 12 (potassium/chloride transporters), member 4	SLC12A4
Hs:13558	0.260136	0.0498216	yes	yes	yes	no	170_84	Image:121577	T97925	NM_025106	chr1 (9,275,571-9,352,160)	226075_at	AF131840	chr1:9350517-9352175 (+) // 95.55 // p36.22	splA/ryanodine receptor domain and SOCS box containing 1	SPSB1
Hs:13570	-0.16836	0.0415061	yes	yes	yes	no	174_84	Image:204545	H58644	NM_032208	chr2 (69,093,993-69,329,804)	NULL	null	null	null	null
Hs:14422	0.532087	0.796591	yes	yes	yes	no	187_84	Image:199571	R96490	null	null	228742_at	AA745978	chrX:2494069-2494660 (-) // 98.01 // p22.33 /// chrY:2494069-2494660 (-) // 98.01 // p11.31	Full length insert cDNA clone YQ54B06	---
Hs:18178	-0.209466	0.0222562	yes	yes	yes	no	174_87	Image:417867	W90128	null	chr22 (27,520,577-27,521,666)	200670_at	NM_005080	chr22:27520547-27526524 (-) // 97.63 // q12.1	X-box binding protein 1	XBP1
Hs:25186	-1.22148	-0.937771	yes	yes	yes	no	191_91	Image:296788	N74075	null	null	210844_x_at	D14705	chr5:138117010-138298298 (+) // 99.8 // q31.2 /// chr5:114752619-114756030 (-) // 90.27 // q22.3	catenin (cadherin-associated protein), alpha 1, 102kDa	CTNNA1
Hs:27010	-0.0585028	-0.229381	yes	yes	yes	no	166_93	Image:48363	H15050	null	chr17 (42,850,683-42,851,089)	NULL	null	null	null	null
Hs:27094	-0.211795	0.00945932	yes	yes	yes	no	163_93	Image:647985	AA207105	null	chrY (13,283,691-13,313,675)	214983_at	AL080135	chrY:13283691-13313553 (+) // 39.55 // q11.21	testis-specific transcript, Y-linked 15	TTTY15
Hs:28438	0.518115	0.32194	yes	yes	yes	no	161_94	Image:175968	H40886	null	chr3 (18,361,873-18,441,839)	241365_at	AA002140	chr3:18361876-18362682 (-) // 99.14 // p24.3	CDNA FLJ42259 fis, clone TKIDN2011289	---
Hs:29686	0.146086	0.323772	yes	yes	yes	no	186_94	Image:417777	W88737	null	chr8 (41,646,778-41,647,603)	205391_x_at	M28880	chr8:41632000-41774297 (-) // 99.82 // p11.21	ankyrin 1, erythrocytic	ANK1
Hs:30742	0.631128	0.459491	yes	yes	yes	no	177_95	Image:814158	AA496253	NM_012068	chr19 (55,124,274-55,129,318)	204998_s_at	NM_012068	chr19:55124271-55129003 (+) // 91.04 // q13.33	activating transcription factor 5	ATF5
Hs:32470	0.577712	0.771789	yes	yes	yes	no	179_96	Image:40154	R53478	null	chr22 (24,452,977-24,455,265)	NULL	null	null	null	null
Hs:37954	0.369921	0.699548	yes	yes	yes	no	168_100	Image:1635970	AI017797	NM_004225	chr8 (8,678,269-8,717,055)	225478_at	BE783723	chr8:8678276-8679832 (-) // 90.21 // p23.1	malignant fibrous histiocytoma amplified sequence 1	MFHAS1
Hs:38134	-1.44495	-1.62331	yes	yes	yes	no	170_100	Image:296815	N74203	NM_003836	chr14 (100,263,006-100,271,210)	209560_s_at	U15979	chr14:100263001-100271217 (+) // 98.33 // q32.2	delta-like 1 homolog (Drosophila)	DLK1
Hs:39010	-0.473525	-0.646484	yes	yes	yes	no	191_100	Image:2010014	AI341605	NM_177444	chr12 (27,568,312-27,692,165)	1569464_at	BC001560	chr12:27568341-27681516 (+) // 71.91 // p11.23	PTPRF interacting protein, binding protein 1 (liprin beta 1)	PPFIBP1
Hs:39586	-0.24592	-0.0667526	yes	yes	yes	no	173_101	Image:780986	AA445992	null	chr13 (101,142,927-101,143,418)	1557079_at	AI753143	chr13:101167198-101168266 (+) // 79.02 // q33.1	Integrin, beta-like 1 (with EGF-like repeat domains)	ITGBL1
Hs:41398	0.0032929	-0.168545	yes	yes	yes	no	172_102	Image:462522	AA699790	null	null	NULL	null	null	null	null
Hs:43510	0.118709	0.342417	yes	yes	yes	no	186_103	Image:1560393	AA948511	NM_152527	chr2 (230,607,944-230,641,863)	238029_s_at	R15072	chr2:230607934-230608417 (-) // 96.41 // q36.3	solute carrier family 16, member 14 (monocarboxylic acid transporter 14)	SLC16A14
Hs:45538	0.480952	0.665562	yes	yes	yes	no	167_105	Image:1686766	AI095082	null	chr6 (90,130,722-90,133,796)	NULL	null	null	null	null
Hs:46006	-0.722738	-0.895625	yes	yes	yes	no	172_105	Image:1703236	AI142552	NM_212460	chr7 (12,693,486-12,697,084)	205020_s_at	NM_005738	chr4:40482796-40483810 (+) // 88.3 // p14 /// chr6:151297644-151298714 (+) // 97.12 // q25.1 /// chr7:12693814-12695328 (+) // 99.63 // p21.3	ADP-ribosylation factor-like 4A	ARL4A
Hs:48226	0.523064	0.348005	yes	yes	yes	no	191_106	Image:1847073	AI240160	null	chr12 (88,437,311-88,444,106)	231832_at	AI890347	chr12:88437319-88440771 (-) // 83.42 // q21.33	UDP-N-acetyl-alpha-D-galactosamine:polypeptide N-acetylgalactosaminyltransferase 4 (GalNAc-T4)	GALNT4
Hs:49570	0.477596	0.154718	yes	yes	yes	no	189_107	Image:1900056	AI299221	NM_152511	chr22 (29,388,039-29,393,858)	1553701_a_at	NM_152511	chr22:29389390-29393830 (-) // 79.21 // q12.2	dual specificity phosphatase 18	DUSP18
Hs:11578	-1.16201	-0.807439	yes	yes	yes	no	165_56	Image:208001	H60549	null	chr11 (33,686,800-33,700,607)	200984_s_at	X16447	chr11:33686714-33714601 (-) // 97.55 // p13	CD59 molecule, complement regulatory protein	CD59
Hs:13966	-0.613723	-0.781782	yes	yes	yes	no	178_57	Image:358543	W96250	null	chr17 (15,543,778-15,564,900)	NULL	null	null	null	null
Hs:14062	-0.538512	-0.301731	yes	yes	yes	no	179_57	Image:142326	R70541	null	chr4 (49,022,395-49,023,422)	NULL	null	null	null	null
Hs:15322	0.400936	0.666795	yes	yes	yes	no	176_58	Image:130835	R22252	null	chr8 (37,835,619-37,840,380)	225177_at	AA143793	chr8:37835627-37837329 (-) // 81.55 // p12	RAB11 family interacting protein 1 (class I)	RAB11FIP1
Hs:15610	0.261495	0.0630086	yes	yes	yes	no	183_58	Image:566474	AA151930	null	null	208777_s_at	AF001212	chr17:27795614-27832024 (+) // 95.66 // q11.2	proteasome (prosome, macropain) 26S subunit, non-ATPase, 11	PSMD11
Hs:24622	1.0433	1.31888	yes	yes	yes	no	177_64	Image:283045	N51290	null	chr12 (3,464,906-3,465,623)	NULL	null	null	null	null
Hs:25390	0.315657	0.491834	yes	yes	yes	no	161_65	Image:754008	AA478965	null	chr11 (62,126,274-62,136,597)	203443_at	AB012922	chr11:62115939-62132728 (-) // 86.71 // q12.3	echinoderm microtubule associated protein like 3	EML3
Hs:29914	0.719884	0.504457	yes	yes	yes	no	192_67	Image:435572	AA701924	null	null	NULL	null	null	null	null
Hs:33838	0.171022	-0.015988	yes	yes	yes	no	177_70	Image:51272	H18674	null	chr10 (119,032,130-119,032,965)	225830_at	AI052247	chr10:119031371-119034331 (-) // 98.35 // q25.3	PDZ domain containing 8	PDZD8
Hs:38638	-0.600063	-0.826464	yes	yes	yes	no	179_73	Image:1713122	AI126365	NM_000916	chr3 (8,768,983-8,786,300)	206825_at	NM_000916	chr3:8768557-8786300 (-) // 54.53 // p25.3	oxytocin receptor	OXTR
Hs:38926	0.109129	0.277768	yes	yes	yes	no	186_73	Image:23758	R38398	null	chr18 (4,106,561-4,108,042)	NULL	null	null	null	null
Hs:39898	-0.201455	0.000101215	yes	yes	yes	no	176_74	Image:826973	AA521367	null	chrY (13,322,554-13,482,351)	228492_at	AV681765	chrY:13481487-13482158 (+) // 95.31 // q11.21	ubiquitin specific peptidase 9, Y-linked (fat facets-like, Drosophila) /// hypothetical protein LOC100130216	LOC100130216 /// USP9Y
Hs:40558	0.364513	0.165734	yes	yes	yes	no	187_74	Image:206738	H60408	null	chr9 (37,149,876-37,150,345)	NULL	null	null	null	null
Hs:41626	0.0996808	0.319264	yes	yes	yes	no	182_75	Image:1882494	AI279830	NM_015568	chr20 (36,984,023-36,985,074)	212750_at	AB020630	chr20:36898154-36985081 (+) // 95.98 // q11.23	protein phosphatase 1, regulatory (inhibitor) subunit 16B	PPP1R16B
Hs:44014	0.414683	0.244946	yes	yes	yes	no	163_77	Image:1583444	AA938930	null	chr3 (27,239,283-27,239,467)	237227_at	AI652681	chr3:27127401-27132489 (-) // 99.36 // p24.1	NIMA (never in mitosis gene a)- related kinase 10	NEK10
Hs:48526	0.425735	0.602941	yes	yes	yes	no	162_80	Image:1858056	AI224903	null	chr2 (196,877,443-196,878,082)	232080_at	AL390186	chr2:196772218-197165580 (-) // 99.14 // q32.3	HECT, C2 and WW domain containing E3 ubiquitin protein ligase 2	HECW2
Hs:48718	0.230324	0.047779	yes	yes	yes	no	164_80	Image:1859226	AI202020	null	chr3 (37,323,627-37,324,127)	201567_s_at	NM_002078	chr3:37259777-37383240 (+) // 99.56 // p22.2	golgi autoantigen, golgin subfamily a, 4	GOLGA4
Hs:49498	0.129097	0.335329	yes	yes	yes	no	184_80	Image:1896885	AI298883	null	chr3 (101,975,618-101,976,036)	223395_at	AB056106	chr3:101950871-102048083 (-) // 98.58 // q12.2	ABI gene family, member 3 (NESH) binding protein	ABI3BP
Hs:49966	0.757289	-0.233774	yes	yes	yes	no	161_81	Image:1941870	AI203404	null	chr1 (62,449,610-62,450,595)	NULL	null	null	null	null
Hs:12358	-0.153628	-0.32471	yes	yes	yes	no	177_29	Image:814117	AA465386	null	chr8 (172,238-186,391)	224654_at	BG164358	chr10:70413397-70414830 (+) // 96.23 // q21.3	DEAD (Asp-Glu-Ala-Asp) box polypeptide 21	DDX21
Hs:14002	0.111159	-0.071847	yes	yes	yes	no	182_30	Image:122955	R00323	null	chr13 (98,732,248-98,733,032)	NULL	null	null	null	null
Hs:16114	-0.452842	-0.236488	yes	yes	yes	no	192_31	Image:810861	AA458966	NM_031899	chr3 (39,113,095-39,124,134)	222157_s_at	AB040882	chr3:39080097-39111820 (+) // 79.51 // p22.2	WD repeat domain 48	WDR48
Hs:24466	0.578419	0.0927142	yes	yes	yes	no	175_37	Image:195841	R92199	null	chr2 (135,544,388-135,545,573)	212932_at	AK022494	chr2:135526324-135643539 (+) // 99.89 // q21.3	RAB3 GTPase activating protein subunit 1 (catalytic)	RAB3GAP1
Hs:25126	-1.44992	-1.62216	yes	yes	yes	no	186_37	Image:251514	H96597	null	chr19 (18,228,909-18,237,311)	232433_at	AB051470	chr19:18228908-18234428 (+) // 99.6 // p13.11	KIAA1683	KIAA1683
Hs:26566	0.283257	0.543196	yes	yes	yes	no	185_38	Image:785695	AA449330	null	chr13 (79,025,762-79,028,207)	224801_at	AI655642	chr13:78953410-79028213 (+) // 94.24 // q31.1	Nedd4 family interacting protein 2	NDFIP2
Hs:26854	0.0354226	-0.138317	yes	yes	yes	no	188_38	Image:787907	AA452270	null	chr5 (122,557,223-122,557,861)	236577_at	AI860775	chr5:122557381-122557858 (+) // 97.35 // q23.2	Transcribed locus	---
Hs:28594	-0.164403	0.0261455	yes	yes	yes	no	166_40	Image:219813	H81645	NM_007229	chr22 (41,595,721-41,741,101)	1554691_a_at	BC008037	chr22:41596303-41672992 (-) // 88.8 // q13.2	protein kinase C and casein kinase substrate in neurons 2	PACSIN2
Hs:29938	0.516001	0.337138	yes	yes	yes	no	192_40	Image:431369	AA706778	null	chr1 (101,324,858-101,325,405)	228661_s_at	AI768374	chr1:101264070-101325409 (+) // 83.49 // p21.2	CDNA FLJ11489 fis, clone HEMBA1001915	---
Hs:30322	0.127457	0.300519	yes	yes	yes	no	168_41	Image:451473	AA707312	NM_019843	chr22 (30,165,355-30,214,756)	218626_at	NM_019843	chr22:30165354-30215704 (-) // 99.97 // q12.2	eukaryotic translation initiation factor 4E nuclear import factor 1	EIF4ENIF1
Hs:32338	-0.0585913	-0.246176	yes	yes	yes	no	181_42	Image:32864	R43313	null	chr1 (148,178,854-148,183,029)	227436_at	BG291552	chr1:148179391-148181026 (-) // 70.3 // q21.2	OTU domain containing 7B	OTUD7B
Hs:33094	0.0146597	0.21424	yes	yes	yes	no	161_43	Image:845534	AA644559	null	chr1 (87,583,224-87,586,508)	227155_at	R10289	chr1:87582515-87585374 (+) // 90.36 // p22.3	LIM domain only 4	LMO4
Hs:33574	-0.153342	0.275591	yes	yes	yes	no	170_43	Image:752661	AA417564	null	null	211149_at	AF000994	chrY:13869712-14101944 (-) // 98.66 // q11.21	ubiquitously transcribed tetratricopeptide repeat gene, Y-linked /// hypothetical protein LOC100130224	LOC100130224 /// UTY
Hs:34930	-0.198556	-0.0281288	yes	yes	yes	no	168_44	Image:453717	AA776319	null	chr15 (30,911,253-30,917,979)	1563559_at	AL833157	chr15:31142159-31147655 (-) // 87.26 // q13.3	formin 1	FMN1
Hs:40306	0.152353	-0.0418143	yes	yes	yes	no	184_47	Image:127370	R08549	null	null	NULL	null	null	null	null
Hs:41158	-0.449614	0.173958	yes	yes	yes	no	169_48	Image:451532	AA707388	NM_003866	chr4 (143,169,355-143,614,018)	1564014_at	AL832101	chr4:143655418-143657738 (-) // 65.25 // q31.21	Transcribed locus	---
Hs:42982	0.896783	0.655067	yes	yes	yes	no	172_49	Image:1504087	AA904791	null	null	209760_at	AL136932	chr4:154725435-154777225 (+) // 97.57 // q31.3	KIAA0922	KIAA0922
Hs:44998	-0.0702763	-0.245708	yes	yes	yes	no	185_50	Image:1659160	AI055916	null	chr7 (127,431,338-127,431,794)	244218_at	AI374686	chr7:127431343-127431794 (-) // 98.04 // q32.1	---	---
Hs:48166	0.303148	0.128835	yes	yes	yes	no	186_52	Image:1846888	AI239665	null	chr16 (69,892,995-69,894,276)	237824_at	AI217900	chr16:69892994-69893199 (+) // 47.55 // q22.3	Transcribed locus	---
Hs:10474	0.493772	0.724092	yes	yes	yes	no	173_1	Image:813179	AA456321	NM_000618	chr12 (101,319,949-101,398,437)	211577_s_at	M37484	chr12:101320366-101396559 (-) // 100.0 // q23.2	insulin-like growth factor 1 (somatomedin C)	IGF1
Hs:11722	-1.13154	-0.911621	yes	yes	yes	no	166_2	Image:897788	AA598513	null	chr1 (43,769,134-43,861,921)	200635_s_at	AU145351	chr1:43769133-43861924 (+) // 94.81 // p34.2	protein tyrosine phosphatase, receptor type, F	PTPRF
Hs:12478	-0.256558	-0.0724547	yes	yes	yes	no	178_2	Image:841370	AA487739	NM_002080	chr16 (57,298,538-57,325,685)	NULL	null	null	null	null
Hs:13054	-0.0909487	-0.317487	yes	yes	yes	no	188_2	Image:120138	T95268	NM_201262	chr10 (69,240,967-69,267,943)	223721_s_at	AF176013	chr10:69240973-69267860 (-) // 99.0 // q21.3	DnaJ (Hsp40) homolog, subfamily C, member 12	DNAJC12
Hs:13726	0.849128	0.633276	yes	yes	yes	no	171_3	Image:295985	N67039	null	chr7 (92,072,173-92,082,162)	224848_at	AA922068	chr7:92072173-92074460 (-) // 95.45 // q21.2	cyclin-dependent kinase 6	CDK6
Hs:13822	-0.0363967	-0.207299	yes	yes	yes	no	172_3	Image:112494	T85902	null	chr11 (6,517,670-6,527,186)	232240_at	T85902	chr11:6523848-6526843 (+) // 97.96 // p15.4	coiled-coil domain containing 35	CCDC35
Hs:17470	0.472393	0.694601	yes	yes	yes	no	186_5	Image:488888	AA046067	null	chr2 (63,971,608-63,972,761)	NULL	null	null	null	null
Hs:19594	-0.143295	-0.377572	yes	yes	yes	no	168_7	Image:307471	N93505	null	chrX (38,305,683-38,433,115)	202242_at	NM_004615	chrX:38305740-38433115 (+) // 99.25 // p11.4	tetraspanin 7	TSPAN7
Hs:22750	-0.0526395	0.120585	yes	yes	yes	no	169_9	Image:357985	W94419	null	chr5 (153,657,780-153,778,784)	1557514_a_at	AF147432	chr5:153669668-153670185 (-) // 94.69 // q33.2	Full length insert cDNA clone YP85E07	---
Hs:27838	0.394045	0.187435	yes	yes	yes	no	178_12	Image:196168	R92362	null	chr7 (28,179,593-28,180,028)	225798_at	AL047908	chr7:27836720-28186779 (-) // 97.17 // p15.2	JAZF zinc finger 1	JAZF1
Hs:30142	-0.107135	0.0798611	yes	yes	yes	no	162_14	Image:704519	AA279533	null	chr5 (43,325,255-43,334,873)	221750_at	BG035985	chr5:43325253-43330714 (-) // 87.56 // p12	3-hydroxy-3-methylglutaryl-Coenzyme A synthase 1 (soluble)	HMGCS1
Hs:33310	-0.0637508	-0.269955	yes	yes	yes	no	163_16	Image:245526	N55105	null	chr16 (21,771,199-21,780,208)	210580_x_at	L25275	chr16:29378747-29383735 (+) // 79.92 // p11.2 /// chr16:30118089-30123080 (+) // 79.92 // p11.2	sulfotransferase family, cytosolic, 1A, phenol-preferring, member 3 /// GIY-YIG domain containing 2 /// sulfotransferase family, cytosolic, 1A, phenol-preferring, member 4 /// GIY-YIG domain containing 1	GIYD1 /// GIYD2 /// SULT1A3 /// SULT1A4
Hs:33406	-0.200756	0.00962009	yes	yes	yes	no	164_16	Image:399463	AA732944	null	chr1 (177,156,641-177,157,606)	227533_at	AA732944	chr1:177156881-177157597 (+) // 97.28 // q25.2	Transcribed locus	---
Hs:34654	0.439645	0.609172	yes	yes	yes	no	161_17	Image:461494	AA705050	null	chr10 (102,809,756-102,810,776)	230898_at	AW445148	chr10:102809974-102810479 (-) // 66.8 // q24.31	Transcribed locus	---
Hs:37162	-0.0624178	0.115791	yes	yes	yes	no	183_18	Image:1605075	AA987549	null	chr16 (74,262,075-74,262,763)	NULL	null	null	null	null
Hs:38890	-0.296519	-0.0624095	yes	yes	yes	no	189_19	Image:2062418	AI337422	null	chr6 (106,915,376-107,125,022)	NULL	null	null	null	null
Hs:41578	-0.676639	-0.912958	yes	yes	yes	no	181_21	Image:1874052	AI339565	NM_030908	chr7 (143,586,664-143,605,296)	1555890_at	BC040701	chr7:143624303-143627332 (+) // 72.69 // q35 /// chr7:143579695-143584259 (-) // 93.85 // q35	olfactory receptor, family 2, subfamily A, member 20 pseudogene /// olfactory receptor, family 2, subfamily A, member 9 pseudogene	OR2A20P /// OR2A9P
Hs:42826	-0.622331	-0.3823	yes	yes	yes	no	174_22	Image:1517548	AA903102	null	chr5 (106,996,622-106,997,126)	1559360_at	AL833045	chr5:107023115-107024002 (-) // 90.22 // q21.3	Transcribed locus	---
Hs:43114	-0.617878	-0.855852	yes	yes	yes	no	181_22	Image:1543885	AA921857	null	chr6 (140,339,160-140,456,552)	NULL	null	null	null	null
Hs:43198	-0.259829	-0.0756581	yes	yes	yes	no	178_22	Image:1544114	AA922271	null	chr7 (62,444,630-62,447,619)	240999_at	BF061772	chr7:62447512-62447963 (+) // 89.25 // q11.21 /// chr7:62495776-62496227 (-) // 89.25 // q11.21	hypothetical gene supported by BC040831	LOC401351
Hs:48574	0.386991	0.189769	yes	yes	yes	no	162_26	Image:1858373	AI224560	null	chr21 (44,412,205-44,412,805)	234025_at	R72937	chr21:44412007-44418159 (-) // 77.35 // q22.3	chromosome 21 open reading frame 32 /// similar to hCG1750329	C21orf32 /// LOC100129890
Hs:49162	-0.101333	0.0690594	yes	yes	yes	no	176_26	Image:1879094	AI290230	null	chr11 (62,272,370-62,278,207)	NULL	null	null	null	null
Hs:50206	0.136944	-0.0398207	yes	yes	yes	no	163_27	Image:1946438	AI339419	null	chr12 (27,015,780-27,023,782)	NULL	null	null	null	null
Hs:14241	0.0712922	-0.109774	yes	yes	yes	no	157_84	Image:137653	R37887	null	chr4 (74,333,860-74,334,466)	212211_at	AI986295	chr4:74159359-74183009 (-) // 99.57 // q13.3	ankyrin repeat domain 17	ANKRD17
Hs:14805	0.201978	0.0213659	yes	yes	yes	no	131_85	Image:201519	R97269	null	chr1 (111,511,244-111,512,660)	236327_at	AA767373	chr1:111511958-111512553 (+) // 50.81 // p13.3	---	---
Hs:15489	0.119066	0.307137	yes	yes	yes	no	150_85	Image:233074	H75626	null	null	NULL	null	null	null	null
Hs:18177	-0.306988	-0.0908147	yes	yes	yes	no	142_87	Image:196579	R91689	null	chr2 (118,460,227-118,461,080)	209688_s_at	BC005078	chr2:118389618-118390940 (-) // 71.99 // q14.1	coiled-coil domain containing 93	CCDC93
Hs:18645	1.3828	1.18402	yes	yes	yes	no	147_87	Image:257422	N27179	NM_004334	chr4 (15,313,739-15,342,893)	205715_at	NM_004334	chr4:15313738-15342893 (+) // 94.26 // p15.32	bone marrow stromal cell antigen 1	BST1
Hs:29505	-1.1985	-0.796881	yes	yes	yes	no	152_94	Image:277414	N34436	null	chr16 (78,187,862-78,192,112)	209348_s_at	AF055376	chr16:78187870-78192112 (-) // 87.31 // q23.1	v-maf musculoaponeurotic fibrosarcoma oncogene homolog (avian)	MAF
Hs:32097	0.308216	0.487118	yes	yes	yes	no	143_96	Image:745438	AA625852	null	chr1 (95,589,399-95,590,812)	NULL	null	null	null	null
Hs:32577	-0.735313	-0.913903	yes	yes	yes	no	152_96	Image:25063	R38946	null	chrX (19,934,673-19,935,126)	228262_at	AW237462	chrX:19934905-19936189 (-) // 97.49 // p22.12	MAP7 domain containing 2	MAP7D2
Hs:37749	0.266994	0.59297	yes	yes	yes	no	130_100	Image:1628429	AA994048	null	chr18 (41,257,721-41,269,211)	237612_at	AI147392	chr18:41257727-41258126 (-) // 90.68 // q12.3	Transcribed locus	---
Hs:39681	0.577037	0.375094	yes	yes	yes	no	142_101	Image:272179	N31491	null	chr2 (109,964,048-109,965,200)	202832_at	NM_014635	chr2:108432127-108492285 (+) // 97.67 // q12.3	GRIP and coiled-coil domain containing 2	GCC2
Hs:42357	0.332627	0.0979255	yes	yes	yes	no	130_103	Image:2306765	AI651730	null	chr18 (12,410,441-12,422,223)	206273_at	NM_006553	chr18:12421580-12422232 (+) // 97.72 // p11.21	slowmo homolog 1 (Drosophila)	SLMO1
Hs:47829	-0.072841	-0.425668	yes	yes	yes	no	147_106	Image:1840486	AI215109	null	chr1 (111,292,105-111,309,136)	220235_s_at	NM_018372	chr1:111291490-111296225 (-) // 98.63 // p13.3	chromosome 1 open reading frame 103	C1orf103
Hs:49569	0.591569	0.290522	yes	yes	yes	no	157_107	Image:1897288	AI301207	null	chr16 (84,372,738-84,373,758)	222504_s_at	BC001472	chr16:84369736-84390603 (-) // 96.82 // q24.1	COX4 neighbor	COX4NB
Hs:12249	-1.22107	-1.03825	yes	yes	yes	no	144_56	Image:32231	R42815	NM_022908	chr3 (52,533,443-52,544,120)	1556894_at	AI681702	chr3:52543023-52545308 (+) // 79.52 // p21.1	5'-nucleotidase domain containing 2	NT5DC2
Hs:13401	-1.70778	-1.53614	yes	yes	yes	no	136_57	Image:138775	R63543	null	chrX (102,517,914-102,519,717)	NULL	null	null	null	null
Hs:34521	0.225627	0.0396853	yes	yes	yes	no	160_70	Image:384740	AA709432	null	chr11 (63,771,566-63,772,262)	NULL	null	null	null	null
Hs:37977	0.318445	0.589568	yes	yes	yes	no	136_73	Image:1638840	AI016614	null	chr20 (12,649,070-12,649,648)	NULL	null	null	null	null
Hs:39405	0.0145211	0.187285	yes	yes	yes	no	131_74	Image:128437	R10127	null	chr22 (20,469,123-20,469,587)	NULL	null	null	null	null
Hs:39801	-0.0556171	-0.237353	yes	yes	yes	no	143_74	Image:752612	AA419470	null	chr16 (22,422,816-22,429,442)	211996_s_at	BG256504	chr16:22432232-22455345 (+) // 83.67 // p12.1 /// chr16:22452900-22454712 (+) // 37.64 // p12.1 /// chr16:21320967-21344311 (-) // 82.68 // p12.2 /// chr16:21753401-21776591 (-) // 82.47 // p12.1 /// chr16:30141712-30164784 (-) // 82.4 // p11.2 /// chr16:	KIAA0220-like protein /// hypothetical gene LOC283846 /// hypothetical protein 348162 /// hypothetical protein LOC440345 /// nuclear pore complex interacting protein pseudogene /// similar to Uncharacterized protein KIAA0220	DKFZp547E087 /// LOC100132247 /// LOC23117 /// LOC348162 /// LOC440345 /// LOC613037
Hs:38505	0.0527327	0.282517	yes	yes	yes	no	149_19	Image:745282	AA625556	NM_005740	chr22 (37,504,460-37,520,074)	204008_at	NM_005740	chr22:37504458-37520100 (-) // 100.0 // q13.1	dynein, axonemal, light chain 4	DNAL4
Hs:41001	-0.223518	-0.403686	yes	yes	yes	no	135_21	Image:296025	N73580	null	chr7 (65,811,739-65,812,892)	NULL	null	null	null	null
Hs:42057	0.675167	0.875487	yes	yes	yes	no	158_21	Image:2110237	AI417350	NM_002373	chr15 (41,597,133-41,611,109)	203151_at	AW296788	chr15:41600129-41611109 (+) // 97.18 // q15.3	microtubule-associated protein 1A	MAP1A
Hs:42249	-0.181259	0.093527	yes	yes	yes	no	160_21	Image:2159983	AI478107	null	chr11 (101,772,277-101,828,769)	211967_at	BG538627	chr11:101772272-101828957 (-) // 95.85 // q22.2	transmembrane protein 123	TMEM123
Hs:48009	-0.518987	0.257194	yes	yes	yes	no	152_25	Image:1843794	AI221730	NM_032576	chrY (20,218,579-20,227,086)	223646_s_at	AF332225	chrY:20218578-20227086 (+) // 98.02 // q11.222	chromosome Y open reading frame 15B	CYorf15B
Hs:48093	-0.141997	0.0872723	yes	yes	yes	no	153_25	Image:1847553	AI240074	null	chr2 (54,803,018-54,803,461)	NULL	null	null	null	null
Hs:48393	-0.51976	0.230172	yes	yes	yes	no	160_25	Image:1848413	AI240705	null	chr10 (110,663,527-110,663,980)	NULL	null	null	null	null
Hs:48573	0.543732	0.341205	yes	yes	yes	no	130_26	Image:1855734	AI264061	null	chr4 (6,936,180-6,936,791)"	212441_at	D86985	chr4:6894733-6936396 (+) // 98.4 // p16.1	KIAA0232	KIAA0232
Hs:39019	-0.298368	-0.125188	yes	yes	yes	no	91_73	Image:2020772	AI364688	null	chr11 (64,635,936-64,640,274)	210130_s_at	AF096304	chr11:64635937-64640274 (+) // 99.79 // q13.1	transmembrane 7 superfamily member 2	TM7SF2
Hs:39883	0.0995666	-0.130796	yes	yes	yes	no	76_74	Image:768362	AA495786	NM_003028	chr9 (37,909,613-38,059,211)	1557458_s_at	BU685917	chr9:37909132-37913566 (-) // 89.56 // p13.2	Src homology 2 domain containing adaptor protein B	SHB
Hs:41335	0.0690397	0.260277	yes	yes	yes	no	79_75	Image:878683	AA775365	null	null	NULL	null	null	null	null
Hs:41707	0.0927138	-0.079558	yes	yes	yes	no	83_75	Image:1721184	AI160556	null	chr10 (118,990,589-119,029,107)	230416_at	AI709335	chr10:119026775-119027431 (-) // 92.16 // q25.3	Transcribed locus	---
Hs:41815	0.0761355	-0.0936393	yes	yes	yes	no	88_75	Image:1850385	AI241388	null	chr12 (49,460,174-49,500,268)	1565269_s_at	AF047022	chr12:49494059-49494434 (+) // 81.3 // q13.13	activating transcription factor 1	ATF1
Hs:18366	1.1225	0.868134	yes	yes	yes	no	48_87	Image:770681	AA476285	NM_000616	chr12 (6,769,005-6,800,229)	NULL	null	null	null	null
Hs:18738	0.24465	0.517025	yes	yes	yes	no	52_87	Image:196543	R91570	NM_003151	chr2 (191,602,551-191,724,170)	206118_at	NM_003151	chr2:191602550-191723997 (-) // 100.0 // q32.3	signal transducer and activator of transcription 4	STAT4
Hs:19602	-0.788764	-0.969642	yes	yes	yes	no	41_88	Image:51363	H23979	NM_005944	chr3 (113,534,606-113,564,346)	209583_s_at	AF063591	chr3:113534693-113564344 (+) // 94.46 // q13.2	CD200 molecule	CD200
Hs:22707	0.305952	0.158982	yes	yes	no	no	329_63	Image:343097	W67493	null	chr12 (51,865,502-51,870,921)	1558277_at	BM786513	chr12:51865501-51869512 (+) // 96.43 // q13.13	zinc finger protein 740	ZNF740
Hs:22911	-0.178916	-0.323458	yes	yes	no	no	335_63	Image:626326	AA188619	null	chr15 (22,797,864-22,798,645)	228370_at	BF114870	chr15:22797597-22798644 (+) // 96.23 // q11.2 /// chr4:116816613-116817276 (-) // 59.74 // q26	Small nuclear ribonucleoprotein polypeptide N	SNRPN
Hs:25875	0.172864	0.0134703	yes	yes	no	no	330_65	Image:665379	AA194993	null	chr6 (3,214,209-3,217,511)	223194_s_at	AL512737	chr6:3214208-3216017 (-) // 98.85 // p25.2	solute carrier family 22, member 23	SLC22A23
Hs:42489	0.0666487	-0.108755	yes	yes	yes	no	135_76	Image:112636	T91161	NM_134470	chr3 (191,714,585-191,830,765)	210233_at	AF167343	chr3:191764772-191830765 (+) // 85.62 // q28	interleukin 1 receptor accessory protein	IL1RAP
Hs:44601	0.638456	0.42805	yes	yes	yes	no	149_77	Image:1647470	AI038433	null	chr2 (108,483,310-108,483,953)	NULL	null	null	null	null
Hs:44877	-0.632698	-0.394566	yes	yes	yes	no	148_77	Image:1651433	AI091435	null	chr16 (78,187,107-78,187,563)	1566323_at	AA442149	chr16:78186905-78187261 (+) // 99.44 // q23.1	V-maf musculoaponeurotic fibrosarcoma oncogene homolog (avian)	MAF
Hs:44973	-0.203659	-0.379009	yes	yes	yes	no	153_77	Image:1662688	AI074629	null	chr1 (244,331,017-244,331,447)	218788_s_at	NM_022743	chr1:243979267-244585022 (-) // 91.0 // q44	SET and MYND domain containing 3	SMYD3
Hs:45945	-0.329076	-0.0978886	yes	yes	yes	no	143_78	Image:1707078	AI146286	null	null	NULL	null	null	null	null
Hs:49581	-0.0882495	0.0805775	yes	yes	yes	no	153_80	Image:1908580	AI348323	NM_182598	chr8 (12,853,916-12,909,550)	NULL	null	null	null	null
Hs:49965	0.433049	0.0537497	yes	yes	yes	no	129_81	Image:1933379	AI352010	null	chr11 (82,647,783-82,674,689)	NULL	null	null	null	null
Hs:11601	-1.12501	-0.890289	yes	yes	yes	no	133_29	Image:196992	R93124	NM_001353, NM_205845	chr10 (5,021,960-5,036,206)	204151_x_at	NM_001353	chr10:4995631-5010157 (+) // 99.34 // p15.1 /// chr10:5021965-5036032 (-) // 97.1 // p15.1	aldo-keto reductase family 1, member C1 (dihydrodiol dehydrogenase 1; 20-alpha (3-alpha)-hydroxysteroid dehydrogenase)	AKR1C1
Hs:11793	-0.257725	-0.0591861	yes	yes	yes	no	135_29	Image:813254	AA456376	NM_001992	chr5 (76,047,507-76,067,054)	1569642_at	BG026194	chr5:76047779-76048359 (+) // 77.84 // q13.3	coagulation factor II (thrombin) receptor	F2R
Hs:18225	-0.793541	-0.562427	yes	yes	yes	no	142_33	Image:299664	N75017	NM_138288	chr14 (33,971,905-34,001,313)	212460_at	BE738425	chr14:33973001-34001219 (-) // 96.36 // q13.1	chromosome 14 open reading frame 147	C14orf147
Hs:18693	-0.177492	0.321875	yes	yes	yes	no	147_33	Image:305122	N92611	NM_004681	chrY (21,146,999-21,164,427)	204409_s_at	BC005248	chrY:21147102-21163904 (+) // 95.97 // q11.222	eukaryotic translation initiation factor 1A, Y-linked	EIF1AY
Hs:23025	-0.212044	-0.0281511	yes	yes	yes	no	144_36	Image:307328	N93470	null	chr1 (53,134,172-53,160,022)	NULL	null	null	null	null
Hs:24465	1.16822	0.573869	yes	yes	yes	no	143_37	Image:121633	T97599	NM_004416	chr12 (111,980,045-112,020,216)	227336_at	AW576405	chr12:111979877-112020213 (+) // 91.88 // q24.13	deltex homolog 1 (Drosophila)	DTX1
Hs:25809	0.112177	-0.0785752	yes	yes	yes	no	141_38	Image:811844	AA463632	null	chr1 (178,094,783-178,096,893)	230241_at	BF196874	chr1:178094788-178095301 (-) // 39.73 // q25.2	Transcribed locus	---
Hs:26853	0.0341025	-0.196073	yes	yes	yes	no	156_38	Image:727263	AA412059	null	chr1 (243,070,564-243,073,391)	224824_at	AV694386	chr1:243065278-243074982 (+) // 79.36 // q44	family with sequence similarity 36, member A	FAM36A
Hs:27345	-0.226561	-0.00710175	yes	yes	yes	no	141_39	Image:1468263	AA884935	null	chr4 (77,216,037-77,252,964)	210147_at	U47054	chr4:77216055-77252964 (+) // 97.39 // q21.1	ADP-ribosyltransferase 3	ART3
Hs:27729	-0.134209	0.0433525	yes	yes	yes	no	149_39	Image:502393	AA156947	NM_012240	chr12 (119,225,728-119,235,431)	220047_at	NM_012240	chr12:119225744-119235427 (+) // 96.42 // q24.31	sirtuin (silent mating type information regulation 2 homolog) 4 (S. cerevisiae)	SIRT4
Hs:33585	0.00355294	0.175727	yes	yes	yes	no	142_43	Image:745387	AA625752	NM_017990	chr16 (68,705,774-68,753,940)	1562568_at	AK096066	chr16:68750360-68764852 (-) // 99.55 // q22.1	hypothetical gene supported by AK096066	LOC400541
Hs:34053	-1.0836	-0.764243	yes	yes	yes	no	147_43	Image:322547	W15267	NM_002336	chr12 (12,164,971-12,311,000)	205606_at	NM_002336	chr12:12164957-12311013 (-) // 99.74 // p13.2	low density lipoprotein receptor-related protein 6	LRP6
Hs:34161	1.18907	0.975825	yes	yes	yes	no	152_43	Image:22500	T87233	null	chr1 (41,745,176-41,748,319)	NULL	null	null	null	null
Hs:38961	0.273084	0.443227	yes	yes	yes	no	158_46	Image:1897302	AI301262	NM_004226	chr2 (196,710,112-196,744,520)	205214_at	NM_004226	chr2:196710171-196744518 (-) // 99.75 // q32.3	serine/threonine kinase 17b	STK17B
Hs:41157	-0.161472	0.0613551	yes	yes	yes	no	137_48	Image:434067	AA693780	null	chr20 (25,474,636-25,474,994)	207705_s_at	NM_025176	chr20:25381461-25387612 (-) // 99.67 // p11.21	ninein-like	RP4-691N24.1
Hs:41349	-0.122589	0.0503919	yes	yes	yes	no	139_48	Image:447689	AA702769	null	null	213072_at	AI928387	chr8:145645774-145649647 (-) // 98.02 // q24.3	cysteine/histidine-rich 1	CYHR1
Hs:41637	-0.486289	-0.280514	yes	yes	yes	no	146_48	Image:261541	H98645	null	chr2 (37,330,674-37,332,002)	NULL	null	null	null	null
Hs:47589	1.18737	1.37861	yes	yes	yes	no	140_52	Image:1757608	AI200539	null	chr7 (149,953,399-149,960,374)	219777_at	NM_024711	chr7:149953398-149960340 (-) // 98.82 // q36.1	GTPase, IMAP family member 6	GIMAP6
Hs:48369	-0.589323	0.178797	yes	yes	yes	no	160_52	Image:1846556	AI240114	null	chr16 (15,534,913-15,535,645)	1565641_at	BE503823	chr16:15583681-15585915 (-) // 44.61 // p13.11	Chromosome 16 open reading frame 45	C16orf45
Hs:48549	0.116108	-0.0699008	yes	yes	yes	no	130_53	Image:1851054	AI242023	null	chr12 (26,450,653-26,451,222)	202660_at	AA834576	chr12:26379551-26877398 (-) // 99.29 // p11.23	inositol 1,4,5-triphosphate receptor, type 2	ITPR2
Hs:49617	-0.167635	-0.43055	yes	yes	yes	no	157_53	Image:1897716	AI299780	null	chr17 (59,557,521-59,558,558)	207061_at	NM_001433	chr17:59474491-59561208 (-) // 97.69 // q23.3	endoplasmic reticulum to nucleus signaling 1	ERN1
Hs:50181	0.513786	0.308787	yes	yes	yes	no	131_54	Image:1925760	AI346074	null	chr10 (89,720,970-89,721,666)	NULL	null	null	null	null
Hs:50469	0.349588	0.128335	yes	yes	yes	no	138_54	Image:1950022	AI338039	null	chr15 (72,273,787-72,288,372)	NULL	null	null	null	null
Hs:10569	-0.479964	-0.290149	yes	yes	yes	no	142_1	Image:36493	R25825	NM_000262	chr22 (40,784,331-40,796,719)	1555041_a_at	M29276	chr22:40785715-40796590 (-) // 94.15 // q13.2	N-acetylgalactosaminidase, alpha-	NAGA
Hs:15273	-0.688747	-0.505522	yes	yes	yes	no	143_4	Image:130892	R22326	NM_014600	chr2 (31,310,707-31,344,764)	218935_at	NM_014600	chr2:31310706-31344764 (+) // 92.94 // p23.1	EH-domain containing 3	EHD3
Hs:15357	-0.935254	-0.740099	yes	yes	yes	no	140_4	Image:121798	T98201	NM_019018	chr5 (14,634,932-14,664,205)	219694_at	NM_019018	chr5:14634931-14664205 (+) // 95.43 // p15.2	family with sequence similarity 105, member A	FAM105A
Hs:17853	-0.133465	0.0735169	yes	yes	yes	no	130_6	Image:321885	W37634	NM_004660	chrY (13,526,171-13,541,784)	1570359_at	BC011022	chrY:13526153-13530998 (+) // 93.25 // q11.21	DEAD (Asp-Glu-Ala-Asp) box polypeptide 3, Y-linked	DDX3Y
Hs:18345	-0.301017	-0.637539	yes	yes	yes	no	143_6	Image:491644	AA150263	NM_016619	chr4 (84,230,864-84,277,284)	219014_at	NM_016619	chr4:84230864-84254913 (-) // 96.71 // q21.22	placenta-specific 8	PLAC8
Hs:18717	-0.747403	-0.470173	yes	yes	yes	no	147_6	Image:452374	AA700876	null	chr9 (116,131,968-116,135,355)	205041_s_at	NM_000607	chr9:116125156-116128578 (+) // 100.0 // q32	orosomucoid 1 /// orosomucoid 2	ORM1 /// ORM2
Hs:25449	0.20467	-0.112842	yes	yes	yes	no	133_11	Image:753940	AA479106	NM_018164	chr12 (26,949,405-26,982,210)	221652_s_at	AF274950	chr12:26949384-26961934 (-) // 95.89 // p11.23	chromosome 12 open reading frame 11	C12orf11
Hs:25533	-0.0459693	-0.280228	yes	yes	yes	no	130_11	Image:42008	R60711	null	chr11 (9,116,957-9,243,432)	212561_at	AA349595	chr11:9116947-9243409 (-) // 96.17 // p15.4	RAB6 interacting protein 1	RAB6IP1
Hs:26985	-0.210066	-0.0310672	yes	yes	yes	no	133_12	Image:682057	AA256468	null	chr11 (113,816,878-113,818,092)	218194_at	NM_015523	chr11:113815386-113826208 (+) // 95.6 // q23.2	REX2, RNA exonuclease 2 homolog (S. cerevisiae)	REXO2
Hs:29757	-0.206987	0.301797	yes	yes	yes	no	154_13	Image:431988	AA678242	null	chr4 (143,163,787-143,165,180)	NULL	null	null	null	null
Hs:31197	-0.314127	-0.486764	yes	yes	yes	no	153_14	Image:177827	H46001	null	chr11 (61,038,823-61,104,916)	232025_at	AF038535	chr11:61041832-61104874 (-) // 94.75 // q12.2	synaptotagmin VII	SYT7
Hs:32265	0.431217	0.241255	yes	yes	yes	no	144_15	Image:1293010	AA683336	null	chr4 (154,637,797-154,638,483)	239946_at	AA776723	chr4:154637796-154638483 (+) // 73.11 // q31.3	Transcribed locus	---
Hs:33309	0.222327	0.642207	yes	yes	yes	no	131_16	Image:878571	AA775249	null	chr16 (56,232,999-56,256,438)	NULL	null	null	null	null
Hs:37821	-1.15814	-1.41985	yes	yes	yes	no	130_19	Image:1637829	AI002056	null	chr6 (151,978,701-151,979,237)"	220581_at	NM_025059	chr6:151856955-151981166 (+) // 99.11 // q25.1	chromosome 6 open reading frame 97	C6orf97
Hs:38217	-0.936863	-0.717503	yes	yes	yes	no	142_19	Image:234983	H73644	NM_000030	chr2 (241,456,834-241,467,210)	210326_at	D13368	chr2:241456847-241466949 (+) // 99.92 // q37.3	alanine-glyoxylate aminotransferase	AGXT
Hs:11444	-0.632085	-0.434445	yes	yes	yes	no	124_82	Image:139573	R64190	null	chr1 (200,218,404-200,241,885)	201003_x_at	NM_003349	chr1:200233130-200241892 (+) // 37.56 // q32.1 /// chr20:48131067-48179588 (-) // 60.72 // q13.13	arginyl aminopeptidase (aminopeptidase B) /// ubiquitin-conjugating enzyme E2 variant 1 /// transmembrane protein 189 /// TMEM189-UBE2V1 /// similar to ubiquitin-conjugating enzyme E2	LOC730052 /// RNPEP /// TMEM189 /// TMEM189-UBE2V1 /// UBE2V1
Hs:13280	0.116115	0.297176	yes	yes	yes	no	103_84	Image:145284	R77864	NM_006540	chr8 (71,186,821-71,478,574)	1563277_at	AF075065	chr8:71194676-71200416 (-) // 44.89 // q13.3	Full length insert cDNA YQ02E12	---
Hs:15680	-0.378959	-0.19805	yes	yes	yes	no	120_85	Image:161583	H25761	null	null	NULL	null	null	null	null
Hs:16148	-0.274801	-0.0475716	yes	yes	yes	no	97_86	Image:810008	AA454867	NM_014648	chr3 (109,791,274-109,896,382)	213186_at	BG502305	chr3:109791218-109895570 (+) // 93.69 // q13.13	DAZ interacting protein 3, zinc finger	DZIP3
Hs:19220	1.29325	1.08317	yes	yes	yes	no	97_88	Image:297895	N70057	null	chr6 (31,662,951-31,664,668)	214181_x_at	AI735692	chr6:31662785-31664664 (+) // 58.31 // p21.33 /// chr6_cox_hap1:3000929-3002804 (+) // 58.31 // /// chr6_qbl_hap2:2802393-2804274 (+) // 58.31 //	leukocyte specific transcript 1	LST1
Hs:24788	-0.675336	-0.90282	yes	yes	yes	no	115_91	Image:140128	R65998	null	chr4 (184,476,241-184,478,315)	222738_at	BE890365	chr4:184440753-184476964 (+) // 98.76 // q35.1	WW and C2 domain containing 2	WWC2
Hs:30068	0.185736	0.375852	yes	yes	yes	no	98_95	Image:450423	AA682795	NM_147150	chr9 (111,582,410-111,972,307)	1553502_a_at	NM_053016	chr9:111582539-111745572 (+) // 100.0 // q31.3	paralemmin 2 /// PALM2-AKAP2	PALM2 /// PALM2-AKAP2
Hs:31988	0.444732	0.225857	yes	yes	yes	no	106_96	Image:1031771	AA609630	null	chr20 (8,176,856-8,178,392)	211925_s_at	AY004175	chr20:8076682-8810496 (+) // 99.53 // p12.3	phospholipase C, beta 1 (phosphoinositide-specific)	PLCB1
Hs:33140	0.066459	0.254736	yes	yes	yes	no	98_97	Image:884333	AA629528	NM_003930	chr7 (26,673,215-26,870,734)	NULL	null	null	null	null
Hs:33332	0.188438	0.00133864	yes	yes	yes	no	100_97	Image:381118	AA057252	null	chr12 (49,341,855-49,343,032)	231695_at	AA001390	chr12:49342377-49342836 (+) // 99.57 // q13.13	---	---
Hs:34868	0.205227	0.402237	yes	yes	yes	no	100_98	Image:452454	AA704799	null	chr17 (75,513,366-75,513,930)	NULL	null	null	null	null
Hs:36992	0.108211	0.2776	yes	yes	yes	no	118_99	Image:1580970	AA983800	null	null	NULL	null	null	null	null
Hs:37952	0.428435	0.649905	yes	yes	yes	no	104_100	Image:1635968	AI017796	null	chr11 (26,645,146-26,647,389)	214389_at	AI733515	chr11:26645148-26647383 (-) // 80.99 // p14.2	solute carrier family 5 (sodium/glucose cotransporter), member 12	SLC5A12
Hs:38612	0.18131	0.385575	yes	yes	yes	no	115_100	Image:1435103	AA857542	NM_174957, NM_005173	chr17 (3,773,918-3,814,485)	207521_s_at	AF068220	chr17:3775388-3814458 (-) // 98.72 // p13.2	ATPase, Ca++ transporting, ubiquitous	ATP2A3
Hs:38720	0.251265	0.0415239	yes	yes	yes	no	120_100	Image:1590021	AA983191	NM_001987	chr12 (11,694,055-11,935,801)	1561167_at	AF147300	chr12:11758523-11758851 (+) // 94.49 // p13.2	Full length insert cDNA clone YA75A09	---
Hs:38912	1.32684	0.609653	yes	yes	yes	no	126_100	Image:1950782	AI336342	NM_001764	chr1 (156,564,403-156,567,882)	206749_at	NM_001764	chr1:156564402-156567882 (-) // 94.59 // q23.1	CD1b molecule	CD1B
Hs:39092	-0.0631361	0.141079	yes	yes	yes	no	124_100	Image:2012757	AI356709	null	chr2 (1,614,667-1,727,315)	212013_at	D86983	chr2:1614665-1727285 (-) // 97.54 // p25.3	peroxidasin homolog (Drosophila)	PXDN
Hs:41876	-0.27896	-0.466484	yes	yes	yes	no	121_102	Image:1509904	AI123006	NM_000963	chr1 (184,907,592-184,916,179)	1554997_a_at	AY151286	chr1:184908648-184916142 (-) // 97.36 // q31.1	prostaglandin-endoperoxide synthase 2 (prostaglandin G/H synthase and cyclooxygenase)	PTGS2
Hs:45152	-0.0554851	0.174306	yes	yes	yes	no	127_104	Image:1660964	AI042519	null	chr16 (67,154,794-67,158,533)	242400_at	AI885183	chr16:67130719-67167473 (+) // 68.49 // q22.1	zinc finger protein 90 homolog (mouse)	ZFP90
Hs:46196	-0.321332	-0.544315	yes	yes	yes	no	114_105	Image:1732038	AI183350	null	chr11 (18,507,730-18,509,140)	230176_at	AI372850	chr11:18507731-18508205 (-) // 74.24 // p15.1	Transcribed locus	---
Hs:22892	-0.0363787	-0.230424	yes	yes	yes	no	107_63	Image:627002	AA190843	null	chr13 (97,847,144-97,848,154)	1562425_at	AW006784	chr13:97895407-97898099 (-) // 73.33 // q32.2	FERM, RhoGEF (ARHGEF) and pleckstrin domain protein 1 (chondrocyte-derived)	FARP1
Hs:27992	0.103873	-0.0900647	yes	yes	yes	no	120_66	Image:203184	H54451	null	chr12 (49,444,136-49,501,162)	1558233_s_at	CA337502	chr12:49494057-49702507 (+) // 68.25 // q13.13	activating transcription factor 1	ATF1
Hs:28472	0.185182	-0.202546	yes	yes	yes	no	101_67	Image:222454	H84077	NM_007261	chr17 (69,974,152-69,992,508)	217072_at	AF161346	chr17:69974391-69992526 (-) // 89.26 // q25.1	CD300a molecule	CD300A
Hs:31160	0.880438	0.700479	yes	yes	yes	no	125_68	Image:1558108	AA938399	NM_000352	chr11 (17,371,009-17,455,025)	210245_at	L78207	chr11:17371007-17455025 (+) // 98.0 // p15.1	ATP-binding cassette, sub-family C (CFTR/MRP), member 8	ABCC8
Hs:35000	0.00662202	0.176322	yes	yes	yes	no	109_71	Image:970795	AA774885	null	chr7 (55,930,555-55,931,399)	NULL	null	null	null	null
Hs:36536	-0.594905	-0.412017	yes	yes	yes	no	109_72	Image:1561038	AA977469	null	chr3 (126,171,269-126,257,534)	1559037_a_at	AL041381	chr3:126182406-126184822 (-) // 46.88 // q21.2	CDNA FLJ32512 fis, clone SMINT1000075	---
Hs:38360	0.634228	0.423758	yes	yes	yes	no	112_73	Image:610136	AA173076	null	chr1 (93,317,429-93,375,711)	203346_s_at	AF072814	chr1:93348390-93375263 (+) // 98.78 // p22.1	metal response element binding transcription factor 2	MTF2
Hs:40280	-0.0326612	-0.23379	yes	yes	yes	no	120_74	Image:1642642	AI023807	null	null	NULL	null	null	null	null
Hs:41528	-0.35989	-0.188917	yes	yes	yes	no	117_75	Image:1868626	AI733793	NM_001002021	chr21 (44,544,358-44,571,695)	NULL	null	null	null	null
Hs:41612	0.0874946	0.351405	yes	yes	yes	no	114_75	Image:1877120	AI276745	null	chr14 (51,850,874-51,865,062)	206631_at	NM_000956	chr14:51850862-51865062 (+) // 98.61 // q22.1	prostaglandin E receptor 2 (subtype EP2), 53kDa	PTGER2
Hs:46796	-0.036455	-0.211361	yes	yes	yes	no	124_78	Image:1739611	AI140268	null	chr5 (132,231,296-132,232,435)	201568_at	NM_014402	chr5:132230259-132231276 (+) // 89.25 // q31.1	ubiquinol-cytochrome c reductase, complex III subunit VII, 9.5kDa	UQCRQ
Hs:47576	0.0257823	0.23862	yes	yes	yes	no	112_79	Image:1839776	AI148003	null	chr1 (180,362,952-180,363,371)	NULL	null	null	null	null
Hs:12548	-0.24256	-0.578093	yes	yes	yes	no	115_29	Image:668182	AA252169	null	chr6 (28,302,741-28,309,223)	205181_at	NM_006299	chr6:28301095-28309223 (+) // 98.35 // p22.1	zinc finger protein 193	ZNF193
Hs:14564	0.290184	0.111692	yes	yes	yes	no	124_30	Image:139593	R64203	null	chr12 (29,383,655-29,384,892)	NULL	null	null	null	null
Hs:16880	-0.41145	-0.230061	yes	yes	yes	no	112_32	Image:504678	AA142942	NM_138288	chr14 (33,971,905-34,001,313)	213508_at	AA142942	chr14:33971750-33972827 (-) // 63.17 // q13.1	chromosome 14 open reading frame 147	C14orf147
Hs:17252	0.114747	-0.0583423	yes	yes	yes	no	116_32	Image:277163	N40939	NM_172177, NM_014050	chr12 (92,385,401-92,420,562)	222466_s_at	AL136659	chr12:92385419-92420407 (+) // 79.51 // q22	mitochondrial ribosomal protein L42	MRPL42
Hs:17840	-0.164319	0.038541	yes	yes	yes	no	102_33	Image:324220	AA284184	NM_018438	chr1 (11,646,768-11,656,994)	231769_at	AF129536	chr1:11646767-11656994 (+) // 78.83 // p36.22	F-box protein 6	FBXO6
Hs:18692	0.318445	0.0976525	yes	yes	yes	no	115_33	Image:856796	AA669545	NM_003132	chr1 (11,037,236-11,042,644)	201516_at	NM_003132	chr1:11037263-11042668 (-) // 91.2 // p36.22	spermidine synthase	SRM
Hs:24464	0.326496	0.155437	yes	yes	yes	no	111_37	Image:197838	R96198	null	chr1 (93,360,239-93,360,762)	203346_s_at	AF072814	chr1:93348390-93375263 (+) // 98.78 // p22.1	metal response element binding transcription factor 2	MTF2
Hs:29252	-0.152779	0.110879	yes	yes	yes	no	113_40	Image:277996	N63445	null	chr3 (71,814,568-71,885,465)	225939_at	AL161983	chr3:71810961-71815769 (-) // 86.79 // p13	eukaryotic translation initiation factor 4E family member 3	EIF4E3
Hs:31760	0.616246	0.799769	yes	yes	yes	no	103_42	Image:462665	AA705015	null	chr11 (20,111,650-20,113,587)	1562068_at	AA705015	chr11:20111752-20113587 (+) // 51.85 // p15.1	CDNA FLJ32525 fis, clone SMINT2000060	---
Hs:35216	-0.190166	0.0305431	yes	yes	yes	no	111_44	Image:855029	AA630498	NM_004729	chrY (2,414,458-2,418,816)	1566548_at	AL049918	chrX:2165553-2179916 (+) // 32.76 // p22.33 /// chrY:2165553-2179916 (+) // 32.76 // p11.31	Transcribed locus	---
Hs:38180	-0.266493	-0.080497	yes	yes	yes	no	106_46	Image:127032	R07870	NM_001165, NM_182962	chr11 (101,700,004-101,713,674)	NULL	null	null	null	null
Hs:38660	-0.211926	0.0381623	yes	yes	yes	no	115_46	Image:1556433	AA935273	NM_002090	chr4 (75,121,292-75,123,271)	207850_at	NM_002090	chr4:75121177-75123269 (-) // 91.26 // q13.3	chemokine (C-X-C motif) ligand 3	CXCL3
Hs:38852	-0.197635	0.173382	yes	yes	yes	no	121_46	Image:1942169	AI214283	NM_004681	chrY (21,146,999-21,164,427)	204409_s_at	BC005248	chrY:21147102-21163904 (+) // 95.97 // q11.222	eukaryotic translation initiation factor 1A, Y-linked	EIF1AY
Hs:38864	1.25509	1.47435	yes	yes	yes	no	125_46	Image:1946534	AI351740	NM_002341	chr6 (31,656,314-31,658,181)	1559754_at	BC018898	chr6:31656840-31659291 (+) // 82.54 // p21.33 /// chr6_cox_hap1:2994984-2997435 (+) // 82.54 // /// chr6_qbl_hap2:2796448-2798899 (+) // 82.54 //	Lymphotoxin beta (TNF superfamily, member 3)	LTB
Hs:44144	0.665449	0.489485	yes	yes	yes	no	104_50	Image:1579348	AA970608	null	chr7 (54,794,612-54,840,142)	240609_at	AI806160	chr7:54818294-54840148 (+) // 96.73 // p11.2	Transcribed locus	---
Hs:44420	0.490641	0.160796	yes	yes	yes	no	107_50	Image:1628725	AI014595	null	chr1 (226,946,104-226,947,276)	223168_at	AL096776	chr1:226937874-226949039 (+) // 97.53 // q42.13	ras homolog gene family, member U	RHOU
Hs:49712	0.587591	0.411282	yes	yes	yes	no	126_53	Image:1901482	AI302666	null	chr5 (169,547,841-169,548,591)	237587_at	AI733359	chr5:169547845-169548301 (-) // 75.11 // q35.1	Transcribed locus, weakly similar to NP_001041402.1 hypothetical protein LOC499136 [Rattus norvegicus]	---
Hs:11324	0.294879	0.0610583	yes	yes	yes	no	122_1	Image:768246	AA424937	null	chr17 (62,231,096-62,237,323)	213093_at	AI471375	chr17:62235503-62237322 (+) // 91.98 // q24.2	protein kinase C, alpha	PRKCA
Hs:16808	-0.311409	-0.484495	yes	yes	yes	no	111_5	Image:357037	W92766	null	chr11 (125,331,924-125,335,211)	227526_at	AU151222	chr11:125332415-125335211 (-) // 89.92 // q24.2	Cdon homolog (mouse)	CDON
Hs:17864	-0.365942	0.0404611	yes	yes	yes	no	102_6	Image:782679	AA447588	NM_004660	chrY (13,526,171-13,541,784)	205001_s_at	AF000985	chrY:13526170-13539683 (+) // 99.4 // q11.21	DEAD (Asp-Glu-Ala-Asp) box polypeptide 3, Y-linked /// hypothetical protein LOC100130220	DDX3Y /// LOC100130220
Hs:18812	-0.233812	-0.0580612	yes	yes	yes	no	116_6	Image:236059	H53703	null	chr17 (35,147,744-35,157,063)	210761_s_at	AB008790	chr17:35152029-35156782 (+) // 99.7 // q12	growth factor receptor-bound protein 7	GRB7
Hs:19208	-0.417641	-0.182001	yes	yes	yes	no	128_6	Image:504791	AA152347	NM_001512	chr6 (52,950,710-52,968,099)	202967_at	NM_001512	chr6:52950709-52968058 (-) // 98.12 // p12.1	glutathione S-transferase A4	GSTA4
Hs:22460	0.159327	-0.0507867	yes	yes	yes	no	98_9	Image:838408	AA458814	null	chr18 (22,060,845-22,225,645)	216226_at	Y09321	chr18:22061093-22224126 (+) // 99.73 // q11.2	TAF4b RNA polymerase II, TATA box binding protein (TBP)-associated factor, 105kDa	TAF4B
Hs:25916	-0.00638425	-0.175206	yes	yes	yes	no	106_11	Image:753653	AA479962	null	chr14 (20,748,126-20,804,340)	200751_s_at	BE898861	chr2:190496145-190497857 (+) // 90.42 // q32.2 /// chr14:20748544-20807421 (-) // 92.99 // q11.2	heterogeneous nuclear ribonucleoprotein C (C1/C2)	HNRNPC
Hs:26216	-0.255902	0.2238	yes	yes	yes	no	117_11	Image:813513	AA456093	null	chr18 (33,063,540-33,066,249)	230890_at	AW084689	chr18:33065334-33066131 (+) // 98.88 // q12.2	CDNA FLJ26969 fis, clone SLV01652	---
Hs:30044	0.238859	0.0698882	yes	yes	yes	no	97_14	Image:454538	AA677016	NM_173810	chr11 (62,252,528-62,262,676)	1569189_at	AF289605	chr11:62252159-62260267 (+) // 78.24 // q12.3	tetratricopeptide repeat domain 9C	TTC9C
Hs:31112	-0.0298968	-0.269856	yes	yes	yes	no	120_14	Image:461436	AA705219	null	chr16 (22,426,998-22,429,645)	211996_s_at	BG256504	chr16:22432232-22455345 (+) // 83.67 // p12.1 /// chr16:22452900-22454712 (+) // 37.64 // p12.1 /// chr16:21320967-21344311 (-) // 82.68 // p12.2 /// chr16:21753401-21776591 (-) // 82.47 // p12.1 /// chr16:30141712-30164784 (-) // 82.4 // p11.2 /// chr16:	KIAA0220-like protein /// hypothetical gene LOC283846 /// hypothetical protein 348162 /// hypothetical protein LOC440345 /// nuclear pore complex interacting protein pseudogene /// similar to Uncharacterized protein KIAA0220	DKFZp547E087 /// LOC100132247 /// LOC23117 /// LOC348162 /// LOC440345 /// LOC613037
Hs:32264	-0.342215	-0.157141	yes	yes	yes	no	112_15	Image:878111	AA775409	null	chr22 (37,016,573-37,017,857)	225756_at	AV762065	chr22:37016642-37017893 (-) // 84.25 // q13.1	casein kinase 1, epsilon	CSNK1E
Hs:33128	0.718203	0.966631	yes	yes	yes	no	101_16	Image:854592	AA669142	null	chr22 (38,698,828-38,699,291)	NULL	null	null	null	null
Hs:33320	0.383305	0.167694	yes	yes	yes	no	103_16	Image:135887	R33824	NM_004655	chr17 (60,955,157-60,988,212)	224176_s_at	AF205888	chr17:60956464-60985309 (-) // 99.25 // q24.1	axin 2 (conductin, axil)	AXIN2
Hs:34664	0.0852692	0.282189	yes	yes	yes	no	101_17	Image:461661	AA779915	null	chr6 (41,185,565-41,216,544)	236832_at	AI674126	chr6:41215571-41216545 (+) // 94.89 // p21.1	hypothetical LOC221442	LOC221442
Hs:42140	0.0789341	0.251382	yes	yes	yes	no	123_21	Image:2254846	AI620179	NM_015897	chr19 (3,958,746-3,989,048)	212881_at	AK022481	chr19:3963920-3990384 (+) // 92.18 // p13.3	protein inhibitor of activated STAT, 4	PIAS4
Hs:44060	-0.248311	-0.00742632	yes	yes	yes	no	99_23	Image:1583673	AA972030	NM_152663	chr1 (176,960,923-177,152,467)	220338_at	NM_018037	chr1:176961001-177115546 (+) // 83.26 // q25.2	Ral GEF with PH domain and SH3 binding motif 2	RALGPS2
Hs:44744	-0.279521	-0.482815	yes	yes	yes	no	118_23	Image:1653942	AI085068	null	chr11 (48,018,950-48,019,735)	210173_at	D37781	chr11:47958696-48145890 (+) // 98.84 // p11.2	protein tyrosine phosphatase, receptor type, J	PTPRJ
Hs:10867	0.225735	0.408117	yes	yes	yes	no	82_82	Image:41898	R59579	null	chr9 (138,991,777-138,996,014)	211748_x_at	BC005939	chr9:138991842-138996014 (+) // 95.74 // q34.3	prostaglandin D2 synthase 21kDa (brain)	PTGDS
Hs:11743	-0.193757	-0.421086	yes	yes	yes	no	71_83	Image:240518	H90815	NM_001756	chr14 (93,840,339-93,859,441)	206325_at	NM_001756	chr14:93840338-93859426 (-) // 99.66 // q32.13	serpin peptidase inhibitor, clade A (alpha-1 antiproteinase, antitrypsin), member 6	SERPINA6
Hs:14431	0.0848072	0.276867	yes	yes	yes	no	95_84	Image:135212	R32723	null	chr3 (134,322,866-134,323,852)	223523_at	BC000568	chr3:134247433-134599366 (+) // 96.11 // q22.1	transmembrane protein 108	TMEM108
Hs:14803	0.48759	0.277947	yes	yes	yes	no	67_85	Image:200773	R96844	null	chr7 (73,734,230-73,735,289)	1561596_at	BI599467	chr7:74181501-74182294 (+) // 24.37 // q11.23 /// chr7:72315942-72316730 (-) // 24.49 // q11.23 /// chr7:73869869-73870657 (-) // 24.25 // q11.23	CDNA clone IMAGE:5288527	---
Hs:15679	0.164262	0.377088	yes	yes	yes	no	88_85	Image:137158	R36264	null	chr8 (43,154,589-43,174,855)	NULL	null	null	null	null
Hs:16339	0.0420561	-0.145109	yes	yes	yes	no	67_86	Image:503889	AA131760	null	chr18 (31,823,785-31,901,491)	222558_at	T79568	chr18:31824289-31901527 (-) // 99.64 // q12.2	cyclin-dependent kinase 2B-inhibitor-related protein	P15RS
Hs:16639	1.0117	0.780562	yes	yes	yes	no	78_86	Image:257329	N29639	null	chr6 (25,189,276-25,246,536)	205518_s_at	NM_003570	chr6:25189521-25246011 (-) // 99.64 // p22.2	cytidine monophosphate-N-acetylneuraminic acid hydroxylase (CMP-N-acetylneuraminate monooxygenase) pseudogene	CMAH
Hs:18259	-0.545104	-0.324936	yes	yes	yes	no	75_87	Image:261473	H99039	null	chr3 (189,351,689-189,354,711)	1556827_at	BC042414	chr3:189351687-189354539 (-) // 78.34 // q27.3	hypothetical protein LOC339929	LOC339929
Hs:20767	0.313942	0.13939	yes	yes	yes	no	69_89	Image:743230	AA400234	null	chr11 (64,946,844-64,950,572)	224565_at	BE675516	chr11:64948519-64950576 (+) // 94.57 // q13.1	trophoblast-derived noncoding RNA	TncRNA
Hs:30751	-0.573274	-0.840225	yes	yes	yes	no	85_95	Image:701819	AA287122	NM_144778	chr13 (96,672,627-96,844,740)	205018_s_at	NM_005757	chr13:96672608-96842255 (+) // 99.88 // q32.1	muscleblind-like 2 (Drosophila)	MBNL2
Hs:32275	0.121532	-0.12438	yes	yes	yes	no	81_96	Image:878267	AA775806	NM_006784	chr1 (118,277,419-118,304,572)	233516_s_at	AL137581	chr1:118298014-118317629 (-) // 95.95 // p12	sperm associated antigen 17	SPAG17
Hs:35551	0.0128192	0.183244	yes	yes	yes	no	87_98	Image:1434909	AA857103	null	chr20 (60,744,284-60,774,090)	1554332_a_at	BC025345	chr20:60764827-60768419 (-) // 96.87 // q13.33	hypothetical LOC100135777	LOC100135777
Hs:36031	0.162636	0.552927	yes	yes	yes	no	96_98	Image:1472152	AA873578	null	chr14 (105,541,736-105,542,779)	NULL	null	null	null	null
Hs:38239	-1.31847	-1.08608	yes	yes	yes	no	79_100	Image:1650748	AI022800	null	chr8 (127,633,866-127,637,792)	225864_at	AL039862	chr8:127633870-127635413 (-) // 93.62 // q24.21	family with sequence similarity 84, member B	FAM84B
Hs:38911	0.810442	0.343101	yes	yes	yes	no	94_100	Image:1881815	AI290905	NM_001248	chr3 (40,403,687-40,445,100)	1555118_at	BC029869	chr3:40404537-40441493 (+) // 97.8 // p22.1	ectonucleoside triphosphate diphosphohydrolase 3	ENTPD3
Hs:39871	-0.416978	-0.185571	yes	yes	yes	no	80_101	Image:795372	AA453267	null	chr22 (20,133,792-20,135,583)	212965_at	BE465318	chr22:20129363-20135748 (+) // 97.98 // q11.21	hypermethylated in cancer 2	HIC2
Hs:42067	-0.680688	-0.447783	yes	yes	yes	no	91_102	Image:2028894	AI261580	NM_001105	chr2 (158,301,207-158,439,869)	NULL	null	null	null	null
Hs:42751	0.105018	0.28427	yes	yes	yes	no	78_103	Image:234137	H64297	null	null	233399_x_at	AU145662	chr8:146194171-146199040 (-) // 64.25 // q24.3	Zinc finger protein 252	ZNF252
Hs:42835	-0.220438	-0.0468219	yes	yes	yes	no	75_103	Image:395420	AA757410	null	null	NULL	null	null	null	null
Hs:44191	-0.509988	-0.306531	yes	yes	yes	no	77_104	Image:1584234	AA973313	null	chr8 (98,356,453-98,359,368)	1560182_at	AK091342	chr8:98033267-98527901 (-) // 71.23 // q22.1	CDNA FLJ34023 fis, clone FCBBF2003083	---
Hs:45631	-0.420469	-0.699774	yes	yes	yes	no	72_105	Image:1681520	AI084686	NM_018314	chr11 (18,509,821-18,566,829)	1554396_at	BC011011	chr11:18541772-18566804 (-) // 69.46 // p15.1	UEV and lactate/malate dehyrogenase domains	UEVLD
Hs:46975	0.980429	0.493391	yes	yes	yes	no	70_106	Image:1743991	AI192642	null	chr1 (156,710,869-156,731,301)	1556944_at	AK057554	chr1:156710869-156731300 (-) // 87.23 // q23.1	CDNA FLJ32992 fis, clone THYMU1000098	---
Hs:49939	-0.804538	-1.06635	yes	yes	yes	no	65_108	Image:1915982	AI311125	null	chr9 (131,291,200-131,310,123)	NULL	null	null	null	null
Hs:11095	-0.309954	-0.125664	yes	yes	yes	no	88_55	Image:769921	AA430504	null	chr20 (43,874,662-43,879,001)	202954_at	NM_007019	chr20:43874709-43878997 (+) // 96.55 // q13.12	ubiquitin-conjugating enzyme E2C	UBE2C
Hs:13387	0.0493051	0.220665	yes	yes	yes	no	68_57	Image:138861	R62780	null	chr3 (112,273,413-112,335,511)	213325_at	AA129716	chr3:112273202-112337487 (+) // 91.64 // q13.13	poliovirus receptor-related 3	PVRL3
Hs:18295	0.416541	0.603422	yes	yes	yes	no	79_60	Image:263002	H99738	null	chr6 (90,130,722-90,133,796)	NULL	null	null	null	null
Hs:26443	-0.491964	-0.321746	yes	yes	yes	no	84_65	Image:812974	AA464593	null	chr14 (22,510,219-22,516,272)	225807_at	AK025567	chr14:22510225-22515726 (-) // 92.59 // q11.2	jub, ajuba homolog (Xenopus laevis)	JUB
Hs:26455	-0.540795	-0.766179	yes	yes	yes	no	88_65	Image:812994	AA464615	null	chr9 (136,469,820-136,471,758)	202426_s_at	BE675800	chr9:136358228-136472252 (+) // 97.9 // q34.2	retinoid X receptor, alpha	RXRA
Hs:29227	0.137052	0.317774	yes	yes	yes	no	81_67	Image:281043	N50903	null	chr5 (75,664,947-75,665,536)	1562372_at	AK094917	chr5:75414994-75685520 (+) // 85.89 // q13.3	synaptic vesicle glycoprotein 2C	SV2C
Hs:29527	0.0633413	-0.162876	yes	yes	yes	no	88_67	Image:287665	N62171	null	chr12 (110,948,877-111,030,971)	225888_at	N62802	chr12:110948876-110951573 (-) // 95.56 // q24.13	chromosome 12 open reading frame 30	C12orf30
Hs:33943	0.607336	0.409045	yes	yes	yes	no	86_70	Image:131073	R23241	null	chr12 (92,460,371-92,494,658)	NULL	null	null	null	null
Hs:36523	-1.28442	-0.821362	yes	yes	yes	no	73_72	Image:1554430	AA931491	null	chr10 (117,806,425-117,813,784)	227550_at	AW242720	chr10:117806433-117808675 (-) // 94.74 // q25.3	hypothetical protein LOC143381	LOC143381
Hs:38347	0.0948096	0.301468	yes	yes	yes	no	76_73	Image:195525	R91803	null	chr8 (18,111,913-18,125,052)	214440_at	NM_000662	chr8:18123690-18125100 (+) // 88.84 // p22	N-acetyltransferase 1 (arylamine N-acetyltransferase)	NAT1
Hs:45067	-0.0734381	0.0962106	yes	yes	yes	no	90_77	Image:1664937	AI042100	NM_001092	chr17 (852,570-862,579)	NULL	null	null	null	null
Hs:48139	0.464041	0.26521	yes	yes	yes	no	90_79	Image:1847660	AI247415	null	chr9 (6,694,482-6,697,783)	NULL	null	null	null	null
Hs:10447	-0.363102	-0.732404	yes	yes	yes	no	77_28	Image:265060	N20798	null	chr4 (55,218,863-55,301,636)	205051_s_at	NM_000222	chr4:55218917-55301612 (+) // 97.23 // q12	v-kit Hardy-Zuckerman 4 feline sarcoma viral oncogene homolog	KIT
Hs:10639	-1.12843	-0.924798	yes	yes	yes	no	79_28	Image:136821	R36467	null	chr19 (46,528,068-46,551,628)	203085_s_at	BC000125	chr19:46528653-46551235 (-) // 93.2 // q13.2	transforming growth factor, beta 1	TGFB1
Hs:12259	-0.193629	-0.0129539	yes	yes	yes	no	76_29	Image:767784	AA418670	NM_005354	chr19 (18,251,571-18,253,164)	203751_x_at	AI762296	chr19:18251570-18253468 (-) // 81.63 // p13.11	jun D proto-oncogene	JUND
Hs:13219	-1.05917	-1.23416	yes	yes	yes	no	66_30	Image:141854	R70598	null	chr11 (64,962,820-64,964,889)	NULL	null	null	null	null
Hs:14563	-0.000979389	-0.174188	yes	yes	yes	no	92_30	Image:682555	AA256532	null	null	203627_at	AI830698	chr15:97010284-97320622 (+) // 97.53 // q26.3	insulin-like growth factor 1 receptor	IGF1R
Hs:17443	0.0317182	-0.141024	yes	yes	yes	no	90_32	Image:345123	W72167	null	chr4 (99,610,534-99,798,400)	225388_at	AI928507	chr4:99610540-99612504 (-) // 97.79 // q23	tetraspanin 5	TSPAN5
Hs:18691	-0.188746	0.177412	yes	yes	yes	no	83_33	Image:249562	H84926	null	null	235491_at	BF056208	chr8:81562018-81562570 (-) // 73.69 // q21.13	Zinc finger and BTB domain containing 10	ZBTB10
Hs:28003	-0.211256	-0.00517148	yes	yes	yes	no	84_39	Image:814942	AA465521	NM_004653	chrY (20,326,691-20,366,212)	206700_s_at	NM_004653	chrY:20326698-20366197 (-) // 99.58 // q11.222	jumonji, AT rich interactive domain 1D	JARID1D
Hs:31075	0.250728	0.420128	yes	yes	yes	no	84_41	Image:746163	AA417618	null	chr8 (30,655,126-30,705,049)	225609_at	AI888037	chr8:30654979-30656194 (-) // 46.74 // p12	glutathione reductase	GSR
Hs:36271	-0.0275606	0.140819	yes	yes	yes	no	70_45	Image:1602209	AA962541	null	chr8 (134,536,262-134,540,327)	225033_at	AV721528	chr8:134536273-134539258 (-) // 96.0 // q24.22	hypothetical LOC286167	LOC286167
Hs:38671	-0.176099	0.269715	yes	yes	yes	no	87_46	Image:1492891	AA878652	null	null	203586_s_at	NM_001661	chr17:38831910-38833834 (+) // 99.19 // q21.31	ADP-ribosylation factor-like 4D	ARL4D
Hs:41251	0.0951309	-0.108074	yes	yes	yes	no	74_48	Image:435476	AA701505	null	chr12 (115,901,561-115,901,971)	231883_at	BF306374	chr12:115833148-115951853 (+) // 80.9 // q24.22	F-box and WD repeat domain containing 8	FBXW8
Hs:43651	0.167949	-0.0294152	yes	yes	yes	no	91_49	Image:1555705	AI081523	null	chr2 (179,217,723-179,218,219)	1556043_a_at	AK093733	chr2:179096196-179193186 (+) // 95.43 // q31.2	Hypothetical protein LOC100131039	LOC100131039
Hs:44035	0.316169	0.537659	yes	yes	yes	no	67_50	Image:1570833	AA932284	null	chr10 (45,247,208-45,248,812)	NULL	null	null	null	null
Hs:44131	0.166092	-0.0173992	yes	yes	yes	no	68_50	Image:1573434	AA962760	null	chr1 (148,178,854-148,183,029)	229488_at	AW450442	chr1:148178857-148179636 (-) // 93.59 // q21.2	OTU domain containing 7B	OTUD7B
Hs:49711	0.491423	0.281412	yes	yes	yes	no	94_53	Image:1898521	AI302733	null	chr8 (127,585,918-127,586,522)	NULL	null	null	null	null
Hs:11803	-1.56779	-1.35931	yes	yes	yes	no	67_2	Image:724652	AA293671	NM_004931	chr2 (86,922,200-86,942,549)	1553562_at	NM_172100	chr2:106470264-106481040 (+) // 77.21 // q12.2 /// chr2:86931739-86942549 (-) // 78.12 // p11.2	CD8b molecule /// similar to T-cell surface glycoprotein CD8 beta chain precursor (Antigen CD8B)	CD8B /// LOC652565
Hs:13447	0.125047	-0.0530195	yes	yes	yes	no	72_3	Image:470861	AA034268	null	chr5 (95,175,306-95,181,132)	206662_at	NM_002064	chr14:89643756-89645400 (+) // 90.21 // q32.11 /// chr20:35663672-35665016 (-) // 90.29 // q11.23 /// chr5:95175430-95184137 (-) // 99.7 // q15 /// chr5:161110039-161111366 (-) // 93.9 // q34	glutaredoxin (thioltransferase)	GLRX
Hs:14791	0.387929	0.57003	yes	yes	yes	no	70_4	Image:233399	H77697	null	chr21 (14,811,458-14,811,710)	1555638_a_at	AF519621	chr21:14779825-14840533 (-) // 96.93 // q11.2	SAM domain, SH3 domain and nuclear localization signals 1	SAMSN1
Hs:14887	0.841905	0.652578	yes	yes	yes	no	71_4	Image:214826	H73896	null	null	NULL	null	null	null	null
Hs:19867	0.540978	0.759329	yes	yes	yes	no	75_7	Image:46896	H09818	null	chr5 (156,753,550-156,755,170)	220999_s_at	NM_030778	chr5:156753561-156755170 (+) // 90.45 // q33.3	cytoplasmic FMR1 interacting protein 2	CYFIP2
Hs:24007	0.380971	-0.242157	yes	yes	yes	no	70_10	Image:626343	AA188661	NM_004844	chr3 (15,271,385-15,348,892)	201810_s_at	AL562152	chr3:15271363-15349070 (-) // 92.33 // p24.3	SH3-domain binding protein 5 (BTK-associated)	SH3BP5
Hs:25723	-0.33578	-0.128724	yes	yes	yes	no	68_11	Image:813621	AA447696	null	chr2 (30,223,332-30,236,905)	217783_s_at	NM_016061	chr2:30223331-30236903 (+) // 98.76 // p23.1	yippee-like 5 (Drosophila)	YPEL5
Hs:29275	0.274894	0.102313	yes	yes	yes	no	81_13	Image:281580	N51604	null	chr1 (36,309,289-36,310,688)	235782_at	BF432875	chr1:36310205-36310685 (+) // 97.76 // p34.3	Transcribed locus	---
Hs:30235	-0.885814	-0.678535	yes	yes	yes	no	67_14	Image:452466	AA704802	NM_020795	chr17 (7,252,226-7,263,903)	226288_s_at	AI951319	chr17:7259007-7263903 (+) // 95.08 // p13.1	neuroligin 2	NLGN2
Hs:31399	0.529796	0.7627	yes	yes	yes	no	95_14	Image:1499940	AA885609	NM_002373	chr15 (41,597,133-41,611,109)	203151_at	AW296788	chr15:41600129-41611109 (+) // 97.18 // q15.3	microtubule-associated protein 1A	MAP1A
Hs:33499	0.195954	-0.0271129	yes	yes	yes	no	73_16	Image:22187	T66305	NM_017923	chr4 (164,667,256-164,754,115)	NULL	null	null	null	null
Hs:35611	0.239051	0.412645	yes	yes	yes	no	83_17	Image:1466653	AA885424	null	null	NULL	null	null	null	null
Hs:36391	-0.358253	-0.56423	yes	yes	yes	no	71_18	Image:1518487	AA911045	null	null	NULL	null	null	null	null
Hs:38887	0.308639	0.528854	yes	yes	yes	no	93_19	Image:2018423	AI362933	NM_014326	chr15 (61,986,289-62,119,544)	215184_at	AK026801	chr15:61986288-61988458 (-) // 70.33 // q22.31	death-associated protein kinase 2	DAPK2
Hs:41083	0.0364627	-0.138698	yes	yes	yes	no	68_21	Image:362225	AA001150	null	chr7 (93,433,866-93,434,329)	242819_at	AA001150	chr7:93433865-93434329 (-) // 36.91 // q21.3	---	---
Hs:42247	-0.681872	-0.510844	yes	yes	yes	no	96_21	Image:2157807	AI479347	null	null	206218_at	NM_002364	chrX:30143594-30148127 (+) // 99.94 // p21.2	melanoma antigen family B, 2	MAGEB2
Hs:44251	0.185237	-0.0251528	yes	yes	yes	no	73_23	Image:1637893	AI076929	NM_145252	chr16 (2,820,232-2,822,280)	228058_at	AI559190	chr16:2820254-2822286 (+) // 92.57 // p13.3	similar to common salivary protein 1	LOC124220
Hs:46075	0.117128	0.311184	yes	yes	yes	no	76_24	Image:1708063	AI127075	null	chr3 (57,544,732-57,561,689)	NULL	null	null	null	null
Hs:46855	-0.0105077	0.170679	yes	yes	yes	no	96_24	Image:2115545	AI400023	NM_001114	chr16 (48,870,938-48,909,357)	1554827_a_at	BC039891	chr16:48857952-48901927 (+) // 95.1 // q12.1	adenylate cyclase 7	ADCY7
Hs:49927	0.334381	0.581395	yes	yes	yes	no	96_26	Image:1911520	AI268138	null	chr8 (146,073,010-146,074,219)	241738_at	AA478429	chr8:146073006-146073536 (-) // 54.4 // q24.3	zinc finger protein 250	ZNF250
Hs:11826	0.389099	0.175322	yes	yes	yes	no	36_83	Image:813711	AA453859	null	chr4 (100,211,152-100,228,954)	208848_at	M30471	chr4:100211441-100225392 (-) // 75.89 // q23 /// chr6:66602385-66604670 (-) // 76.59 // q12	alcohol dehydrogenase 5 (class III), chi polypeptide	ADH5
Hs:12114	-0.591345	-0.839329	yes	yes	yes	no	43_83	Image:813266	AA456394	NM_001449	chrX (135,057,346-135,121,174)	201539_s_at	U29538	chrX:135116236-135119952 (+) // 100.0 // q26.3 /// chr3:171146289-171147253 (-) // 92.44 // q26.2	four and a half LIM domains 1	FHL1
Hs:12510	0.272521	0.0975006	yes	yes	yes	no	55_83	Image:711450	AA280748	null	chr18 (204,057-205,778)	204064_at	NM_005131	chr18:204521-258023 (-) // 99.09 // p11.32	THO complex 1	THOC1
Hs:14898	0.811942	0.598836	yes	yes	yes	no	36_85	Image:294018	N64033	null	chr2 (109,966,272-109,970,557)	NULL	null	null	null	null
Hs:15870	-0.526857	-0.312584	yes	yes	yes	no	62_85	Image:429555	AA011414	NM_021871	chr4 (155,725,879-155,731,347)	205649_s_at	NM_000508	chr4:155723729-155731315 (-) // 98.76 // q32.1	fibrinogen alpha chain	FGA
Hs:16638	-0.0658455	0.112203	yes	yes	yes	no	46_86	Image:156322	R72618	null	chr5 (38,592,620-38,644,714)	229185_at	BF940198	chr5:38592696-38593566 (-) // 99.66 // p13.1	CDNA clone IMAGE:4829282	---
Hs:17406	-0.156639	0.0138733	yes	yes	yes	no	62_86	Image:491527	AA148532	NM_025187	chr16 (65,701,416-65,739,941)	223440_at	BC004556	chr16:65701410-65739941 (+) // 94.28 // q22.1	chromosome 16 open reading frame 70	C16orf70
Hs:19806	-0.041626	-0.264747	yes	yes	yes	no	47_88	Image:784000	AA443285	null	chr13 (110,066,001-110,090,341)	217940_s_at	NM_018210	chr13:110066008-110090341 (+) // 99.85 // q34	hypothetical protein FLJ10769	FLJ10769
Hs:20082	0.356701	0.528487	yes	yes	yes	no	50_88	Image:83323	T68423	null	chr7 (114,118,446-114,119,333)	235201_at	AW167727	chr7:114118632-114119223 (+) // 99.49 // q31.1	forkhead box P2	FOXP2
Hs:25470	-0.00740424	-0.175393	yes	yes	yes	no	38_92	Image:812967	AA464601	NM_005723	chr4 (99,612,435-99,798,750)	209890_at	AF065389	chr4:99612443-99798747 (-) // 100.0 // q23	tetraspanin 5	TSPAN5
Hs:29406	-0.465226	-0.119493	yes	yes	yes	no	55_94	Image:279873	N40997	null	chr13 (42,495,743-42,581,300)	NULL	null	null	null	null
Hs:30162	-0.105723	0.0720737	yes	yes	yes	no	35_95	Image:450780	AA704603	null	chr9 (125,221,585-125,222,398)	226849_at	AB046828	chr9:125181755-125254448 (-) // 98.08 // q33.2	DENN/MADD domain containing 1A	DENND1A
Hs:30258	0.0255167	-0.209901	yes	yes	yes	no	36_95	Image:451095	AA704519	null	chr7 (143,601,457-143,622,189)	228596_at	AW009638	chr7:143703661-143704347 (+) // 96.83 // q35 /// chr7:143601339-143602025 (-) // 96.1 // q35	similar to rho guanine nucleotide exchange factor 5	LOC728377
Hs:30366	0.345355	0.167083	yes	yes	yes	no	45_95	Image:502689	AA127217	null	chr1 (78,156,373-78,182,164)	226103_at	AF114264	chr1:78156283-78182231 (+) // 95.81 // p31.1	nexilin (F actin binding protein)	NEXN
Hs:31038	-0.0586799	-0.26498	yes	yes	yes	no	56_95	Image:824066	AA491223	NM_194270	chr2 (38,956,607-38,963,293)	226790_at	AW015683	chr2:38956632-38963352 (+) // 98.48 // p22.1	MORN repeat containing 2	MORN2
Hs:33042	-0.131796	-0.30039	yes	yes	yes	no	33_97	Image:845311	AA773458	NM_015448	chr10 (103,338,056-103,359,384)	1553976_a_at	BC031695	chr10:103338055-103359400 (+) // 93.3 // q24.32	deleted in a mouse model of primary ciliary dyskinesia	RP11-529I10.4
Hs:35634	-0.160391	0.0236876	yes	yes	yes	no	52_98	Image:1461019	AA890119	NM_207341	chr11 (60,394,561-60,399,739)	NULL	null	null	null	null
Hs:35646	0.528718	0.73575	yes	yes	yes	no	56_98	Image:1461100	AA867983	null	chr8 (86,208,030-86,245,570)	231872_at	T52285	chr8:86208148-86245718 (+) // 94.4 // q21.2	leucine rich repeat and coiled-coil domain containing 1	LRRCC1
Hs:35826	-0.103403	0.090148	yes	yes	yes	no	58_98	Image:1474500	AA856703	null	chr16 (45,251,095-45,280,593)	222387_s_at	BG476669	chr16:34182372-34196706 (+) // 42.09 // p11.2 /// chr16:45250887-45280595 (-) // 97.4 // q11.2	vacuolar protein sorting 35 homolog (S. cerevisiae)	VPS35
Hs:35934	0.707153	0.966887	yes	yes	yes	no	63_98	Image:1475734	AA872692	null	chr8 (59,880,097-60,194,956)	204529_s_at	AI961231	chr8:59880530-60194321 (-) // 98.36 // q12.1	thymocyte selection-associated high mobility group box	TOX
Hs:39090	-0.485657	0.0640031	yes	yes	yes	no	60_100	Image:2012626	AI359169	NM_016848	chr9 (90,817,891-90,983,503)	206330_s_at	NM_016848	chr9:90817986-90983375 (-) // 96.94 // q22.1	SHC (Src homology 2 domain containing) transforming protein 3	SHC3
Hs:41502	0.178142	-0.00389644	yes	yes	yes	no	53_102	Image:180561	R84981	NM_000848	chr1 (110,031,965-110,037,890)	215333_x_at	X08020	chr1:110031988-110037889 (+) // 98.44 // p13.3 /// chr1:110000504-110019430 (+) // 90.45 // p13.3	glutathione S-transferase M1	GSTM1
Hs:42174	-0.182897	0.00465519	yes	yes	yes	no	64_102	Image:2017652	AI369818	null	chr22 (20,350,329-20,382,550)	214986_x_at	U37221	chr22:20369113-20382151 (+) // 99.51 // q11.21	peptidylprolyl isomerase (cyclophilin)-like 2	PPIL2
Hs:42462	-0.298643	-0.09303	yes	yes	yes	no	39_103	Image:2345302	AI672743	null	null	207231_at	NM_014648	chr3:109804387-109892924 (+) // 97.74 // q13.13	DAZ interacting protein 3, zinc finger	DZIP3
Hs:43218	-0.707134	-0.8976	yes	yes	yes	no	51_103	Image:1533669	AA917819	NM_032592	chr11 (44,044,394-44,062,145)	228264_at	AI676022	chr11:44056855-44062363 (+) // 99.57 // p11.2	1-aminocyclopropane-1-carboxylate synthase homolog (Arabidopsis)(non-functional)	ACCS
Hs:43794	-0.0595222	0.143884	yes	yes	yes	no	33_104	Image:1574191	AI733323	null	chr16 (70,215,113-70,218,174)"	233634_at	BC005052	chr16:70217562-70221078 (+) // 91.17 // q22.3	MARVEL domain containing 3	MARVELD3
Hs:45150	0.4517	0.733708	yes	yes	yes	no	63_104	Image:1660926	AI042490	NM_021020	chr8 (20,151,483-20,157,021)	1569159_at	BC033138	chr8:20154252-20157758 (-) // 82.28 // p21.3	leucine zipper, putative tumor suppressor 1	LZTS1
Hs:45726	0.475022	0.273637	yes	yes	yes	no	45_105	Image:1701472	AI174658	null	chr3 (52,297,650-52,298,658)	242692_at	AI798758	chr3:52297638-52298101 (-) // 77.78 // p21.1	Transcribed locus, strongly similar to NP_660305.2 glycerate kinase [Homo sapiens]	---
Hs:47262	-0.169201	0.090929	yes	yes	yes	no	45_106	Image:1758566	AI221013	null	chr16 (65,979,591-65,980,185)	NULL	null	null	null	null
Hs:47442	0.0414273	0.216049	yes	yes	yes	no	43_106	Image:1836559	AI209194	null	null	NULL	null	null	null	null
Hs:47454	0.0409602	0.353453	yes	yes	yes	no	47_106	Image:1836633	AI208981	null	chr19 (22,362,032-22,362,534)	NULL	null	null	null	null
Hs:14826	0.266051	0.0839763	yes	yes	yes	no	35_58	Image:295140	N71647	NM_018061	chr1 (109,036,661-109,045,686)	218040_at	NM_018061	chr1:109036660-109045686 (+) // 88.27 // p13.3	PRP38 pre-mRNA processing factor 38 (yeast) domain containing B	PRPF38B
Hs:15594	-0.0738729	0.145331	yes	yes	yes	no	51_58	Image:504794	AA150741	null	chr4 (2,596,957-2,704,060)	203600_s_at	NM_003704	chr4:2596956-2704077 (+) // 99.26 // p16.3	chromosome 4 open reading frame 8	C4orf8
Hs:17610	-0.0143693	0.184169	yes	yes	yes	no	60_59	Image:782575	AA447522	null	chr8 (143,778,519-143,783,547)	230910_s_at	AI828018	chr8:143778754-143781609 (-) // 91.55 // q24.3	Transcribed locus, strongly similar to NP_059997.2 lymphocyte antigen 6 complex, locus K [Homo sapiens]	---
Hs:29994	0.912827	0.732246	yes	yes	yes	no	33_68	Image:454232	AA677224	null	chr2 (86,998,249-87,094,610)	235597_s_at	AU157274	chr2:87094054-87094612 (+) // 73.31 // p11.2 /// chr2:87836591-87837152 (-) // 73.31 // p11.2 /// chr2:106372939-106373485 (-) // 72.42 // q12.2 /// chr6:161051248-161051795 (-) // 72.6 // q26	RANBP2-like and GRIP domain containing 1 /// RANBP2-like and GRIP domain containing 2	RGPD1 /// RGPD2
Hs:34518	0.0125132	-0.240496	yes	yes	yes	no	64_70	Image:431792	AA678007	null	chr9 (72,333,796-72,334,992)	239291_at	AW340457	chr9:72333795-72334476 (-) // 98.68 // q21.11	Transcribed locus	---
Hs:36534	0.0871625	-0.339527	yes	yes	yes	no	45_72	Image:1561020	AA975413	null	chr1 (3,394,366-3,395,465)	226869_at	AI655611	chr1:3394365-3395971 (-) // 68.34 // p36.32	multiple EGF-like-domains 6	MEGF6
Hs:36630	0.336678	0.154632	yes	yes	yes	no	46_72	Image:1561430	AA916310	NM_032230	chr12 (81,276,455-81,397,069)	229018_at	AI310001	chr12:81374635-81397145 (+) // 91.46 // q21.31	chromosome 12 open reading frame 26	C12orf26
Hs:37590	0.633856	0.417763	yes	yes	yes	no	64_72	Image:1627853	AI016881	null	chr7 (92,111,047-92,111,832)	207143_at	NM_001259	chr7:92082238-92300688 (-) // 96.64 // q21.2	cyclin-dependent kinase 6	CDK6
Hs:42090	0.215799	0.408352	yes	yes	yes	no	59_75	Image:2250441	AI659114	NM_012263	chr22 (41,765,596-41,815,378)	1570085_at	BC039353	chr22:41764534-41778316 (+) // 69.82 // q13.2	tubulin tyrosine ligase-like family, member 1	TTLL1
Hs:49866	-0.593356	-0.391669	yes	yes	yes	no	60_80	Image:1915159	AI349090	null	chr14 (33,488,206-33,490,038)	219232_s_at	NM_022073	chr14:33463171-33490035 (-) // 89.17 // q13.1	egl nine homolog 3 (C. elegans)	EGLN3
Hs:12174	0.55948	1.07318	yes	yes	yes	no	47_29	Image:815774	AA485141	NM_006748	chr8 (134,118,156-134,141,628)	203673_at	NM_003235	chr8:133948427-134216340 (+) // 99.95 // q24.22	thyroglobulin	TG
Hs:13602	0.230716	0.476097	yes	yes	yes	no	42_30	Image:29063	R40970	null	chr2 (8,910,185-8,912,092)	213288_at	AI761250	chr2:8910270-8912504 (-) // 94.14 // p25.1	membrane bound O-acyltransferase domain containing 2	MBOAT2
Hs:13710	0.30235	0.560484	yes	yes	yes	no	47_30	Image:66902	T69477	null	chr16 (64,999,928-65,003,546)	NULL	null	null	null	null
Hs:13998	0.271775	0.0469349	yes	yes	yes	no	54_30	Image:122946	R00166	null	chr4 (17,236,570-17,246,401)	233802_at	AB033102	chr4:17242808-17392046 (+) // 92.01 // p15.32	CDNA FLJ42497 fis, clone BRACE2035278 /// CDNA clone IMAGE:5277839	---
Hs:15438	-0.338158	-0.0749846	yes	yes	yes	no	53_31	Image:187616	R83758	null	chr1 (40,133,685-40,140,421)	214058_at	M19720	chr1:40133205-40140381 (-) // 94.35 // p34.2	v-myc myelocytomatosis viral oncogene homolog 1, lung carcinoma derived (avian)	MYCL1
Hs:15822	-0.292878	-0.0895364	yes	yes	yes	no	61_31	Image:810741	AA457725	null	chr17 (7,084,464-7,086,477)	200645_at	NM_007278	chr17:7084463-7086477 (-) // 96.43 // p13.1	GABA(A) receptor-associated protein	GABARAP
Hs:18786	0.0251358	0.2152	yes	yes	yes	no	52_33	Image:562729	AA086471	NM_002964	chr1 (151,629,133-151,630,173)	214370_at	AW238654	chr1:151629131-151629658 (+) // 87.85 // q21.3	S100 calcium binding protein A8	S100A8
Hs:28014	-0.133969	0.207631	yes	yes	yes	no	56_39	Image:713129	AA283007	NM_006144	chr5 (54,434,260-54,441,836)	205488_at	NM_006144	chr5:54434229-54441818 (+) // 99.66 // q11.2	granzyme A (granzyme 1, cytotoxic T-lymphocyte-associated serine esterase 3)	GZMA
Hs:28674	0.311641	0.0660163	yes	yes	yes	no	35_40	Image:220479	H87273	null	chr10 (105,138,801-105,146,230)	225413_at	BG291685	chr10:105138796-105146195 (-) // 64.43 // q24.33	upregulated during skeletal muscle growth 5 homolog (mouse)	USMG5
Hs:32334	-0.492275	-0.316683	yes	yes	yes	no	53_42	Image:32641	R43164	null	chr3 (43,735,284-43,736,774)	NULL	null	null	null	null
Hs:35010	0.504319	0.303903	yes	yes	yes	no	41_44	Image:745493	AA625990	null	chr1 (228,461,884-228,474,458)	NULL	null	null	null	null
Hs:37698	0.143538	0.312984	yes	yes	yes	no	33_46	Image:1631660	AA994785	null	chr3 (173,706,230-173,723,955)	214329_x_at	AW474434	chr3:173705994-173706419 (-) // 48.87 // q26.31	tumor necrosis factor (ligand) superfamily, member 10	TNFSF10
Hs:38286	-0.389814	-0.614857	yes	yes	yes	no	47_46	Image:361611	W96163	NM_005749	chr17 (46,294,597-46,296,412)	228834_at	BF240286	chr17:46295617-46296416 (+) // 90.23 // q21.33	transducer of ERBB2, 1	TOB1
Hs:45966	-0.506925	-0.321736	yes	yes	yes	no	47_51	Image:1702742	AI096953	null	null	NULL	null	null	null	null
Hs:46530	0.189886	0.434222	yes	yes	yes	no	57_51	Image:1737756	AI125864	null	chr1 (74,264,513-74,280,122)	NULL	null	null	null	null
Hs:47310	-0.178481	0.143093	yes	yes	yes	no	45_52	Image:1759290	AI219094	NM_018371	chr8 (19,305,951-19,584,374)	1569387_at	BC033525	chr8:19492457-19496419 (-) // 44.42 // p21.3	CDNA clone IMAGE:4818243	---
Hs:47790	0.229832	-0.0197208	yes	yes	yes	no	54_52	Image:1841633	AI221486	null	chr2 (133,386,761-133,397,384)	NULL	null	null	null	null
Hs:12870	-0.476386	-0.664418	yes	yes	yes	no	62_2	Image:361485	AA015850	null	chr7 (150,414,759-150,472,455)	225789_at	BE876194	chr7:150467587-150472454 (+) // 90.41 // q36.1	centaurin, gamma 3	CENTG3
Hs:13734	0.124522	0.365758	yes	yes	yes	no	47_3	Image:111722	T91086	null	chr18 (21,167,222-21,168,077)	1561002_at	AF143873	chr18:21167215-21168066 (-) // 90.59 // q11.2	Clone IMAGE:111722 mRNA sequence	---
Hs:22854	0.265759	0.0668448	yes	yes	yes	no	46_9	Image:428138	AA002007	null	chr6_cox_hap1 (1,720,356-1,723,316)	242972_at	AI022648	chr6:30381743-30382784 (-) // 97.83 // p21.33 /// chr6_cox_hap1:1722275-1723316 (-) // 97.83 // /// chr6_qbl_hap2:1520604-1521645 (-) // 97.83 //	CDNA FLJ46556 fis, clone THYMU3039807	---
Hs:24666	-0.212132	-0.0300893	yes	yes	yes	no	49_10	Image:280567	N51674	NM_152890	chr1 (85,967,510-86,394,709)	238732_at	AI631241	chr1:85967505-85967969 (-) // 94.5 // p22.3	collagen, type XXIV, alpha 1	COL24A1
Hs:33798	1.69506	1.45074	yes	yes	yes	no	48_16	Image:898045	AA598952	null	chr7 (149,953,399-149,960,374)	219777_at	NM_024711	chr7:149953398-149960340 (-) // 98.82 // q36.1	GTPase, IMAP family member 6	GIMAP6
Hs:38022	-0.170309	-0.378686	yes	yes	yes	no	40_19	Image:1641901	AI018418	null	chr1 (120,279,270-120,281,609)	210756_s_at	AF308601	chr1:120257227-120413543 (-) // 99.14 // p12	Notch homolog 2 (Drosophila)	NOTCH2
Hs:38106	-0.752629	-0.519557	yes	yes	yes	no	41_19	Image:32493	R43483	NM_000210	chr2 (173,000,616-173,079,248)	NULL	null	null	null	null
Hs:38886	-0.300536	-0.106775	yes	yes	yes	no	61_19	Image:2062396	AI337340	NM_016138	chr16 (18,986,428-18,998,842)	210820_x_at	AL136647	chr16:18986739-18997123 (+) // 97.13 // p12.3	coenzyme Q7 homolog, ubiquinone (yeast)	COQ7
Hs:41862	-0.783742	-0.959937	yes	yes	yes	no	56_21	Image:1947054	AI351769	null	chr1 (107,668,720-107,669,318)	1561014_at	AF087991	chr1:107536507-107537114 (+) // 98.06 // p13.3	Full length insert cDNA clone YX36D02	---
Hs:42138	0.0236059	-0.238203	yes	yes	yes	no	59_21	Image:2254132	AI620336	null	chr20 (8,730,761-8,813,557)	213222_at	AL049593	chr20:8061295-8813547 (+) // 98.51 // p12.3	phospholipase C, beta 1 (phosphoinositide-specific)	PLCB1
Hs:43494	0.14933	0.470314	yes	yes	yes	no	61_22	Image:1564783	AA928817	null	chrX (84,385,694-84,415,022)	228988_at	AU157017	chrX:84414162-84415060 (+) // 99.89 // q21.1	zinc finger protein 711	ZNF711
Hs:44646	0.0818945	-0.127379	yes	yes	yes	no	53_23	Image:1653109	AI057443	null	chr6 (109,128,787-109,129,561)	NULL	null	null	null	null
Hs:15293	0.136961	-0.0790577	yes	yes	yes	no	16_85	Image:297136	N70440	null	chr17 (62,231,096-62,237,323)	1560074_at	AL119889	chr17:62232847-62233787 (+) // 98.74 // q24.2	protein kinase C, alpha	PRKCA
Hs:15953	-0.542686	-0.817129	yes	yes	yes	no	27_85	Image:488435	AA047443	NM_005578	chr3 (189,960,448-190,075,532)	202821_s_at	AL044018	chr3:189413414-190079261 (+) // 92.91 // q28	LIM domain containing preferred translocation partner in lipoma	LPP
Hs:16049	-0.819596	-1.02421	yes	yes	yes	no	28_85	Image:417426	W88572	NM_001431	chr6 (131,202,183-131,319,362)	201718_s_at	BF511685	chr6:131202179-131426084 (-) // 96.76 // q23.1	erythrocyte membrane protein band 4.1-like 2	EPB41L2
Hs:16337	-0.0335824	0.183496	yes	yes	yes	no	3_86	Image:504308	AA131909	NM_018131	chr10 (95,246,379-95,278,837)	218542_at	NM_018131	chr10:95249894-95278837 (+) // 99.78 // q23.33	centrosomal protein 55kDa	CEP55
Hs:17393	-0.410932	-0.600285	yes	yes	yes	no	26_86	Image:415584	W80715	null	null	229641_at	BG252802	chr18:55249151-55250494 (-) // 76.77 // q21.32	Transcribed locus	---
Hs:18077	0.54692	0.344714	yes	yes	yes	no	13_87	Image:278023	N63465	null	chr1 (93,317,456-93,377,216)	209704_at	AL523380	chr1:93366386-93377202 (+) // 90.27 // p22.1	metal response element binding transcription factor 2	MTF2
Hs:19901	-0.216592	0.0316352	yes	yes	yes	no	16_88	Image:384078	AA702541	null	chr16 (66,029,418-66,072,590)	212041_at	AL566172	chr16:66029422-66072567 (-) // 85.22 // q22.1	ATPase, H+ transporting, lysosomal 38kDa, V0 subunit d1	ATP6V0D1
Hs:27761	-0.739136	-0.936219	yes	yes	yes	no	18_93	Image:506369	AA709414	null	chr1 (234,205,764-234,295,014)	202007_at	BF940043	chr1:234205757-234295435 (-) // 97.76 // q42.3	nidogen 1	NID1
Hs:33245	-0.111237	0.171542	yes	yes	yes	no	7_97	Image:1292487	AA718954	null	chr9 (27,274,655-27,287,137)	232868_at	AL079603	chr9:27274665-27287137 (-) // 98.08 // p21.2	chromosome 9 open reading frame 11	C9orf11
Hs:33617	-0.356932	-0.547797	yes	yes	yes	no	11_97	Image:745532	AA626244	null	chr8 (79,750,352-79,825,059)	1560197_at	BC035905	chr8:79740914-79742910 (+) // 86.19 // q21.12	chromosome 8 open reading frame 70	C8orf70
Hs:34013	0.144657	-0.12282	yes	yes	yes	no	23_97	Image:307053	N89676	NM_033014, NM_024416	chr9 (94,186,092-94,205,593)	218730_s_at	NM_014057	chr9:94186708-94205578 (-) // 99.2 // q22.31	osteoglycin	OGN
Hs:36701	-0.300773	0.124819	yes	yes	yes	no	15_99	Image:1536032	AA917868	NM_020062	chr20 (61,841,655-61,845,821)	215984_s_at	AL121845	chr20:61807374-61808534 (-) // 89.84 // q13.33	ADP-ribosylation factor related protein 1	ARFRP1
Hs:36797	-0.298684	-0.0217594	yes	yes	yes	no	16_99	Image:1540436	AA927187	NM_183235, NM_183234, NM_004580, NM_183236	chr15 (53,283,094-53,369,293)	209515_s_at	U38654	chr15:53283429-53349877 (-) // 95.23 // q21.3	RAB27A, member RAS oncogene family	RAB27A
Hs:36893	0.434855	0.241267	yes	yes	yes	no	21_99	Image:1568607	AA932390	null	chr19 (50,544,950-50,557,029)	235399_at	AA682499	chr19:50544935-50545998 (-) // 69.73 // q13.32	Transcribed locus, weakly similar to NP_803136.2 kinesin light chain 3 [Homo sapiens]	---
Hs:37073	-0.66083	-1.10637	yes	yes	yes	no	19_99	Image:1571993	AA932441	NM_003793	chr11 (66,087,512-66,092,622)	203657_s_at	NM_003793	chr11:66087515-66092623 (-) // 97.99 // q13.1	cathepsin F	CTSF
Hs:39389	-0.0751748	0.156414	yes	yes	yes	no	7_101	Image:1635933	AI017655	null	chr1 (27,733,779-27,802,691)	205002_at	NM_015699	chr1:27733778-27747806 (-) // 98.48 // p36.11	AT hook, DNA binding motif, containing 1	AHDC1
Hs:41309	0.649522	0.434793	yes	yes	yes	no	15_102	Image:436170	AA703246	null	chr7 (92,120,831-92,121,634)	NULL	null	null	null	null
Hs:43697	0.194592	0.369603	yes	yes	yes	no	28_103	Image:1556859	AA935926	null	chr17 (39,614,558-39,615,253)	235750_at	AA130054	chr17:39614528-39615444 (+) // 61.35 // q21.31	Transcribed locus	---
Hs:14741	-0.0567956	-0.266637	yes	yes	yes	no	6_58	Image:292424	N91202	null	null	204477_at	U74324	chr1:201114711-201124852 (-) // 85.83 // q32.1	RAB interacting factor	RABIF
Hs:16745	0.163033	-0.0473242	yes	yes	yes	no	11_59	Image:502891	AA135824	NM_018352	chr4 (164,635,292-164,661,140)	218513_at	NM_018352	chr4:164635291-164661140 (+) // 98.34 // q32.3	hypothetical protein FLJ11184	FLJ11184
Hs:18485	0.497995	0.763743	yes	yes	yes	no	21_60	Image:361323	AA017544	NM_002922	chr1 (190,811,480-190,815,782)	202988_s_at	NM_002922	chr1:190811573-190815694 (+) // 96.74 // q31.2	regulator of G-protein signaling 1	RGS1
Hs:23657	0.604765	0.827915	yes	yes	yes	no	27_63	Image:773632	AA431861	null	chr3 (188,649,969-188,650,428)	NULL	null	null	null	null
Hs:23945	-0.279296	-0.0912012	yes	yes	yes	no	2_64	Image:291947	N73083	NM_183235, NM_183234, NM_004580, NM_183236	chr15 (53,283,094-53,369,293)	209515_s_at	U38654	chr15:53283429-53349877 (-) // 95.23 // q21.3	RAB27A, member RAS oncogene family	RAB27A
Hs:29621	0.00493402	0.175363	yes	yes	yes	no	29_67	Image:431462	AA706870	NM_013268	chr19 (44,785,009-44,789,953)	220440_at	NM_013268	chr19:44787081-44789953 (+) // 93.08 // q13.2	lectin, galactoside-binding, soluble, 13 (galectin 13)	LGALS13
Hs:34517	-0.115031	-0.344805	yes	yes	yes	no	32_70	Image:384670	AA709333	null	chr4 (185,175,846-185,181,672)	226822_at	AL512713	chr4:185178314-185181673 (+) // 99.38 // q35.1	storkhead box 2	STOX2
Hs:37193	-0.556924	-0.253987	yes	yes	yes	no	20_72	Image:1588992	AA975689	null	chr11 (57,227,789-57,236,087)	226293_at	BE781103	chr11:57227761-57236239 (-) // 90.82 // q12.1	mediator complex subunit 19	MED19
Hs:38057	-0.455096	-0.273237	yes	yes	yes	no	9_73	Image:774154	AA428209	null	chr17 (25,816,914-25,821,135)	201940_at	AA897514	chr17:25730099-25819823 (+) // 98.64 // q11.2	carboxypeptidase D	CPD
Hs:38261	-0.751968	-0.545511	yes	yes	yes	no	15_73	Image:263267	H99944	null	chr5 (112,239,983-112,285,811)	208873_s_at	BC000232	chr5:112239979-112285811 (-) // 97.3 // q22.2	receptor accessory protein 5	REEP5
Hs:39113	-0.236573	-0.0130898	yes	yes	yes	no	28_73	Image:2028725	AI262140	NM_005781	chr3 (197,074,633-197,120,277)	203838_s_at	AI146308	chr3:197074632-197120352 (-) // 96.49 // q29	tyrosine kinase, non-receptor, 2	TNK2
Hs:39209	0.356847	0.528647	yes	yes	yes	no	1_74	Image:214312	H71178	null	chr9 (73,678,939-73,679,220)	220285_at	NM_016014	chr9:73667187-73715667 (-) // 95.12 // q21.13	family with sequence similarity 108, member B1	FAM108B1
Hs:39317	-0.449413	-0.742994	yes	yes	yes	no	6_74	Image:123608	R00843	null	null	NULL	null	null	null	null
Hs:45161	0.195471	0.00802128	yes	yes	yes	no	27_77	Image:1670722	AI077321	null	chr4 (164,664,774-164,668,973)	235385_at	AI935334	chr4:164666162-164667570 (-) // 99.02 // q32.3	CDNA FLJ34016 fis, clone FCBBF2002541	---
Hs:45653	0.224172	0.0227127	yes	yes	yes	no	8_78	Image:1690982	AI091847	null	null	NULL	null	null	null	null
Hs:46517	-0.776434	-0.586133	yes	yes	yes	no	29_78	Image:547945	AA084590	NM_206937	chr13 (107,657,795-107,665,883)	227766_at	AI829314	chr13:107657794-107658458 (-) // 92.76 // q33.3	ligase IV, DNA, ATP-dependent	LIG4
Hs:47765	-0.246168	-0.431685	yes	yes	yes	no	22_79	Image:1842861	AI221925	null	chr9 (115,265,831-115,344,174)	203823_at	NM_021106	chr9:115382990-115399838 (+) // 96.47 // q32	regulator of G-protein signaling 3	RGS3
Hs:48041	-0.0191428	-0.209197	yes	yes	yes	no	25_79	Image:1847429	AI239728	null	chr5 (56,241,729-56,242,883)	240840_s_at	AI208292	chr5:56241713-56242879 (+) // 97.03 // q11.2	chromosome 5 open reading frame 35	C5orf35
Hs:49577	0.053585	-0.120669	yes	yes	yes	no	25_80	Image:1908572	AI348298	null	chr1 (110,712,544-110,717,403)	228455_at	AI092824	chr1:110716655-110717403 (+) // 100.0 // p13.3	RNA binding motif protein 15	RBM15
Hs:13901	0.0246085	-0.176759	yes	yes	yes	no	21_30	Image:233347	H77533	null	chr12 (74,761,135-74,762,211)	208754_s_at	AL162068	chr12:74726226-74764717 (-) // 98.3 // q21.2	nucleosome assembly protein 1-like 1	NAP1L1
Hs:16481	0.343279	0.593346	yes	yes	yes	no	4_32	Image:342211	W63789	null	chr2 (8,915,703-9,061,290)	226726_at	W63676	chr2:8914632-8926101 (-) // 94.43 // p25.1	membrane bound O-acyltransferase domain containing 2	MBOAT2
Hs:21677	0.0639413	0.237217	yes	yes	yes	no	22_35	Image:71902	T52152	NM_018204	chr13 (51,927,597-51,948,758)	1554264_at	BC010901	chr13:51927495-51937979 (+) // 98.13 // q14.3	cytoskeleton associated protein 2	CKAP2
Hs:25133	1.09596	0.692397	yes	yes	yes	no	30_37	Image:307741	N92955	null	chr11 (36,556,902-36,557,876)	1554994_at	BC037344	chr11:36493589-36571280 (+) // 91.79 // p12	recombination activating gene 1	RAG1
Hs:25997	-0.302806	-0.116447	yes	yes	yes	no	15_38	Image:796650	AA460542	null	chr16 (85,983,320-85,995,881)	208786_s_at	AF183417	chr12:115498041-115498781 (+) // 37.53 // q24.22 /// chr16:85983442-85995666 (+) // 94.32 // q24.2	microtubule-associated protein 1 light chain 3 beta	MAP1LC3B
Hs:28013	-0.250626	0.182359	yes	yes	yes	no	24_39	Image:83011	T69468	NM_001008	chrY (2,769,906-2,794,995)	1563085_at	Z48510	chrY:2680131-2769575 (+) // 78.18 // p11.31	---	---
Hs:28097	-0.0631597	0.185041	yes	yes	yes	no	25_39	Image:206172	H61082	null	chr8 (128,218,334-128,219,306)	NULL	null	null	null	null
Hs:28673	0.222643	0.0381917	yes	yes	yes	no	3_40	Image:167201	R90930	null	chr19 (2,182,504-2,183,577)	226201_at	AI224128	chr19:2181001-2183576 (+) // 96.97 // p13.3	DOT1-like, histone H3 methyltransferase (S. cerevisiae)	DOT1L
Hs:38081	0.170845	0.408876	yes	yes	yes	no	9_46	Image:1642175	AI018099	null	null	NULL	null	null	null	null
Hs:38849	-0.150209	-0.333275	yes	yes	yes	no	25_46	Image:1866852	AI244615	null	chr4 (100,342,818-100,359,415)	1563099_at	BC038532	chr4:100394106-100414435 (+) // 52.59 // q23	Homo sapiens, clone IMAGE:5165147, mRNA	---
Hs:39437	-0.214769	0.00928202	yes	yes	yes	no	7_47	Image:1651147	AI091722	NM_002977	chr2 (166,763,058-166,876,560)	1563031_at	BC029452	chr2:166764393-166816671 (+) // 36.81 // q24.3	Homo sapiens, clone IMAGE:3681561, mRNA	---
Hs:39917	0.586497	0.788589	yes	yes	yes	no	16_47	Image:1049124	AA620960	null	chr14 (51,383,640-51,488,514)	224965_at	AU118419	chr14:51397079-51506263 (+) // 98.31 // q22.1	guanine nucleotide binding protein (G protein), gamma 2	GNG2
Hs:43277	0.811447	1.04708	yes	yes	yes	no	23_49	Image:1523530	AA904360	NM_080923	chr1 (196,874,861-196,928,955)	1552480_s_at	NM_080923	chr1:196874848-196928955 (+) // 83.18 // q31.3	protein tyrosine phosphatase, receptor type, C	PTPRC
Hs:45005	0.310048	0.109871	yes	yes	yes	no	29_50	Image:1656209	AI033603	null	null	1562338_at	BQ718095	chr4:164723974-164753507 (-) // 89.25 // q32.3	Membrane-associated ring finger (C3HC4) 1	1-Mar
Hs:45953	0.414175	-0.205852	yes	yes	yes	no	11_51	Image:1699915	AI733659	null	chr12 (64,549,392-64,550,065)	1561633_at	BM989530	chr12:64505169-64632576 (+) // 98.85 // q14.3	high mobility group AT-hook 2	HMGA2
Hs:47021	0.0589938	-0.10979	yes	yes	yes	no	6_52	Image:1745267	AI193856	null	null	205380_at	NM_002614	chr1:144458395-144475420 (+) // 98.19 // q21.1 /// chr1:144635748-144651472 (-) // 87.16 // q21.1 /// chr1:145932721-145948450 (-) // 87.16 // q21.1	PDZ domain containing 1	PDZK1
Hs:48557	0.0274393	0.285594	yes	yes	yes	no	6_53	Image:1851123	AI242182	null	chr20 (46,857,413-46,858,038)	224909_s_at	BF308645	chr20:46674193-46877692 (-) // 98.63 // q13.13	phosphatidylinositol 3,4,5-trisphosphate-dependent RAC exchanger 1	PREX1
Hs:18521	0.301604	0.505571	yes	yes	yes	no	17_6	Image:461804	AA682684	NM_002829	chr9 (111,180,339-111,265,558)	203997_at	NM_002829	chr9:111180435-111265555 (-) // 99.72 // q31.3	protein tyrosine phosphatase, non-receptor type 3	PTPN3
Hs:26213	-0.181373	-0.35497	yes	yes	yes	no	21_11	Image:811947	AA456638	NM_173647	chr2 (101,258,985-101,291,584)	225414_at	AL558987	chr2:101259235-101291591 (-) // 98.24 // q11.2	ring finger protein 149	RNF149
Hs:28325	-0.382523	-0.593497	yes	yes	yes	no	31_12	Image:137655	R37817	null	chr1 (111,291,336-111,308,089)	NULL	null	null	null	null
Hs:28697	0.281637	0.0895682	yes	yes	yes	no	3_13	Image:364261	AA021551	null	chr10 (52,005,408-52,005,960)	1552829_at	NM_018505	chr10:51822771-51824618 (-) // 88.48 // q11.23	---	---
Hs:28709	-0.119671	-0.495115	yes	yes	yes	no	7_13	Image:380890	AA058597	null	chr1 (117,950,198-117,972,510)	226811_at	AL046017	chr1:117970179-117972517 (+) // 95.34 // p12	family with sequence similarity 46, member C	FAM46C
Hs:29273	0.4793	0.26665	yes	yes	yes	no	17_13	Image:281517	N47979	null	chr4 (96,302,676-96,309,037)	227838_at	AW070250	chr4:96302683-96305471 (-) // 99.36 // q22.3	CDNA FLJ12425 fis, clone MAMMA1003104	---
Hs:33977	-0.205843	-0.441327	yes	yes	yes	no	18_16	Image:133199	R26462	null	null	NULL	null	null	null	null
Hs:37721	0.192466	0.370383	yes	yes	yes	no	1_19	Image:1636456	AA999897	null	chr16 (82,708,157-82,708,673)"	230591_at	AI792242	chr16:82708168-82708662 (+) // 97.24 // q24.1	hypothetical protein LOC729887	LOC729887
Hs:38501	-0.342175	-0.107818	yes	yes	yes	no	21_19	Image:755855	AA496376	NM_001636	chrY (1,465,050-1,470,981)	212826_s_at	AI961224	chrX:1461524-1465573 (-) // 87.04 // p22.33 /// chrY:1461524-1465573 (-) // 87.04 // p11.32	solute carrier family 25 (mitochondrial carrier; adenine nucleotide translocator), member 6	SLC25A6
Hs:38873	-0.0572303	-0.293111	yes	yes	yes	no	25_19	Image:2017947	AI364148	NM_018942	chr4_random (279,199-283,964)	214386_at	AI939402	chr4_random:279439-280010 (+) // 76.36 //	H6 family homeobox 1	HMX1
Hs:41177	-0.274683	-0.506131	yes	yes	yes	no	9_21	Image:744968	AA625910	null	chr1 (223,274,027-223,274,520)	NULL	null	null	null	null
Hs:41189	0.0334766	0.234292	yes	yes	yes	no	13_21	Image:757138	AA443927	null	chr17 (55,431,780-55,432,397)	NULL	null	null	null	null
Hs:42533	0.520971	0.156841	yes	yes	yes	no	7_22	Image:505243	AA152088	null	chr12 (26,379,545-26,381,060)	202660_at	AA834576	chr12:26379551-26877398 (-) // 99.29 // p11.23	inositol 1,4,5-triphosphate receptor, type 2	ITPR2
Hs:42629	-0.713911	-0.883924	yes	yes	yes	no	8_22	Image:531886	AA116075	null	chr8 (93,966,739-94,099,057)	225599_s_at	AW303300	chr8:93964933-94047514 (-) // 98.41 // q22.1	hypothetical LOC286144	LOC286144
Hs:43493	0.237306	0.0656401	yes	yes	yes	no	29_22	Image:1562321	AA954477	null	chr4 (35,959,639-36,021,828)	1564160_at	AK094684	chr4:36011512-36023198 (+) // 70.87 // p14	FLJ16686 protein	FLJ16686
Hs:44645	0.159186	-0.0807524	yes	yes	yes	no	21_23	Image:1648093	AI025436	null	chr19 (58,071,232-58,074,923)	1567031_at	X78928	chr19:58144948-58263546 (+) // 83.69 // q13.41	zinc finger protein 160	ZNF160
Hs:11752	-0.052238	0.102795	yes	yes	no	no	359_83	Image:810625	AA464755	NM_000037, NM_020476	chr8 (41,629,893-41,774,297)	205389_s_at	AI659683	chr8:41629903-41774297 (-) // 98.92 // p11.21	ankyrin 1, erythrocytic	ANK1
Hs:17992	-0.379057	-0.218023	yes	yes	no	no	360_87	Image:268778	N25969	NM_212472, NM_212471	chr17 (64,020,138-64,040,742)	200603_at	AL050038	chr17:64020174-64041163 (+) // 97.56 // q24.2	protein kinase, cAMP-dependent, regulatory, type I, alpha (tissue specific extinguisher 1)	PRKAR1A
Hs:31228	0.288256	0.439476	yes	yes	no	no	378_95	Image:826335	AA521108	NM_198449	chr5 (49,730,234-49,772,958)	236921_at	BE504716	chr1:120964303-120964899 (+) // 38.46 // p11.2 /// chr5:49770509-49771109 (-) // 39.44 // q11.1	Transcribed locus	---
Hs:31912	0.483379	0.633835	yes	yes	no	no	365_96	Image:757472	AA437250	NM_005492	chr20 (23,419,766-23,424,960)	220627_at	NM_005492	chr20:23419765-23424650 (+) // 97.03 // p11.21	cystatin 8 (cystatin-related epididymal specific)	CST8
Hs:35368	0.274574	0.113535	yes	yes	no	no	373_98	Image:1456625	AA864704	null	chr10 (97,917,105-97,918,124)	229066_at	AA694209	chr10:97917367-97918122 (+) // 49.3 // q23.33	Transcribed locus	---
Hs:35932	0.367975	0.509705	yes	yes	no	no	379_98	Image:1475726	AA872688	null	chr14 (67,005,936-67,009,862)	227544_at	H07095	chr14:67006738-67008508 (-) // 98.77 // q24.1	chromosome 14 open reading frame 83	C14orf83
Hs:36988	0.210387	0.0523246	yes	yes	no	no	370_99	Image:1580626	AA968991	NM_173083	chr1 (224,485,482-224,563,496)	1552771_a_at	NM_173083	chr1:224505167-224564057 (-) // 72.66 // q42.12	lin-9 homolog (C. elegans)	LIN9
Hs:39484	-0.0671319	0.0819965	yes	yes	no	no	356_101	Image:207316	H59628	null	chr16 (66,314,475-66,397,961)	221809_at	AB040897	chr16:66314474-66397945 (-) // 92.63 // q22.1	RAN binding protein 10	RANBP10
Hs:42172	-0.456242	-0.298761	yes	yes	no	no	380_102	Image:2012156	AI356622	NM_005446	chr22 (19,699,449-19,713,119)	206880_at	NM_005446	chr22:19699448-19713119 (+) // 98.76 // q11.21	purinergic receptor P2X, ligand-gated ion channel, 6	P2RX6
Hs:43804	-0.100815	0.0507872	yes	yes	no	no	353_104	Image:1574494	AA970632	null	chr7 (134,321,668-134,324,976)	220649_at	NM_024856	chr7:134321838-134346514 (+) // 19.52 // q33	ATP/GTP binding protein-like 3	AGBL3
Hs:45052	0.0351956	0.189068	yes	yes	no	no	378_104	Image:1659932	AI040078	null	chr17 (58,057,195-58,057,553)	244788_at	AI038503	chr17:58057515-58058604 (-) // 73.92 // q23.2	Homo sapiens, clone IMAGE:4344825, mRNA	---
Hs:48616	-0.343066	-0.50647	yes	yes	no	no	359_107	Image:1854703	AI283552	NM_018700	chr5 (114,488,390-114,544,142)	1565812_at	AI815874	chr5:114543232-114544447 (-) // 95.02 // q22.3	tripartite motif-containing 36	TRIM36
Hs:49372	-1.67248	-1.51301	yes	yes	no	no	371_107	Image:1883559	AI214697	null	chr5 (52,814,339-52,818,729)	226847_at	BF438173	chr5:52817600-52818719 (+) // 89.47 // q11.2	follistatin	FST
Hs:12628	-0.55935	-0.388665	yes	yes	no	no	372_56	Image:789147	AA450189	null	chr12 (6,901,128-6,902,893)	201313_at	NM_001975	chr12:6893874-6903119 (+) // 95.42 // p13.31	enolase 2 (gamma, neuronal)	ENO2
Hs:13312	0.307243	0.164416	yes	yes	no	no	359_57	Image:470061	AA029041	NM_005067	chr3 (151,941,601-151,963,953)	209339_at	U76248	chr3:151941874-151963854 (-) // 98.26 // q25.1	seven in absentia homolog 2 (Drosophila)	SIAH2
Hs:13396	0.334886	0.475441	yes	yes	no	no	356_57	Image:295710	N72697	null	chr19 (14,091,322-14,108,440)	218115_at	NM_018154	chr19:14091342-14108429 (-) // 99.82 // p13.12	ASF1 anti-silencing function 1 homolog B (S. cerevisiae)	ASF1B
Hs:15700	0.369631	0.205771	yes	yes	no	no	372_58	Image:795371	AA453273	NM_012322	chr7 (32,492,958-32,496,509)	202903_at	AU153477	chr7:32491474-32496534 (-) // 64.8 // p14.3	LSM5 homolog, U6 small nuclear RNA associated (S. cerevisiae)	LSM5
Hs:16480	-0.14607	-0.308006	yes	yes	no	no	360_59	Image:505433	AA146963	null	chr1 (199,093,741-199,096,457)	212765_at	AB029001	chr1:199084384-199096455 (+) // 97.6 // q32.1	calmodulin regulated spectrin-associated protein 1-like 1	CAMSAP1L1
Hs:26068	-0.372245	-0.233146	yes	yes	no	no	364_65	Image:754260	AA479272	null	chr6 (80,040,601-80,041,675)	NULL	null	null	null	null
Hs:27616	-0.154035	0.00616545	yes	yes	no	no	368_66	Image:453183	AA700222	null	chr8 (22,465,196-22,488,951)	207788_s_at	NM_005775	chr8:22479135-22488208 (+) // 96.41 // p21.3	sorbin and SH3 domain containing 3	SORBS3
Hs:29620	-0.082172	0.0598793	yes	yes	no	no	377_67	Image:433590	AA701662	null	chr12 (27,497,498-27,497,960)	NULL	null	null	null	null
Hs:33088	-0.136544	0.00894941	yes	yes	no	no	357_70	Image:50971	H17130	NM_031463	chr16 (82,713,389-82,736,265)	223248_at	AK025626	chr16:82713388-82726714 (-) // 89.24 // q24.1	hydroxysteroid dehydrogenase like 1	HSDL1
Hs:42676	-0.0872802	-0.238411	yes	yes	no	no	361_76	Image:1508356	AA947294	null	chrX (102,822,864-102,824,415)	238502_at	BE886165	chrX:102822833-102823971 (-) // 33.98 // q22.2	Transcribed locus	---
Hs:46900	0.280893	0.121775	yes	yes	no	no	353_79	Image:1754217	AI204294	null	null	NULL	null	null	null	null
Hs:11416	-1.49817	-1.6498	yes	yes	no	no	383_28	Image:359982	AA063521	null	null	201848_s_at	U15174	chr14:27803438-27804179 (+) // 91.89 // q12 /// chr10:133631932-133645372 (-) // 93.41 // q26.3	BCL2/adenovirus E1B 19kDa interacting protein 3	BNIP3
Hs:11788	0.145987	0.00087906	yes	yes	no	no	355_29	Image:70827	T46924	null	chr7 (150,180,498-150,189,733)	1557071_s_at	BQ272330	chr7:150669790-150690446 (+) // 33.17 // q36.1	negative regulator of ubiquitin-like proteins 1	NUB1
Hs:11896	0.116909	-0.0267107	yes	yes	no	no	360_29	Image:813712	AA453849	null	chr1 (111,793,266-111,806,046)	211755_s_at	BC005960	chr1:111793628-111805463 (+) // 97.3 // p13.2	ATP synthase, H+ transporting, mitochondrial F0 complex, subunit B1	ATP5F1
Hs:18316	0.420114	0.584733	yes	yes	no	no	363_33	Image:490971	AA136692	null	chr15 (68,127,186-68,177,293)	212770_at	AW873621	chr15:68127596-68177293 (-) // 92.59 // q23	transducin-like enhancer of split 3 (E(sp1) homolog, Drosophila)	TLE3
Hs:23308	0.036416	0.187759	yes	yes	no	no	371_36	Image:587268	AA132660	null	chr17 (34,082,046-34,083,360)	228066_at	AI870951	chr17:34081481-34082710 (-) // 95.76 // q12	Transcribed locus, strongly similar to XP_001083198.1 PREDICTED: hypothetical protein [Macaca mulatta]	---
Hs:25420	0.862578	1.01457	yes	yes	no	no	353_38	Image:767471	AA418008	NM_005263	chr1 (92,712,924-92,725,015)	206589_at	NM_005263	chr1:92712909-92725018 (-) // 92.24 // p22.1	growth factor independent 1 transcription repressor	GFI1
Hs:29944	0.257064	0.41951	yes	yes	no	no	384_40	Image:431313	AA706750	null	chr17 (1,476,233-1,476,903)	237318_at	AA677952	chr17:1476232-1476671 (-) // 99.54 // p13.3	Transcribed locus	---
Hs:33208	0.149254	0.307143	yes	yes	no	no	358_43	Image:124510	R02259	null	chr7 (50,541,289-50,541,711)	NULL	null	null	null	null
Hs:36652	0.15445	0.00959943	yes	yes	no	no	362_45	Image:1542006	AA926695	null	chr1 (172,122,604-172,123,212)	NULL	null	null	null	null
Hs:37324	0.249163	0.105253	yes	yes	no	no	377_45	Image:1620775	AI004401	null	chr9 (3,313,955-3,488,802)	207234_at	NM_002919	chr9:3237498-3385596 (-) // 96.18 // p24.2	regulatory factor X, 3 (influences HLA class II expression)	RFX3
Hs:37804	-1.22369	-1.36866	yes	yes	no	no	354_46	Image:1635066	AA995175	null	chr12 (74,708,569-74,711,625)	217997_at	AI795908	chr12:74706865-74711948 (-) // 82.86 // q21.2	pleckstrin homology-like domain, family A, member 1	PHLDA1
Hs:41356	0.0157541	-0.130582	yes	yes	no	no	363_48	Image:462234	AA705458	null	null	200026_at	NM_000995	chr1:166446465-166446842 (+) // 90.05 // q24.2 /// chr1:199099540-199099920 (+) // 91.58 // q32.1 /// chr17:22625239-22625650 (+) // 93.37 // q11.1 /// chr4:109762553-109765834 (+) // 96.68 // q25 /// chr13:24460691-24461083 (-) // 92.35 // q12.13 /// chr	ribosomal protein L34	RPL34
Hs:41932	0.0348792	-0.112591	yes	yes	no	no	377_48	Image:1624563	AI004719	NM_001918	chr1 (100,432,323-100,487,978)	205369_x_at	J03208	chr1:100433950-100487961 (-) // 91.5 // p21.2	dihydrolipoamide branched chain transacylase E2	DBT
Hs:42604	-0.0490278	0.0900262	yes	yes	no	no	356_49	Image:2030270	AI493109	NM_153812	chr1 (6,596,332-6,606,643)	225005_at	AL039384	chr1:6596701-6606644 (+) // 96.16 // p36.31	PHD finger protein 13	PHF13
Hs:43180	0.0505168	-0.0888747	yes	yes	no	no	370_49	Image:1526943	AA916508	null	chr6 (90,598,864-90,600,521)	220969_s_at	NM_030892	chr6:90598864-90600520 (+) // 53.95 // q15	coiled-coil domain containing 90A	CCDC90A
Hs:46168	-0.230505	-0.397834	yes	yes	no	no	373_51	Image:1732033	AI183359	null	chr11 (18,706,059-18,769,729)	236456_at	H29627	chr11:18706054-18706450 (-) // 97.06 // p15.1	protein tyrosine phosphatase, non-receptor type 5 (striatum-enriched)	PTPN5
Hs:46744	-0.31944	-0.157799	yes	yes	no	no	383_51	Image:1738537	AI187970	null	chr16 (67,895,807-67,900,463)	227312_at	AI694536	chr16:67897595-67899229 (+) // 71.18 // q22.1	syntrophin, beta 2 (dystrophin-associated protein A1, 59kDa, basic component 2)	SNTB2
Hs:47992	-1.09153	-1.23969	yes	yes	no	no	376_52	Image:1842487	AI220356	null	chr8 (18,664,677-18,756,169)	203354_s_at	AW117368	chr8:18432111-18769709 (-) // 98.62 // p22	pleckstrin and Sec7 domain containing 3	PSD3
Hs:50296	0.149245	0.307336	yes	yes	no	no	360_54	Image:1933271	AI351933	null	null	NULL	null	null	null	null
Hs:14692	0.185692	0.0351215	yes	yes	no	no	353_4	Image:240769	H91353	null	chr11 (64,293,285-64,297,556)	1555749_at	D26122	chr11:64294076-64294689 (-) // 99.76 // q13.1	splicing factor 1	SF1
Hs:17572	0.0539134	0.221228	yes	yes	no	no	379_5	Image:782748	AA447997	null	chr8 (22,533,906-22,582,540)	225193_at	BC003172	chr22:25238516-25240531 (+) // 19.56 // q12.1 /// chr8:22518215-22534232 (+) // 51.83 // p21.3	CDNA FLJ32881 fis, clone TESTI2004153	---
Hs:19120	0.0533509	0.204072	yes	yes	no	no	383_6	Image:214985	H72030	null	chr17 (44,287,346-44,288,621)	210817_s_at	BC004130	chr17:44263408-44296220 (+) // 97.05 // q21.32	calcium binding and coiled-coil domain 2	CALCOCO2
Hs:29764	0.155207	0.304343	yes	yes	no	no	378_13	Image:435056	AA701434	null	chr19 (62,786,822-62,797,078)	NULL	null	null	null	null
Hs:30544	-0.0868111	-0.252779	yes	yes	no	no	366_14	Image:686594	AA255900	NM_015000	chr12 (27,288,427-27,370,155)	212565_at	BE302191	chr12:27341922-27370155 (+) // 98.88 // p11.23	serine/threonine kinase 38 like	STK38L
Hs:35620	0.0541535	0.199477	yes	yes	no	no	371_17	Image:1468230	AA884909	null	chr13 (113,487,458-113,522,696)	NULL	null	null	null	null
Hs:37840	0.320593	0.469312	yes	yes	no	no	358_19	Image:1641097	AI015442	null	chr8 (133,906,721-133,914,006)	1554472_a_at	BC015211	chr8:133856824-133893742 (+) // 96.89 // q24.22	PHD finger protein 20-like 1	PHF20L1
Hs:38116	0.190079	0.332277	yes	yes	no	no	361_19	Image:241029	H81024	null	chr17 (8,048,782-8,054,604)	209464_at	AB011446	chr17:8048844-8054599 (-) // 96.49 // p13.1	aurora kinase B	AURKB
Hs:39376	-0.118058	0.034933	yes	yes	no	no	358_20	Image:146671	R80179	null	chr2 (102,159,845-102,162,765)	202948_at	NM_000877	chr2:102136833-102162766 (+) // 94.03 // q12.1	interleukin 1 receptor, type I	IL1R1
Hs:45232	0.489914	0.345566	yes	yes	no	no	383_23	Image:1675391	AI056783	null	chr9 (126,688,996-126,690,239)	240710_at	BF195078	chr9:126689584-126690076 (-) // 76.65 // q33.3	---	---
Hs:48580	0.117702	-0.0300476	yes	yes	no	no	354_26	Image:1858444	AI224097	null	chr1 (202,789,858-202,790,957)	235162_at	AW269813	chr1:202790237-202791012 (+) // 86.21 // q32.1	Transcribed locus	---
Hs:49828	-0.0448036	0.119024	yes	yes	no	no	379_26	Image:1914942	AI308959	null	chr16 (27,370,154-27,370,866)	237753_at	AW504569	chr16:27370428-27370864 (+) // 32.8 // p12.1	Transcribed locus	---
Hs:12039	0.448208	0.607501	yes	yes	no	no	334_83	Image:628336	AA196486	NM_079422	chr2 (210,863,122-210,876,584)	209888_s_at	M20643	chr2:210863121-210876562 (-) // 98.32 // q34	myosin, light chain 1, alkali; skeletal, fast	MYL1
Hs:13659	-0.0299956	-0.175116	yes	yes	no	no	331_84	Image:122150	T98442	null	chr13 (98,651,109-98,694,956)	NULL	null	null	null	null
Hs:13755	0.1679	0.314963	yes	yes	no	no	332_84	Image:203931	H56670	null	chr18 (32,103,935-32,106,113)	NULL	null	null	null	null
Hs:16923	0.266695	0.127627	yes	yes	no	no	337_86	Image:284463	N52340	null	chr4 (104,162,860-104,163,922)	1564746_at	BC009732	chr4:104160837-104198548 (-) // 98.67 // q24	Na+/H+ exchanger domain containing 2	NHEDC2
Hs:18183	-0.0311715	0.111521	yes	yes	no	no	334_87	Image:201071	R99847	null	chr4 (110,853,282-110,853,837)	NULL	null	null	null	null
Hs:19815	-0.584329	-0.433565	yes	yes	no	no	335_88	Image:377252	AA055350	NM_000676	chr17 (15,788,956-15,819,935)	205891_at	NM_000676	chr17:15788955-15819783 (+) // 100.0 // p12	adenosine A2b receptor	ADORA2B
Hs:25851	-0.0175625	0.124117	yes	yes	no	no	330_92	Image:37385	R51067	NM_018393	chr11 (33,017,720-33,051,542)	233472_at	AK021448	chr11:33037080-33084065 (+) // 93.08 // p13	t-complex 11 (mouse)-like 1	TCP11L1
Hs:27483	-0.616593	-0.467335	yes	yes	no	no	331_93	Image:1473304	AA916325	NM_003739	chr10 (5,126,582-5,139,866)	209160_at	AB018580	chr10:5126597-5139878 (+) // 97.47 // p15.1	aldo-keto reductase family 1, member C3 (3-alpha hydroxysteroid dehydrogenase, type II)	AKR1C3
Hs:29019	0.14227	-0.0108692	yes	yes	no	no	331_94	Image:396797	AA758135	null	chr4 (56,074,542-56,074,935)	NULL	null	null	null	null
Hs:36711	-0.121868	0.0376997	yes	yes	no	no	335_99	Image:1536236	AA923560	null	chr16 (56,592,806-56,613,015)	NULL	null	null	null	null
Hs:39387	0.0111926	0.159633	yes	yes	no	no	323_101	Image:1634832	AI088984	NM_004843	chr19 (14,003,262-14,025,026)	205926_at	NM_004843	chr19:14003551-14024716 (+) // 82.13 // p13.12	interleukin 27 receptor, alpha	IL27RA
Hs:42555	0.0165278	-0.124026	yes	yes	no	no	324_103	Image:2313669	AI675874	null	chr7 (72,621,224-72,630,949)	212685_s_at	AI608789	chr7:72619798-72630873 (-) // 69.03 // q11.23	transducin (beta)-like 2	TBL2
Hs:44007	0.277819	0.126292	yes	yes	no	no	327_104	Image:1570670	AA932515	NM_181309	chr6 (137,506,651-137,536,478)	237493_at	BE348657	chr6:137506650-137507270 (-) // 96.42 // q23.3	interleukin 22 receptor, alpha 2	IL22RA2
Hs:45927	-0.132287	0.00674043	yes	yes	no	no	335_105	Image:1699796	AI061111	null	chr16 (57,113,122-57,113,860)	200860_s_at	BC000779	chr16:57112103-57128530 (-) // 98.17 // q21	CCR4-NOT transcription complex, subunit 1	CNOT1
Hs:48219	0.251868	0.101285	yes	yes	no	no	347_106	Image:1846268	AI239421	null	chr18 (8,621,223-8,621,897)	239164_at	BE674896	chr18:8621332-8621897 (+) // 84.1 // p11.22	Transcribed locus	---
Hs:49659	-0.429552	-0.599091	yes	yes	no	no	346_107	Image:1898031	AI299673	NM_017817	chr13 (109,973,420-110,012,081)	219622_at	NM_017817	chr13:109973414-110012072 (-) // 98.43 // q34	RAB20, member RAS oncogene family	RAB20
Hs:11391	-0.102142	0.043444	yes	yes	no	no	351_55	Image:177621	H42247	NM_021976	chr6_cox_hap1 (4,541,547-4,548,593)	209148_at	BC001167	chr6:33269361-33276410 (-) // 98.12 // p21.32 /// chr6_cox_hap1:4541546-4548593 (-) // 98.23 // /// chr6_qbl_hap2:4347552-4354602 (-) // 98.19 //	retinoid X receptor, beta	RXRB
Hs:12543	0.253135	0.0942197	yes	yes	no	no	343_56	Image:788286	AA452617	null	chr12 (4,569,505-4,593,301)	212954_at	AF263541	chr12:4569822-4593743 (+) // 87.54 // p13.32	dual-specificity tyrosine-(Y)-phosphorylation regulated kinase 4	DYRK4
Hs:13203	-0.0827059	0.0716707	yes	yes	no	no	322_57	Image:245769	N76883	null	chr14 (75,496,523-75,497,634)	209747_at	J03241	chr14:75494252-75517251 (-) // 99.8 // q24.3	transforming growth factor, beta 3	TGFB3
Hs:27411	0.17662	0.0366297	yes	yes	no	no	330_66	Image:969914	AA772816	NM_014597	chr1 (94,107,922-94,117,331)	202776_at	NM_014597	chr1:94107925-94117309 (-) // 97.55 // p22.1	deoxynucleotidyltransferase, terminal, interacting protein 2	DNTTIP2
Hs:30303	0.122571	-0.0277658	yes	yes	no	no	328_68	Image:452805	AA700182	null	chr2 (3,557,277-3,559,617)	229880_at	H28731	chr2:3557454-3557777 (-) // 50.31 // p25.3	hypothetical LOC643517	LOC643517
Hs:31923	-0.350412	-0.202571	yes	yes	no	no	329_69	Image:1049174	AA620672	null	chr19 (60,877,432-60,877,893)	214171_s_at	AI810156	chr19:60858208-60864321 (-) // 97.5 // q13.42	U2 small nuclear RNA auxiliary factor 2	U2AF2
Hs:17906	0.262519	0.41475	yes	yes	no	no	291_60	Image:811069	AA485454	null	chr8 (27,685,385-27,693,528)	241252_at	AI732824	chr8:27691488-27691953 (+) // 73.55 // p21.1	establishment of cohesion 1 homolog 2 (S. cerevisiae)	ESCO2
Hs:20990	-0.793304	-0.951422	yes	yes	no	no	295_62	Image:949988	AA600214	NM_018407	chr8 (98,856,985-98,933,998)	214039_s_at	T15777	chr8:98933586-98933999 (+) // 84.5 // q22.1	lysosomal associated protein transmembrane 4 beta	LAPTM4B
Hs:26738	-0.406626	-0.255785	yes	yes	no	no	315_65	Image:35789	R45977	null	chr2 (27,505,014-27,518,626)	217765_at	NM_013392	chr2:27505010-27518626 (+) // 99.82 // p23.3	nuclear receptor binding protein 1	NRBP1
Hs:35173	0.231456	0.400791	yes	yes	no	no	271_98	Image:743743	AA634289	NM_006686	chr9 (110,656,686-110,658,074)	220498_at	NM_006686	chr9:110656691-110658031 (-) // 99.93 // q31.3	actin-like 7B	ACTL7B
Hs:35449	0.291768	0.137951	yes	yes	no	no	274_98	Image:1417985	AA878786	null	chr16 (25,981,449-25,982,099)	228206_at	AF105378	chr16:25611857-26056506 (+) // 96.9 // p12.1	heparan sulfate (glucosamine) 3-O-sulfotransferase 4	HS3ST4
Hs:36889	0.262203	0.421997	yes	yes	no	no	273_99	Image:1568126	AA978328	null	chr21 (42,807,093-42,874,580)	218928_s_at	NM_018964	chr21:42792810-42874593 (+) // 95.93 // q22.3	solute carrier family 37 (glycerol-3-phosphate transporter), member 1	SLC37A1
Hs:10800	-0.430948	-0.287716	yes	yes	no	no	241_55	Image:770884	AA434504	null	chr17 (3,512,939-3,518,725)	215459_at	AK001327	chr17:3513089-3518621 (+) // 99.67 // p13.3	cystinosis, nephropathic	CTNS
Hs:18588	-0.00260198	0.149234	yes	yes	no	no	246_60	Image:586796	AA133469	NM_019010	chr17 (36,285,721-36,295,005)	213953_at	AI732381	chr17:36285639-36295009 (-) // 99.78 // q21.2	keratin 20	KRT20
Hs:27708	0.193711	0.0490106	yes	yes	no	no	245_66	Image:193916	R83833	NM_020407	chr1 (154,605,666-154,621,633)	220510_at	NM_020407	chr1:154605626-154621633 (+) // 99.0 // q22	Rh family, B glycoprotein	RHBG
Hs:17830	0.0568382	0.20908	yes	yes	no	no	162_33	Image:809430	AA458453	NM_016114	chr2 (239,000,365-239,020,110)	228895_s_at	AI018173	chr2:239000426-239009378 (-) // 98.63 // q37.3	Ankyrin repeat and SOCS box-containing 1	ASB1
Hs:18226	-0.167932	-0.00167433	yes	yes	no	no	174_33	Image:365517	AA009593	null	chr10 (28,379,928-28,631,975)	238778_at	AI244661	chr10:28379927-28380424 (-) // 100.0 // p11.23	membrane protein, palmitoylated 7 (MAGUK p55 subfamily member 7)	MPP7
Hs:18994	-0.0994421	-0.249817	yes	yes	no	no	190_33	Image:796674	AA460557	null	chr2 (29,011,503-29,012,121)	214662_at	D26488	chr2:28971059-29024589 (+) // 86.48 // p23.2	WD repeat domain 43	WDR43
Hs:21574	-0.0258739	0.118343	yes	yes	no	no	177_35	Image:40120	R52658	null	chr10 (119,754,419-119,784,371)	203883_s_at	BG249608	chr10:119754418-119796293 (-) // 96.67 // q26.11	RAB11 family interacting protein 2 (class I)	RAB11FIP2
Hs:22054	-0.0106747	0.143437	yes	yes	no	no	186_35	Image:566339	AA151852	null	chr13 (29,237,748-29,321,707)	201534_s_at	AF044221	chr13:29237748-29321781 (-) // 96.66 // q12.3	ubiquitin-like 3	UBL3
Hs:29638	0.214456	0.36327	yes	yes	no	no	185_40	Image:416202	W86106	null	chr8 (37,739,321-37,743,379)	209384_at	AA176833	chr8:37739282-37756441 (+) // 88.59 // p12	proline synthetase co-transcribed homolog (bacterial)	PROSC
Hs:37389	0.495745	0.661834	yes	yes	no	no	154_72	Image:1625354	AA994236	null	chr1 (196,883,787-196,884,884)	1552480_s_at	NM_080923	chr1:196874848-196928955 (+) // 83.18 // q31.3	protein tyrosine phosphatase, receptor type, C	PTPRC
Hs:37677	0.234297	0.388651	yes	yes	no	no	129_73	Image:1636268	AI017238	null	chr17 (56,825,601-56,831,445)	228978_at	AI277654	chr17:56825597-56826166 (-) // 99.47 // q23.2	hypothetical LOC645722	LOC645722
Hs:38541	0.116961	0.276841	yes	yes	no	no	146_73	Image:1568561	AA931820	null	chr20 (29,715,924-29,774,352)	1569067_at	BC032024	chr20:29750022-29752416 (-) // 69.39 // q11.21	CDNA clone IMAGE:4818859	---
Hs:41241	-0.0199078	-0.182042	yes	yes	no	no	142_75	Image:773294	AA425338	null	chr3 (101,219,875-101,220,390)	NULL	null	null	null	null
Hs:41709	-0.189509	-0.0425515	yes	yes	no	no	147_75	Image:1731860	AI184305	null	chr19 (2,427,135-2,429,257)	NULL	null	null	null	null
Hs:43737	0.196272	0.372195	yes	yes	no	no	160_76	Image:1563569	AA928106	null	chr6 (163,221,277-163,223,893)	214204_at	BF224076	chr6:163403308-163656336 (+) // 98.1 // q26	PARK2 co-regulated	PACRG
Hs:44013	0.310018	0.453068	yes	yes	no	no	131_77	Image:1580372	AA969201	null	chr7 (20,311,856-20,317,868)	233784_at	AK026386	chr7:20311858-20317859 (+) // 97.53 // p15.3	CDNA: FLJ22733 fis, clone HSI15907	---
Hs:36351	0.244727	0.103261	yes	yes	no	no	327_72	Image:1517515	AA903062	null	chr12 (65,994,745-66,000,003)	235224_s_at	AL037626	chr12:65998964-66000000 (+) // 60.11 // q14.3	CDNA FLJ30383 fis, clone BRACE2008102	---
Hs:41619	-0.127177	0.016382	yes	yes	no	no	338_75	Image:1699142	AI003528	null	chr14 (23,098,611-23,107,119)	214341_at	AI741833	chr14:23098616-23099480 (-) // 99.36 // q11.2	Thiamine triphosphatase	THTPA
Hs:46815	0.0425067	0.190802	yes	yes	no	no	352_78	Image:2091860	AI382081	NM_004142	chr16 (3,039,996-3,047,323)	207890_s_at	NM_022718	chr16:3036682-3050607 (+) // 94.65 // p13.3	matrix metallopeptidase 25	MMP25
Hs:47871	-0.549009	-0.404777	yes	yes	no	no	343_79	Image:1843328	AI221874	NM_152702	chr9 (18,816,136-18,900,292)	239909_at	AI937348	chr9:18899819-18900293 (+) // 97.33 // p22.1	ADAMTS-like 1	ADAMTSL1
Hs:50067	-0.130928	-0.271102	yes	yes	no	no	322_81	Image:1935427	AI368156	null	chrX (135,126,643-135,135,774)	NULL	null	null	null	null
Hs:12939	-1.2875	-1.44462	yes	yes	no	no	347_29	Image:711552	AA280924	NM_001757	chr21 (36,364,092-36,367,332)	209213_at	BC002511	chr21:36364206-36367142 (+) // 97.38 // q22.12	carbonyl reductase 1	CBR1
Hs:13623	-0.470553	-0.629581	yes	yes	no	no	334_30	Image:340840	W56627	null	chr12 (63,393,491-63,409,045)	212334_at	BE880245	chr12:63393495-63396131 (-) // 73.95 // q14.2	glucosamine (N-acetyl)-6-sulfatase (Sanfilippo disease IIID)	GNS
Hs:14667	0.166172	-0.00168798	yes	yes	no	no	321_31	Image:197720	R93686	null	null	218827_s_at	NM_018069	chr18:13077269-13115033 (+) // 99.85 // p11.21	centrosomal protein 192kDa	CEP192
Hs:14967	0.0800516	0.230674	yes	yes	no	no	328_31	Image:201818	H48318	null	chr3 (112,397,559-112,398,970)	NULL	null	null	null	null
Hs:23991	0.0316595	0.194714	yes	yes	no	no	326_37	Image:501700	AA127851	NM_173545	chr2 (68,548,246-68,660,797)	1555100_at	BC030711	chr2:68610276-68711359 (+) // 86.48 // p14	chromosome 2 open reading frame 13	C2orf13
Hs:24747	-0.330703	-0.486169	yes	yes	no	no	338_37	Image:265645	N25338	null	null	NULL	null	null	null	null
Hs:25719	-0.410061	-0.552983	yes	yes	no	no	328_38	Image:73527	T55558	null	chr1 (110,273,642-110,275,144)	209716_at	M37435	chr1:110255023-110275138 (+) // 97.89 // p13.3	colony stimulating factor 1 (macrophage)	CSF1
Hs:29367	0.157935	0.016961	yes	yes	no	no	342_40	Image:257955	N30751	NM_020401	chr12 (67,366,998-67,422,739)	218768_at	NM_020401	chr12:67366997-67422732 (+) // 98.56 // q15	nucleoporin 107kDa	NUP107
Hs:31851	1.35948	1.49973	yes	yes	no	no	324_42	Image:446927	AA699697	NM_000594	chr6 (31,651,329-31,654,091)	207113_s_at	NM_000594	chr6:31651416-31654091 (+) // 97.22 // p21.33 /// chr6_cox_hap1:2989560-2992235 (+) // 97.22 // /// chr6_qbl_hap2:2791022-2793699 (+) // 97.22 //	tumor necrosis factor (TNF superfamily, member 2)	TNF
Hs:33207	0.148571	0.305672	yes	yes	no	no	326_43	Image:471568	AA035430	null	chr17 (70,642,941-70,662,373)	211444_at	BC002811	chr17:70673276-70674940 (-) // 14.45 // q25.1	CDNA clone IMAGE:3636371	---
Hs:34347	-0.0521909	0.100851	yes	yes	no	no	346_43	Image:229700	H66464	null	chr9 (116,446,701-116,448,518)	221865_at	BF969986	chr9:116446076-116448523 (+) // 42.96 // q32	chromosome 9 open reading frame 91	C9orf91
Hs:35115	-0.0100682	0.1399	yes	yes	no	no	330_44	Image:624991	AA181808	NM_015957	chr11 (34,860,421-34,894,484)	218698_at	NM_015957	chr9:108918853-108920009 (+) // 90.7 // q31.2 /// chr11:34860420-34894484 (-) // 99.35 // p13	APAF1 interacting protein	APIP
Hs:35127	0.0578952	-0.0919566	yes	yes	no	no	334_44	Image:731058	AA421472	NM_014812	chr1 (241,354,354-241,455,258)	1552717_s_at	NM_153243	chr4:119656944-119694807 (+) // 89.97 // q26 /// chr1:241356269-241393235 (-) // 88.88 // q43	centrosomal protein 170kDa /// centrosomal protein 170kDa-like	CEP170 /// CEP170L
Hs:47307	0.0186356	0.189919	yes	yes	no	no	329_52	Image:1755166	AI200885	null	chr4 (182,392,366-182,392,711)	NULL	null	null	null	null
Hs:49815	-0.0610022	0.103765	yes	yes	no	no	351_53	Image:1899235	AI289121	null	null	243539_at	AI560205	chr2:61204444-61204928 (+) // 35.36 // p15	KIAA1841	KIAA1841
Hs:23139	0.27562	0.121897	yes	yes	no	no	337_9	Image:593280	AA165512	null	chr13 (98,243,748-98,428,339)	215237_at	AW450751	chr13:98310436-98347865 (-) // 99.87 // q32.3	dedicator of cytokinesis 9	DOCK9
Hs:24387	-0.236458	-0.388832	yes	yes	no	no	330_10	Image:207864	H60581	null	chr11 (116,668,724-116,670,451)	224335_s_at	AB050436	chr11:116665460-116691724 (-) // 99.32 // q23.3	beta-site APP-cleaving enzyme 1	BACE1
Hs:37059	-0.479673	-0.625992	yes	yes	no	no	338_18	Image:1585952	AA974305	null	chr1 (11,703,911-11,708,796)	NULL	null	null	null	null
Hs:38415	-0.417808	-0.273094	yes	yes	no	no	336_19	Image:280769	N47484	NM_001512	chr6 (52,950,710-52,968,099)	202967_at	NM_001512	chr6:52950709-52968058 (-) // 98.12 // p12.1	glutathione S-transferase A4	GSTA4
Hs:38703	0.61061	0.757621	yes	yes	no	no	343_19	Image:1584641	AA972366	null	chr8 (59,881,534-60,194,164)	204529_s_at	AI961231	chr8:59880530-60194321 (-) // 98.36 // q12.1	thymocyte selection-associated high mobility group box	TOX
Hs:39267	-0.188807	-0.0384902	yes	yes	no	no	321_20	Image:120188	T95745	null	chr9 (114,074,191-114,074,593)	1560929_at	AF085953	---	Full length insert cDNA clone YR85E06	---
Hs:50223	0.0746051	0.230026	yes	yes	no	no	327_27	Image:1941410	AI207000	NM_207311	chr12 (118,912,031-119,016,680)	NULL	null	null	null	null
Hs:10694	0.209041	0.355024	yes	yes	no	no	304_82	Image:130541	R22412	null	chr17 (59,753,588-59,787,491)	208982_at	AW574504	chr17:59753594-59817804 (-) // 83.11 // q23.3	platelet/endothelial cell adhesion molecule (CD31 antigen)	PECAM1
Hs:11162	-0.241997	-0.383291	yes	yes	no	no	313_82	Image:752652	AA417665	NM_030756	chr10 (114,700,213-114,916,038)	1562454_at	AL832684	chr10:114849001-114851511 (+) // 66.63 // q25.2	Transcribed locus	---
Hs:11366	0.0506935	-0.109521	yes	yes	no	no	319_82	Image:377152	AA055101	NM_002495	chr5 (52,892,242-53,014,924)	209303_at	BC005270	chr5:52892225-53014853 (+) // 93.98 // q11.2	NADH dehydrogenase (ubiquinone) Fe-S protein 4, 18kDa (NADH-coenzyme Q reductase)	NDUFS4
Hs:12026	-0.626662	-0.483838	yes	yes	no	no	298_83	Image:824531	AA490903	NM_004288	chr2 (157,979,379-158,008,850)	209606_at	L06633	chr2:157979776-158008764 (-) // 99.36 // q24.1	pleckstrin homology, Sec7 and coiled-coil domains, binding protein	PSCDBP
Hs:14714	-0.277779	-0.431357	yes	yes	no	no	290_85	Image:202704	H53878	null	chrX (17,665,496-17,667,892)	1558968_at	N52908	chrX:17665888-17667854 (-) // 85.61 // p22.13	CDNA FLJ37623 fis, clone BRCOC2014013	---
Hs:15014	0.212269	0.367649	yes	yes	no	no	301_85	Image:296188	W02579	null	chr14 (53,129,479-53,130,199)	NULL	null	null	null	null
Hs:16346	0.0214471	-0.120526	yes	yes	no	no	291_86	Image:428824	AA005290	null	chr5 (148,363,709-148,367,534)	219710_at	NM_024577	chr5:148363708-148367534 (-) // 83.12 // q33.1	SH3 domain and tetratricopeptide repeats 2	SH3TC2
Hs:31418	0.143826	0.000274807	yes	yes	no	no	316_95	Image:460752	AA700340	null	chr13 (46,065,781-46,066,379)	214936_at	AW298219	chr13:46025304-46215870 (+) // 97.06 // q14.13	Leucine-rich repeats and calponin homology (CH) domain containing 1	LRCH1
Hs:31622	-0.0752511	0.0851345	yes	yes	no	no	294_96	Image:461936	AA779940	NM_021133	chr1 (180,809,395-180,822,731)	229285_at	AI669749	chr1:180809394-180809852 (-) // 59.78 // q25.3	ribonuclease L (2',5'-oligoisoadenylate synthetase-dependent)	RNASEL
Hs:34502	-0.44674	-0.300661	yes	yes	no	no	320_97	Image:344210	W69805	null	chr2 (221,991,001-221,993,013)	206114_at	NM_004438	chr2:221998878-222145245 (-) // 100.0 // q36.1	EPH receptor A4	EPHA4
Hs:35546	0.147694	-0.00761079	yes	yes	no	no	307_98	Image:1460391	AA883612	null	chr1 (209,551,847-209,553,010)	218344_s_at	NM_018254	chr1:209499939-209554552 (+) // 97.18 // q32.2	REST corepressor 3	RCOR3
Hs:36122	-0.234519	-0.0721286	yes	yes	no	no	289_99	Image:1629535	AA985377	NM_014648	chr3 (109,791,274-109,896,382)	207231_at	NM_014648	chr3:109804387-109892924 (+) // 97.74 // q13.13	DAZ interacting protein 3, zinc finger	DZIP3
Hs:36602	0.306312	0.143475	yes	yes	no	no	298_99	Image:1541824	AA928130	null	chr14 (50,048,738-50,049,840)	203552_at	AW298170	chr14:49954454-50124381 (-) // 88.01 // q22.1	mitogen-activated protein kinase kinase kinase kinase 5	MAP4K5
Hs:39014	-0.718278	-0.559001	yes	yes	no	no	319_100	Image:2010272	AI365357	NM_006653	chr6 (41,845,892-41,855,608)	219907_at	NM_006653	chr6:41845891-41853862 (-) // 95.47 // p21.1	fibroblast growth factor receptor substrate 3	FRS3
Hs:40550	0.113541	0.264049	yes	yes	no	no	319_101	Image:136473	R34336	null	chr17 (71,450,274-71,451,020)	NULL	null	null	null	null
Hs:41978	0.137142	-0.0137712	yes	yes	no	no	314_102	Image:1662357	AI081918	NM_022050	chr15 (82,975,682-82,983,188)	215670_s_at	AK022844	chr15:82975694-82984953 (+) // 88.15 // q25.2	SCAN domain containing 2	SCAND2
Hs:45926	-0.0327009	0.110617	yes	yes	no	no	303_105	Image:1668694	AI079148	null	chr17 (71,451,628-71,452,618)	1556923_at	AW051321	chr17:71481834-71484058 (-) // 73.66 // q25.1	CDNA FLJ30303 fis, clone BRACE2003269	---
Hs:50234	-0.113097	-0.279323	yes	yes	no	no	292_108	Image:1932272	AI266042	null	chrX (149,404,699-149,405,712)	NULL	null	null	null	null
Hs:12926	-0.154757	0.000493058	yes	yes	no	no	319_56	Image:201274	R99407	null	chr2 (201,952,794-202,024,515)	202124_s_at	AV705253	chr2:201950174-202024499 (-) // 97.86 // q33.1	trafficking protein, kinesin binding 2	TRAK2
Hs:15602	-0.106191	0.0366539	yes	yes	no	no	307_58	Image:296095	N73611	NM_007111	chr13 (113,287,057-113,343,500)	204147_s_at	NM_007111	chr13:113288125-113342754 (+) // 95.07 // q34 /// chr15:77638480-77639892 (-) // 91.25 // q25.1 /// chrX:36890018-36891447 (-) // 95.07 // p21.1	transcription factor Dp-1	TFDP1
Hs:28094	0.0779805	0.243216	yes	yes	no	no	317_66	Image:148914	R82802	null	chr6 (45,974,186-45,975,669)	213317_at	AL049313	chr6:45974171-45976359 (-) // 96.52 // p12.3	chloride intracellular channel 5	CLIC5
Hs:31538	0.0373151	0.178912	yes	yes	no	no	289_69	Image:731103	AA421243	null	chr20 (32,066,432-32,069,184)	201271_s_at	NM_016732	chr20:32045392-32131726 (+) // 91.82 // q11.22	RNA binding protein, autoantigenic (hnRNP-associated with lethal yellow homolog (mouse))	RALY
Hs:32210	0.575144	0.428051	yes	yes	no	no	300_69	Image:1035765	AA629117	NM_032041	chr8 (102,768,145-103,101,718)	211685_s_at	AF251061	chr8:102768144-103205665 (-) // 99.97 // q22.3	neurocalcin delta	NCALD
Hs:39134	-0.133683	0.018305	yes	yes	no	no	320_73	Image:969769	AA772904	NM_004807	chr2 (128,741,499-128,792,723)	206997_s_at	NM_004807	chr1:21627266-21629320 (+) // 93.52 // p36.12 /// chr2:128741501-128792722 (-) // 93.47 // q14.3	heparan sulfate 6-O-sulfotransferase 1	HS6ST1
Hs:41054	-0.750233	-0.916287	yes	yes	no	no	296_75	Image:430473	AA680350	NM_148921	chr17 (19,081,303-19,180,620)	203463_s_at	H05668	chr17:19081317-19180791 (+) // 98.73 // p11.2	epsin 2	EPN2
Hs:12074	0.706569	0.869969	yes	yes	no	no	298_29	Image:712668	AA280137	NM_003745	chr16 (11,255,775-11,257,540)	209999_x_at	AI056051	chr16:11255774-11257540 (-) // 86.5 // p13.13	suppressor of cytokine signaling 1	SOCS1
Hs:14006	0.253528	0.111183	yes	yes	no	no	310_30	Image:123441	R00595	null	chr1 (228,457,727-228,484,499)	217787_s_at	AL525086	chr1:228269607-228484569 (+) // 97.17 // q42.13	UDP-N-acetyl-alpha-D-galactosamine:polypeptide N-acetylgalactosaminyltransferase 2 (GalNAc-T2)	GALNT2
Hs:16118	-0.329439	-0.172958	yes	yes	no	no	320_31	Image:810059	AA455301	NM_003801	null	215690_x_at	AL157437	chr8:145209227-145213105 (+) // 98.92 // q24.3	glycosylphosphatidylinositol anchor attachment protein 1 homolog (yeast)	GPAA1
Hs:28694	-0.599686	-0.441813	yes	yes	no	no	295_40	Image:221707	H92504	null	chr10 (73,703,683-73,705,794)	202887_s_at	NM_019058	chr10:73703687-73705799 (+) // 98.86 // q22.1	DNA-damage-inducible transcript 4	DDIT4
Hs:30518	-0.0799406	0.0693228	yes	yes	no	no	302_41	Image:1049287	AA620757	NM_144956, NM_006799	chr16 (2,807,165-2,811,721)	220051_at	NM_006799	chr16:2807252-2811717 (+) // 97.12 // p13.3	protease, serine, 21 (testisin)	PRSS21
Hs:32426	0.118931	-0.0305485	yes	yes	no	no	306_42	Image:39803	R52643	NM_017953	chr1 (85,891,080-85,946,689)	218932_at	NM_017953	chr1:85891079-85946613 (-) // 89.89 // p22.3	chromosome 1 open reading frame 181	C1orf181
Hs:34166	0.000937699	0.160036	yes	yes	no	no	312_43	Image:25391	R17668	null	chr3 (71,810,976-71,857,216)	NULL	null	null	null	null
Hs:37706	0.252317	0.410386	yes	yes	no	no	289_46	Image:1631746	AI025113	NM_013284	chr7 (44,078,374-44,088,607)	222238_s_at	AK023002	chr7:44078385-44088638 (-) // 86.85 // p13	polymerase (DNA directed), mu	POLM
Hs:41642	-0.317714	-0.153776	yes	yes	no	no	306_48	Image:1557714	AA937792	null	chr5 (156,836,891-156,859,268)	NULL	null	null	null	null
Hs:42026	0.386374	0.547022	yes	yes	no	no	314_48	Image:1694968	AI122841	null	chr19 (1,018,174-1,037,627)	212873_at	BE349017	chr19:1018316-1038140 (+) // 94.69 // p13.3	histocompatibility (minor) HA-1	HMHA1
Hs:42506	-0.0213526	-0.177029	yes	yes	no	no	291_49	Image:1581839	AA970151	null	chr13 (41,775,467-41,791,511)	203156_at	NM_016248	chr13:41744288-41795396 (+) // 97.58 // q14.11	A kinase (PRKA) anchor protein 11	AKAP11
Hs:45098	0.179819	0.329721	yes	yes	no	no	314_50	Image:1660431	AI041748	null	chrX (10,007,804-10,072,509)	219520_s_at	NM_018458	chrX:10071561-10072517 (+) // 55.07 // p22.2	WWC family member 3	WWC3
Hs:49622	0.248274	0.100388	yes	yes	no	no	317_53	Image:1900893	AI302479	null	chr7 (18,573,873-18,574,273)	1552758_at	NM_058176	chr7:18501893-19002923 (+) // 96.51 // p21.1	histone deacetylase 9	HDAC9
Hs:12290	0.0887346	-0.0509464	yes	yes	no	no	300_2	Image:796137	AA460981	NM_002078	chr3 (37,259,742-37,383,242)	201567_s_at	NM_002078	chr3:37259777-37383240 (+) // 99.56 // p22.2	golgi autoantigen, golgin subfamily a, 4	GOLGA4
Hs:14594	-0.0325304	0.115504	yes	yes	no	no	316_3	Image:243360	N38963	null	chr2 (172,251,789-172,252,118)	NULL	null	null	null	null
Hs:15458	0.0770551	-0.0778243	yes	yes	no	no	305_4	Image:365665	AA026030	null	chr1 (221,781,604-221,785,359)	229030_at	AW242997	chr1:221781603-221785273 (-) // 87.66 // q41	calpain 8 /// similar to calpain 8	CAPN8 /// LOC644151
Hs:16034	0.227979	0.0754104	yes	yes	no	no	315_4	Image:505062	AA150895	null	chr15 (57,601,241-57,603,177)	227756_at	AI381626	chr15:57588428-57603042 (+) // 92.44 // q22.2	family with sequence similarity 81, member A	FAM81A
Hs:18818	0.197723	0.343703	yes	yes	no	no	308_6	Image:290091	N63260	NM_012436	chr9 (35,797,781-35,802,259)	206815_at	NM_012436	chr9:35798043-35802259 (-) // 86.55 // p13.3	sperm associated antigen 8	SPAG8
Hs:19874	0.430787	0.26814	yes	yes	no	no	299_7	Image:50635	H17921	null	chr8 (110,720,543-110,721,059)	218692_at	NM_017786	chr8:110655590-110773009 (-) // 97.84 // q23.2	Golgi-localized protein	GOLSYN
Hs:19886	0.0522024	0.198033	yes	yes	no	no	303_7	Image:51921	H22928	null	chr8 (38,187,605-38,190,130)	228189_at	T32429	chr2:184821890-184822507 (+) // 51.82 // q32.1 /// chr8:38189371-38189976 (+) // 52.46 // p12 /// chr8:70930308-70931871 (-) // 49.6 // q13.3	BCL2-associated athanogene 4	BAG4
Hs:26318	0.107803	0.25327	yes	yes	no	no	310_11	Image:813754	AA453804	null	chr22 (27,511,086-27,515,289)	225644_at	BF060776	chr22:27513072-27515283 (+) // 88.13 // q12.1	coiled-coil domain containing 117	CCDC117
Hs:29774	-0.203027	-0.0496557	yes	yes	no	no	318_13	Image:435145	AA705684	null	chr22 (36,367,760-36,384,330)	1561419_at	AA705684	chr22:36367759-36384330 (-) // 75.03 // q13.1	---	---
Hs:32354	-0.0545858	-0.207707	yes	yes	no	no	305_15	Image:852985	AA668231	null	null	NULL	null	null	null	null
Hs:33230	0.169121	0.0124699	yes	yes	no	no	294_16	Image:624271	AA181179	NM_172216	chr12 (120,159,879-120,162,256)	212252_at	AA181179	chr12:120159879-120218888 (-) // 98.42 // q24.31	calcium/calmodulin-dependent protein kinase kinase 2, beta	CAMKK2
Hs:33410	0.532021	0.686351	yes	yes	no	no	292_16	Image:417784	W89115	NM_024430	chr18 (41,817,501-41,906,221)	219938_s_at	NM_024430	chr18:41817500-41839497 (-) // 75.72 // q21.1	proline-serine-threonine phosphatase interacting protein 2	PSTPIP2
Hs:34382	0.23153	0.0655954	yes	yes	no	no	318_16	Image:430360	AA680059	null	chr1 (113,194,271-113,222,014)	1564413_at	AK093435	chr1:113193823-113194788 (-) // 38.15 // p13.2	hypothetical locus LOC388666	FLJ36116
Hs:36206	0.659387	0.819252	yes	yes	no	no	293_18	Image:1523155	AA909999	null	chr7 (63,803,665-63,808,834)	1560854_s_at	BC017809	chr7:63763944-63804389 (+) // 83.65 // q11.21	zinc finger protein 107	ZNF107
Hs:39842	-0.0436785	-0.203263	yes	yes	no	no	299_20	Image:27204	R36992	null	chrX (17,563,565-17,664,379)	228933_at	BF111819	chrX:17663154-17664035 (+) // 97.89 // p22.13	Nance-Horan syndrome (congenital cataracts and dental anomalies)	NHS
Hs:40802	-0.103345	-0.244476	yes	yes	no	no	289_21	Image:383721	AA704355	null	null	214530_x_at	AF156225	chr1:29113675-29315950 (+) // 91.51 // p35.3	erythrocyte membrane protein band 4.1 (elliptocytosis 1, RH-linked)	EPB41
Hs:44546	0.264205	0.417646	yes	yes	no	no	300_23	Image:1642187	AI018654	null	null	212827_at	X17115	chr14:105389084-105702547 (-) // 92.08 // q32.33	immunoglobulin heavy constant mu	IGHM
Hs:45422	-0.143522	0.0198645	yes	yes	no	no	293_24	Image:1693198	AI140336	null	chr21 (30,043,128-30,058,182)	1560378_at	AA598547	chr21:29874885-29877492 (+) // 96.82 // q21.3	Chromosome 21 open reading frame 41	C21orf41
Hs:45986	0.0776057	-0.0775236	yes	yes	no	no	299_24	Image:1711694	AI130027	NM_033427	chr7 (117,137,936-117,300,797)	232136_s_at	AB051545	chr7:117137943-117300703 (-) // 98.57 // q31.2	cortactin binding protein 2	CTTNBP2
Hs:46754	0.259098	0.10021	yes	yes	no	no	315_24	Image:1739231	AI190993	null	chr21 (34,706,426-34,706,831)	NULL	null	null	null	null
Hs:47042	0.91369	1.0678	yes	yes	no	no	290_25	Image:1754512	AI206727	null	chr3 (27,732,441-27,738,789)	NULL	null	null	null	null
Hs:49454	0.0931089	-0.0496065	yes	yes	no	no	311_26	Image:1896635	AI299171	null	chr5 (179,171,221-179,173,714)	239004_at	AI041019	chr5:179172176-179172601 (+) // 89.1 // q35.3	Sequestosome 1	SQSTM1
Hs:49538	0.0981005	0.244444	yes	yes	no	no	308_26	Image:1897036	AI298525	null	chr7 (81,973,886-81,974,205)	NULL	null	null	null	null
Hs:10873	0.0629664	-0.101905	yes	yes	no	no	274_82	Image:293696	N69672	NM_001503	chr6 (24,536,384-24,597,829)	206264_at	L11702	chr6:24536383-24597718 (-) // 89.76 // p22.2	glycosylphosphatidylinositol specific phospholipase D1	GPLD1
Hs:13081	-0.0108977	-0.175226	yes	yes	no	no	257_84	Image:115447	T87444	null	chr20 (34,287,861-34,308,268)	218089_at	NM_015511	chr20:34287813-34308266 (+) // 98.81 // q11.23	chromosome 20 open reading frame 4	C20orf4
Hs:14905	0.172858	0.0325844	yes	yes	no	no	260_85	Image:233852	H65942	null	chr7 (43,611,683-43,612,664)	202693_s_at	AW194730	chr7:43589247-43633503 (+) // 97.25 // p13	serine/threonine kinase 17a	STK17A
Hs:15193	0.184203	0.0236291	yes	yes	no	no	267_85	Image:292230	N68171	null	null	NULL	null	null	null	null
Hs:17017	0.252165	0.101842	yes	yes	no	no	274_86	Image:220244	H82104	null	chr4 (83,500,773-83,501,218)	239040_at	AW967813	chr4:83500821-83501704 (-) // 93.46 // q21.22	Heterogeneous nuclear ribonucleoprotein D (AU-rich element RNA binding protein 1, 37kDa)	HNRNPD
Hs:18181	-0.00100136	0.15051	yes	yes	no	no	270_87	Image:502396	AA156946	null	chr10 (3,808,746-3,810,883)	1555832_s_at	BU683415	chr10:3808744-3809474 (-) // 83.85 // p15.1	Homo sapiens, clone IMAGE:4096273, mRNA /// Kruppel-like factor 6	KLF6
Hs:19045	0.829902	0.995391	yes	yes	no	no	287_87	Image:742792	AA400474	null	chr7 (50,090,194-50,131,471)	NULL	null	null	null	null
Hs:26233	-0.127	0.037538	yes	yes	no	no	274_92	Image:754591	AA406320	null	chr3 (112,335,256-112,336,501)	213325_at	AA129716	chr3:112273202-112337487 (+) // 91.64 // q13.13	poliovirus receptor-related 3	PVRL3
Hs:28837	-0.0177036	0.145879	yes	yes	no	no	269_94	Image:395604	AA757576	NM_014876	chr22 (37,411,573-37,426,240)	NULL	null	null	null	null
Hs:29701	-0.08117	0.0741379	yes	yes	no	no	286_94	Image:325088	W46985	null	chr20 (33,277,954-33,328,218)	49679_s_at	AA243774	chr20:33327573-33328191 (-) // 89.23 // q11.22	Matrix metallopeptidase 24 (membrane-inserted)	MMP24
Hs:40933	0.27334	0.11452	yes	yes	no	no	263_102	Image:232806	H73951	null	chr6 (144,970,927-144,971,798)	NULL	null	null	null	null
Hs:42553	-0.791193	-0.649766	yes	yes	no	no	260_103	Image:2313483	AI668897	null	chr2 (130,843,813-130,849,447)	1569552_at	BC031076	chr2:130830084-130831898 (+) // 56.13 // q21.1	protein tyrosine phosphatase, non-receptor type 18 (brain-derived)	PTPN18
Hs:45049	0.100201	-0.0470214	yes	yes	no	no	282_104	Image:1656496	AI040381	null	chr4 (76,805,708-76,817,543)	206383_s_at	NM_012297	chr4:76789349-76817583 (-) // 99.78 // q21.1	GTPase activating protein (SH3 domain) binding protein 2	G3BP2
Hs:46597	-0.732109	-0.873043	yes	yes	no	no	286_105	Image:1736819	AI125748	null	chr15 (68,734,989-68,842,905)	1558356_at	AW081879	chr15:68736326-68741089 (-) // 71.89 // q23	uveal autoantigen with coiled-coil domains and ankyrin repeats	UACA
Hs:46981	-0.0857155	-0.229229	yes	yes	no	no	262_106	Image:1744210	AI193013	null	chr3 (66,531,411-66,532,225)	211596_s_at	AB050468	chr3:66511911-66634041 (-) // 97.86 // p14.1	leucine-rich repeats and immunoglobulin-like domains 1	LRIG1
Hs:47065	0.0992465	0.242214	yes	yes	no	no	259_106	Image:1750425	AI085314	null	chr6 (21,776,999-21,864,347)	229280_s_at	AK026189	chr6:21774653-22303141 (+) // 79.72 // p22.3	hypothetical locus LOC401237	FLJ22536
Hs:50137	0.106377	0.257224	yes	yes	no	no	259_108	Image:1917897	AI344435	null	null	NULL	null	null	null	null
Hs:50425	0.104817	-0.0387093	yes	yes	no	no	266_108	Image:1948395	AI351100	null	chr20 (30,410,949-30,411,663)	NULL	null	null	null	null
Hs:11389	0.103044	-0.053025	yes	yes	no	no	287_55	Image:234237	H69334	null	chrX (15,312,842-15,421,385)	207469_s_at	NM_003662	chrX:15312846-15421377 (-) // 98.79 // p22.2	pirin (iron-binding nuclear protein)	PIR
Hs:16477	0.14166	0.309196	yes	yes	no	no	264_59	Image:418400	W92798	null	chr6 (148,403,114-148,403,652)	NULL	null	null	null	null
Hs:23293	0.0229853	-0.131375	yes	yes	no	no	279_63	Image:743588	AA609463	null	chr5 (154,176,177-154,177,358)	212137_at	AV746402	chr5:154174286-154177358 (+) // 91.43 // q33.2	La ribonucleoprotein domain family, member 1	LARP1
Hs:24733	0.18674	0.338241	yes	yes	no	no	278_64	Image:277391	N34433	null	chr3 (187,313,516-187,314,120)	NULL	null	null	null	null
Hs:30481	-0.0506713	-0.206944	yes	yes	no	no	266_68	Image:855175	AA781507	null	chr1 (143,997,441-144,001,000)	NULL	null	null	null	null
Hs:32401	-0.0389277	-0.190393	yes	yes	no	no	274_69	Image:51970	H23117	NM_022143	chr7 (127,454,362-127,458,241)	223552_at	AF196976	chr7:127455801-127458238 (-) // 97.58 // q32.1	leucine rich repeat containing 4	LRRC4
Hs:32497	-0.0862827	-0.25749	yes	yes	no	no	275_69	Image:854900	AA630365	null	chr3 (61,764,107-61,766,260)	1569323_at	BU853579	chr3:61522282-61732393 (+) // 87.22 // p14.2	protein tyrosine phosphatase, receptor type, G	PTPRG
Hs:32701	0.126626	0.274206	yes	yes	no	no	285_69	Image:436489	AA703019	NM_016530	chr15 (61,268,786-61,343,422)	219210_s_at	NM_016530	chr15:61268785-61343422 (+) // 100.0 // q22.2	RAB8B, member RAS oncogene family	RAB8B
Hs:36625	0.134836	-0.0114425	yes	yes	no	no	266_72	Image:1556318	AA916857	null	chr14 (22,812,505-22,813,007)	240320_at	AI796222	chr14:22811992-22812526 (+) // 97.26 // q11.2	similar to hCG1815045	LOC100131781
Hs:39025	0.239033	0.388594	yes	yes	no	no	283_73	Image:2020976	AI365424	null	chr19 (45,975,909-45,981,677)	219807_x_at	NM_016154	chr19:45976016-45994682 (+) // 96.4 // q13.2	RAB4B, member RAS oncogene family	RAB4B
Hs:40765	-0.320954	-0.487329	yes	yes	no	no	261_75	Image:276902	N39436	null	chr18 (308,506-309,079)	NULL	null	null	null	null
Hs:44209	0.208184	0.382983	yes	yes	no	no	265_77	Image:1637179	AI074157	null	chr3 (9,979,364-9,980,187)	228775_at	W44578	chr3:9979227-9980101 (-) // 98.65 // p25.3	Transcribed locus	---
Hs:45073	0.58386	0.417579	yes	yes	no	no	282_77	Image:1669222	AI939295	null	chr1 (165,131,559-165,142,992)	NULL	null	null	null	null
Hs:12469	-0.206017	-0.0383754	yes	yes	no	no	278_29	Image:40562	R55105	NM_000232	chr4 (52,583,855-52,599,224)	205120_s_at	U29586	chr4:52584620-52594565 (-) // 97.45 // q12	sarcoglycan, beta (43kDa dystrophin-associated glycoprotein)	SGCB
Hs:14473	-0.0568407	-0.221443	yes	yes	no	no	283_30	Image:136117	R33273	NM_017693	chr13 (102,249,400-102,291,882)	233255_s_at	AF339793	chr13:102270737-102290499 (+) // 92.22 // q33.1	basic, immunoglobulin-like variable motif containing	BIVM
Hs:25525	0.481646	0.322092	yes	yes	no	no	262_38	Image:1049168	AA620669	null	chr5 (65,835,723-65,843,467)	NULL	null	null	null	null
Hs:26377	-0.081148	0.0649122	yes	yes	no	no	275_38	Image:767293	AA418420	NM_018182	chr17 (24,107,896-24,193,934)	218464_s_at	NM_018182	chr17:24107853-24193934 (-) // 98.81 // q11.2	chromosome 17 open reading frame 63	C17orf63
Hs:30325	-0.170926	-0.317329	yes	yes	no	no	264_41	Image:450136	AA703432	null	chr20 (17,542,323-17,548,823)	201203_s_at	AI921320	chr20:17542324-17610865 (-) // 95.98 // p12.1	ribosome binding protein 1 homolog 180kDa (dog)	RRBP1
Hs:37141	-0.545035	-0.405083	yes	yes	no	no	279_45	Image:1573665	AA954262	NM_020870	null	225589_at	AB040927	chr4:170251984-170428740 (-) // 98.91 // q32.3	SH3 domain containing ring finger 1	SH3RF1
Hs:38677	-0.0610533	-0.207846	yes	yes	no	no	279_46	Image:685633	AA255881	NM_003557	chr1 (149,437,696-149,488,629)	207391_s_at	NM_003557	chr1:149437695-149488629 (+) // 99.97 // q21.2 /// chr6:7931391-7935095 (+) // 90.25 // p24.3 /// chr10:95709661-95711648 (-) // 51.74 // q23.33	phosphatidylinositol-4-phosphate 5-kinase, type I, alpha	PIP5K1A
Hs:38953	0.0518795	0.198795	yes	yes	no	no	282_46	Image:1896556	AI298610	NM_175052	chr5 (100,249,840-100,266,483)	1554460_at	BC027866	chr5:100248914-100266869 (-) // 93.33 // q21.1	ST8 alpha-N-acetyl-neuraminide alpha-2,8-sialyltransferase 4	ST8SIA4
Hs:40501	-0.0293319	-0.178866	yes	yes	no	no	286_47	Image:1911780	AI268824	null	chr10 (114,700,506-114,902,099)	212759_s_at	AI703074	chr10:114700132-114917423 (+) // 97.22 // q25.2	transcription factor 7-like 2 (T-cell specific, HMG-box)	TCF7L2
Hs:41653	-1.2925	-1.14001	yes	yes	no	no	278_48	Image:61500	T40949	NM_002126	chr17 (50,697,370-50,755,884)	204755_x_at	M95585	chr17:50697525-50755887 (+) // 97.1 // q22	hepatic leukemia factor	HLF
Hs:47701	-0.333847	-0.188294	yes	yes	no	no	277_52	Image:1840164	AI215020	null	null	213256_at	AW593996	chr5:126233176-126394140 (-) // 96.31 // q23.2	membrane-associated ring finger (C3HC4) 3 /// similar to membrane-associated ring finger (C3HC4) 3	LOC100133609 /// MARCH3
Hs:14029	0.198136	0.0352678	yes	yes	no	no	278_3	Image:230224	H93463	null	chr12 (19,564,318-19,565,256)	NULL	null	null	null	null
Hs:24289	0.610199	0.460142	yes	yes	no	no	265_10	Image:243972	N39544	null	chr1 (101,264,022-101,319,577)	228661_s_at	AI768374	chr1:101264070-101325409 (+) // 83.49 // p21.2	CDNA FLJ11489 fis, clone HEMBA1001915	---
Hs:24589	0.199645	0.0325964	yes	yes	no	no	272_10	Image:239924	H79845	null	chr4 (1,171,504-1,171,827)	NULL	null	null	null	null
Hs:28033	0.0899335	0.230835	yes	yes	no	no	276_12	Image:129148	R10897	null	chr16 (14,976,487-15,039,689)	213061_s_at	AA643304	chr16:15039214-15057410 (-) // 90.01 // p13.11	N-terminal asparagine amidase	NTAN1
Hs:30541	0.121628	0.2644	yes	yes	no	no	270_14	Image:869182	AA680279	NM_004779	chr5 (154,218,303-154,236,544)	202162_s_at	AI769416	chr5:154218389-154236545 (+) // 94.94 // q33.2	CCR4-NOT transcription complex, subunit 8	CNOT8
Hs:34093	0.151876	0.294329	yes	yes	no	no	279_16	Image:153520	R48507	NM_144985	chr14 (22,586,114-22,595,173)	NULL	null	null	null	null
Hs:37933	0.269426	0.414988	yes	yes	no	no	263_19	Image:1638686	AI018752	null	chr2 (65,978,256-65,980,297)	1559939_at	BC038723	chr2:65807223-65835549 (+) // 35.61 // p14	Keratin 18 pseudogene 33	KRT18P33
Hs:41389	-0.617807	-0.775758	yes	yes	no	no	271_21	Image:1026766	AA664472	null	chr3 (100,998,257-101,000,759)	226237_at	AL359062	chr3:100998994-101000750 (+) // 87.89 // q12.1	MRNA full length insert cDNA clone EUROIMAGE 1913076	---
Hs:43789	0.00772065	-0.138803	yes	yes	no	no	288_22	Image:1564410	AA934103	null	null	236798_at	AW268719	chr3:184656113-184656492 (+) // 90.67 // q27.1	CDNA FLJ32438 fis, clone SKMUS2001402	---
Hs:45409	0.164424	0.316677	yes	yes	no	no	257_24	Image:1689026	AI092387	null	chr5 (150,262,883-150,263,338)	228144_at	N49841	chr5:150254153-150256537 (-) // 94.19 // q33.1	zinc finger protein 300	ZNF300
Hs:48001	0.515905	0.667787	yes	yes	no	no	276_25	Image:1843716	AI222413	null	chr4 (10,141,216-10,141,749)	1562587_at	AK093001	chr4:10100404-10295484 (-) // 86.91 // p16.1	mast cell immunoreceptor signal transducer	MIST
Hs:10596	0.844976	0.986505	yes	yes	no	no	239_82	Image:229365	H74265	NM_080921	chr1 (196,874,861-196,992,953)	212588_at	Y00062	chr1:196874847-196993226 (+) // 97.09 // q31.3	protein tyrosine phosphatase, receptor type, C	PTPRC
Hs:14808	0.28529	0.135235	yes	yes	no	no	227_85	Image:211557	H56331	null	chr13 (90,822,796-90,823,559)	NULL	null	null	null	null
Hs:17688	0.292822	0.443005	yes	yes	no	no	225_87	Image:321574	W32778	null	chr15 (68,127,186-68,177,293)	228340_at	BE967118	chr15:68127185-68127894 (-) // 97.52 // q23	transducin-like enhancer of split 3 (E(sp1) homolog, Drosophila)	TLE3
Hs:17784	0.063603	0.221776	yes	yes	no	no	226_87	Image:505183	AA151111	null	chr19 (41,998,997-42,000,605)	NULL	null	null	null	null
Hs:27204	-0.00923608	0.147933	yes	yes	no	no	232_93	Image:1069386	AA600341	null	null	NULL	null	null	null	null
Hs:28248	-0.985856	-1.15276	yes	yes	no	no	251_93	Image:294591	N71061	null	null	228155_at	BF512388	chr10:81860440-82182732 (+) // 66.35 // q22.3	chromosome 10 open reading frame 58	C10orf58
Hs:30840	0.644658	0.79175	yes	yes	no	no	242_95	Image:814501	AA459358	null	chr4 (75,268,053-75,269,127)	NULL	null	null	null	null
Hs:32760	0.32913	0.473045	yes	yes	no	no	250_96	Image:346933	W79301	null	chr5 (490,292-491,404)	NULL	null	null	null	null
Hs:34680	0.245386	0.0870561	yes	yes	no	no	226_98	Image:450529	AA704240	null	chr20 (8,400,864-8,401,324)	211925_s_at	AY004175	chr20:8076682-8810496 (+) // 99.53 // p12.3	phospholipase C, beta 1 (phosphoinositide-specific)	PLCB1
Hs:35172	-0.109531	0.0333227	yes	yes	no	no	239_98	Image:853505	AA663556	null	null	NULL	null	null	null	null
Hs:38136	0.0389864	-0.100068	yes	yes	no	no	234_100	Image:67066	T70342	null	chr12 (32,770,748-32,771,336)	203105_s_at	NM_012062	chr12:32723490-32787810 (+) // 99.48 // p11.21	dynamin 1-like	DNM1L
Hs:41796	0.145862	0.303396	yes	yes	no	no	248_102	Image:1560599	AA947186	null	chr12 (24,195,796-24,197,708)	215768_at	AL049337	chr12:24195788-24197706 (-) // 87.41 // p12.1	Transcribed locus	---
Hs:45924	0.273709	0.418948	yes	yes	no	no	239_105	Image:1668661	AI079134	null	chr10 (76,101,292-76,101,931)	204119_s_at	U90339	chr10:75606543-76138247 (+) // 99.66 // q22.2	adenosine kinase	ADK
Hs:46212	0.28387	0.445425	yes	yes	no	no	246_105	Image:1732361	AI204698	NM_032325	chr11 (65,520,593-65,526,154)	239377_at	T59859	chr11:65520592-65521152 (-) // 35.23 // q13.1	eukaryotic translation initiation factor 1A domain containing	EIF1AD
Hs:46308	0.18545	0.344747	yes	yes	no	no	247_105	Image:1733293	AI190568	null	chr12 (77,141,565-77,142,109)	NULL	null	null	null	null
Hs:46884	0.601571	0.770071	yes	yes	no	no	229_106	Image:1751541	AI184169	null	null	NULL	null	null	null	null
Hs:28080	-0.119134	0.03464	yes	yes	no	no	249_66	Image:148763	H12784	null	chr7 (143,015,495-143,018,136)	NULL	null	null	null	null
Hs:28848	-0.82977	-0.674632	yes	yes	no	no	233_67	Image:266019	N21514	null	chr19 (38,995,891-38,998,508)	222668_at	W73820	chr19:38979598-38998508 (+) // 98.45 // q13.11	potassium channel tetramerisation domain containing 15	KCTD15
Hs:33552	0.0403681	-0.101104	yes	yes	no	no	234_70	Image:51909	H24439	null	chr12 (122,344,405-122,415,350)	NULL	null	null	null	null
Hs:33660	0.257428	0.0924683	yes	yes	no	no	239_70	Image:75886	T59422	null	chr4 (119,419,620-119,420,399)	225220_at	BF340290	chr4:119419359-119420426 (+) // 82.87 // q26	small nucleolar RNA host gene (non-protein coding) 8	SNHG8
Hs:34524	0.284429	0.135531	yes	yes	no	no	256_70	Image:431873	AA678375	null	null	1562644_at	BC037529	chr4:75242692-75268044 (+) // 40.81 // q13.3	methylenetetrahydrofolate dehydrogenase (NADP+ dependent) 2-like	MTHFD2L
Hs:34800	0.120196	0.263938	yes	yes	no	no	227_71	Image:462506	AA699784	NM_004687	chr17 (53,921,897-53,950,211)	214268_s_at	AL042220	chr17:53839428-53923217 (-) // 86.52 // q22	myotubularin related protein 4	MTMR4
Hs:36348	0.0993006	0.239237	yes	yes	no	no	231_72	Image:1525823	AA913822	NM_005668	chr5 (100,173,277-100,266,869)	230261_at	AA552969	chr5:100173258-100173755 (-) // 96.5 // q21.1	ST8 alpha-N-acetyl-neuraminide alpha-2,8-sialyltransferase 4	ST8SIA4
Hs:37404	0.643453	0.801548	yes	yes	no	no	254_72	Image:1627000	AA995130	null	chr3 (197,869,447-197,869,759)	235359_at	AA534416	chr3:197872198-197873269 (+) // 96.59 // q29	leucine rich repeat containing 33	LRRC33
Hs:37788	0.437869	0.59619	yes	yes	no	no	230_73	Image:1640795	AI015817	null	null	NULL	null	null	null	null
Hs:39420	-0.0198362	0.121971	yes	yes	no	no	231_74	Image:248654	N59539	null	chr1 (241,715,100-241,715,719)	227785_at	AF039690	chr1:241485964-241730016 (+) // 97.22 // q43	serologically defined colon cancer antigen 8	SDCCAG8
Hs:42096	0.46132	0.310168	yes	yes	no	no	251_75	Image:2251759	AI658667	NM_004621	chr11 (100,827,584-100,959,871)	217287_s_at	AJ271068	chr11:100828895-100959444 (-) // 99.81 // q22.1	transient receptor potential cation channel, subfamily C, member 6	TRPC6
Hs:46428	0.0147626	0.165354	yes	yes	no	no	248_78	Image:1736291	AI138320	NM_017629	chr1 (36,046,415-36,093,775)	1569408_at	BC016012	chr1:36069800-36071465 (+) // 79.34 // p34.3	Eukaryotic translation initiation factor 2C, 4	EIF2C4
Hs:10536	0.171982	0.32429	yes	yes	no	no	234_28	Image:770391	AA430656	null	chr16 (56,054,052-56,063,422)	207747_s_at	NM_018110	chr16:56063794-56071105 (-) // 95.69 // q13	docking protein 4	DOK4
Hs:11892	-0.0563876	0.0999153	yes	yes	no	no	232_29	Image:687820	AA236141	null	null	205197_s_at	BE567813	chrX:77052864-77192547 (+) // 93.76 // q21.1 /// chrX_random:1046830-1100574 (-) // 76.22 //	ATPase, Cu++ transporting, alpha polypeptide (Menkes syndrome)	ATP7A
Hs:14292	-0.0643367	0.0849597	yes	yes	no	no	253_30	Image:138165	R53900	null	chr2 (74,437,399-74,440,312)	NULL	null	null	null	null
Hs:14388	-0.184994	-0.0198931	yes	yes	no	no	254_30	Image:195429	R89014	null	chr1 (167,348,026-167,348,626)	201242_s_at	BC000006	chr1:167342603-167367623 (+) // 98.05 // q24.2	ATPase, Na+/K+ transporting, beta 1 polypeptide	ATP1B1
Hs:16392	0.42814	0.572326	yes	yes	no	no	227_32	Image:124229	R02329	null	chr16 (14,814,960-14,816,062)	214870_x_at	AC002045	chr16:16333235-16395221 (+) // 87.07 // p13.11 /// chr16:18319505-18378196 (-) // 87.37 // p12.3	nuclear pore complex interacting protein /// hypothetical protein LOC339047 /// similar to LOC339047 protein	LOC100132540 /// LOC100132620 /// LOC339047 /// NPIP
Hs:17460	0.381959	0.216391	yes	yes	no	no	254_32	Image:340670	W56770	NM_016122	chr12 (93,226,204-93,377,612)	219644_at	NM_016122	chr12:93226192-93377612 (-) // 97.96 // q22	coiled-coil domain containing 41	CCDC41
Hs:17544	0.393313	0.556082	yes	yes	no	no	251_32	Image:342164	W63776	NM_032792	chr19 (63,716,711-63,723,000)	240551_at	BE550601	chr19:63716710-63720745 (-) // 96.72 // q13.43	zinc finger and BTB domain containing 45	ZBTB45
Hs:17940	0.21559	0.070744	yes	yes	no	no	231_33	Image:428665	AA004324	NM_138348	chr5 (14,734,524-14,747,952)	228382_at	AI659556	chr5:14717857-14746768 (+) // 92.05 // p15.2	family with sequence similarity 105, member B	FAM105B
Hs:18516	-0.113382	0.030847	yes	yes	no	no	245_33	Image:852520	AA663058	null	chr16 (21,872,193-21,902,167)	212600_s_at	AV727381	chr16:21899368-21902463 (+) // 94.02 // p12.1	ubiquinol-cytochrome c reductase core protein II	UQCRC2
Hs:19848	0.0281647	0.174645	yes	yes	no	no	235_34	Image:73222	T57221	null	chr8 (141,801,574-141,802,882)	1559529_at	BC043202	chr8:141842071-141843704 (-) // 73.18 // q24.3	PTK2 protein tyrosine kinase 2	PTK2
Hs:20628	0.104331	0.268906	yes	yes	no	no	255_34	Image:47586	H11737	null	chr3 (47,906,767-47,907,316)	243_g_at	M64571	chr3:47868053-48105318 (-) // 98.01 // p21.31	microtubule-associated protein 4	MAP4
Hs:25608	-0.0640347	0.082836	yes	yes	no	no	227_38	Image:43733	H04789	null	chrX (2,756,955-2,810,862)	210964_s_at	U94364	chrX:2758145-2810583 (+) // 87.81 // p22.33	glycogenin 2	GYG2
Hs:27444	-0.157543	-0.00788459	yes	yes	no	no	238_39	Image:454896	AA677397	NM_005880	chr16 (45,547,796-45,565,079)	209157_at	AF011793	chr16:45548004-45564996 (-) // 98.59 // q12.1	DnaJ (Hsp40) homolog, subfamily A, member 2	DNAJA2
Hs:28884	-0.135054	0.0105479	yes	yes	no	no	237_40	Image:725109	AA404666	null	chr19 (2,427,426-2,429,257)	207574_s_at	NM_015675	chr19:2427256-2429255 (+) // 97.77 // p13.3	growth arrest and DNA-damage-inducible, beta	GADD45B
Hs:31572	-1.40643	-1.55058	yes	yes	no	no	229_42	Image:461468	AA705029	null	chr3 (14,472,640-14,473,085)	1561538_at	BC038790	chr3:14435411-14436634 (+) // 73.23 // p25.1	CDNA clone IMAGE:5271875	---
Hs:38856	-0.345025	-0.187849	yes	yes	no	no	249_46	Image:1942549	AI202954	null	chr12 (2,427,661-2,672,368)	208020_s_at	NM_000719	chr12:2032989-2670720 (+) // 97.44 // p13.33	calcium channel, voltage-dependent, L type, alpha 1C subunit	CACNA1C
Hs:43560	0.147743	0.00607664	yes	yes	no	no	250_49	Image:1560608	AA947190	null	chr3 (123,561,184-123,584,768)	NULL	null	null	null	null
Hs:48660	0.069653	-0.095953	yes	yes	no	no	231_53	Image:1854900	AI285905	null	chr2 (46,648,901-46,660,886)	1556662_at	BC039392	chr2:46648901-46650215 (-) // 60.0 // p21	CDNA clone IMAGE:5298960	---
Hs:13452	0.163765	0.0113189	yes	yes	no	no	232_3	Image:42258	R60807	null	chr12 (122,521,590-122,570,726)	1554017_at	BC020829	chr12:122508638-122522862 (+) // 76.57 // q24.31	Rab interacting lysosomal protein-like 1	RILPL1
Hs:15180	-0.237546	-0.0939561	yes	yes	no	no	238_4	Image:127646	R09306	null	chr18 (3,584,112-3,588,350)	1556769_a_at	BC043357	chr18:3643409-3646282 (+) // 98.71 // p11.31	Homo sapiens, clone IMAGE:3883659, mRNA	---
Hs:18828	0.119161	0.269905	yes	yes	no	no	248_6	Image:769948	AA430512	NM_004155	chr6 (2,833,702-2,848,507)	209722_s_at	L40378	chr6:2835244-2848526 (-) // 100.0 // p25.2	serpin peptidase inhibitor, clade B (ovalbumin), member 9	SERPINB9
Hs:19596	0.228929	0.0738973	yes	yes	no	no	232_7	Image:530185	AA111969	NM_004233	chr6 (14,225,890-14,245,063)	204440_at	NM_004233	chr6:14225980-14245086 (+) // 93.36 // p23	CD83 molecule	CD83
Hs:23820	0.258904	0.423618	yes	yes	no	no	256_9	Image:287261	N66992	null	chr8 (59,880,097-60,194,956)	204529_s_at	AI961231	chr8:59880530-60194321 (-) // 98.36 // q12.1	thymocyte selection-associated high mobility group box	TOX
Hs:25836	0.399275	0.249058	yes	yes	no	no	237_11	Image:753300	AA406566	null	chr10 (127,414,424-127,442,694)	213410_at	AL050102	chr10:127419621-127442698 (+) // 98.99 // q26.2	chromosome 10 open reading frame 137	C10orf137
Hs:26112	0.12233	0.273254	yes	yes	no	no	236_11	Image:754313	AA479512	null	chr8 (144,433,708-144,435,235)	244411_at	AW444888	chr8:144434097-144434922 (-) // 52.23 // q24.3	Transcribed locus, strongly similar to NP_001027392.1 syntaxin binding protein 1 isoform b [Homo sapiens]	---
Hs:26604	0.666904	0.830785	yes	yes	no	no	253_11	Image:34307	R44377	null	chr4 (47,133,094-47,135,733)	1558225_at	BC041979	chr4:47133240-47135733 (+) // 94.05 // p12	CDNA clone IMAGE:5303125	---
Hs:27552	0.205823	0.351563	yes	yes	no	no	235_12	Image:448619	AA777289	null	chr8 (30,656,509-30,704,985)	237402_at	H05917	chr8:30674930-30675707 (-) // 81.24 // p12	Transcribed locus	---
Hs:33708	0.559569	0.418961	yes	yes	no	no	239_16	Image:511236	AA088695	null	chr2 (112,851,343-112,853,640)	210676_x_at	U64675	chr2:109909254-109970843 (+) // 99.21 // q13 /// chr2:107809824-107873724 (+) // 97.0 // q12.3 /// chr2:87022793-87078392 (+) // 94.03 // p11.2 /// chr2:108702417-108751276 (+) // 89.15 // q13 /// chr2:110707643-110769671 (-) // 99.2 // q13 /// chr2:11284	RANBP2-like and GRIP domain containing 5 /// RANBP2-like and GRIP domain containing 8 /// RANBP2-like and GRIP domain containing 6	RGPD5 /// RGPD6 /// RGPD8
Hs:33804	0.214864	0.0498961	yes	yes	no	no	240_16	Image:66978	T67547	null	chr12 (27,015,780-27,023,782)	226478_at	BF540749	chr12:27015778-27017212 (-) // 73.4 // p11.23	CDNA FLJ34764 fis, clone NT2NE2002311	---
Hs:37248	0.212126	0.373674	yes	yes	no	no	244_18	Image:1606893	AA999783	null	chr17 (34,656,010-34,658,166)	242373_at	AI733144	chr17:34656416-34658171 (+) // 81.13 // q12	Transcribed locus	---
Hs:38304	-0.360413	-0.512341	yes	yes	no	no	235_19	Image:593115	AA160913	NM_001001575	chr21 (42,946,931-43,068,685)	1553034_at	NM_006642	chr1:241486098-241729710 (+) // 98.6 // q43	serologically defined colon cancer antigen 8	SDCCAG8
Hs:38976	-1.02996	-0.886552	yes	yes	no	no	250_19	Image:200981	R99026	NM_003847	chr15 (88,025,773-88,034,915)	205160_at	AL360141	chr15:88025769-88035012 (-) // 85.93 // q26.1	Peroxisomal biogenesis factor 11A	PEX11A
Hs:41472	-0.995382	-1.14909	yes	yes	no	no	236_21	Image:1461242	AA883311	null	chr2 (171,280,107-171,282,743)	235845_at	AI380207	chr2:171282257-171282834 (+) // 94.11 // q31.1	Sp5 transcription factor	SP5
Hs:47520	-0.121239	0.030194	yes	yes	no	no	235_25	Image:1839475	AI209147	null	chr2 (95,249,836-95,251,532)	NULL	null	null	null	null
Hs:47904	-0.0142832	-0.155218	yes	yes	no	no	243_25	Image:1845320	AI218021	null	null	204260_at	NM_001819	chr20:5840167-5854003 (+) // 99.92 // p12.3	chromogranin B (secretogranin 1)	CHGB
Hs:48204	-0.386397	-0.535957	yes	yes	no	no	254_25	Image:1849442	AI248055	null	chr13 (94,525,087-94,526,282)	243928_s_at	AI248055	chr13:94525090-94525487 (-) // 47.88 // q32.1	ATP-binding cassette, sub-family C (CFTR/MRP), member 4	ABCC4
Hs:48300	0.101068	-0.0645077	yes	yes	no	no	255_25	Image:1849787	AI248937	NM_022350	chr5 (96,240,996-96,279,365)	1554272_at	BC017927	chr5:96237925-96250948 (+) // 97.73 // q15	endoplasmic reticulum aminopeptidase 2	ERAP2
Hs:50208	-0.318587	-0.462334	yes	yes	no	no	227_27	Image:1946456	AI339437	NM_017425	chr11 (124,048,289-124,069,895)	NULL	null	null	null	null
Hs:10487	-0.530021	-0.38815	yes	yes	no	no	202_82	Image:212021	H68509	NM_001073, NM_001075	chr4 (69,716,317-69,732,388)	214261_s_at	H71135	chr4:100342818-100359409 (-) // 98.19 // q23	alcohol dehydrogenase 6 (class V)	ADH6
Hs:13847	-0.74686	-0.586387	yes	yes	no	no	209_84	Image:207869	H60586	null	chr6 (46,735,009-46,735,312)	NULL	null	null	null	null
Hs:15287	0.101135	-0.0586406	yes	yes	no	no	204_85	Image:296805	N70298	null	chr16 (15,026,033-15,034,011)	237354_at	N70298	chr16:15026184-15026617 (+) // 24.48 // p13.11 /// chr16:68606955-68607377 (-) // 22.63 // q22.1	pyridoxal-dependent decarboxylase domain containing 1	PDXDC1
Hs:17315	0.319142	0.464377	yes	yes	no	no	221_86	Image:325128	W49781	NM_004811	chr11 (58,050,925-58,099,914)	216250_s_at	X77598	chr18:19718732-19765517 (-) // 64.35 // q11.2	leupaxin	LPXN
Hs:17399	0.254223	0.421885	yes	yes	no	no	218_86	Image:321834	W37112	NM_170741, NM_018658, NM_170742	chr17 (65,612,590-65,643,339)	219564_at	NM_018658	chr17:65583020-65643339 (+) // 96.05 // q24.3	potassium inwardly-rectifying channel, subfamily J, member 16	KCNJ16
Hs:17687	-0.218484	-0.0762973	yes	yes	no	no	193_87	Image:501540	AA135616	null	chr10 (63,487,023-63,503,150)	241969_at	AA150242	chr10:63502695-63503150 (+) // 99.34 // q21.2	AT rich interactive domain 5B (MRF1-like)	ARID5B
Hs:17699	-0.292833	-0.130885	yes	yes	no	no	197_87	Image:504545	AA149121	null	chr6 (83,135,691-83,137,737)	239903_at	AA565852	chr6:83136598-83137263 (+) // 64.99 // q14.1	MRNA full length insert cDNA clone EUROIMAGE 994183	---
Hs:18947	0.423595	0.588604	yes	yes	no	no	222_87	Image:436135	AA702013	NM_003057	chr6 (160,462,886-160,499,734)	207201_s_at	NM_003057	chr6:160462921-160499738 (+) // 98.13 // q25.3	solute carrier family 22 (organic cation transporter), member 1	SLC22A1
Hs:28547	0.270179	0.129771	yes	yes	no	no	198_94	Image:182818	H45266	null	chr19 (59,313,601-59,326,959)	202407_s_at	BF342707	chr19:59310664-59326956 (+) // 94.55 // q13.42	PRP31 pre-mRNA processing factor 31 homolog (S. cerevisiae)	PRPF31
Hs:41015	-0.221858	-0.382761	yes	yes	no	no	196_102	Image:240727	H90328	null	chr7 (97,772,317-97,772,881)	222675_s_at	AA628400	chr7:97758898-97867555 (-) // 86.73 // q21.3	BAI1-associated protein 2-like 1	BAIAP2L1
Hs:42455	0.89219	0.734958	yes	yes	no	no	195_103	Image:2308956	AI654630	null	chr14 (105,899,369-105,900,883)	209374_s_at	BC001872	chr14:105391366-105901096 (-) // 96.49 // q32.33	immunoglobulin heavy constant mu	IGHM
Hs:13391	0.0513403	-0.0877959	yes	yes	no	no	196_57	Image:469924	AA030013	NM_021213	chr17 (51,183,421-51,209,733)	218676_s_at	NM_021213	chr17:51183448-51209733 (+) // 99.84 // q22	phosphatidylcholine transfer protein	PCTP
Hs:14639	-0.382517	-0.546281	yes	yes	no	no	193_58	Image:208375	H62838	null	null	203323_at	BF197655	chr7:115926890-115935831 (+) // 77.37 // q31.2	caveolin 2	CAV2
Hs:15803	0.159388	0.0114431	yes	yes	no	no	221_58	Image:795798	AA459853	null	chr1 (232,576,070-232,587,408)	225638_at	AI564054	chr1:232575178-232586414 (+) // 74.67 // q42.2	chromosome 1 open reading frame 31	C1orf31
Hs:17531	0.224868	0.0847176	yes	yes	no	no	223_59	Image:428436	AA004412	null	chr4 (88,169,888-88,170,825)	1566194_at	R94769	chr4:88132643-88137935 (-) // 65.42 // q21.3	Transcribed locus	---
Hs:18779	0.189334	0.354025	yes	yes	no	no	216_60	Image:756502	AA443998	NM_002452	chr7 (2,248,983-2,257,327)	204766_s_at	NM_002452	chr7:2250720-2257306 (+) // 97.82 // p22.2	nudix (nucleoside diphosphate linked moiety X)-type motif 1	NUDT1
Hs:22235	0.148017	0.307856	yes	yes	no	no	224_62	Image:264465	N20522	null	null	NULL	null	null	null	null
Hs:23375	-0.100621	0.0534815	yes	yes	no	no	212_63	Image:784140	AA432080	null	chr10 (122,620,670-122,629,136)	229694_at	BF062828	chr10:122620670-122629130 (+) // 99.22 // q26.12	bromodomain and WD repeat domain containing 2	BRWD2
Hs:24059	0.232254	0.373661	yes	yes	no	no	199_64	Image:416113	W85900	null	chr8 (38,118,327-38,119,121)	231069_at	AI768895	chr8:38118441-38119114 (+) // 76.95 // p12	Transcribed locus	---
Hs:25019	0.790702	0.929672	yes	yes	no	no	221_64	Image:782549	AA431797	null	chr10 (98,902,787-98,905,180)	213601_at	AB011537	chr10:98747785-98797746 (-) // 94.72 // q24.1	slit homolog 1 (Drosophila)	SLIT1
Hs:26639	-0.0997696	-0.248728	yes	yes	no	no	218_65	Image:796395	AA459949	NM_138390	chr2 (216,654,887-216,675,718)	228981_at	AI588928	chr2:216674639-216675873 (+) // 86.25 // q35	transmembrane protein 169	TMEM169
Hs:30191	-1.0488	-0.883277	yes	yes	no	no	195_68	Image:452116	AA707219	null	chr5 (95,268,763-95,271,057)	214445_at	NM_012081	chr1:156412201-156414228 (+) // 93.77 // q23.1 /// chr5:95250274-95323242 (+) // 98.09 // q15	elongation factor, RNA polymerase II, 2	ELL2
Hs:32027	0.00780828	0.147702	yes	yes	no	no	206_69	Image:1055851	AA628206	null	chr6 (109,415,357-109,522,033)	218346_s_at	NM_014454	chr6:109414339-109521970 (-) // 98.96 // q21	sestrin 1	SESN1
Hs:33659	0.349933	0.186824	yes	yes	no	no	207_70	Image:30260	R41339	null	chr9 (86,680,791-86,682,632)	207152_at	NM_006180	chr9:86475130-86827058 (+) // 97.19 // q21.33	neurotrophic tyrosine kinase, receptor, type 2	NTRK2
Hs:34523	0.322237	0.175248	yes	yes	no	no	224_70	Image:384792	AA709056	null	chr15 (29,005,379-29,007,926)	232016_at	AK026787	chr15:29006008-29007903 (+) // 80.32 // q13.3	Myotubularin related protein 15	MTMR15
Hs:37979	-0.0173137	0.132805	yes	yes	no	no	200_73	Image:1638887	AI016652	null	chr2 (114,452,075-114,453,843)	231637_at	AI809518	chr2:114452074-114452580 (-) // 94.23 // q14.1	Transcribed locus	---
Hs:40655	0.0565012	0.201514	yes	yes	no	no	220_74	Image:183822	H26966	null	chr13 (29,828,688-29,829,032)	NULL	null	null	null	null
Hs:42779	0.0256474	-0.117596	yes	yes	no	no	206_76	Image:1506167	AA905308	null	chr12 (51,687,494-51,689,545)	211937_at	NM_001417	chr12:51686522-51721353 (+) // 96.01 // q13.13 /// chr7:104095416-104098307 (+) // 93.7 // q22.1 /// chr9:97948094-97950070 (+) // 63.25 // q22.32 /// chrX:110748470-110751388 (-) // 94.0 // q23	eukaryotic translation initiation factor 4B	EIF4B
Hs:49775	0.235051	0.392198	yes	yes	no	no	219_80	Image:1909634	AI342743	null	chr1 (220,819,732-220,832,758)	238491_at	BF241692	chr1:220829926-220832538 (+) // 59.46 // q41	Transcribed locus	---
Hs:11495	0.250236	0.103801	yes	yes	no	no	220_28	Image:48182	H12279	null	chr9 (68,177,555-68,177,891)	NULL	null	null	null	null
Hs:12275	0.530599	0.37553	yes	yes	no	no	208_29	Image:740476	AA478043	NM_002198	chr5 (131,846,679-131,854,333)	202531_at	NM_002198	chr5:131846678-131854326 (-) // 99.46 // q31.1	interferon regulatory factor 1	IRF1
Hs:16883	-0.434883	-0.283702	yes	yes	no	no	208_32	Image:810603	AA464736	null	chr1 (229,039,503-229,071,688)	223063_at	BC004870	chr1:229039488-229042004 (-) // 98.47 // q42.2	chromosome 1 open reading frame 198	C1orf198
Hs:18227	0.00917869	0.149358	yes	yes	no	no	206_33	Image:256720	H96356	null	chr14 (66,777,829-66,815,955)	219321_at	NM_022474	chr14:66829075-66870432 (+) // 99.73 // q23.3	membrane protein, palmitoylated 5 (MAGUK p55 subfamily member 5)	MPP5
Hs:19571	0.37645	0.210352	yes	yes	no	no	200_34	Image:562409	AA214053	NM_004552	chr1 (39,264,593-39,272,873)	201757_at	NM_004552	chr1:39264592-39272873 (+) // 94.44 // p34.3	NADH dehydrogenase (ubiquinone) Fe-S protein 5, 15kDa (NADH-coenzyme Q reductase) /// ribosomal protein L10	NDUFS5 /// RPL10
Hs:19751	0.195699	0.3492	yes	yes	no	no	202_34	Image:714213	AA293571	NM_152872	chr10 (90,740,394-90,765,510)	204780_s_at	AA164751	chr10:90740306-90765521 (+) // 99.18 // q23.31	Fas (TNF receptor superfamily, member 6)	FAS
Hs:25223	-0.175193	-0.0283071	yes	yes	no	no	219_37	Image:418248	W90735	null	chr2 (65,483,121-65,483,959)	212458_at	H97931	chr2:65391488-65513221 (-) // 99.25 // p14	sprouty-related, EVH1 domain containing 2	SPRED2
Hs:29459	0.0555683	-0.117887	yes	yes	no	no	215_40	Image:276782	N40540	null	null	NULL	null	null	null	null
Hs:30419	0.283464	0.12825	yes	yes	no	no	205_41	Image:825229	AA504139	null	null	219162_s_at	NM_016050	chr11:65959881-65962880 (-) // 98.69 // q13.1	mitochondrial ribosomal protein L11	MRPL11
Hs:31379	0.0800396	0.236069	yes	yes	no	no	223_41	Image:824212	AA490967	null	chr7 (24,802,691-24,803,867)	209627_s_at	AY008372	chr7:24802690-24986186 (-) // 99.17 // p15.3	oxysterol binding protein-like 3	OSBPL3
Hs:33671	-0.065553	0.0787497	yes	yes	no	no	203_43	Image:503078	AA151428	NM_006983, NM_004659	chr1 (1,557,438-1,559,899)	215329_s_at	AL031282	chr1:1624834-1626084 (-) // 97.33 // p36.33 /// chr1:1561617-1562868 (-) // 94.81 // p36.33	cell division cycle 2-like 1 (PITSLRE proteins) /// cell division cycle 2-like 2 (PITSLRE proteins)	CDC2L1 /// CDC2L2
Hs:40007	0.222382	0.0671093	yes	yes	no	no	209_47	Image:746190	AA417710	null	chr3 (198,961,018-198,995,575)	224641_at	BF576005	chr3:198961163-198995714 (+) // 99.16 // q29	forty-two-three domain containing 1	FYTTD1
Hs:40967	-0.185595	-0.334211	yes	yes	no	no	195_48	Image:233658	H77440	null	chr7 (76,056,339-76,057,649)	231366_at	AI190575	chr7:76439705-76440366 (-) // 97.33 // q11.23 /// chr7:75941613-75942414 (-) // 94.81 // q11.23	MGC44478	FDPSL2A
Hs:44339	0.0697563	-0.0916797	yes	yes	no	no	206_50	Image:1585945	AA974312	null	chr12 (37,004,393-37,005,558)	238475_at	BE326696	chr12:37004222-37005424 (+) // 83.66 // q12 /// chr12:34074071-34075267 (+) // 79.0 // p11.1	asparagine-linked glycosylation 10 homolog B (yeast, alpha-1,2-glucosyltransferase)	ALG10B
Hs:46247	-0.251706	-0.100344	yes	yes	no	no	210_51	Image:1715627	AI160931	null	null	1562387_at	BU189724	chr5:37218863-37249987 (-) // 86.54 // p13.2	chromosome 5 open reading frame 42	C5orf42
Hs:48467	-0.132344	-0.276911	yes	yes	no	no	197_53	Image:1850629	AI248501	null	chr10 (131,155,458-131,225,387)	204880_at	NM_002412	chr10:131224493-131455356 (+) // 96.36 // q26.3	O-6-methylguanine-DNA methyltransferase	MGMT
Hs:50003	0.337752	0.182567	yes	yes	no	no	197_54	Image:1916796	AI347706	null	chr1_random (380,755-381,162)	NULL	null	null	null	null
Hs:12587	-0.251425	-0.110006	yes	yes	no	no	215_2	Image:591266	AA159194	NM_005245	chr4 (187,745,943-187,881,981)	1562937_at	BC016998	chr4:187780063-187781341 (-) // 79.37 // q35.2	Homo sapiens, clone IMAGE:4414227, mRNA	---
Hs:15167	-0.446514	-0.302012	yes	yes	no	no	202_4	Image:194399	R83161	null	chr4 (144,612,829-144,615,169)	229114_at	AW237741	chr4:144613438-144614104 (+) // 96.25 // q31.21	CDNA clone IMAGE:4801326	---
Hs:15563	-0.0569326	0.0847713	yes	yes	no	no	214_4	Image:491121	AA137031	NM_003877	chr12 (92,487,729-92,494,109)	203372_s_at	AB004903	chr12:92490766-92493155 (+) // 100.0 // q22	suppressor of cytokine signaling 2	SOCS2
Hs:16427	0.352572	0.203748	yes	yes	no	no	199_5	Image:429468	AA007633	null	chr10 (126,336,134-126,337,092)	244634_at	AA007633	chr10:126336133-126336585 (-) // 39.78 // q26.13	---	---
Hs:18827	0.148151	0.30166	yes	yes	no	no	216_6	Image:969748	AA663792	NM_000255	chr6 (49,506,958-49,538,811)	202959_at	AI433712	chr6:49506031-49538967 (-) // 96.61 // p12.3	methylmalonyl Coenzyme A mutase	MUT
Hs:25355	-0.350668	-0.196105	yes	yes	no	no	224_10	Image:323522	W45701	null	chr2 (27,518,311-27,518,635)	217765_at	NM_013392	chr2:27505010-27518626 (+) // 99.82 // p23.3	nuclear receptor binding protein 1	NRBP1
Hs:27551	0.152057	0.300712	yes	yes	no	no	203_12	Image:161172	H25223	NM_005924	chr7 (15,617,368-15,692,833)	206201_s_at	NM_005924	chr7:15617363-15692819 (-) // 92.7 // p21.1	mesenchyme homeobox 2	MEOX2
Hs:27839	0.231268	0.0810212	yes	yes	no	no	210_12	Image:1404396	AA846573	NM_000932	chr11 (63,775,568-63,793,873)	NULL	null	null	null	null
Hs:30827	0.357565	0.217451	yes	yes	no	no	213_14	Image:814995	AA465090	null	chr2 (201,105,906-201,156,742)	230165_at	N31731	chr2:201146742-201156776 (+) // 95.44 // q33.1	shugoshin-like 2 (S. pombe)	SGOL2
Hs:32159	-0.458859	-0.297044	yes	yes	no	no	203_15	Image:1292038	AA707510	null	chr5 (57,835,416-57,875,276)	NULL	null	null	null	null
Hs:32927	-0.285641	-0.426954	yes	yes	no	no	219_15	Image:447700	AA702774	null	chr2 (111,945,703-111,946,754)	236595_at	AA776458	chr2:111945997-111946765 (+) // 69.08 // q13 /// chr2:87558131-87558903 (-) // 69.72 // p11.2	---	---
Hs:35615	-0.320806	-0.170208	yes	yes	no	no	211_17	Image:1466774	AA883722	null	chr2 (192,266,153-192,282,555)	NULL	null	null	null	null
Hs:38411	0.0331268	0.192262	yes	yes	no	no	208_19	Image:253143	H88964	null	chr9 (79,224,383-79,226,277)	213686_at	AI186145	chr9:79224382-79226273 (+) // 95.83 // q21.13	Clone 24583 mRNA sequence	---
Hs:38507	-0.104274	0.0601655	yes	yes	no	no	213_19	Image:392093	AI003699	NM_006148	chr17 (34,279,613-34,328,717)	200618_at	NM_006148	chr17:34279893-34331541 (+) // 98.44 // q12	LIM and SH3 protein 1	LASP1
Hs:38699	-0.176402	-0.328121	yes	yes	no	no	215_19	Image:1533767	AA917837	NM_012102	chr1 (8,336,740-8,406,313)	200940_s_at	AB036737	chr1:8335043-8800111 (-) // 95.28 // p36.23	arginine-glutamic acid dipeptide (RE) repeats	RERE
Hs:38891	-2.04475	-1.87794	yes	yes	no	no	221_19	Image:2018581	AI360116	NM_002184	chr5 (55,272,467-55,326,520)	204863_s_at	BE856546	chr5:55271508-55326529 (-) // 95.69 // q11.2	interleukin 6 signal transducer (gp130, oncostatin M receptor)	IL6ST
Hs:41663	-0.168007	-0.00275087	yes	yes	no	no	210_21	Image:1702865	AI147724	null	chr10 (17,726,129-17,797,913)	NULL	null	null	null	null
Hs:42059	-0.148966	-0.302775	yes	yes	no	no	222_21	Image:2110301	AI417407	NM_005110	chr5 (179,660,296-179,712,931)	205100_at	NM_005110	chr5:179660305-179712921 (-) // 98.51 // q35.3	glutamine-fructose-6-phosphate transaminase 2	GFPT2
Hs:47819	0.287376	0.143005	yes	yes	no	no	214_25	Image:1843109	AI222256	null	chr16 (22,338,366-22,356,584)	232540_x_at	AW732193	chr16:22340593-22341887 (-) // 19.79 // p12.1	hypothetical protein LOC100131998	LOC100131998
Hs:10594	0.0244954	0.191233	yes	yes	no	no	175_82	Image:137531	R38343	NM_002841	chr3 (61,949,432-62,254,737)	1569323_at	BU853579	chr3:61522282-61732393 (+) // 87.22 // p14.2	protein tyrosine phosphatase, receptor type, G	PTPRG
Hs:15586	0.161815	-0.00248941	yes	yes	no	no	183_85	Image:417226	W87741	NM_002467	chr8 (128,817,498-128,822,853)	202431_s_at	NM_002467	chr8:128817511-128822629 (+) // 98.54 // q24.21	v-myc myelocytomatosis viral oncogene homolog (avian)	MYC
Hs:18742	0.502305	0.348728	yes	yes	no	no	180_87	Image:878836	AA670429	NM_003020	chr15 (30,721,203-30,776,584)	NULL	null	null	null	null
Hs:28258	0.0553447	-0.109697	yes	yes	no	no	191_93	Image:295454	N76088	null	null	211615_s_at	M92439	chr2:43968391-44060594 (-) // 97.2 // p21	leucine-rich PPR-motif containing	LRPPRC
Hs:29986	0.118431	-0.0354416	yes	yes	no	no	165_95	Image:450233	AA703553	null	chr3 (115,701,255-115,701,702)	205383_s_at	NM_015642	chr3:115540227-115960477 (-) // 96.75 // q13.31	zinc finger and BTB domain containing 20	ZBTB20
Hs:31426	0.129166	0.271038	yes	yes	no	no	192_95	Image:460802	AA708160	null	chrX (108,802,535-108,803,002)	NULL	null	null	null	null
Hs:36118	0.024979	0.170644	yes	yes	no	no	161_99	Image:1629288	AA985161	null	chr9 (118,502,800-118,503,400)	236233_at	AI768810	chr9:118502816-118503399 (+) // 95.42 // q33.1	tripartite motif-containing 32	TRIM32
Hs:37942	0.255157	0.397546	yes	yes	no	no	164_100	Image:1635756	AA995874	null	chr7 (138,141,600-138,142,023)	240183_at	AI733593	chr7:138141788-138142042 (+) // 47.91 // q34	Transcribed locus	---
Hs:38614	0.385114	0.226536	yes	yes	no	no	179_100	Image:1492594	AA878507	NM_013300	chr12 (109,390,648-109,412,571)	204521_at	NM_013300	chr12:109390647-109412571 (+) // 98.47 // q24.11	chromosome 12 open reading frame 24	C12orf24
Hs:39682	0.045527	0.204968	yes	yes	no	no	174_101	Image:47086	H10402	null	chr22 (35,213,180-35,213,937)	NULL	null	null	null	null
Hs:42082	-0.449964	-0.592138	yes	yes	no	no	191_102	Image:1855054	AI286022	NM_000663, NM_020686	chr16 (8,675,993-8,782,859)	206527_at	NM_000663	chr16:8737056-8782887 (+) // 92.14 // p13.2	4-aminobutyrate aminotransferase	ABAT
Hs:42742	0.509589	0.370493	yes	yes	no	no	170_103	Image:1472333	AA873507	null	chr13 (27,745,740-27,747,654)	239393_at	AW510927	chr13:27746194-27746833 (+) // 100.0 // q12.2	Transcribed locus	---
Hs:45250	-0.229813	-0.0781683	yes	yes	no	no	192_104	Image:1662010	AI081784	null	chr10 (31,004,343-31,018,960)	NULL	null	null	null	null
Hs:45634	0.36124	0.506136	yes	yes	no	no	168_105	Image:1687904	AI142813	null	chr9 (110,024,238-110,024,630)	NULL	null	null	null	null
Hs:45922	0.143058	0.296812	yes	yes	no	no	175_105	Image:1668660	AI079122	null	chr7 (21,924,623-21,925,160)	225081_s_at	AK022955	chr7:21907041-21952042 (-) // 89.33 // p15.3	cell division cycle associated 7-like	CDCA7L
Hs:47734	-0.124985	0.0298419	yes	yes	no	no	178_106	Image:1841441	AI220306	null	null	1556581_at	AK056437	chr16:87811611-87822864 (+) // 98.67 // q24.3	zinc finger protein 778	ZNF778
Hs:47926	0.196996	0.0535082	yes	yes	no	no	180_106	Image:1842214	AI218920	null	chr7 (104,814,976-104,815,558)	239811_at	BF954306	chr7:104814985-104815578 (-) // 93.84 // q22.2	---	---
Hs:10510	-0.0111722	0.128503	yes	yes	no	no	170_55	Image:740925	AA478279	null	chr8 (39,890,554-39,905,095)	210029_at	M34455	chr8:39889959-39904924 (+) // 99.9 // p11.22	indoleamine-pyrrole 2,3 dioxygenase	INDO
Hs:10606	-0.0303791	-0.196059	yes	yes	no	no	171_55	Image:45138	H07991	NM_005429	chr4 (177,841,712-177,950,889)	209946_at	U58111	chr4:177841714-177950782 (-) // 96.13 // q34.3	vascular endothelial growth factor C	VEGFC
Hs:15982	0.113649	0.274606	yes	yes	no	no	187_58	Image:365177	AA024866	null	chr8 (43,133,253-43,177,134)	227564_at	BF433005	chr8:43176010-43177127 (+) // 80.87 // p11.21	heparan-alpha-glucosaminide N-acetyltransferase	HGSNAT
Hs:17422	0.377378	0.518723	yes	yes	no	no	186_59	Image:491478	AA150298	null	chr21 (34,669,669-34,696,938)	228239_at	AA148789	chr21:34673596-34696938 (+) // 96.4 // q22.11	chromosome 21 open reading frame 51	C21orf51
Hs:17710	0.0682728	-0.0827125	yes	yes	no	no	161_60	Image:782806	AA448187	null	chr2 (55,374,800-55,414,985)	225045_at	AB033038	chr2:55368481-55409195 (-) // 98.21 // p16.1	coiled-coil domain containing 88A	CCDC88A
Hs:22510	-0.638359	-0.494143	yes	yes	no	no	163_63	Image:290309	N64479	null	chrX (140,084,595-140,085,299)	NULL	null	null	null	null
Hs:24346	0.730433	0.590869	yes	yes	no	no	174_64	Image:241537	H90507	null	chr2 (86,998,249-87,094,610)	235597_s_at	AU157274	chr2:87094054-87094612 (+) // 73.31 // p11.2 /// chr2:87836591-87837152 (-) // 73.31 // p11.2 /// chr2:106372939-106373485 (-) // 72.42 // q12.2 /// chr6:161051248-161051795 (-) // 72.6 // q26	RANBP2-like and GRIP domain containing 1 /// RANBP2-like and GRIP domain containing 2	RGPD1 /// RGPD2
Hs:28078	0.527733	0.384768	yes	yes	no	no	185_66	Image:148634	H12620	null	chr1 (93,317,456-93,377,216)	209705_at	BG033764	chr1:93366386-93377202 (+) // 90.27 // p22.1	metal response element binding transcription factor 2	MTF2
Hs:28186	0.0907235	0.246237	yes	yes	no	no	190_66	Image:150003	H01197	NM_024613	chr8 (96,215,202-96,238,057)	218640_s_at	NM_024613	chr8:96215351-96238088 (+) // 97.66 // q22.1	pleckstrin homology domain containing, family F (with FYVE domain) member 2	PLEKHF2
Hs:33946	-0.0495307	0.104162	yes	yes	no	no	182_70	Image:177539	H42863	null	chr17 (24,924,620-24,940,536)	240229_at	R44308	chr17:24936124-24936430 (-) // 83.39 // q11.2	Transcribed locus	---
Hs:34606	-0.0338744	0.116916	yes	yes	no	no	161_71	Image:460865	AA701213	null	chr19 (48,781,929-48,785,679)	64488_at	AW003091	chr19:48781928-48783356 (-) // 84.27 // q13.31	CDNA FLJ38849 fis, clone MESAN2008936	---
Hs:35470	-0.129576	-0.308602	yes	yes	no	no	178_71	Image:1467831	AA883431	null	chr15 (97,098,348-97,100,361)	236934_at	N50112	chr15:97099967-97100358 (+) // 96.31 // q26.3	CDNA FLJ34654 fis, clone KIDNE2018294	---
Hs:38542	0.386866	0.246242	yes	yes	no	no	178_73	Image:1637238	AI075049	null	chr12 (48,634,707-48,636,293)	206672_at	NM_000486	chr12:48630810-48636215 (+) // 99.24 // q13.13	aquaporin 2 (collecting duct)	AQP2
Hs:39418	0.0266072	-0.116192	yes	yes	no	no	167_74	Image:247637	N58164	NM_024682	chr19 (55,072,641-55,083,812)	218466_at	NM_024682	chr19:55072640-55083812 (+) // 99.06 // q13.33	TBC1 domain family, member 17	TBC1D17
Hs:41914	0.133869	0.293611	yes	yes	no	no	189_75	Image:2163282	AI498828	NM_052948	chr19 (40,958,316-40,971,564)	213827_at	AL137579	chr19:40965382-40971564 (+) // 96.75 // q13.12	sorting nexin 26	SNX26
Hs:43642	0.132421	0.286972	yes	yes	no	no	191_76	Image:1566129	AI075945	null	chr6 (139,792,243-139,869,511)	NULL	null	null	null	null
Hs:49582	-0.190683	-0.0484469	yes	yes	no	no	185_80	Image:1911632	AI268599	NM_032779	chr2 (74,554,737-74,563,631)	239922_at	AW157651	chr2:74554736-74555215 (-) // 40.78 // p13.1	coiled-coil domain containing 142	CCDC142
Hs:10438	-0.104344	-0.26358	yes	yes	no	no	169_28	Image:770794	AA427595	NM_003028	chr9 (37,909,613-38,059,211)	1557458_s_at	BU685917	chr9:37909132-37913566 (-) // 89.56 // p13.2	Src homology 2 domain containing adaptor protein B	SHB
Hs:13510	0.0930164	-0.0638103	yes	yes	no	no	169_30	Image:209624	H97765	null	chr12 (112,107,748-112,115,370)	44065_at	AI937468	chr12:112113751-112114554 (+) // 98.41 // q24.13	chromosome 12 open reading frame 52	C12orf52
Hs:14770	0.537866	0.393247	yes	yes	no	no	166_31	Image:203390	H54812	null	chr2 (106,411,523-106,412,210)	201713_s_at	D42063	chr2:108702368-108766992 (+) // 99.96 // q13	RAN binding protein 2	RANBP2
Hs:15538	0.169689	0.0179886	yes	yes	no	no	182_31	Image:309864	N94468	null	chr19 (12,763,310-12,765,124)	201473_at	NM_002229	chr19:12763332-12765129 (+) // 98.27 // p13.13	jun B proto-oncogene	JUNB
Hs:30118	-0.151659	-0.00178844	yes	yes	no	no	162_41	Image:450645	AA682490	null	chr15 (89,252,250-89,252,715)	202032_s_at	NM_006122	chr15:89247159-89265421 (+) // 89.85 // q26.1	mannosidase, alpha, class 2A, member 2	MAN2A2
Hs:38578	-0.0797709	0.0619505	yes	yes	no	no	182_46	Image:855389	AA664006	null	chr8 (38,815,959-38,829,687)	NULL	null	null	null	null
Hs:41458	1.34547	1.18114	yes	yes	no	no	176_48	Image:471852	AA035651	null	chr3 (144,324,917-144,325,549)	243478_at	AI184810	chr3:144325165-144325545 (+) // 96.69 // q23	CDNA FLJ40061 fis, clone TESOP2000083	---
Hs:41926	-0.344364	-0.177147	yes	yes	no	no	185_48	Image:1603358	AA987365	null	chr4 (187,867,678-187,884,846)	1562937_at	BC016998	chr4:187780063-187781341 (-) // 79.37 // q35.2	Homo sapiens, clone IMAGE:4414227, mRNA	---
Hs:42598	0.125807	0.272042	yes	yes	no	no	164_49	Image:2010406	AI364885	NM_003957	chr11 (1,367,705-1,439,896)	223715_at	AF020089	chr11:1428490-1440494 (+) // 98.8 // p15.5	BR serine/threonine kinase 2	BRSK2
Hs:44530	0.0711537	-0.0920308	yes	yes	no	no	176_50	Image:1636123	AI015696	null	chr18 (52,421,053-52,426,408)	201588_at	NM_004786	chr18:52421052-52456874 (-) // 96.34 // q21.31	thioredoxin-like 1	TXNL1
Hs:44902	0.101343	0.243364	yes	yes	no	no	180_50	Image:1646531	AI025757	null	null	NULL	null	null	null	null
Hs:47398	0.219025	0.0617843	yes	yes	no	no	170_52	Image:1762070	AI222660	null	chr1 (31,622,496-31,622,918)	NULL	null	null	null	null
Hs:10654	-0.306999	-0.464447	yes	yes	no	no	171_1	Image:725680	AA399334	NM_003222	chr20 (54,637,765-54,647,743)	205286_at	U85658	chr20:54637841-54647740 (+) // 97.11 // q13.31	transcription factor AP-2 gamma (activating enhancer binding protein 2 gamma)	TFAP2C
Hs:10750	-0.429617	-0.277015	yes	yes	no	no	172_1	Image:813533	AA456109	null	null	200958_s_at	NM_005625	chr8:59628287-59657971 (+) // 95.8 // q12.1	syndecan binding protein (syntenin)	SDCBP
Hs:14026	-0.55725	-0.407745	yes	yes	no	no	182_3	Image:292939	N91101	null	null	227047_x_at	N63748	chr17:7303819-7304595 (-) // 92.17 // p13.1	zinc finger and BTB domain containing 4	ZBTB4
Hs:14602	0.418639	0.583747	yes	yes	no	no	192_3	Image:293431	N92082	NM_145258	chr1 (74,418,188-74,436,419)	1553674_at	NM_145258	chr1:74418187-74436461 (-) // 86.96 // p31.1	leucine rich repeat containing 44	LRRC44
Hs:15850	0.0203619	-0.138132	yes	yes	no	no	189_4	Image:366848	AA029451	null	chr10 (114,700,506-114,917,424)	212761_at	AI949687	chr10:114700132-114917423 (+) // 97.22 // q25.2	transcription factor 7-like 2 (T-cell specific, HMG-box)	TCF7L2
Hs:17854	-0.0949119	0.0581798	yes	yes	no	no	162_6	Image:795788	AA460328	NM_017433	chr10 (26,263,190-26,541,462)	244364_at	AA443280	chr10:26540913-26541468 (+) // 96.18 // p12.1	myosin IIIA	MYO3A
Hs:19498	0.0243711	-0.117892	yes	yes	no	no	167_7	Image:366067	AA074613	null	chr16 (22,264,766-22,293,421)	209501_at	AL582414	chr16:22264757-22293298 (-) // 99.03 // p12.1	cerebellar degeneration-related protein 2, 62kDa	CDR2
Hs:19690	0.119949	-0.0306536	yes	yes	no	no	173_7	Image:75017	T51851	null	chr1 (243,081,131-243,082,230)	225805_at	AW137669	chr1:243081093-243082791 (-) // 98.26 // q44	heterogeneous nuclear ribonucleoprotein U (scaffold attachment factor A)	HNRNPU
Hs:25450	-0.0552453	-0.212177	yes	yes	no	no	165_11	Image:753195	AA406354	null	chr5 (154,178,247-154,210,406)	1564699_at	BC017920	chr5:154205559-154206983 (-) // 29.27 // q33.2	CDNA clone IMAGE:4297077	---
Hs:26122	0.0867167	0.234183	yes	yes	no	no	176_11	Image:754367	AA436158	NM_012096	chr3 (57,236,896-57,279,586)	218158_s_at	NM_012096	chr3:57236893-57282536 (+) // 93.75 // p14.3	adaptor protein, phosphotyrosine interaction, PH domain and leucine zipper containing 1	APPL1
Hs:32842	0.203371	0.0557417	yes	yes	no	no	190_15	Image:448747	AA778230	NM_003668, NM_139078	chr12 (110,764,165-110,815,613)	212868_x_at	NM_003668	chr12:110764276-110815604 (-) // 89.46 // q24.12	chromosome 12 open reading frame 47	C12orf47
Hs:36298	0.6855	0.835148	yes	yes	no	no	166_18	Image:1523940	AA912142	null	chr6 (36,873,048-36,874,232)	227189_at	AB046819	chr6:36816532-36915756 (-) // 88.46 // p21.2	copine V	CPNE5
Hs:41866	-0.463063	-0.317546	yes	yes	no	no	184_21	Image:1947971	AI350553	NM_024927	chr17 (38,073,491-38,082,495)	227248_at	AL563218	chr17:38073460-38075787 (-) // 85.85 // q21.31	pleckstrin homology domain containing, family H (with MyTH4 domain) member 3	PLEKHH3
Hs:42622	-1.09352	-0.938018	yes	yes	no	no	164_22	Image:1597854	AA961401	null	chr18 (51,040,560-51,045,477)	212385_at	AU118026	chr18:51040982-51045500 (-) // 97.05 // q21.2	transcription factor 4	TCF4
Hs:10689	-0.949778	-0.787532	yes	yes	no	no	144_82	Image:770014	AA427667	null	chr14 (22,046,251-22,089,465)	210972_x_at	M15565	chr14:21700979-22090516 (+) // 99.54 // q11.2	T cell receptor alpha locus /// T cell receptor alpha variable 20 /// T cell receptor alpha joining 17 /// T cell receptor alpha constant	TRA@ /// TRAC /// TRAJ17 /// TRAV20
Hs:11073	-0.625824	-0.48291	yes	yes	no	no	152_82	Image:357220	W93615	NM_016848	chr9 (90,817,891-90,983,503)	222302_at	BE813017	chr9:90893338-90914645 (-) // 81.71 // q22.1	---	---
Hs:11253	-0.120686	-0.272078	yes	yes	no	no	154_82	Image:300482	W07367	null	chr9 (132,444,836-132,503,560)	212824_at	U69127	chr9:132444798-132503560 (+) // 97.44 // q34.11	far upstream element (FUSE) binding protein 3	FUBP3
Hs:12609	-0.358235	-0.192625	yes	yes	no	no	152_83	Image:788566	AA452966	null	chr21 (40,161,217-40,223,190)	205549_at	NM_006198	chr21:40161255-40223183 (+) // 93.7 // q22.2	Purkinje cell protein 4	PCP4
Hs:15201	-0.691507	-0.540203	yes	yes	no	no	143_85	Image:294167	W01993	null	chrX (132,819,075-132,819,891)	209220_at	L47125	chrX:132497577-132947293 (-) // 99.95 // q26.2	glypican 3	GPC3
Hs:18837	0.179987	0.342551	yes	yes	no	no	153_87	Image:435858	AA701545	NM_005615	chr14 (20,319,050-20,320,465)	213566_at	NM_005615	chr14:20319083-20320460 (+) // 96.05 // q11.2	ribonuclease, RNase A family, k6	RNASE6
Hs:19797	-0.59643	-0.743618	yes	yes	no	no	139_88	Image:814798	AA455235	NM_000693	chr15 (99,237,580-99,274,351)	238162_at	AI039329	chr15:99276454-99276946 (+) // 98.8 // q26.3	CDNA clone IMAGE:5450631	---
Hs:23073	0.136309	-0.0232302	yes	yes	no	no	149_90	Image:840530	AA487934	null	chr12 (123,023,623-123,065,920)	224593_at	BE965646	chr12:123024431-123065926 (+) // 81.76 // q24.31	zinc finger protein 664	ZNF664
Hs:23361	0.784345	0.624732	yes	yes	no	no	152_90	Image:796761	AA460729	null	chr13 (25,496,897-25,497,995)	231395_at	BE504186	chr13:25497270-25497989 (+) // 93.38 // q12.13	ATPase, aminophospholipid transporter-like, class I, type 8A, member 2	ATP8A2
Hs:35457	-0.684809	-0.531698	yes	yes	no	no	150_98	Image:1418621	AA878120	NM_018414	chr17 (72,132,442-72,151,460)	227725_at	Y11339	chr17:72132432-72151434 (-) // 88.11 // q25.1	ST6 (alpha-N-acetyl-neuraminyl-2,3-beta-galactosyl-1,3)-N-acetylgalactosaminide alpha-2,6-sialyltransferase 1	ST6GALNAC1
Hs:36117	0.303838	0.155722	yes	yes	no	no	129_99	Image:1584639	AA972365	NM_018061	chr1 (109,036,661-109,045,686)	218040_at	NM_018061	chr1:109036660-109045686 (+) // 88.27 // p13.3	PRP38 pre-mRNA processing factor 38 (yeast) domain containing B	PRPF38B
Hs:38049	-0.00290715	0.142429	yes	yes	no	no	141_100	Image:1642092	AI018042	null	null	NULL	null	null	null	null
Hs:41205	-0.00453829	0.138529	yes	yes	no	no	138_102	Image:434336	AA693571	null	chr1 (9,522,850-9,523,458)	223296_at	BC004991	chr1:9522144-9565418 (+) // 96.49 // p36.22 /// chr11:49411554-49412760 (-) // 80.57 // p11.12	solute carrier family 25, member 33	SLC25A33
Hs:42369	-0.126885	0.0350239	yes	yes	no	no	134_103	Image:2307015	AI652290	null	null	203145_at	NM_006461	chr17:23928720-23950160 (-) // 99.05 // q11.2	sperm associated antigen 5	SPAG5
Hs:43701	-0.568411	-0.734324	yes	yes	no	no	156_103	Image:1556895	AA935955	null	chr11 (66,206,828-66,209,310)	NULL	null	null	null	null
Hs:44865	0.249655	0.108116	yes	yes	no	no	152_104	Image:1644222	AI032323	null	chr22 (18,321,119-18,321,744)	236671_at	AI829569	chr22:18321281-18321744 (+) // 99.78 // q11.21	---	---
Hs:46305	0.0225091	0.167601	yes	yes	no	no	151_105	Image:1721684	AI192153	null	null	231566_at	BE463834	chr14:76942733-76959130 (-) // 98.92 // q24.3	chromosome 14 open reading frame 148	C14orf148
Hs:48117	-0.607861	-0.750502	yes	yes	no	no	154_106	Image:1845928	AI218129	null	chr8 (125,660,938-125,662,176)	1556192_x_at	R00204	---	Full length insert cDNA clone YR55D08	---
Hs:49941	-0.0705587	0.0725308	yes	yes	no	no	129_108	Image:1916191	AI309045	null	null	NULL	null	null	null	null
Hs:13785	0.488128	0.647777	yes	yes	no	no	144_57	Image:109309	T80932	null	chr14 (51,396,590-51,506,262)	223943_s_at	AF130106	chr14:51504170-51506263 (-) // 98.91 // q22.1	guanine nucleotide binding protein (G protein), gamma 2	GNG2
Hs:17901	-0.0600028	0.0851358	yes	yes	no	no	131_60	Image:427750	AA001897	NM_003126	chr1 (156,847,120-156,923,112)	206937_at	NM_003126	chr1:156847119-156923112 (-) // 98.36 // q23.1	spectrin, alpha, erythrocytic 1 (elliptocytosis 2)	SPTA1
Hs:19257	0.294641	0.140918	yes	yes	no	no	133_61	Image:586895	AA133577	NM_003096	chr2 (70,362,012-70,374,373)	205644_s_at	NM_003096	chr19:14461125-14461555 (+) // 90.99 // p13.12 /// chr18:50187126-50187563 (-) // 92.31 // q21.2 /// chr2:70362144-70374366 (-) // 95.38 // p14	small nuclear ribonucleoprotein polypeptide G	SNRPG
Hs:29133	0.182072	0.346839	yes	yes	no	no	140_67	Image:262695	H99415	NM_147150	chr9 (111,582,410-111,972,307)	1553502_a_at	NM_053016	chr9:111582539-111745572 (+) // 100.0 // q31.3	paralemmin 2 /// PALM2-AKAP2	PALM2 /// PALM2-AKAP2
Hs:32025	0.326107	0.177309	yes	yes	no	no	142_69	Image:1055833	AA628201	null	chr8 (130,746,575-130,765,679)	1553849_at	NM_145050	chr8:130433177-130451805 (-) // 37.57 // q24.21	coiled-coil domain containing 26	CCDC26
Hs:32505	0.244982	0.094738	yes	yes	no	no	151_69	Image:855133	AA630217	null	chr19 (37,654,457-37,659,277)	225633_at	BF057717	chr19:37665025-37668635 (+) // 96.0 // q13.11	dpy-19-like 3 (C. elegans)	DPY19L3
Hs:34029	0.163084	0.0109487	yes	yes	no	no	147_70	Image:141208	R66526	null	chr19 (62,507,187-62,511,744)	225256_at	AI457965	chr19:62508201-62511738 (+) // 36.72 // q13.43	CDNA FLJ41369 fis, clone BRCAN2006117	---
Hs:35181	0.036824	0.182746	yes	yes	no	no	139_71	Image:878174	AA775443	null	chr11 (61,352,289-61,391,401)	202218_s_at	NM_004265	chr11:61352432-61391395 (+) // 99.37 // q12.2	fatty acid desaturase 2	FADS2
Hs:45177	0.145267	0.284919	yes	yes	no	no	159_77	Image:1670842	AI074020	null	chr4 (114,682,484-114,682,860)	217569_x_at	AA017093	chr4:114733249-114733725 (+) // 43.09 // q26	---	---
Hs:10725	-0.619309	-0.473317	yes	yes	no	no	140_28	Image:359835	AA011215	null	chrX (23,711,248-23,712,525)	210592_s_at	M55580	chrX:23711384-23714044 (+) // 68.61 // p22.11	spermidine/spermine N1-acetyltransferase 1	SAT1
Hs:12261	-0.0461688	0.0979555	yes	yes	no	no	140_29	Image:726147	AA293050	NM_003010	chr17 (11,864,860-11,987,772)	203265_s_at	AA810268	chr17:11864908-11987873 (+) // 98.97 // p12 /// chrX:72659044-72662736 (-) // 92.72 // q13.2	mitogen-activated protein kinase kinase 4	MAP2K4
Hs:12236	-0.278343	-0.136294	yes	yes	no	no	108_56	Image:826204	AA521453	null	chr17 (18,088,880-18,102,780)	212025_s_at	BG421186	chr17:18088857-18102791 (-) // 92.79 // p11.2	flightless I homolog (Drosophila)	FLII
Hs:13208	0.279913	0.116012	yes	yes	no	no	102_57	Image:179256	H50238	NM_005357	chr19 (47,597,499-47,623,418)	241904_at	BE068893	chr19:47604063-47604685 (+) // 89.42 // q13.2	Transcribed locus, moderately similar to NP_001099826.1 zinc finger, AN1-type domain 5 [Rattus norvegicus]	---
Hs:15020	0.138667	0.292548	yes	yes	no	no	105_58	Image:247783	N77617	NM_004782	chr22 (19,543,292-19,574,109)	218327_s_at	NM_004782	chr22:19543324-19572263 (+) // 98.51 // q11.21	synaptosomal-associated protein, 29kDa	SNAP29
Hs:22220	-0.00282205	0.149102	yes	yes	no	no	124_62	Image:253507	H89283	null	chr3 (152,634,376-152,659,187)	1556579_s_at	AF087980	chr3:152636470-152637327 (-) // 98.62 // q25.1	immunoglobulin superfamily, member 10	IGSF10
Hs:29912	0.00891878	0.16221	yes	yes	no	no	128_67	Image:435536	AA701900	null	chr17 (54,794,748-54,795,441)	1556679_at	AF085961	chr17:54794747-54795421 (+) // 80.28 // q22	Full length insert cDNA clone YR92D05	---
Hs:30188	-0.0628514	0.10965	yes	yes	no	no	99_68	Image:746059	AA482593	null	chr11 (286,603-287,525)	236413_at	BF060878	chr11:287056-287525 (+) // 100.0 // p15.5	---	---
Hs:39020	-0.112588	0.0544888	yes	yes	no	no	123_73	Image:249693	H84166	null	null	NULL	null	null	null	null
Hs:39980	0.105465	0.258792	yes	yes	no	no	113_74	Image:1534592	AA923504	NM_018221	chr2 (74,235,495-74,259,492)	201297_s_at	AK023321	chr2:74233163-74259516 (-) // 92.48 // p13.1	MOB1, Mps One Binder kinase activator-like 1B (yeast)	MOBKL1B
Hs:31351	0.531899	0.681052	yes	yes	no	no	95_68	Image:1469249	AA865745	NM_004934	chr5 (19,508,914-20,024,066)	NULL	null	null	null	null
Hs:31531	0.00038613	0.160341	yes	yes	no	no	65_69	Image:486780	AA044643	NM_152417	chr8 (56,813,874-56,848,439)	226483_at	AI890761	chr8:56813870-56848493 (-) // 88.33 // q12.1	transmembrane protein 68	TMEM68
Hs:32023	0.0101302	0.162242	yes	yes	no	no	78_69	Image:1055831	AA628190	NM_173559	chr6 (109,920,757-109,934,386)	239828_at	AW242348	chr6:109920754-109921409 (-) // 98.35 // q21	chromosome 6 open reading frame 224	C6orf224
Hs:46252	-0.389901	-0.523387	yes	no	no	no	370_51	Image:1732681	AI190086	null	chr8 (22,269,572-22,271,663)	NULL	null	null	null	null
Hs:48844	-0.0197378	0.112598	yes	no	no	no	361_53	Image:1868401	AI733814	null	chr7 (124,830,876-124,889,268)	NULL	null	null	null	null
Hs:12196	0.280042	0.41424	yes	no	no	no	363_2	Image:77728	T55931	NM_006749	chr8 (42,393,152-42,516,225)	202744_at	NM_006749	chr8:42393498-42449308 (-) // 99.87 // p11.21	solute carrier family 20 (phosphate transporter), member 2	SLC20A2
Hs:12592	-0.135934	-0.274651	yes	no	no	no	375_2	Image:841698	AA487582	NM_000127	chr8 (119,189,881-119,193,239)	1561056_a_at	AF147437	chr8:119116389-119116967 (-) // 99.83 // q24.11	Full length insert cDNA clone YP87D03	---
Hs:18640	-0.0145071	-0.159359	yes	no	no	no	374_6	Image:377671	AA055979	NM_002206	chr12 (54,364,626-54,387,949)	227055_at	AI827972	chr12:54361706-54546522 (+) // 97.5 // q13.2	methyltransferase like 7B	METTL7B
Hs:21316	-0.40021	-0.527815	yes	no	no	no	362_8	Image:40965	R56234	NM_182485	chr4 (14,614,658-14,678,543)	235462_at	BE646645	chr4:14615018-14628149 (-) // 87.86 // p15.33	Cytoplasmic polyadenylation element binding protein 2	CPEB2
Hs:26596	-0.0216427	-0.159535	yes	no	no	no	377_11	Image:31972	R43020	null	chr20 (51,993,027-51,993,502)	NULL	null	null	null	null
Hs:17870	-1.01412	-0.890003	yes	no	no	no	294_6	Image:809503	AA454562	null	chrX (114,888,414-114,890,573)	228919_at	AA601031	chrX:114914561-114915329 (-) // 94.02 // q23 /// chrX:114867978-114868746 (-) // 93.76 // q23 /// chrX:114870959-114871727 (-) // 93.76 // q23 /// chrX:114879902-114880670 (-) // 93.76 // q23 /// chrX:114882893-114883661 (-) // 93.76 // q23 /// chrX:11491	---	---
Hs:22766	-0.714413	-0.84171	yes	no	no	no	301_9	Image:730035	AA416997	null	chr4 (38,556,085-38,621,819)	226697_at	AI742174	chr4:38546418-38621980 (+) // 98.67 // p14	family with sequence similarity 114, member A1	FAM114A1
Hs:23246	-0.451921	-0.584344	yes	no	no	no	310_9	Image:323938	AA284181	null	chr2 (204,011,007-204,108,295)	1552482_at	NM_025252	chr2:204017604-204108378 (-) // 95.39 // q33.2	Ras association (RalGDS/AF-6) and pleckstrin homology domains 1	RAPH1
Hs:12465	0.032788	-0.108246	yes	yes	no	no	150_29	Image:40299	R52085	NM_004962	chr10 (48,045,795-48,059,172)	206159_at	NM_004962	chr10:48045794-48059172 (-) // 96.75 // q11.22	growth differentiation factor 10	GDF10
Hs:13329	-0.0223934	-0.182632	yes	yes	no	no	135_30	Image:137063	R35903	NM_134470	chr3 (191,714,585-191,830,765)	210233_at	AF167343	chr3:191764772-191830765 (+) // 85.62 // q28	interleukin 1 receptor accessory protein	IL1RAP
Hs:13413	-0.248482	-0.104083	yes	yes	no	no	132_30	Image:235056	H79234	NM_022914	chr16 (66,248,937-66,252,147)	204617_s_at	NM_022914	chr16:66248933-66252214 (-) // 99.95 // q22.1	adrenocortical dysplasia homolog (mouse)	ACD
Hs:13713	0.186369	0.0358453	yes	yes	no	no	143_30	Image:234036	H68988	null	chr4 (15,215,729-15,219,764)	209004_s_at	AF142481	chr4:15215735-15266048 (-) // 96.45 // p15.33	F-box and leucine-rich repeat protein 5	FBXL5
Hs:15345	0.160854	0.016414	yes	yes	no	no	144_31	Image:296568	W00794	null	chr9 (70,979,664-70,980,664)	1565862_a_at	H65800	chr9:71044962-71045556 (-) // 54.62 // q21.11	Full length insert cDNA clone YR74F10	---
Hs:15441	0.0487095	0.210824	yes	yes	no	no	149_31	Image:208699	H61003	null	null	224927_at	BG251556	chr6:30752111-30760521 (-) // 88.76 // p21.33 /// chr6_cox_hap1:2092745-2101122 (-) // 88.2 // /// chr6_qbl_hap2:1891012-1899422 (-) // 88.76 //	KIAA1949	KIAA1949
Hs:18129	-0.0602592	0.0865149	yes	yes	no	no	141_33	Image:143145	R73661	null	chr2 (97,628,972-97,630,656)	211025_x_at	BC006229	chr2:97628952-97631088 (+) // 94.74 // q11.2	cytochrome c oxidase subunit Vb	COX5B
Hs:18801	-0.149701	-0.00616763	yes	yes	no	no	152_33	Image:282108	N51499	NM_147150	chr9 (111,582,410-111,972,307)	1553502_a_at	NM_053016	chr9:111582539-111745572 (+) // 100.0 // q31.3	paralemmin 2 /// PALM2-AKAP2	PALM2 /// PALM2-AKAP2
Hs:23589	-0.0618355	0.102759	yes	yes	no	no	154_36	Image:743016	AA406036	NM_016611, NM_033310, NM_033311	chr11 (63,815,770-63,828,817)	219883_at	NM_016611	chr11:63815769-63828817 (+) // 96.75 // q13.1	DKFZP566E164 protein /// potassium channel, subfamily K, member 4 /// hypothetical protein LOC100133586	DKFZP566E164 /// KCNK4 /// LOC100133586
Hs:25221	1.02331	0.871846	yes	yes	no	no	155_37	Image:417691	W88623	null	null	NULL	null	null	null	null
Hs:26289	-0.142512	-0.285148	yes	yes	no	no	150_38	Image:767164	AA424556	null	chr1 (212,588,663-212,590,095)	226282_at	AW129783	chr1:212588665-212590581 (-) // 94.59 // q41	Full length insert cDNA clone ZE03F06	---
Hs:31365	0.0269732	-0.12525	yes	yes	no	no	155_41	Image:815796	AA485215	null	chr9 (42,216,516-42,218,240)	NULL	null	null	null	null
Hs:37125	-0.11116	0.0370363	yes	yes	no	no	147_45	Image:1573039	AA970402	null	chr8 (11,737,443-11,749,649)	213275_x_at	W47179	chr8:11737441-11739612 (-) // 60.09 // p23.1	cathepsin B	CTSB
Hs:37617	0.0419113	0.205465	yes	yes	no	no	160_45	Image:1620098	AA992971	null	chr17 (40,702,431-40,702,987)	NULL	null	null	null	null
Hs:38673	-0.655838	-0.513746	yes	yes	no	no	151_46	Image:1468820	AA884967	null	chr7 (150,319,081-150,342,608)	1553390_at	NM_173681	chr7:150347856-150352519 (-) // 82.95 // q36.1	ATG9 autophagy related 9 homolog B (S. cerevisiae)	ATG9B
Hs:38769	-0.41103	-0.266947	yes	yes	no	no	152_46	Image:824229	AA490980	null	chr4 (26,043,744-26,045,848)	NULL	null	null	null	null
Hs:38853	-0.18819	-0.0298234	yes	yes	no	no	153_46	Image:1867385	AI244667	NM_000458	chr17 (33,120,548-33,179,176)	205313_at	NM_000458	chr17:33120547-33179182 (-) // 99.54 // q12	HNF1 homeobox B	HNF1B
Hs:43077	-0.023557	0.136747	yes	yes	no	no	145_49	Image:1521463	AA902510	null	chr16 (86,542,598-86,543,854)	233186_s_at	AK001039	chr16:86542538-86668523 (+) // 99.87 // q24.2	BTG3 associated nuclear protein	BANP
Hs:47985	0.702485	0.560476	yes	yes	no	no	152_52	Image:1841041	AI218858	null	chr6 (74,326,717-74,327,409)	NULL	null	null	null	null
Hs:48177	-0.032597	-0.19109	yes	yes	no	no	158_52	Image:1846214	AI243340	null	null	NULL	null	null	null	null
Hs:49893	-0.13719	-0.279002	yes	yes	no	no	156_53	Image:1899498	AI301330	null	chr1 (217,437,525-217,438,249)	226851_at	AW612657	chr1:217413831-217452343 (+) // 92.76 // q41	lysophospholipase-like 1	LYPLAL1
Hs:10665	0.147508	0.292145	yes	yes	no	no	143_1	Image:147414	H01340	NM_002446	chr19 (45,389,491-45,413,716)	206362_x_at	NM_002446	chr19:45389617-45413155 (+) // 94.74 // q13.2	mitogen-activated protein kinase kinase kinase 10	MAP3K10
Hs:11241	-0.671383	-0.49775	yes	yes	no	no	157_1	Image:301018	N80713	NM_003159	chrX (18,353,678-18,581,670)	206575_at	NM_003159	chrX:18353677-18581666 (+) // 97.41 // p22.13	cyclin-dependent kinase-like 5	CDKL5
Hs:12189	-0.0841629	0.0716308	yes	yes	no	no	139_2	Image:502067	AA127794	null	chr3 (36,843,313-36,875,404)	213261_at	AA035414	chr3:36843314-36868291 (-) // 97.46 // p22.2	lupus brain antigen 1	LBA1
Hs:12573	-0.0854749	0.0580029	yes	yes	no	no	147_2	Image:772951	AA476263	NM_000293	chr16 (46,052,739-46,291,755)	202738_s_at	BG149218	chr16:46052738-46291758 (+) // 91.72 // q12.1	phosphorylase kinase, beta	PHKB
Hs:12777	0.387933	0.244843	yes	yes	no	no	157_2	Image:292217	N79180	null	null	210681_s_at	AF153604	chr12:60940404-61084689 (+) // 99.94 // q14.1	ubiquitin specific peptidase 15	USP15
Hs:14109	0.168629	0.0244459	yes	yes	no	no	147_3	Image:128118	R09670	null	chr8 (61,761,093-61,762,808)	218829_s_at	NM_017780	chr8:61929610-61942017 (+) // 97.79 // q12.2	chromodomain helicase DNA binding protein 7	CHD7
Hs:15177	0.267788	0.102931	yes	yes	no	no	142_4	Image:202549	H53753	null	chr19 (62,992,111-62,992,884)	1558251_a_at	AK055448	chr19:62950022-63064280 (+) // 68.16 // q13.43	zinc finger protein 587	ZNF587
Hs:25737	0.13917	-0.0120708	yes	yes	no	no	136_11	Image:785684	AA449093	NM_022838	chrX (101,740,814-101,745,739)	1555902_at	BC022066	chrX:101740812-101747238 (+) // 72.12 // q22.1	armadillo repeat containing, X-linked 5	ARMCX5
Hs:30525	-0.170438	-0.0199181	yes	yes	no	no	138_14	Image:855799	AA664067	NM_001537	chr16 (82,399,094-82,404,095)	200941_at	AK026575	chr16:82399008-82404103 (+) // 97.83 // q23.3	heat shock factor binding protein 1	HSBP1
Hs:38109	-0.0531044	0.107705	yes	yes	no	no	137_19	Image:80745	T62985	NM_004035	chr17 (71,453,260-71,487,039)	1556923_at	AW051321	chr17:71481834-71484058 (-) // 73.66 // q25.1	CDNA FLJ30303 fis, clone BRACE2003269	---
Hs:38121	-0.632867	-0.493353	yes	yes	no	no	141_19	Image:840921	AA482267	NM_002166	chr2 (8,739,564-8,742,032)	201565_s_at	NM_002166	chr2:8739636-8741385 (+) // 99.38 // p25.1 /// chr3:62084796-62085432 (-) // 93.91 // p14.2	inhibitor of DNA binding 2, dominant negative helix-loop-helix protein	ID2
Hs:41385	0.153629	0.30947	yes	yes	no	no	143_21	Image:970364	AA776060	null	null	209447_at	AF043290	chr6:152484607-152502990 (-) // 97.51 // q25.1	spectrin repeat containing, nuclear envelope 1	SYNE1
Hs:44157	0.34855	0.203991	yes	yes	no	no	132_23	Image:1581559	AA939142	null	chr10 (42,328,838-42,329,436)	NULL	null	null	null	null
Hs:46761	-0.193336	-0.0541411	yes	yes	no	no	159_24	Image:248975	H79970	null	chr2 (134,923,375-134,928,662)	NULL	null	null	null	null
Hs:48957	-0.391531	-0.211656	yes	yes	no	no	138_26	Image:1874347	AI285180	null	chr16 (46,291,613-46,292,942)	238601_at	AI798207	chr16:46291881-46292935 (+) // 97.48 // q12.1	phosphorylase kinase, beta	PHKB
Hs:11252	-0.276627	-0.132583	yes	yes	no	no	122_82	Image:207288	H59620	null	chr7 (154,724,823-154,731,696)	201625_s_at	BE300521	chr7:154720357-154732879 (+) // 92.36 // q36.3	insulin induced gene 1	INSIG1
Hs:11744	-0.152582	-0.008238	yes	yes	no	no	103_83	Image:666879	AA252968	null	null	NULL	null	null	null	null
Hs:13472	0.244877	0.0995841	yes	yes	no	no	109_84	Image:132569	R26798	null	chr4 (48,527,882-48,558,593)	239748_x_at	H09533	chr4:48558139-48558589 (+) // 26.98 // p12	OCIA domain containing 1	OCIAD1
Hs:13664	-0.00702349	-0.149979	yes	yes	no	no	111_84	Image:246041	N52373	null	chr12 (27,754,996-27,800,494)	217942_at	NM_021821	chr12:27754995-27800494 (+) // 99.2 // p11.22	mitochondrial ribosomal protein S35	MRPS35
Hs:15296	-0.186169	-0.0388594	yes	yes	no	no	112_85	Image:193182	H47327	null	chr8 (38,815,959-38,829,687)	217433_at	AB029026	chr8:38797006-38827450 (-) // 93.42 // p11.23	transforming, acidic coiled-coil containing protein 1	TACC1
Hs:15584	0.408509	0.250669	yes	yes	no	no	119_85	Image:416280	W86100	null	chr6 (135,544,194-135,581,983)	1562398_at	AA912540	chr6:135577367-135580200 (-) // 53.62 // q23.3	CDNA FLJ33096 fis, clone TRACH2000767	---
Hs:23552	-0.263553	-0.407232	yes	yes	no	no	126_90	Image:743063	AA406094	null	chr1 (199,093,076-199,093,480)	217196_s_at	AL110158	chr1:199090570-199095519 (+) // 95.19 // q32.1	calmodulin regulated spectrin-associated protein 1-like 1	CAMSAP1L1
Hs:23840	0.201897	0.0450073	yes	yes	no	no	101_91	Image:730559	AA435950	null	chr10 (103,882,777-103,900,078)	203737_s_at	NM_015062	chr10:103891238-103899926 (+) // 95.95 // q24.32	peroxisome proliferator-activated receptor gamma, coactivator-related 1	PPRC1
Hs:26336	0.481493	0.321004	yes	yes	no	no	119_92	Image:768507	AA496000	null	chr12 (114,880,754-114,881,380)	212209_at	AL133033	chr12:114880763-114941515 (-) // 99.27 // q24.21	mediator complex subunit 13-like	MED13L
Hs:30164	-0.118829	0.0301094	yes	yes	no	no	99_95	Image:450781	AA704615	null	chrX (62,563,162-62,697,700)	212957_s_at	AU154785	chrX:62563162-62697598 (-) // 25.74 // q11.1	hypothetical LOC92249	LOC92249
Hs:31892	0.0765126	-0.0722276	yes	yes	no	no	105_96	Image:757340	AA437090	null	chr13 (74,024,983-74,029,245)	237980_at	AI201082	chr13:74025009-74027873 (+) // 92.12 // q22.1	hypothetical protein LOC338864	LOC338864
Hs:33524	-0.504065	-0.352929	yes	yes	no	no	106_97	Image:825771	AA505111	null	chr8 (87,640,800-87,642,723)	202118_s_at	AA541758	chr8:87595787-87642840 (+) // 97.6 // q21.3	copine III	CPNE3
Hs:33812	0.266962	0.106422	yes	yes	no	no	113_97	Image:23127	R38660	null	chr6 (124,918,605-124,918,931)	NULL	null	null	null	null
Hs:37376	0.228672	0.381577	yes	yes	no	no	126_99	Image:1621248	AA994172	NM_024517, NM_005392	chr9 (95,378,869-95,481,686)	207138_at	NM_005392	chr9:95378507-95479857 (+) // 77.37 // q22.31	PHD finger protein 2	PHF2
Hs:38132	0.0200764	-0.138331	yes	yes	no	no	106_100	Image:242112	H93777	null	chr21 (41,478,630-41,479,562)	NULL	null	null	null	null
Hs:43604	-0.252901	-0.0851458	yes	yes	no	no	123_103	Image:1560769	AA969259	null	chr21 (13,987,237-13,987,702)	NULL	null	null	null	null
Hs:45536	0.0667975	-0.0952874	yes	yes	no	no	103_105	Image:1686754	AI095078	null	chr14 (19,824,470-19,827,066)	NULL	null	null	null	null
Hs:47168	0.341827	0.492552	yes	yes	no	no	104_106	Image:1752389	AI150104	null	chr19 (50,358,033-50,359,121)	NULL	null	null	null	null
Hs:11288	-0.404859	-0.557513	yes	yes	no	no	126_55	Image:713922	AA290737	NM_000561	chr1 (110,031,965-110,037,890)	215333_x_at	X08020	chr1:110031988-110037889 (+) // 98.44 // p13.3 /// chr1:110000504-110019430 (+) // 90.45 // p13.3	glutathione S-transferase M1	GSTM1
Hs:40844	-0.55123	-0.712638	yes	yes	no	no	98_75	Image:384645	AA709010	NM_138709	chr9 (123,501,484-123,587,628)	225020_at	AB051530	chr9:123562316-123587630 (+) // 98.59 // q33.2	DAB2 interacting protein	DAB2IP
Hs:44312	0.459715	0.313329	yes	yes	no	no	110_77	Image:1640609	AI122750	null	chr15 (29,046,361-29,046,915)	220286_at	NM_017762	chr15:29025705-29070910 (-) // 97.04 // q13.3	myotubularin related protein 10	MTMR10
Hs:44600	0.227366	0.0670785	yes	yes	no	no	117_77	Image:1652782	AI140531	null	chr3 (15,882,044-15,882,930)	1557812_a_at	AI140531	chr3:15882488-15882930 (+) // 50.33 // p24.3	Colon cancer clone PM102	---
Hs:46520	-0.224365	-0.365244	yes	yes	no	no	125_78	Image:122665	T98915	null	null	1557944_s_at	BG248249	chr11:57340536-57341855 (+) // 98.94 // q12.1 /// chr19:32938156-32939474 (+) // 94.49 // q12	catenin (cadherin-associated protein), delta 1	CTNND1
Hs:49304	0.267478	0.419746	yes	yes	no	no	118_80	Image:1895775	AI299607	null	chr7 (91,914,727-91,924,411)	208503_s_at	NM_021167	chr7:91921703-91923812 (+) // 100.0 // q21.2	GATA zinc finger domain containing 1	GATAD1
Hs:19952	-0.166662	-0.0177721	yes	yes	no	no	112_34	Image:45327	H08548	null	chr17 (37,276,710-37,328,798)	201127_s_at	AI971281	chr17:37276696-37328815 (-) // 97.7 // q21.2	ATP citrate lyase	ACLY
Hs:26372	0.0807621	-0.0738208	yes	yes	no	no	115_38	Image:768602	AA425126	null	chr7 (156,689,453-156,689,853)	1554793_at	BC014029	chr7:156624464-156702687 (+) // 94.69 // q36.3	ubiquitin protein ligase E3C	UBE3C
Hs:27620	0.107982	0.250022	yes	yes	no	no	108_39	Image:1391644	AA789301	null	chr2 (96,566,236-96,582,097)	213138_at	M62324	chr2:96566194-96582098 (+) // 95.59 // q11.2	AT rich interactive domain 5A (MRF1-like)	ARID5A
Hs:29540	0.410719	0.560332	yes	yes	no	no	116_40	Image:280699	N47445	null	chr7 (37,926,688-37,958,059)	NULL	null	null	null	null
Hs:30512	0.0331378	0.181194	yes	yes	no	no	110_41	Image:1048698	AA620609	null	chr19 (55,176,789-55,220,396)	221998_s_at	BF062886	chr19:55176701-55189989 (-) // 60.06 // q13.33	vaccinia related kinase 3	VRK3
Hs:31376	0.293926	0.450382	yes	yes	no	no	127_41	Image:460203	AA677461	null	chr2 (112,552,788-112,553,260)	241445_at	AW272603	chr2:112552740-112553251 (+) // 47.98 // q13	Transcribed locus	---
Hs:33380	0.0467215	0.207005	yes	yes	no	no	100_43	Image:298772	N74699	NM_012213	chr16 (82,490,231-82,507,286)	218869_at	NM_012213	chr16:82490272-82507277 (+) // 97.24 // q23.3	malonyl-CoA decarboxylase	MLYCD
Hs:34448	0.0083665	-0.135713	yes	yes	no	no	127_43	Image:297908	N68942	null	chr17 (77,045,948-77,047,946)	219218_at	NM_024696	chr17:77045951-77047946 (+) // 98.57 // q25.3	BAH domain and coiled-coil containing 1	BAHCC1
Hs:36080	0.149427	-0.0132197	yes	yes	no	no	128_44	Image:1492910	AA878659	NM_033281	chr5 (68,549,357-68,561,743)	224302_s_at	AF271777	chr5:68549481-68561090 (+) // 87.1 // q13.2	mitochondrial ribosomal protein S36	MRPS36
Hs:38276	-1.50087	-1.35892	yes	yes	no	no	107_46	Image:137437	R38064	NM_002310	chr5 (38,515,647-38,520,792)	1559986_at	BC038371	chr5:38592627-38644714 (+) // 70.42 // p13.1	CDNA clone IMAGE:4829282	---
Hs:39824	0.241093	0.0944939	yes	yes	no	no	111_47	Image:290275	N62278	null	chr4 (42,105,146-42,203,928)	213106_at	AI769688	chr4:42105150-42108160 (-) // 99.11 // p13	ATPase, aminophospholipid transporter (APLT), class I, type 8A, member 1	ATP8A1
Hs:44624	0.174303	0.0036686	yes	yes	no	no	117_50	Image:1644840	AI027277	null	chr2 (46,648,901-46,660,886)	1556662_at	BC039392	chr2:46648901-46650215 (-) // 60.0 // p21	CDNA clone IMAGE:5298960	---
Hs:45200	0.240796	0.391981	yes	yes	no	no	127_50	Image:1661485	AI167496	null	chr16 (65,004,081-65,004,556)	NULL	null	null	null	null
Hs:10472	-0.0264106	-0.177407	yes	yes	no	no	109_1	Image:148379	H13300	null	chr15 (97,318,715-97,320,615)	203627_at	AI830698	chr15:97010284-97320622 (+) // 97.53 // q26.3	insulin-like growth factor 1 receptor	IGF1R
Hs:12872	0.414927	0.273061	yes	yes	no	no	126_2	Image:108658	T72683	null	chr12 (114,882,030-114,913,913)	212209_at	AL133033	chr12:114880763-114941515 (-) // 99.27 // q24.21	mediator complex subunit 13-like	MED13L
Hs:13256	0.276614	0.115517	yes	yes	no	no	102_3	Image:191978	H38623	null	chr7 (98,893,746-98,901,727)	1558179_at	BG981988	chr7:98893750-98895384 (-) // 84.78 // q22.1	ATP synthase, H+ transporting, mitochondrial F0 complex, subunit F2	ATP5J2
Hs:34076	0.0773479	0.229489	yes	yes	no	no	115_16	Image:186234	H29724	null	chr4 (8,322,489-8,349,098)	228580_at	AI828007	chr4:8339329-8349144 (+) // 90.57 // p16.1	HtrA serine peptidase 3	HTRA3
Hs:37148	0.348209	0.201254	yes	yes	no	no	115_18	Image:1604668	AA988217	null	chr6 (112,506,588-112,515,385)	230891_at	BE550254	chr6:112506524-112515374 (+) // 97.58 // q21	Tubulin, epsilon 1	TUBE1
Hs:39848	-0.412865	-0.556238	yes	yes	no	no	111_20	Image:1323233	AA877213	NM_000782	chr20 (52,203,395-52,223,931)	206504_at	NM_000782	chr20:52203394-52223919 (-) // 97.94 // q13.2	cytochrome P450, family 24, subfamily A, polypeptide 1	CYP24A1
Hs:41372	0.173807	0.314147	yes	yes	no	no	107_21	Image:1456342	AA862946	null	chr4 (100,776,717-100,790,637)	236523_at	BF435831	chr4:100776709-100777177 (-) // 97.29 // q23	hypothetical protein LOC285556	LOC285556
Hs:49736	-0.119468	0.0260359	yes	yes	no	no	126_26	Image:1913928	AI309109	null	chr15 (53,282,025-53,283,534)	235766_x_at	AA743462	chr15:53282458-53282905 (-) // 97.16 // q21.3	CDNA clone IMAGE:5745639	---
Hs:50216	-0.226018	-0.383073	yes	yes	no	no	103_27	Image:1946805	AI339132	null	chr15 (22,794,485-22,817,065)	NULL	null	null	null	null
Hs:10591	-0.376182	-0.220454	yes	yes	no	no	79_82	Image:810512	AA464630	null	chr15 (37,660,572-37,676,959)	201107_s_at	AI812030	chr15:37660425-37676960 (+) // 97.77 // q14	thrombospondin 1	THBS1
Hs:14227	-0.0452678	0.109659	yes	yes	no	no	89_84	Image:137918	R68394	null	chr15 (48,784,026-48,786,183)	NULL	null	null	null	null
Hs:16627	0.650098	0.496912	yes	yes	no	no	74_86	Image:306996	N93646	null	chr2 (86,998,249-87,094,610)	235597_s_at	AU157274	chr2:87094054-87094612 (+) // 73.31 // p11.2 /// chr2:87836591-87837152 (-) // 73.31 // p11.2 /// chr2:106372939-106373485 (-) // 72.42 // q12.2 /// chr6:161051248-161051795 (-) // 72.6 // q26	RANBP2-like and GRIP domain containing 1 /// RANBP2-like and GRIP domain containing 2	RGPD1 /// RGPD2
Hs:19807	-0.281613	-0.132473	yes	yes	no	no	79_88	Image:588829	AA156571	null	chr16 (68,843,791-68,874,209)	201000_at	NM_001605	chr16:68843797-68880913 (-) // 99.91 // q22.1	alanyl-tRNA synthetase	AARS
Hs:28339	-0.0263195	0.129009	yes	yes	no	no	92_93	Image:241931	H93046	null	chr14 (88,805,600-88,806,020)	NULL	null	null	null	null
Hs:30067	0.308154	0.467635	yes	yes	no	no	66_95	Image:435894	AA701412	NM_024660	chr19 (40,921,993-40,925,192)	219690_at	NM_024660	chr19:40921992-40925191 (-) // 98.03 // q13.12	transmembrane protein 149	TMEM149
Hs:30175	-0.440723	-0.297393	yes	yes	no	no	71_95	Image:449126	AA777493	null	chr1 (6,230,000-6,232,710)	221902_at	AL567940	chr1:6229999-6232247 (-) // 92.41 // p36.31	G protein-coupled receptor 153	GPR153
Hs:32659	-0.143604	0.0174717	yes	yes	no	no	89_96	Image:121857	T97349	NM_006461	chr17 (23,928,712-23,950,183)	203145_at	NM_006461	chr17:23928720-23950160 (-) // 99.05 // q11.2	sperm associated antigen 5	SPAG5
Hs:37171	0.096778	0.248126	yes	yes	no	no	84_99	Image:1573982	AA938521	null	chr17 (75,319,276-75,330,612)	238245_at	AA701973	chr17:75330244-75330623 (+) // 86.81 // q25.3	ectonucleotide pyrophosphatase/phosphodiesterase 7	ENPP7
Hs:40447	0.431867	0.578037	yes	yes	no	no	94_101	Image:1752363	AI150081	null	null	206787_at	NM_001726	chr1:92200861-92252565 (+) // 96.46 // p22.1	bromodomain, testis-specific	BRDT
Hs:41011	-0.0928251	-0.234268	yes	yes	no	no	68_102	Image:240064	H78354	null	chr2 (135,544,388-135,545,573)	212932_at	AK022494	chr2:135526324-135643539 (+) // 99.89 // q21.3	RAB3 GTPase activating protein subunit 1 (catalytic)	RAB3GAP1
Hs:41875	0.0725342	-0.0696803	yes	yes	no	no	89_102	Image:1910785	AI350153	null	chr13 (112,544,624-112,588,411)	NULL	null	null	null	null
Hs:43999	0.223176	0.0750287	yes	yes	no	no	71_104	Image:1570467	AA932074	null	chr3 (20,180,269-20,180,870)	NULL	null	null	null	null
Hs:45043	-0.45596	-0.288221	yes	yes	no	no	90_104	Image:1656437	AI040771	null	chr12 (105,247,470-105,248,643)	1569206_at	BC017872	chr12:105220699-105247774 (+) // 85.66 // q23.3	t-complex 11 (mouse)-like 2	TCP11L2
Hs:48115	0.342609	0.19537	yes	yes	no	no	90_106	Image:1845905	AI218124	null	chr20 (42,523,815-42,527,398)	205232_s_at	U89386	chr1:26160543-26197127 (-) // 98.28 // p36.11	platelet-activating factor acetylhydrolase 2, 40kDa	PAFAH2
Hs:11863	0.27252	0.125631	yes	yes	no	no	72_56	Image:125183	R05693	null	null	1562442_a_at	BC008402	chr7:141084626-141087947 (+) // 75.14 // q34	single-stranded DNA binding protein 1	SSBP1
Hs:15211	0.0286081	-0.130837	yes	yes	no	no	75_58	Image:230360	H80865	null	chr2 (46,667,960-46,669,265)	205077_s_at	NM_002643	chr5:178281626-178282518 (+) // 92.91 // q35.3 /// chr2:46661930-46697658 (-) // 100.0 // p21	phosphatidylinositol glycan anchor biosynthesis, class F	PIGF
Hs:16843	0.495107	0.640738	yes	yes	no	no	76_59	Image:427657	AA002153	null	null	202796_at	NM_007286	chr5:150000445-150018962 (+) // 92.31 // q33.1	synaptopodin	SYNPO
Hs:23275	-0.499222	-0.665201	yes	yes	no	no	83_63	Image:611269	AA176506	NM_004100, NM_172105	chr6 (133,604,206-133,892,339)	1561088_at	BC030588	chr6:133604203-133611682 (+) // 98.1 // q23.2	eyes absent homolog 4 (Drosophila)	EYA4
Hs:28951	0.00826751	-0.132489	yes	yes	no	no	78_67	Image:811067	AA485453	null	chr1 (203,948,945-203,950,856)	223661_at	AF130080	chr1:203948943-203950853 (+) // 97.85 // q32.1	nuclear casein kinase and cyclin-dependent kinase substrate 1 /// PRO2870	LOC100130123 /// NUCKS1
Hs:34519	0.342025	0.500319	yes	yes	no	no	96_70	Image:384720	AA709428	NM_199282	chr17 (40,827,058-40,858,780)	227057_at	AI814329	chr17:40828574-40829707 (-) // 99.88 // q21.31	Rho GTPase activating protein 27	ARHGAP27
Hs:35767	0.222775	0.0821458	yes	yes	no	no	93_71	Image:1493181	AA878902	null	chr15 (42,607,879-42,608,505)	239133_at	AW169159	chr15:42607940-42608527 (+) // 70.47 // q15.3	Transcribed locus	---
Hs:38647	-0.407699	-0.552794	yes	yes	no	no	87_73	Image:321816	W33183	NM_006291	chr14 (102,659,586-102,663,148)	202509_s_at	AI862445	chr14:102659857-102673526 (+) // 74.52 // q32.32	tumor necrosis factor, alpha-induced protein 2	TNFAIP2
Hs:40759	-0.161582	-0.0204668	yes	yes	no	no	69_75	Image:272640	N36145	null	chr9 (12,701,206-12,704,330)	NULL	null	null	null	null
Hs:41239	0.141873	0.296331	yes	yes	no	no	78_75	Image:773262	AA425225	null	null	NULL	null	null	null	null
Hs:43627	-0.219553	-0.0771385	yes	yes	no	no	91_76	Image:1562734	AA953406	null	chr2 (227,363,440-227,364,447)	204686_at	NM_005544	chr2:227308181-227372719 (-) // 97.31 // q36.3	insulin receptor substrate 1	IRS1
Hs:46411	0.15008	0.0105714	yes	yes	no	no	84_78	Image:1734699	AI183932	null	null	NULL	null	null	null	null
Hs:49675	-0.0592081	0.0998317	yes	yes	no	no	90_80	Image:1908914	AI300416	null	chr17 (76,003,864-76,007,235)	229939_at	AA926664	chr17:76006250-76007283 (+) // 32.98 // q25.3	CDNA FLJ31483 fis, clone NT2NE2001677	---
Hs:11119	-0.564903	-0.413479	yes	yes	no	no	88_28	Image:810612	AA464731	null	chr1 (150,271,605-150,276,135)	200660_at	NM_005620	chr1:150271605-150276135 (-) // 99.83 // q21.3	S100 calcium binding protein A11	S100A11
Hs:13699	0.146658	0.00453579	yes	yes	no	no	75_30	Image:66919	T67474	NM_016238	chr12 (109,295,087-109,301,339)	225554_s_at	AA131793	chr12:109295087-109325815 (-) // 98.43 // q24.11	anaphase promoting complex subunit 7	ANAPC7
Hs:15139	-0.0398271	-0.183558	yes	yes	no	no	74_31	Image:292312	N79206	null	chr6 (7,080,983-7,081,742)	215032_at	AK022442	chr6:7165743-7168041 (+) // 69.72 // p24.3	ras responsive element binding protein 1	RREB1
Hs:18031	0.102936	-0.0488223	yes	yes	no	no	72_33	Image:240966	H90894	null	null	213517_at	AW103422	chr12:52140781-52148716 (+) // 92.71 // q13.13	poly(rC) binding protein 2	PCBP2
Hs:24559	0.479047	0.631514	yes	yes	no	no	80_37	Image:201705	R99918	null	chr10 (84,084,362-84,084,677)	1563494_at	AL161982	chr10:83658563-83663940 (+) // 61.35 // q23.1	MRNA; cDNA DKFZp761J1224 (from clone DKFZp761J1224)	---
Hs:25711	-0.0760672	-0.21582	yes	yes	no	no	72_38	Image:884480	AA629719	null	chr5 (85,949,540-85,952,337)	213846_at	AA382702	chr5:85949527-85952339 (+) // 65.52 // q14.3	cytochrome c oxidase subunit VIIc	COX7C
Hs:26959	-0.23781	-0.398576	yes	yes	no	no	69_39	Image:39336	R51186	null	chr2 (134,679,295-134,681,626)	NULL	null	null	null	null
Hs:27715	0.0087191	-0.133221	yes	yes	no	no	81_39	Image:491545	AA148542	NM_015000	chr12 (27,288,427-27,370,155)	212572_at	AW779556	chr12:27341922-27370155 (+) // 98.88 // p11.23	serine/threonine kinase 38 like	STK38L
Hs:29935	-0.749034	-0.586671	yes	yes	no	no	96_40	Image:415326	W92036	null	chr1 (55,277,808-55,303,111)	227759_at	W92036	chr1:55302050-55303111 (+) // 79.91 // p32.3	proprotein convertase subtilisin/kexin type 9	PCSK9
Hs:32815	0.0304086	-0.136942	yes	yes	no	no	94_42	Image:235079	H73623	null	chr12 (119,118,893-119,123,298)	1563792_at	AK092824	chr14:102464734-102469686 (+) // 96.54 // q32.32	---	---
Hs:37027	0.291852	0.450905	yes	yes	no	no	82_45	Image:1570861	AA932298	null	chr7 (44,808,144-44,809,249)	226336_at	T62044	chr7:44808749-44809240 (+) // 95.33 // p13	peptidylprolyl isomerase A (cyclophilin A)	PPIA
Hs:38863	0.239978	0.390934	yes	yes	no	no	93_46	Image:1869486	AI264246	NM_005044	chrX (3,535,941-3,641,478)	204060_s_at	NM_005044	chrX:3532412-3641649 (-) // 82.88 // p22.33	protein kinase, X-linked /// protein kinase, Y-linked	PRKX /// PRKY
Hs:39619	-0.0354677	0.104853	yes	yes	no	no	73_47	Image:123890	R00574	null	chr8 (30,405,732-30,406,666)	207836_s_at	NM_006867	chr8:30361584-30547815 (+) // 79.61 // p12	RNA binding protein with multiple splicing	RBPMS
Hs:39823	0.507421	0.341472	yes	yes	no	no	79_47	Image:429647	AA011647	null	null	222561_at	AJ278245	chr7:55400533-55468924 (+) // 99.53 // p11.2	LanC lantibiotic synthetase component C-like 2 (bacterial)	LANCL2
Hs:42319	0.445996	0.609014	yes	yes	no	no	69_49	Image:2306405	AI652836	NM_198196	chr3 (112,743,546-112,853,777)	NULL	null	null	null	null
Hs:13543	0.131749	-0.0179614	yes	yes	no	no	77_3	Image:274932	R84636	null	chr17 (25,065,499-25,066,112)	NULL	null	null	null	null
Hs:14119	0.117477	0.274064	yes	yes	no	no	87_3	Image:128737	R09986	null	chr6 (39,442,661-39,443,500)	1556232_at	AL832634	chr6:39405746-39615851 (-) // 64.48 // p21.2	kinesin family member 6	KIF6
Hs:15163	0.0867826	0.234778	yes	yes	no	no	74_4	Image:139226	R68721	null	chr3 (173,706,230-173,723,955)	214329_x_at	AW474434	chr3:173705994-173706419 (-) // 48.87 // q26.31	tumor necrosis factor (ligand) superfamily, member 10	TNFSF10
Hs:23611	0.251222	0.4085	yes	yes	no	no	90_9	Image:781489	AA432144	null	chr13 (59,616,833-59,625,820)	1555994_at	BI458826	---	---	---
Hs:25531	-1.16903	-1.02646	yes	yes	no	no	66_11	Image:786609	AA478481	NM_080645	chr6 (75,850,762-75,972,343)	225664_at	AA788946	chr6:75850761-75851940 (-) // 92.83 // q13	collagen, type XII, alpha 1	COL12A1
Hs:28507	0.458354	0.598371	yes	yes	no	no	65_13	Image:361653	W96347	null	chr1 (195,742,845-195,743,546)	238787_at	AA988769	chr1:195742854-195743781 (-) // 84.06 // q31.3	CDNA FLJ36663 fis, clone UTERU2002826	---
Hs:29371	-0.191693	-0.0307965	yes	yes	no	no	82_13	Image:282117	N48261	null	chr10 (29,738,471-29,825,424)	202566_s_at	AF051851	chr10:29786970-29892185 (-) // 99.98 // p11.23	supervillin	SVIL
Hs:29479	0.168446	0.0189901	yes	yes	no	no	87_13	Image:284401	N52162	null	chr8 (79,590,883-79,680,152)	226864_at	BF245954	chr8:79678014-79680057 (+) // 80.31 // q21.12	Protein kinase (cAMP-dependent, catalytic) inhibitor alpha	PKIA
Hs:30343	-0.278444	-0.420693	yes	yes	no	no	72_14	Image:454128	AA677212	NM_017865	chr1 (247,110,828-247,119,894)	220661_s_at	NM_017865	chr1:247110830-247119907 (-) // 98.39 // q44	zinc finger protein 692	ZNF692
Hs:31387	0.178966	0.0259763	yes	yes	no	no	91_14	Image:1474284	AA922309	NM_002231	chr11 (44,543,809-44,598,341)	NULL	null	null	null	null
Hs:31783	0.44268	0.604747	yes	yes	no	no	71_15	Image:505872	AA683567	NM_007275	chr3 (50,337,345-50,340,681)	203272_s_at	BF308548	chr3:50337344-50340672 (-) // 97.96 // p21.31	tumor suppressor candidate 2	TUSC2
Hs:32839	0.341348	0.193504	yes	yes	no	no	94_15	Image:447382	AA702661	null	chr12 (93,221,648-93,224,218)	235328_at	AA521145	chr12:93221619-93222808 (-) // 94.89 // q22	Plexin C1	PLXNC1
Hs:33991	0.662282	0.511345	yes	yes	no	no	86_16	Image:134658	R28188	null	chr13 (45,681,321-45,681,873)	NULL	null	null	null	null
Hs:38503	-1.29098	-1.13975	yes	yes	no	no	85_19	Image:450533	AA704242	null	chr14 (94,148,467-94,160,142)	202376_at	NM_001085	chr14:94150520-94160144 (+) // 98.11 // q32.13	serpin peptidase inhibitor, clade A (alpha-1 antiproteinase, antitrypsin), member 3	SERPINA3
Hs:39271	0.251284	0.0843283	yes	yes	no	no	69_20	Image:121470	T97285	null	null	218264_at	NM_016567	chr10:127502104-127532080 (+) // 87.75 // q26.2	BRCA2 and CDKN1A interacting protein	BCCIP
Hs:40027	0.0482975	0.198755	yes	yes	no	no	81_20	Image:814048	AA465475	null	chr16 (15,727,907-15,730,492)	207961_x_at	NM_022870	chr16:15704496-15858369 (-) // 100.0 // p13.11	myosin, heavy chain 11, smooth muscle	MYH11
Hs:40231	-0.309501	-0.466465	yes	yes	no	no	87_20	Image:1503971	AA904677	null	chr3 (99,001,227-99,003,224)	235320_at	AL138043	chr3:99001619-99002776 (+) // 63.88 // q11.2	ADP-ribosylation factor-like 6	ARL6
Hs:40903	0.164859	0.325336	yes	yes	no	no	70_21	Image:283328	N51432	null	chr8 (43,101,050-43,105,729)	NULL	null	null	null	null
Hs:48967	0.335073	0.487661	yes	yes	no	no	78_26	Image:1874535	AI281343	null	chr1 (242,296,333-242,296,921)	NULL	null	null	null	null
Hs:49723	0.0575887	-0.0971404	yes	yes	no	no	90_26	Image:1909210	AI267867	null	chr6 (35,325,898-35,328,833)	228407_at	AI733234	chr6:35327969-35328827 (+) // 93.42 // p21.31	signal peptide, CUB domain, EGF-like 3	SCUBE3
Hs:14418	0.0516203	0.197554	yes	yes	no	no	59_84	Image:207098	H48502	NM_207356	chr1 (3,795,577-3,806,709)	222000_at	AI915947	chr1:3795556-3796090 (-) // 48.28 // p36.32	chromosome 1 open reading frame 174	C1orf174
Hs:16626	-0.265306	-0.119509	yes	yes	no	no	42_86	Image:770878	AA434395	NM_032646	chr17 (69,721,291-69,769,750)	223741_s_at	BC004233	chr17:69768229-69769750 (+) // 97.81 // q25.1	tweety homolog 2 (Drosophila)	TTYH2
Hs:17214	0.459064	0.614118	yes	yes	no	no	56_86	Image:271471	N35025	null	chr19 (20,515,478-20,516,225)	NULL	null	null	null	null
Hs:19506	-0.0272456	-0.168886	yes	yes	no	no	36_88	Image:884283	AA669750	null	chr5 (34,222,375-34,229,512)	1556742_at	AK095656	chr5:21495421-21622674 (+) // 73.75 // p14.3	similar to Beta-glucuronidase precursor	LOC728411
Hs:19710	-0.243413	-0.0949297	yes	yes	no	no	46_88	Image:52226	H23265	null	chr16 (19,087,460-19,185,930)	205613_at	NM_016524	chr16:19092250-19185930 (+) // 96.02 // p12.3	synaptotagmin XVII	SYT17
Hs:26142	0.0993067	0.256553	yes	yes	no	no	53_92	Image:767775	AA418081	NM_139280	chr17 (35,330,822-35,337,354)	223259_at	BC000638	chr17:35330821-35331603 (-) // 96.18 // q12	ORM1-like 3 (S. cerevisiae)	ORMDL3
Hs:28638	0.0174306	-0.132461	yes	yes	no	no	39_94	Image:220069	H85437	null	null	225330_at	AL044092	chr15:97323222-97325282 (+) // 89.16 // q26.3	insulin-like growth factor 1 receptor	IGF1R
Hs:32658	0.0418006	0.183775	yes	yes	no	no	57_96	Image:147468	R81177	NM_003930	chr7 (26,673,215-26,870,734)	204361_s_at	AB014486	chr7:26675636-26870589 (-) // 95.69 // p15.2	src kinase associated phosphoprotein 2	SKAP2
Hs:38430	-0.372873	-0.524014	yes	yes	no	no	53_100	Image:758339	AA404284	null	chr3 (191,848,998-191,852,001)	NULL	null	null	null	null
Hs:39102	-0.00163326	-0.158128	yes	yes	no	no	64_100	Image:2014138	AI361530	NM_001995	chr4 (185,913,744-185,984,209)	201963_at	NM_021122	chr4:185913748-185961675 (-) // 99.83 // q35.1	acyl-CoA synthetase long-chain family member 1	ACSL1
Hs:45342	0.114563	-0.0383614	yes	yes	no	no	37_105	Image:1682870	AI167656	null	null	NULL	null	null	null	null
Hs:48882	0.347032	0.501523	yes	yes	no	no	42_107	Image:1868656	AI261857	null	chr3 (184,143,254-184,164,426)	222679_s_at	AW468880	chr3:184142842-184166236 (-) // 92.14 // q26.33	DCN1, defective in cullin neddylation 1, domain containing 1 (S. cerevisiae)	DCUN1D1
Hs:13290	-0.389781	-0.223639	yes	yes	no	no	35_57	Image:469762	AA027964	NM_005497	chr17 (40,237,111-40,263,147)	208460_at	NM_005497	chr17:40237520-40238711 (-) // 99.75 // q21.31	gap junction protein, gamma 1, 45kDa	GJC1
Hs:16278	0.263395	0.413576	yes	yes	no	no	38_59	Image:358936	W92233	NM_173691	chr9 (139,205,892-139,214,113)	225891_at	AI983261	chr9:139205891-139214126 (-) // 92.63 // q34.3	chromosome 9 open reading frame 75	C9orf75
Hs:23670	-0.463611	-0.314315	yes	yes	no	no	63_63	Image:261472	H99035	NM_032412	chr5 (139,534,927-139,603,557)	224707_at	AL522667	chr5:139534913-139603556 (+) // 91.87 // q31.3	chromosome 5 open reading frame 32	C5orf32
Hs:24630	-0.92941	-1.07344	yes	yes	no	no	53_64	Image:283252	N51392	null	chr9 (98,316,537-98,316,962)	230887_at	AI921238	chr9:98316531-98324706 (-) // 98.32 // q22.33	CDC14 cell division cycle 14 homolog B (S. cerevisiae) /// CDC14 cell division cycle 14 homolog C (S. cerevisiae)	CDC14B /// CDC14C
Hs:30678	0.821464	0.661004	yes	yes	no	no	48_68	Image:701123	AA287350	null	chr6 (25,213,947-25,246,804)	210571_s_at	AF074480	chr6:25189776-25246300 (-) // 99.94 // p22.2	cytidine monophosphate-N-acetylneuraminic acid hydroxylase (CMP-N-acetylneuraminate monooxygenase) pseudogene	CMAH
Hs:33078	0.0392913	-0.118897	yes	yes	no	no	37_70	Image:45623	H08424	NM_020197	chr1 (212,521,199-212,577,096)	212921_at	AF070592	chr1:212570997-212578738 (+) // 78.96 // q41	SET and MYND domain containing 2	SMYD2
Hs:35082	-0.11341	0.0423108	yes	yes	no	no	42_71	Image:1033363	AA621402	null	chr5 (43,327,871-43,331,449)	NULL	null	null	null	null
Hs:39606	0.0305908	-0.133863	yes	yes	no	no	45_74	Image:786096	AA448800	null	chr12 (109,297,657-109,325,897)	225521_at	AL137586	chr12:109297657-109326172 (-) // 90.59 // q24.11	anaphase promoting complex subunit 7	ANAPC7
Hs:40458	0.214124	0.353404	yes	yes	no	no	58_74	Image:199202	R95752	NM_021148	chr7 (64,025,011-64,028,764)	NULL	null	null	null	null
Hs:42102	0.0509104	0.207772	yes	yes	no	no	63_75	Image:2252629	AI669774	null	chr11 (82,846,625-83,640,813)	1566947_at	AL831894	chr11:83132123-83132939 (+) // 40.69 // q14.1	MRNA; cDNA DKFZp547K228 (from clone DKFZp547K228)	---
Hs:11790	0.199115	0.0597888	yes	yes	no	no	39_29	Image:823775	AA490256	null	null	201180_s_at	J03198	chr1:109892803-109937653 (+) // 99.96 // p13.3	guanine nucleotide binding protein (G protein), alpha inhibiting activity polypeptide 3	GNAI3
Hs:14094	0.361436	0.508484	yes	yes	no	no	55_30	Image:123932	R01608	null	chr12 (48,516,095-48,516,409)	NULL	null	null	null	null
Hs:18030	-0.617731	-0.463688	yes	yes	no	no	40_33	Image:365826	AA025819	NM_002048	chr9 (88,749,098-88,751,924)	204456_s_at	AW611727	chr9:88749098-88751905 (-) // 89.93 // q21.33	growth arrest-specific 1	GAS1
Hs:24750	0.330446	0.171368	yes	yes	no	no	54_37	Image:129777	R16983	null	chr2 (218,333,036-218,333,326)	NULL	null	null	null	null
Hs:25518	0.154723	-0.000960703	yes	yes	no	no	38_38	Image:681917	AA256132	null	chr3 (191,848,998-191,852,001)	NULL	null	null	null	null
Hs:29730	0.31228	0.145232	yes	yes	no	no	58_40	Image:428163	AA001874	NM_173653	chr3 (144,466,755-145,049,979)	227791_at	BE222668	chr3:144466754-144467976 (-) // 96.19 // q24	solute carrier family 9 (sodium/hydrogen exchanger), member 9	SLC9A9
Hs:29922	-0.0411062	-0.202409	yes	yes	no	no	60_40	Image:431226	AA682519	null	null	221073_s_at	NM_006092	chr7:30430674-30484790 (-) // 99.27 // p15.1	nucleotide-binding oligomerization domain containing 1	NOD1
Hs:30030	-0.160675	-0.0134016	yes	yes	no	no	37_41	Image:450364	AA703646	null	chr17 (17,525,512-17,655,442)	1558875_at	S66168	chr17:17655388-17657475 (-) // 93.13 // p11.2	sterol regulatory element binding transcription factor 1	SREBF1
Hs:31362	-0.617935	-0.466517	yes	yes	no	no	59_41	Image:455303	AA677597	null	chr16 (79,342,366-79,342,814)	1553647_at	NM_152342	chr16:79195112-79395676 (-) // 98.52 // q23.2	chromodomain protein, Y-like 2	CDYL2
Hs:31374	-0.135988	-0.285915	yes	yes	no	no	63_41	Image:460189	AA676948	null	chr16 (29,421,685-29,423,508)	215920_s_at	AC002544	chr16:28563411-28576505 (+) // 86.97 // p11.2 /// chr16:28677525-28690630 (+) // 89.08 // p11.2 /// chr16:28957476-28970549 (+) // 86.84 // p11.2 /// chr16:72969372-72982445 (+) // 86.02 // q22.3 /// chr16:22446387-22452103 (+) // 83.51 // p12.1 /// chr16	pyridoxal-dependent decarboxylase domain containing 2 /// similar to nuclear pore complex interacting protein /// similar to LOC339047 protein	LOC440350 /// LOC729602 /// LOC729978 /// PDXDC2
Hs:33090	-0.00495294	-0.167154	yes	yes	no	no	33_43	Image:845516	AA644224	null	chr8 (61,753,454-61,876,825)	218829_s_at	NM_017780	chr8:61929610-61942017 (+) // 97.79 // q12.2	chromodomain helicase DNA binding protein 7	CHD7
Hs:33678	-0.0290267	-0.19201	yes	yes	no	no	47_43	Image:768469	AA495962	null	chr2 (24,660,850-24,847,055)	209106_at	BF576458	chr2:24660907-24847072 (+) // 98.6 // p23.3	nuclear receptor coactivator 1	NCOA1
Hs:40398	0.0449526	0.197971	yes	yes	no	no	61_47	Image:32345	R42936	null	chr11 (131,778,464-131,779,164)	237584_at	R60909	chr11:131778465-131778785 (-) // 81.55 // q25	Transcribed locus	---
Hs:40578	0.373755	0.205909	yes	yes	no	no	59_47	Image:136991	R35861	null	chr14 (61,667,728-61,670,640)	237540_at	AW292481	chr14:61670619-61676444 (-) // 99.66 // q23.2	Transcribed locus	---
Hs:41250	0.36075	0.208899	yes	yes	no	no	42_48	Image:460591	AA700434	null	chr7 (156,744,586-156,745,478)	1554793_at	BC014029	chr7:156624464-156702687 (+) // 94.69 // q36.3	ubiquitin protein ligase E3C	UBE3C
Hs:42798	0.691616	0.856121	yes	yes	no	no	46_49	Image:1492780	AA878599	null	chrX (16,689,026-16,690,053)	225154_at	BG029566	chrX:16647652-16689254 (+) // 85.84 // p22.2	synapse associated protein 1, SAP47 homolog (Drosophila)	SYAP1
Hs:44418	-0.201873	-0.355449	yes	yes	no	no	43_50	Image:1628581	AA994155	null	null	NULL	null	null	null	null
Hs:49710	0.744994	0.911799	yes	yes	no	no	62_53	Image:1901472	AI302661	null	chr2 (95,083,584-95,084,413)	NULL	null	null	null	null
Hs:10470	-0.65355	-0.494247	yes	yes	no	no	45_1	Image:233721	H79047	null	chr2 (217,206,363-217,237,404)	202718_at	NM_000597	chr2:217206377-217237401 (+) // 90.93 // q35	insulin-like growth factor binding protein 2, 36kDa	IGFBP2
Hs:11802	0.0367779	-0.103875	yes	yes	no	no	35_2	Image:840654	AA488051	null	chr12 (10,925,846-10,926,492)	205272_s_at	NM_006250	chr12:10973101-10976190 (+) // 89.12 // p13.2 /// chr12:10924826-10928121 (-) // 98.34 // p13.2	proline-rich protein BstNI subfamily 4 /// proline-rich protein HaeIII subfamily 1 /// proline-rich protein HaeIII subfamily 2	PRB4 /// PRH1 /// PRH2
Hs:13062	0.124482	0.27157	yes	yes	no	no	64_2	Image:241288	H81104	null	chr8 (21,917,609-21,918,258)	NULL	null	null	null	null
Hs:13338	0.0224312	-0.13509	yes	yes	no	no	35_3	Image:295831	N74602	NM_015954	chr12 (15,955,512-16,081,478)	218102_at	NM_015954	chr12:15955549-16081478 (+) // 94.81 // p12.3	2-deoxyribose-5-phosphate aldolase homolog (C. elegans)	DERA
Hs:14874	0.16263	0.308498	yes	yes	no	no	35_4	Image:243405	N49436	null	null	213858_at	BE350026	chr8:146076967-146079026 (-) // 95.25 // q24.3	zinc finger protein 250	ZNF250
Hs:15846	0.143839	0.285479	yes	yes	no	no	61_4	Image:795803	AA459865	null	chr17 (70,642,941-70,662,373)	211444_at	BC002811	chr17:70673276-70674940 (-) // 14.45 // q25.1	CDNA clone IMAGE:3636371	---
Hs:17754	-0.00850004	-0.17414	yes	yes	no	no	33_6	Image:810951	AA459396	NM_006980	chr7 (91,340,126-91,347,953)	204871_at	NM_006980	chr7:91340132-91347952 (-) // 75.44 // q21.2	mitochondrial transcription termination factor	MTERF
Hs:24006	0.19486	0.338389	yes	yes	no	no	38_10	Image:502164	AA126673	null	chr5 (66,500,465-66,501,180)	225611_at	AI922968	chr5:66498775-66501664 (+) // 94.5 // q12.3	microtubule associated serine/threonine kinase family member 4 /// hypothetical protein LOC100128443	LOC100128443 /// MAST4
Hs:27750	0.177522	0.0152039	yes	yes	no	no	53_12	Image:194451	R83038	NM_002335	chr11 (67,836,671-67,973,313)	209468_at	AB017498	chr11:67871889-67973222 (+) // 95.34 // q13.2	low density lipoprotein receptor-related protein 5	LRP5
Hs:30246	-0.0116582	0.132229	yes	yes	no	no	39_14	Image:814482	AA459265	NM_030802	chr17 (45,142,721-45,196,529)	221249_s_at	NM_030802	chr17:45142692-45196463 (-) // 95.84 // q21.33	family with sequence similarity 117, member A	FAM117A
Hs:31974	0.0262149	-0.123569	yes	yes	no	no	45_15	Image:759159	AA496021	null	null	1555725_a_at	AF493929	chr1:161383755-161439249 (-) // 100.0 // q23.3	regulator of G-protein signaling 5	RGS5
Hs:33114	-0.328248	-0.176975	yes	yes	no	no	33_16	Image:51710	H22916	null	chr22 (40,323,979-40,325,859)	212528_at	AI348009	chr22:40323842-40346950 (-) // 91.38 // q13.2	CDNA clone IMAGE:3878236	---
Hs:36006	0.246243	0.394511	yes	yes	no	no	63_17	Image:1567675	AA976221	null	chr10 (6,666,859-6,667,549)	240015_at	AI299467	chr10:6666967-6667329 (+) // 78.4 // p15.1	Transcribed locus	---
Hs:37926	0.221224	0.079469	yes	yes	no	no	39_19	Image:1641284	AI016259	NM_207308	chr1 (152,231,785-152,378,952)	232598_at	AL133633	chr1:152231790-152295966 (-) // 97.09 // q21.3	nucleoporin 210kDa-like	NUP210L
Hs:38694	0.366306	0.225069	yes	yes	no	no	55_19	Image:1750920	AI085519	NM_133502	chr19 (63,386,208-63,416,739)	204937_s_at	NM_016325	chr19:63386265-63416732 (+) // 99.96 // q13.43	zinc finger protein 274	ZNF274
Hs:42054	-0.106379	0.0468385	yes	yes	no	no	62_21	Image:2244718	AI657057	NM_001490	chr9 (78,305,722-78,309,005)	205505_at	NM_001490	chr9:78305721-78308996 (+) // 99.05 // q21.13	glucosaminyl (N-acetyl) transferase 1, core 2 (beta-1,6-N-acetylglucosaminyltransferase)	GCNT1
Hs:42522	-0.138479	-0.291394	yes	yes	no	no	35_22	Image:300099	N77929	null	chr4 (99,610,534-99,798,400)	225388_at	AI928507	chr4:99610540-99612504 (-) // 97.79 // q23	tetraspanin 5	TSPAN5
Hs:46566	-0.764815	-0.904973	yes	yes	no	no	61_24	Image:321394	W32276	NM_013262	chr6 (16,237,296-16,256,455)	220319_s_at	NM_013262	chr6:16237358-16255077 (+) // 99.2 // p22.3	myosin regulatory light chain interacting protein	MYLIP
Hs:11069	0.10674	0.26941	yes	yes	no	no	24_82	Image:754601	AA411387	NM_006226	chr2 (198,539,522-198,721,293)	205934_at	NM_006226	chr2:198656723-198721293 (+) // 94.41 // q33.1	phospholipase C-like 1	PLCL1
Hs:11729	-0.570831	-0.724173	yes	yes	no	no	3_83	Image:126795	R07167	NM_001902	chr1 (70,649,543-70,677,840)	206085_s_at	NM_001902	chr1:70649653-70677475 (+) // 99.85 // p31.1	cystathionase (cystathionine gamma-lyase)	CTH
Hs:14429	0.277887	0.129785	yes	yes	no	no	31_84	Image:138550	R63318	null	chr19 (61,344,502-61,364,075)	NULL	null	null	null	null
Hs:16733	-0.0188088	0.141698	yes	yes	no	no	15_86	Image:810429	AA457108	NM_005851	chr11 (67,030,545-67,032,678)	203252_at	NM_005851	chr11:67030544-67032232 (-) // 99.89 // q13.1	CDK2-associated protein 2	CDK2AP2
Hs:18545	0.189315	0.349871	yes	yes	no	no	18_87	Image:429499	AA011480	null	chr8 (27,441,544-27,442,303)	209368_at	AF233336	chr8:27404608-27458037 (+) // 99.83 // p21.1	epoxide hydrolase 2, cytoplasmic	EPHX2
Hs:23633	0.121	-0.028269	yes	yes	no	no	27_90	Image:742682	AA400283	null	chr16 (56,871,403-56,886,444)	231287_s_at	AI968064	chr16:56871402-56871933 (-) // 98.15 // q21	plasma kallikrein-like protein 4	Klkbl4
Hs:23837	0.372009	0.213506	yes	yes	no	no	5_91	Image:310054	N95476	null	chr3 (18,361,873-18,441,839)	241365_at	AA002140	chr3:18361876-18362682 (-) // 99.14 // p24.3	CDNA FLJ42259 fis, clone TKIDN2011289	---
Hs:27485	-0.0548173	0.0926793	yes	yes	no	no	15_93	Image:1473421	AA916413	NM_014846	chr8 (126,105,691-126,173,132)	201985_at	NM_014846	chr8:126105690-126173187 (-) // 99.93 // q24.13	KIAA0196	KIAA0196
Hs:31517	0.0196885	-0.127126	yes	yes	no	no	5_96	Image:1643144	AI025520	NM_003886, NM_139289	chrX (49,842,184-49,851,799)	207019_s_at	NM_003886	chrX:49842145-49852404 (-) // 98.31 // p11.22	A kinase (PRKA) anchor protein 4	AKAP4
Hs:31997	0.315252	0.457925	yes	yes	no	no	14_96	Image:745286	AA625558	null	chr5 (34,873,405-34,874,583)	NULL	null	null	null	null
Hs:34109	0.146905	0.294097	yes	yes	no	no	24_97	Image:357420	W93859	null	chr9 (126,754,888-126,945,618)	241754_at	AA829836	chr9:126754778-126797115 (-) // 98.6 // q33.3	chromosome 9 open reading frame 126	C9orf126
Hs:35633	0.102786	0.249884	yes	yes	no	no	20_98	Image:1455242	AA865224	null	chr10 (3,808,181-3,817,455)	1555832_s_at	BU683415	chr10:3808744-3809474 (-) // 83.85 // p15.1	Homo sapiens, clone IMAGE:4096273, mRNA /// Kruppel-like factor 6	KLF6
Hs:35645	0.192679	0.36655	yes	yes	no	no	24_98	Image:1455508	AA863044	null	null	NULL	null	null	null	null
Hs:35825	-0.00286435	0.16098	yes	yes	no	no	26_98	Image:1468897	AA884094	null	null	NULL	null	null	null	null
Hs:35921	0.0597841	-0.0870663	yes	yes	no	no	27_98	Image:1469945	AA865355	null	null	NULL	null	null	null	null
Hs:41117	-0.377353	-0.537626	yes	yes	no	no	13_102	Image:432541	AA699307	null	null	212820_at	AB020663	chr15:49527199-49560765 (-) // 98.88 // q21.2	Dmx-like 2	DMXL2
Hs:44477	-1.03989	-1.20459	yes	yes	no	no	16_104	Image:1606300	AA991180	NM_004329	chr10 (88,506,382-88,674,910)	213578_at	AI678679	chr10:88674013-88674925 (+) // 95.81 // q23.2 /// chr11:120736291-120737211 (-) // 93.54 // q24.1	bone morphogenetic protein receptor, type IA	BMPR1A
Hs:45053	0.0334297	-0.116943	yes	yes	no	no	30_104	Image:1656524	AI033828	null	chr7 (97,354,392-97,357,175)	NULL	null	null	null	null
Hs:47441	0.160253	0.305205	yes	yes	no	no	11_106	Image:1755589	AI204424	null	chr14 (26,351,255-26,359,757)	NULL	null	null	null	null
Hs:15497	0.235119	0.374659	yes	yes	no	no	18_58	Image:144912	R78554	null	chr19 (42,364,322-42,367,202)	NULL	null	null	null	null
Hs:16085	-0.157963	0.000359358	yes	yes	no	no	32_58	Image:811035	AA485433	null	chr19 (1,058,635-1,083,220)	215760_s_at	AC005390	chr19:1059218-1083133 (-) // 96.44 // p13.3	strawberry notch homolog 2 (Drosophila)	SBNO2
Hs:19253	-0.351349	-0.199023	yes	yes	no	no	5_61	Image:148225	H13688	NM_004482	chr2 (166,312,560-166,326,663)	203397_s_at	BF063271	chr2:166311567-166359033 (-) // 87.9 // q24.3	UDP-N-acetyl-alpha-D-galactosamine:polypeptide N-acetylgalactosaminyltransferase 3 (GalNAc-T3)	GALNT3
Hs:25481	-0.193003	-0.0356751	yes	yes	no	no	2_65	Image:796444	AA459981	null	chr5 (137,245,111-137,251,785)	219728_at	NM_006790	chr5:137231472-137251440 (+) // 98.4 // q31.2	myotilin	MYOT
Hs:28853	-0.00345272	0.142481	yes	yes	no	no	13_67	Image:769868	AA430361	null	chr11 (66,004,456-66,033,706)	NULL	null	null	null	null
Hs:29225	-0.245937	-0.0800593	yes	yes	no	no	17_67	Image:281010	N47691	null	chr16 (45,251,095-45,280,593)	233864_s_at	BG537579	chr16:45251484-45270456 (-) // 45.23 // q11.2 /// chr2:20349941-20352295 (-) // 38.68 // p24.1	vacuolar protein sorting 35 homolog (S. cerevisiae)	VPS35
Hs:31061	-0.18085	-0.325412	yes	yes	no	no	24_68	Image:825654	AA505051	null	chr11 (59,979,858-59,994,801)	228592_at	AW474852	chr11:59993316-59994801 (+) // 87.59 // q12.2	membrane-spanning 4-domains, subfamily A, member 1	MS4A1
Hs:38345	0.228406	0.0856103	yes	yes	no	no	12_73	Image:795258	AA453995	null	chr7 (98,893,746-98,901,727)	1558179_at	BG981988	chr7:98893750-98895384 (-) // 84.78 // q22.1	ATP synthase, H+ transporting, mitochondrial F0 complex, subunit F2	ATP5J2
Hs:41801	0.103529	-0.0488183	yes	yes	no	no	20_75	Image:1845168	AI218581	null	chr4 (42,105,146-42,203,928)	NULL	null	null	null	null
Hs:42089	-0.811525	-0.650303	yes	yes	no	no	27_75	Image:2111581	AI394426	NM_002751	null	211500_at	U53442	chr22:49044268-49050859 (-) // 97.29 // q13.33	mitogen-activated protein kinase 11	MAPK11
Hs:45065	0.374035	0.234591	yes	yes	no	no	26_77	Image:1664710	AI037879	NM_018048	chr12 (10,648,061-10,657,450)	241806_at	AA701443	chr12:10653882-10654444 (+) // 77.65 // p13.2	Transcribed locus	---
Hs:45941	0.101818	0.249018	yes	yes	no	no	15_78	Image:1706984	AI126837	null	chr20 (31,862,827-31,905,830)	225119_at	AW299290	chr20:31862682-31905297 (+) // 93.65 // q11.22	chromatin modifying protein 4B	CHMP4B
Hs:48437	0.478517	0.333073	yes	yes	no	no	5_80	Image:1855289	AI286198	null	chr4 (100,206,551-100,207,970)	NULL	null	null	null	null
Hs:11117	-0.528979	-0.385219	yes	yes	no	no	24_28	Image:726779	AA399519	NM_001299	chr19 (11,510,579-11,522,138)	203951_at	NM_001299	chr19:11510664-11522247 (+) // 99.07 // p13.2	calponin 1, basic, smooth muscle	CNN1
Hs:13997	-0.0536219	-0.19443	yes	yes	no	no	22_30	Image:294881	N69540	null	chr1 (153,467,687-153,470,052)	210386_s_at	BC001906	chr1:153445211-153450237 (+) // 89.75 // q22 /// chr1:153467390-153470864 (+) // 52.8 // q22	metaxin 1	MTX1
Hs:20801	0.18262	0.0210555	yes	yes	no	no	1_35	Image:884546	AA629808	NM_000970	chr12 (111,327,378-111,331,826)	200034_s_at	NM_000970	chr1:240061836-240062745 (+) // 90.17 // q43 /// chr12:82069220-82070129 (+) // 90.17 // q21.31 /// chr4:66121752-66122674 (+) // 97.52 // q13.1 /// chr7:137057253-137058172 (+) // 97.08 // q33 /// chr12:111327377-111330845 (-) // 97.08 // q24.13 /// chr1	ribosomal protein L6	RPL6
Hs:27725	-0.00505328	0.139874	yes	yes	no	no	21_39	Image:491596	AA150183	null	chr2 (201,950,175-201,952,401)	202124_s_at	AV705253	chr2:201950174-202024499 (-) // 97.86 // q33.1	trafficking protein, kinesin binding 2	TRAK2
Hs:28109	-0.0590111	0.0930871	yes	yes	no	no	29_39	Image:206457	H63575	null	chr2 (172,272,393-172,272,791)	211684_s_at	AF250307	chr10:51694653-51697097 (+) // 95.07 // q11.23 /// chr2:172252519-172313165 (+) // 97.4 // q31.1	dynein, cytoplasmic 1, intermediate chain 2	DYNC1I2
Hs:30497	0.0185857	0.178814	yes	yes	no	no	10_41	Image:825698	AA504816	null	chr8 (38,763,938-38,824,698)	1554690_a_at	BC041391	chr8:38719023-38824792 (+) // 84.17 // p11.23	transforming, acidic coiled-coil containing protein 1	TACC1
Hs:36737	0.413137	0.556633	yes	yes	no	no	11_45	Image:1536451	AA919126	null	chr16 (10,928,057-10,928,806)	NULL	null	null	null	null
Hs:38765	0.0198976	-0.137467	yes	yes	no	no	24_46	Image:815142	AA481507	null	null	213262_at	AI932370	chr13:22800968-22813840 (-) // 98.8 // q12.12	spastic ataxia of Charlevoix-Saguenay (sacsin)	SACS
Hs:38945	-0.127405	0.0239596	yes	yes	no	no	26_46	Image:1894108	AI300241	NM_002478	chr11 (17,697,686-17,700,253)	206656_s_at	BC000353	chr11:17697701-17700258 (+) // 69.76 // p15.1	chromosome 20 open reading frame 3	C20orf3
Hs:39245	-0.29868	-0.136273	yes	yes	no	no	5_47	Image:1555659	AI147534	null	chr5 (150,388,223-150,388,741)	NULL	null	null	null	null
Hs:40205	0.178037	0.317465	yes	yes	no	no	23_47	Image:824986	AA489090	null	chr15 (89,044,401-89,045,122)	NULL	null	null	null	null
Hs:40289	-0.077678	-0.241022	yes	yes	no	no	20_47	Image:392353	AA707909	null	chr1 (231,186,504-231,298,235)	1554256_a_at	BC008300	chr1:231337380-231460565 (-) // 89.21 // q42.2	pecanex-like 2 (Drosophila)	PCNXL2
Hs:40577	0.172996	0.0218089	yes	yes	no	no	27_47	Image:2009569	AI337108	NM_003884	chr3 (20,056,528-20,170,898)	239585_at	AV735100	chr3:20165581-20165990 (+) // 49.77 // p24.3	P300/CBP-associated factor	PCAF
Hs:45677	-0.296881	-0.147053	yes	yes	no	no	8_51	Image:1682593	AI167805	null	chr8 (6,490,984-6,493,435)	NULL	null	null	null	null
Hs:46829	-0.0951269	-0.23703	yes	yes	no	no	32_51	Image:1737499	AI138734	null	null	201779_s_at	AF070558	chr3:151013704-151161838 (+) // 98.78 // q25.1 /// chr3:181971962-181974530 (-) // 89.32 // q26.33	ring finger protein 13	RNF13
Hs:48749	-0.252501	-0.397234	yes	yes	no	no	8_53	Image:1854061	AI243657	NM_172365	chr14 (64,086,373-64,125,849)	237654_at	AA400298	chr14:64124653-64125849 (+) // 96.32 // q23.3	chromosome 14 open reading frame 50	C14orf50
Hs:11801	-0.196826	-0.344175	yes	yes	no	no	3_2	Image:71727	T51350	null	chr1 (47,456,019-47,457,797)	1561211_at	BC040537	chr1:47464055-47469006 (+) // 93.05 // p33	CDNA clone IMAGE:5265906	---
Hs:14117	0.155429	0.00947876	yes	yes	no	no	23_3	Image:194136	H50971	null	chr20 (28,225,652-28,267,327)	NULL	null	null	null	null
Hs:17561	0.407001	0.570108	yes	yes	no	no	27_5	Image:428492	AA005428	null	chr12 (75,705,608-75,706,452)	216871_at	AF161412	chr12:75682154-75740443 (-) // 98.36 // q21.2	---	---
Hs:18533	0.245316	0.386023	yes	yes	no	no	21_6	Image:781233	AA446316	null	chr6 (42,266,092-42,266,924)	207003_at	NM_002098	chr1:42400948-42402976 (-) // 99.47 // p34.2	guanylate cyclase activator 2A (guanylin)	GUCA2A
Hs:18617	-0.554133	-0.387386	yes	yes	no	no	18_6	Image:502499	AA156863	NM_002676	chr22 (40,302,852-40,315,821)	203467_at	NM_002676	chr22:40302857-40315759 (-) // 99.09 // q13.2	phosphomannomutase 1	PMM1
Hs:23237	-0.591614	-0.736535	yes	yes	no	no	22_9	Image:594758	AA172056	null	chr2 (132,158,940-132,173,904)	NULL	null	null	null	null
Hs:27833	0.236338	0.0920725	yes	yes	no	no	18_12	Image:1325615	AA875893	null	chr2 (43,968,391-44,076,648)	211615_s_at	M92439	chr2:43968391-44060594 (-) // 97.2 // p21	leucine-rich PPR-motif containing	LRPPRC
Hs:29189	-0.21623	-0.0570267	yes	yes	no	no	16_13	Image:264692	N20407	null	chr5 (76,066,564-76,067,361)	1569642_at	BG026194	chr5:76047779-76048359 (+) // 77.84 // q13.3	coagulation factor II (thrombin) receptor	F2R
Hs:32549	-0.00757032	0.159931	yes	yes	no	no	23_15	Image:855526	AA664172	null	chr11 (109,592,492-109,597,837)	NULL	null	null	null	null
Hs:34757	0.0438185	-0.12069	yes	yes	no	no	6_17	Image:455004	AA676641	null	chr11 (71,473,941-71,491,940)	NULL	null	null	null	null
Hs:37157	-0.0470541	0.10721	yes	yes	no	no	23_18	Image:1588430	AA975235	null	chr16 (7,643,850-7,700,805)	1553422_s_at	NM_145892	chr16:7322751-7702500 (+) // 98.05 // p13.2	ataxin 2-binding protein 1	A2BP1
Hs:38213	-0.208852	-0.0463229	yes	yes	no	no	14_19	Image:951230	AA620571	NM_003084	chr9 (15,412,867-15,452,454)	NULL	null	null	null	null
Hs:43289	0.00138794	0.14638	yes	yes	no	no	19_22	Image:1542522	AA907633	null	chr21 (42,314,367-42,315,056)	NULL	null	null	null	null
Hs:49637	0.0977442	-0.0495863	yes	yes	no	no	29_26	Image:1908810	AI302307	null	chr13 (75,311,317-75,313,308)	1556377_s_at	AF174600	chr13:75279773-75291583 (+) // 96.21 // q22.2	LIM domain 7	LMO7
Hs:12220	-1.29631	-1.41996	yes	no	no	no	364_83	Image:814595	AA480906	null	chr20 (45,271,263-45,272,228)	209049_s_at	BC001004	chr20:45271519-45272504 (-) // 94.31 // q13.12	zinc finger, MYND-type containing 8	ZMYND8
Hs:13672	-0.088056	0.0394796	yes	no	no	no	367_84	Image:66711	T64885	null	chr16 (57,106,917-57,167,964)	1554555_a_at	BC022451	chr16:57106925-57110511 (+) // 95.4 // q21	SET domain containing 6	SETD6
Hs:19804	-0.0487649	-0.183905	yes	no	no	no	363_88	Image:784255	AA446907	null	chr3 (151,747,205-151,784,717)	223015_at	AF212241	chr3:151747204-151784717 (+) // 98.62 // q25.1	eukaryotic translation initiation factor 2A, 65kDa	EIF2A
Hs:19912	0.110107	-0.0204984	yes	no	no	no	368_88	Image:33496	R43867	null	chr9 (10,184,822-10,186,814)	NULL	null	null	null	null
Hs:23176	-0.139405	-0.00913722	yes	no	no	no	374_90	Image:565624	AA127419	null	chr5 (126,881,237-126,918,677)	221734_at	BE328312	chr5:126881243-126918673 (+) // 94.6 // q23.2	proline-rich coiled-coil 1	PRRC1
Hs:24508	-0.243713	-0.369289	yes	no	no	no	364_91	Image:246614	N57692	null	chr12 (848,522-849,061)	39313_at	AB002342	chr12:859634-881409 (+) // 91.96 // p13.33	WNK lysine deficient protein kinase 1	WNK1
Hs:25096	-0.293877	-0.423451	yes	no	no	no	382_91	Image:195162	R91954	null	chr1 (113,045,397-113,046,521)	235742_at	AI436197	chr1:113046063-113046523 (+) // 97.64 // p13.2	Ras homolog gene family, member C	RHOC
Hs:25660	0.0889852	0.226376	yes	no	no	no	356_92	Image:813698	AA453759	NM_005842	chr13 (79,808,115-79,813,096)	204011_at	NM_005842	chr13:79808114-79813087 (-) // 96.3 // q31.1	sprouty homolog 2 (Drosophila)	SPRY2
Hs:25864	0.277742	0.151707	yes	no	no	no	366_92	Image:28737	R40835	null	chr3 (127,638,951-127,647,015)	NULL	null	null	null	null
Hs:26524	-0.610592	-0.473716	yes	no	no	no	377_92	Image:785540	AA450334	null	chr16 (54,170,431-54,176,713)	222833_at	AU154202	chr16:54100175-54176713 (+) // 89.32 // q12.2	lysophosphatidylcholine acyltransferase 2	LPCAT2
Hs:27676	0.609992	0.745476	yes	no	no	no	369_93	Image:712401	AA281784	NM_005026	chr1 (9,634,390-9,711,543)	NULL	null	null	null	null
Hs:30268	0.130338	0.00688122	yes	no	no	no	356_95	Image:451092	AA704508	null	chr12 (102,866,835-102,875,102)	226927_at	AU144442	chr12:102868115-102875102 (-) // 74.62 // q23.3	hypothetical LOC728568	LOC728568
Hs:34204	-0.174156	-0.0488311	yes	no	no	no	377_97	Image:267334	N23383	null	chr13 (48,780,785-48,781,927)	223527_s_at	AL138875	chr13:48719890-48765622 (+) // 98.09 // q14.2	cytidine and dCMP deaminase domain containing 1	CDADC1
Hs:38044	-0.119878	-0.257188	yes	no	no	no	361_100	Image:263892	H99842	null	chr17 (7,151,701-7,156,496)	201122_x_at	BC000751	chr10:80942294-80943513 (+) // 87.84 // q22.3 /// chr10:81262187-81263413 (+) // 87.45 // q22.3 /// chr17:7151692-7156496 (+) // 87.76 // p13.1 /// chr10:81996313-81997533 (-) // 86.37 // q22.3	eukaryotic translation initiation factor 5A	EIF5A
Hs:39004	-0.242776	-0.366451	yes	no	no	no	379_100	Image:2009885	AI341427	null	chr12 (24,880,655-24,993,263)	214390_s_at	AI652662	chr12:24880647-24993250 (-) // 99.59 // p12.1	branched chain aminotransferase 1, cytosolic	BCAT1
Hs:41308	0.0137329	-0.109827	yes	no	no	no	363_102	Image:461464	AA705027	null	chr9 (2,817,967-2,818,769)	1570529_at	BC020598	---	KIAA0020	KIAA0020
Hs:42760	0.0247851	-0.104193	yes	no	no	no	366_103	Image:1476514	AA886954	null	chr6 (26,629,686-26,633,098)	NULL	null	null	null	null
Hs:12832	0.231171	0.0916896	yes	no	no	no	382_56	Image:196866	R92951	NM_025085, NM_057175	chr4 (140,442,103-140,529,997)	222836_at	AF327722	chr4:140442104-140529792 (+) // 91.79 // q31.1	NMDA receptor regulated 1	NARG1
Hs:19540	-0.868576	-0.740616	yes	no	no	no	356_61	Image:897164	AA676957	null	chr5 (138,295,121-138,298,776)	210844_x_at	D14705	chr5:138117010-138298298 (+) // 99.8 // q31.2 /// chr5:114752619-114756030 (-) // 90.27 // q22.3	catenin (cadherin-associated protein), alpha 1, 102kDa	CTNNA1
Hs:24532	0.0740235	-0.0580307	yes	no	no	no	364_64	Image:1031402	AA609161	null	chr7 (104,884,212-104,898,511)	218984_at	NM_019042	chr7:104884197-104898511 (-) // 85.5 // q22.2	pseudouridylate synthase 7 homolog (S. cerevisiae)	PUS7
Hs:30592	0.236714	0.374446	yes	no	no	no	367_68	Image:700522	AA291153	null	chr10 (31,645,455-31,647,970)	229090_at	AK026657	chr10:31645463-31647635 (-) // 89.81 // p11.22	hypothetical protein LOC220930	LOC220930
Hs:47476	0.222416	0.353532	yes	no	no	no	363_79	Image:1839388	AI214435	null	chr9 (33,752,037-33,752,716)	NULL	null	null	null	null
Hs:48052	-0.0556682	-0.181166	yes	no	no	no	377_79	Image:1848538	AI242955	null	null	NULL	null	null	null	null
Hs:14188	0.164273	0.0413065	yes	no	no	no	372_30	Image:128785	R10015	null	chr11 (68,078,484-68,080,588)	232312_at	AB046778	chr11:68091098-68132070 (+) // 37.57 // q13.2	SAPS domain family, member 3	SAPS3
Hs:30040	-0.159293	-0.0266138	yes	no	no	no	357_41	Image:450410	AA682780	null	chr17 (33,183,053-33,183,604)	NULL	null	null	null	null
Hs:31096	0.476505	0.340119	yes	no	no	no	376_41	Image:824376	AA489696	null	chr14 (56,927,024-56,947,636)	228321_s_at	N36798	chr14:56927716-56946332 (-) // 99.21 // q23.1	N-acetyltransferase 12	NAT12
Hs:33688	0.484748	0.354243	yes	no	no	no	367_43	Image:812068	AA455986	null	chr4 (187,362,985-187,371,605)	226745_at	AU146978	chr4:187362441-187371260 (+) // 66.81 // q35.2	cytochrome P450, family 4, subfamily V, polypeptide 2	CYP4V2
Hs:37708	0.0943178	-0.0377295	yes	no	no	no	353_46	Image:1631761	AI025134	null	chr2 (55,053,844-55,057,611)	1556049_at	CA428769	chr2:55055229-55057607 (-) // 62.78 // p16.1	reticulon 4	RTN4
Hs:38092	-0.266635	-0.130197	yes	no	no	no	361_46	Image:502055	AA128826	NM_000046	chr5 (78,111,389-78,317,387)	1554030_at	BC029051	chr5:78146608-78317522 (-) // 94.86 // q14.1	arylsulfatase B	ARSB
Hs:38572	-0.0154899	0.107719	yes	no	no	no	370_46	Image:897740	AA598990	null	null	NULL	null	null	null	null
Hs:43468	0.101883	-0.027681	yes	no	no	no	377_49	Image:1559596	AA917316	null	chr11 (129,780,030-129,804,098)	220676_at	NM_007037	chr11:129780424-129804098 (-) // 92.54 // q24.3	ADAM metallopeptidase with thrombospondin type 1 motif, 8	ADAMTS8
Hs:45784	-0.0457899	0.0866276	yes	no	no	no	365_51	Image:1667294	AI052041	null	chr14 (22,370,784-22,374,085)	221997_s_at	AI560951	chr14:22369140-22373396 (-) // 75.61 // q11.2	Mitochondrial ribosomal protein L52	MRPL52
Hs:26980	-0.202062	-0.337945	yes	no	no	no	353_12	Image:741988	AA402915	NM_000666	null	202740_at	NM_000666	chr3:51992602-51998258 (+) // 100.0 // p21.1	aminoacylase 1	ACY1
Hs:29776	0.40871	0.280927	yes	no	no	no	382_13	Image:435149	AA705686	NM_173825	chr3 (121,890,111-121,944,053)	226089_at	AI742028	chr3_random:2894-13653 (+) // 70.59 // /// chr3:121889352-121932327 (-) // 82.66 // q13.33	RAB, member of RAS oncogene family-like 3	RABL3
Hs:31504	0.0211598	-0.103465	yes	no	no	no	384_14	Image:1638971	AI017332	null	chr15 (22,778,001-22,817,890)	216850_at	AF319523	chr15:22751273-22795268 (+) // 99.83 // q11.2	small nuclear ribonucleoprotein polypeptide N	SNRPN
Hs:35140	0.452544	0.589517	yes	no	no	no	362_17	Image:1055577	AA620894	null	chr7 (26,207,280-26,219,153)	1555920_at	BU683892	chr7:26208566-26214701 (+) // 94.17 // p15.2	Chromobox homolog 3 (HP1 gamma homolog, Drosophila)	CBX3
Hs:40036	0.213216	0.348841	yes	no	no	no	369_20	Image:1582330	AA971128	null	null	237014_at	BE676394	chr8:67686898-67687478 (+) // 93.39 // q13.1	V-myb myeloblastosis viral oncogene homolog (avian)-like 1	MYBL1
Hs:40624	0.070154	0.202009	yes	no	no	no	383_20	Image:209155	H60777	null	chr16 (23,051,167-23,051,639)	239348_at	AI285970	chr16:23051166-23051639 (-) // 99.79 // p12.1	---	---
Hs:43600	0.226589	0.092614	yes	no	no	no	382_22	Image:1565623	AI167261	null	chr12 (66,339,212-66,345,460)	NULL	null	null	null	null
Hs:44464	-0.0820427	-0.218539	yes	no	no	no	367_23	Image:1641822	AI041096	null	chr12 (14,828,784-14,830,647)	NULL	null	null	null	null
Hs:48196	0.0764485	0.209513	yes	no	no	no	378_25	Image:1849383	AI248035	null	chr5 (121,751,888-121,752,372)	219511_s_at	NM_005460	chr5:121754681-121827648 (+) // 97.99 // q23.2	synuclein, alpha interacting protein (synphilin)	SNCAIP
Hs:11067	-0.306718	-0.176116	yes	no	no	no	340_82	Image:33949	R44822	null	null	1556715_at	N40988	chr17:71820467-71822206 (-) // 66.54 // q25.1	Phosphoribosyl pyrophosphate synthetase-associated protein 1	PRPSAP1
Hs:11163	0.100519	-0.0248785	yes	no	no	no	345_82	Image:307553	N95249	null	chr12 (25,253,413-25,295,073)	1559203_s_at	BC029545	chr12:25278035-25295130 (-) // 85.17 // p12.1	v-Ki-ras2 Kirsten rat sarcoma viral oncogene homolog	KRAS
Hs:14235	0.282229	0.15862	yes	no	no	no	345_84	Image:138737	R63623	null	chr12 (66,339,212-66,345,460)	NULL	null	null	null	null
Hs:14439	0.302769	0.173978	yes	no	no	no	351_84	Image:135426	R32996	null	chr14 (99,514,818-99,515,321)	NULL	null	null	null	null
Hs:16827	-0.409601	-0.54174	yes	no	no	no	332_86	Image:304854	N93191	NM_183240	chr2 (119,910,755-119,912,670)	1554485_s_at	BI825302	chr2:119910750-119912122 (+) // 99.06 // q14.2	transmembrane protein 37	TMEM37
Hs:17211	0.397568	0.532521	yes	no	no	no	340_86	Image:501859	AA129896	NM_015066	chr8 (27,199,186-27,224,695)	227102_at	AA115933	chr8:27198507-27224703 (-) // 70.65 // p21.2	tripartite motif-containing 35	TRIM35
Hs:23355	0.0366466	0.172527	yes	no	no	no	340_90	Image:950479	AA599122	null	chr10 (15,293,681-15,453,111)	212771_at	AU150943	chr10:15293651-15453061 (-) // 98.49 // p13	chromosome 10 open reading frame 38	C10orf38
Hs:27975	0.159461	0.29818	yes	no	no	no	344_93	Image:700721	AA285155	NM_006739	chr22 (34,126,164-34,150,479)	216237_s_at	AA807529	chr22:34149474-34150494 (+) // 97.45 // q12.3	minichromosome maintenance complex component 5	MCM5
Hs:29703	-0.570007	-0.712094	yes	no	no	no	350_94	Image:325111	W47000	null	chr18 (54,299,463-54,397,548)	228367_at	BE551416	chr18:54299463-54300328 (-) // 96.21 // q21.31	alpha-kinase 2	ALPK2
Hs:33735	0.128392	0.26112	yes	no	no	no	336_97	Image:712224	AA280379	NM_207442	chr14 (68,331,217-68,332,943)	229054_at	AI935766	chr14:68331216-68331743 (-) // 95.99 // q24.1	chromosome 14 open reading frame 181	C14orf181
Hs:36615	0.0162504	-0.11403	yes	no	no	no	334_99	Image:1535103	AA919153	NM_006731	chr9 (107,375,719-107,441,141)	205283_at	NM_006731	chr9:107377044-107443219 (+) // 89.85 // q31.2	fukutin	FKTN
Hs:37851	0.0607329	0.192152	yes	no	no	no	323_100	Image:1628880	AA994501	null	chr5 (100,170,537-100,173,716)	230836_at	AI422986	chr5:100170538-100171262 (-) // 98.5 // q21.1	ST8 alpha-N-acetyl-neuraminide alpha-2,8-sialyltransferase 4	ST8SIA4
Hs:37947	0.0986501	0.226872	yes	no	no	no	324_100	Image:1629289	AA985169	null	null	NULL	null	null	null	null
Hs:38619	-0.240047	-0.107898	yes	no	no	no	339_100	Image:1354618	AA830392	null	chr11 (63,754,608-63,758,328)	213919_at	AW024467	chr11:63755917-63756914 (-) // 86.35 // q13.1	DnaJ (Hsp40) homolog, subfamily C, member 4	DNAJC4
Hs:39099	-0.888498	-1.01271	yes	no	no	no	348_100	Image:1915913	AI311800	NM_001289	chrX (154,159,650-154,217,151)	213415_at	AI768628	chrX:154159645-154217162 (-) // 99.31 // q28	chloride intracellular channel 2	CLIC2
Hs:41115	0.35674	0.487628	yes	no	no	no	329_102	Image:432183	AA679408	null	chr12 (65,026,447-65,026,850)	NULL	null	null	null	null
Hs:44283	-0.124307	0.00261253	yes	no	no	no	330_104	Image:1585057	AA972654	NM_173475	chr16 (20,776,922-20,819,161)	239648_at	AI765327	chr17:38779260-38779722 (+) // 86.8 // q21.31 /// chr16:20776896-20777358 (-) // 93.07 // p12.2 /// chr5:178266481-178266939 (-) // 82.68 // q35.3	DCN1, defective in cullin neddylation 1, domain containing 3 (S. cerevisiae)	DCUN1D3
Hs:14847	0.124603	-0.0113164	yes	no	no	no	327_58	Image:232624	H72588	null	chr12 (16,077,807-16,079,288)	218102_at	NM_015954	chr12:15955549-16081478 (+) // 94.81 // p12.3	2-deoxyribose-5-phosphate aldolase homolog (C. elegans)	DERA
Hs:15327	0.0767878	0.202891	yes	no	no	no	336_58	Image:143115	R73647	null	chr8 (17,197,978-17,201,328)	228024_at	AW028100	chr8:17198572-17199904 (+) // 96.23 // p22	Vacuolar protein sorting 37 homolog A (S. cerevisiae)	VPS37A
Hs:15411	0.0565585	-0.0738246	yes	no	no	no	337_58	Image:666169	AA233650	null	chr1 (235,124,264-235,133,903)	NULL	null	null	null	null
Hs:16287	0.00612833	-0.119674	yes	no	no	no	326_59	Image:209199	H63959	null	chr8 (125,798,430-125,798,760)	NULL	null	null	null	null
Hs:17619	0.111104	0.254464	yes	no	no	no	348_59	Image:365336	AA025006	null	chr22 (28,493,389-28,496,407)	218190_s_at	NM_013387	chr22:28493375-28495932 (+) // 93.65 // q12.2	ubiquinol-cytochrome c reductase complex (7.2 kD)	UCRC
Hs:19731	-0.150239	-0.278444	yes	no	no	no	330_61	Image:742565	AA401345	NM_021640	chr12 (51,979,797-51,987,234)	218220_at	NM_021640	chr12:51979768-51987221 (+) // 97.08 // q13.13	chromosome 12 open reading frame 10	C12orf10
Hs:26355	0.284317	0.410823	yes	no	no	no	339_65	Image:812243	AA455052	null	chr1 (110,997,713-111,001,185)	NULL	null	null	null	null
Hs:28371	-0.198845	-0.328912	yes	no	no	no	348_66	Image:140018	R63971	NM_014552	chr2 (10,009,273-10,059,854)	222830_at	BE566136	chr2:10009304-10059910 (+) // 98.81 // p25.1	grainyhead-like 1 (Drosophila)	GRHL1
Hs:31455	0.145394	0.0161937	yes	no	no	no	352_68	Image:1519515	AA902831	NM_017493	chr4 (146,299,740-146,315,346)	203479_s_at	T79216	chr12:3820721-3825700 (+) // 85.75 // p13.32 /// chr4:146274252-146279814 (-) // 96.54 // q31.22	OTU domain containing 4	OTUD4
Hs:32019	0.223472	0.347896	yes	no	no	no	330_69	Image:1055791	AA628169	null	null	NULL	null	null	null	null
Hs:32223	0.0604716	0.198422	yes	no	no	no	336_69	Image:1292182	AA705825	null	chr4 (121,104,388-121,104,922)	231347_at	AW468723	chr4:121104433-121104898 (+) // 90.11 // q27	Transcribed locus	---
Hs:33843	0.306541	0.443854	yes	no	no	no	337_70	Image:26324	R12430	null	null	219173_at	NM_024957	chr17:71128779-71134520 (+) // 97.88 // q25.1	myosin XVB pseudogene	MYO15B
Hs:35391	0.0711335	0.205943	yes	no	no	no	341_71	Image:1461577	AA883775	NM_021794	chr1 (120,237,680-120,240,641)	221446_at	NM_021794	chr1:120238109-120240482 (-) // 99.92 // p12	ADAM metallopeptidase domain 30	ADAM30
Hs:38175	0.191547	0.0669427	yes	no	no	no	334_73	Image:511043	AA100289	NM_002818	chr14 (23,682,449-23,686,270)	201762_s_at	NM_002818	chr13:48243232-48244007 (+) // 90.1 // q14.2 /// chr5:97574832-97575624 (+) // 91.55 // q21.1 /// chr14:23682414-23685694 (-) // 99.52 // q12	proteasome (prosome, macropain) activator subunit 2 (PA28 beta)	PSME2
Hs:39711	-0.0747574	-0.208519	yes	no	no	no	334_74	Image:593782	AA159731	null	chr9 (76,785,754-76,832,935)	228324_at	BF031819	chr9:76785755-76787194 (-) // 97.82 // q21.13	chromosome 9 open reading frame 41	C9orf41
Hs:48243	0.19465	0.05834	yes	no	no	no	347_79	Image:1847942	AI269653	null	chr2 (33,605,752-33,617,925)	244526_at	AW188004	chr2:33612077-33612820 (+) // 56.39 // p22.3	RAS guanyl releasing protein 3 (calcium and DAG-regulated)	RASGRP3
Hs:49119	0.369356	0.24477	yes	no	no	no	336_80	Image:1876100	AI279731	null	chr6 (25,189,276-25,246,536)	210571_s_at	AF074480	chr6:25189776-25246300 (-) // 99.94 // p22.2	cytidine monophosphate-N-acetylneuraminic acid hydroxylase (CMP-N-acetylneuraminate monooxygenase) pseudogene	CMAH
Hs:10743	0.090326	0.218712	yes	no	no	no	336_28	Image:823886	AA490477	null	chr17 (8,318,250-8,474,741)	212372_at	AK026977	chr17:8318254-8348927 (-) // 99.06 // p13.1	myosin, heavy chain 10, non-muscle	MYH10
Hs:10935	-0.0545999	0.0832528	yes	no	no	no	342_28	Image:48614	H14359	NM_001421	chrX (129,026,585-129,072,153)	203490_at	NM_001421	chrX:129026585-129072147 (-) // 98.57 // q25	E74-like factor 4 (ets domain transcription factor)	ELF4
Hs:11115	-0.429624	-0.298792	yes	no	no	no	340_28	Image:812196	AA455413	NM_003358	chr9 (113,699,027-113,735,260)	204881_s_at	NM_003358	chr9:113699026-113735252 (+) // 90.65 // q31.3	UDP-glucose ceramide glucosyltransferase	UGCG
Hs:12267	0.683094	0.821659	yes	no	no	no	332_29	Image:489079	AA057156	NM_000878	chr22 (35,851,833-35,875,908)	NULL	null	null	null	null
Hs:25707	-0.117125	-0.255097	yes	no	no	no	324_38	Image:626206	AA188761	NM_018193	chr15 (87,588,198-87,661,345)	203366_at	NM_002693	chr15:87660552-87679030 (-) // 94.69 // q26.1	polymerase (DNA directed), gamma	POLG
Hs:27531	0.157427	0.281482	yes	no	no	no	331_39	Image:1474955	AA857343	NM_139215, NM_003487	chr17 (31,160,601-31,198,350)	202840_at	NM_003487	chr17:31160640-31198350 (+) // 82.83 // q12	TAF15 RNA polymerase II, TATA box binding protein (TBP)-associated factor, 68kDa	TAF15
Hs:30423	-0.199234	-0.0719955	yes	no	no	no	333_41	Image:825284	AA504202	NM_024092	chr11 (60,438,253-60,447,489)	201361_at	NM_024092	chr11:60438252-60447489 (+) // 99.05 // q12.2	transmembrane protein 109	TMEM109
Hs:30615	-0.0986236	0.029789	yes	no	no	no	335_41	Image:898098	AA598796	null	chr8 (38,815,959-38,829,687)	NULL	null	null	null	null
Hs:32919	0.0318505	0.168132	yes	no	no	no	351_42	Image:141767	R69800	null	chr3 (112,924,341-112,928,529)	235230_at	AW170015	chr3:112926875-112928532 (+) // 97.61 // q13.2	CDNA FLJ34317 fis, clone FEBRA2008475	---
Hs:35691	0.0454668	0.181785	yes	no	no	no	340_44	Image:1455842	AA863296	null	chr5 (180,189,561-180,191,209)	226146_at	BE503186	chr5:180189565-180191224 (-) // 62.76 // q35.3	CDNA clone IMAGE:5294560	---
Hs:45495	-0.745298	-0.607991	yes	no	no	no	326_51	Image:1678361	AI078818	null	null	NULL	null	null	null	null
Hs:48183	0.232279	0.364053	yes	no	no	no	350_52	Image:1846230	AI243357	null	chr3 (10,642,695-10,643,513)	NULL	null	null	null	null
Hs:48363	0.0458502	-0.0832476	yes	no	no	no	348_52	Image:1846518	AI240004	null	null	214611_at	U16125	chr21:29830953-30233689 (-) // 99.91 // q21.3	glutamate receptor, ionotropic, kainate 1	GRIK1
Hs:13923	-0.28203	-0.158997	yes	no	no	no	337_3	Image:126670	R06997	null	null	NULL	null	null	null	null
Hs:13935	0.0199967	0.143523	yes	no	no	no	341_3	Image:126887	R07321	null	chr17 (71,449,189-71,451,825)	227962_at	BF435852	chr17:71449182-71449910 (-) // 82.02 // q25.1	acyl-Coenzyme A oxidase 1, palmitoyl	ACOX1
Hs:14127	0.20519	0.0692697	yes	no	no	no	343_3	Image:128993	R10311	null	chr8 (123,965,574-123,967,478)	1557706_at	BM677619	chr8:124003109-124003696 (+) // 54.35 // q24.13	zinc fingers and homeoboxes 2	ZHX2
Hs:17283	-0.00454177	0.122551	yes	no	no	no	340_5	Image:283058	N51291	null	chr7 (157,433,478-157,433,847)	NULL	null	null	null	null
Hs:18639	-0.0184446	-0.152168	yes	no	no	no	342_6	Image:214884	H73928	NM_006808	chr9 (101,024,391-101,032,721)	244700_at	AA778938	chr9:101024937-101025436 (+) // 89.8 // q22.33	Sec61 beta subunit	SEC61B
Hs:19011	0.0746129	0.201938	yes	no	no	no	346_6	Image:502161	AA126860	null	chr16 (65,394,279-65,397,473)	1556256_a_at	AF086125	chr16:65432836-65444852 (-) // 69.16 // q22.1	Full length insert cDNA clone ZA79D12	---
Hs:23055	0.0239391	-0.10792	yes	no	no	no	336_9	Image:415023	W93100	null	chr9 (99,098,757-99,099,671)	229627_at	AI831514	chr9:99040599-99179396 (+) // 96.32 // q22.33	KIAA1529	KIAA1529
Hs:26031	-0.0540775	-0.192202	yes	no	no	no	335_11	Image:738912	AA421718	NM_030899, NM_145909	chr6 (28,400,490-28,429,951)	222016_s_at	AW086021	chr6:28400492-28402557 (-) // 88.31 // p22.1	zinc finger protein 323	ZNF323
Hs:28815	-0.323046	-0.446289	yes	no	no	no	328_13	Image:190325	H29897	NM_000933	chr20 (9,024,932-9,409,460)	203895_at	AL535113	chr20:9299580-9409888 (+) // 97.73 // p12.2	phospholipase C, beta 4	PLCB4
Hs:30147	-0.106548	-0.239048	yes	no	no	no	322_14	Image:451936	AA707185	NM_020960	chr9 (131,856,021-131,910,417)	211977_at	AK024651	chr9:131855872-131942264 (+) // 96.07 // q34.11	G protein-coupled receptor 107	GPR107
Hs:31119	0.608335	0.476889	yes	no	no	no	344_14	Image:826109	AA521327	null	chr17 (52,694,475-52,700,907)	239232_at	AA521410	chr17:52700222-52700898 (+) // 70.88 // q22	Musashi homolog 2 (Drosophila)	MSI2
Hs:33231	-0.0561573	0.0703984	yes	no	no	no	326_16	Image:877763	AA626782	null	chr18 (42,167,929-42,171,615)	230143_at	BF433220	chr18:42170676-42171612 (+) // 94.33 // q21.1	ring finger protein 165	RNF165
Hs:37155	-0.108652	0.0264288	yes	no	no	no	339_18	Image:1588415	AA975229	NM_031427	chr14 (73,181,455-73,232,937)	226309_at	AK026653	chr14:73181459-73238400 (+) // 91.29 // q24.3	dynein, axonemal, light chain 1	DNAL1
Hs:41379	0.147752	0.0133721	yes	no	no	no	331_21	Image:969311	AA663638	null	chr11 (67,582,793-67,585,161)	NULL	null	null	null	null
Hs:43503	0.145569	0.276317	yes	no	no	no	349_22	Image:1562422	AA916969	null	chr21 (33,108,147-33,108,780)	NULL	null	null	null	null
Hs:45039	-0.632959	-0.763692	yes	no	no	no	349_23	Image:1664515	AI077773	null	null	NULL	null	null	null	null
Hs:46179	0.354682	0.230631	yes	no	no	no	337_24	Image:1734074	AI191761	null	null	202387_at	NM_004323	chr9:33245025-33254737 (-) // 98.47 // p13.3	BCL2-associated athanogene	BAG1
Hs:47811	-0.0852075	-0.209548	yes	no	no	no	338_25	Image:1843060	AI222168	null	chr3 (130,925,463-130,926,023)	1561564_at	BC030741	chr3:131009929-131010453 (+) // 3.7 // q21.3	CDNA clone IMAGE:4791629	---
Hs:48483	0.0162563	-0.109611	yes	no	no	no	321_26	Image:1855360	AI286243	null	chr10 (97,888,210-97,888,980)	NULL	null	null	null	null
Hs:49347	0.107918	-0.0168269	yes	no	no	no	338_26	Image:1893101	AI278505	null	chr11 (10,535,089-10,535,971)	231595_at	AI075905	chr11:10519395-10578054 (+) // 74.09 // p15.4	hypothetical protein LOC100129827	LOC100129827
Hs:49443	0.163734	0.301112	yes	no	no	no	339_26	Image:1893824	AI277292	null	chrY (2,586,141-2,586,933)	239247_at	AI972146	chrX:2586365-2586946 (+) // 97.09 // p22.33 /// chrY:2586365-2586946 (+) // 97.09 // p11.31	Hypothetical protein LOC401577	LOC401577
Hs:10394	-0.202038	-0.325121	yes	no	no	no	297_82	Image:49970	H29484	NM_003142	chr2 (170,363,635-170,376,815)	201138_s_at	BG532929	chr2:170363602-170376815 (+) // 95.97 // q31.1	Sjogren syndrome antigen B (autoantigen La)	SSB
Hs:11174	0.433661	0.559827	yes	no	no	no	317_82	Image:306771	N91887	null	null	214051_at	BF677486	chrX:103103870-103107205 (+) // 95.79 // q22.2	thymosin-like 8 /// thymosin beta15b	MGC39900 /// TMSL8
Hs:13382	-0.345097	-0.212539	yes	no	no	no	296_84	Image:248256	N78076	null	chr7 (2,662,613-2,670,654)	224674_at	AI934753	chr7:2638136-2670962 (+) // 96.18 // p22.2	tweety homolog 3 (Drosophila)	TTYH3
Hs:14042	0.285549	0.155412	yes	no	no	no	307_84	Image:123858	R00766	null	chr9 (132,705,277-132,705,622)"	202123_s_at	NM_005157	chr9:132700273-132752881 (+) // 96.12 // q34.12	c-abl oncogene 1, receptor tyrosine kinase	ABL1
Hs:27002	-0.0100897	-0.136346	yes	no	no	no	290_93	Image:48320	H14569	null	chr13 (73,158,153-73,165,877)	229881_at	R41200	chr13:73159715-73160422 (-) // 96.84 // q22.1	Kruppel-like factor 12	KLF12
Hs:33446	0.356365	0.483521	yes	no	no	no	301_97	Image:824630	AA491274	null	chr16 (66,085,945-66,086,390)	NULL	null	null	null	null
Hs:35174	0.177155	0.314784	yes	no	no	no	303_98	Image:853663	AA668411	null	null	NULL	null	null	null	null
Hs:40730	0.0812325	0.218574	yes	no	no	no	289_102	Image:244128	N52437	null	chrY (2,521,315-2,521,651)	NULL	null	null	null	null
Hs:41318	-0.598439	-0.459801	yes	no	no	no	303_102	Image:461645	AA779907	null	chr17 (56,642,938-56,643,814)	220488_s_at	NM_017679	chr17:56422322-56824973 (+) // 98.35 // q23.2	breast carcinoma amplified sequence 3	BCAS3
Hs:41798	0.0479268	0.17833	yes	no	no	no	312_102	Image:1562894	AA928274	null	chr21 (44,319,581-44,322,734)	209412_at	U61500	chr21:44256649-44350564 (+) // 98.42 // q22.3	transmembrane protein 1	TMEM1
Hs:42854	0.205517	0.0731848	yes	no	no	no	303_103	Image:1500468	AA887392	null	chr12 (97,513,619-97,514,700)	200030_s_at	NM_002635	chr12:97511605-97519616 (+) // 98.42 // q23.1	solute carrier family 25 (mitochondrial carrier; phosphate carrier), member 3	SLC25A3
Hs:44006	0.30782	0.169427	yes	no	no	no	295_104	Image:1578897	AA961167	null	null	NULL	null	null	null	null
Hs:45722	0.315649	0.183889	yes	no	no	no	297_105	Image:1701399	AI174570	null	null	NULL	null	null	null	null
Hs:46982	-0.446573	-0.579402	yes	no	no	no	294_106	Image:1751757	AI149842	null	null	NULL	null	null	null	null
Hs:11678	0.0713305	0.204295	yes	no	no	no	294_56	Image:824024	AA491124	NM_000904	chr6 (2,945,229-2,964,993)	NULL	null	null	null	null
Hs:20894	0.313676	0.451322	yes	no	no	no	294_62	Image:588053	AA135001	null	chr11 (129,190,950-129,235,108)	1570594_at	BF062575	chr11:128792046-129219097 (+) // 10.88 // q24.3	CDNA clone IMAGE:4801054	---
Hs:26078	-0.327094	-0.193146	yes	no	no	no	304_65	Image:754291	AA479498	null	chr11 (63,810,466-63,813,539)	43934_at	AA479495	chr11:63810157-63812138 (+) // 98.89 // q13.1	G protein-coupled receptor 137	GPR137
Hs:32114	0.273114	0.142385	yes	no	no	no	299_69	Image:1034483	AA779733	null	chr6 (57,019,343-57,027,951)	231869_at	BF339845	chr6:57024655-57027982 (+) // 60.4 // p12.1	KIAA1586	KIAA1586
Hs:35774	0.135548	0.267723	yes	no	no	no	317_71	Image:1521894	AA907181	NM_006465	chr15 (72,620,637-72,677,523)	218964_at	NM_006465	chr1:81739877-81744014 (+) // 91.15 // p31.1 /// chr15:72620636-72677523 (+) // 96.18 // q24.1	AT rich interactive domain 3B (BRIGHT-like)	ARID3B
Hs:43922	0.0243095	0.150682	yes	no	no	no	290_77	Image:1582824	AA972183	NM_177965	chr8 (96,327,411-96,350,613)	244569_at	N92755	chr8:96326316-96326993 (-) // 63.4 // q22.1	chromosome 8 open reading frame 37	C8orf37
Hs:45950	-0.00537544	0.128646	yes	no	no	no	303_78	Image:1711525	AI129522	null	chr2 (105,335,873-105,381,890)	NULL	null	null	null	null
Hs:12650	-0.0500972	0.0834206	yes	no	no	no	308_29	Image:786155	AA448866	null	chr17 (7,073,797-7,078,232)	218759_at	NM_004422	chr17:7069620-7078311 (-) // 99.68 // p13.1	dishevelled, dsh homolog 2 (Drosophila)	DVL2
Hs:16982	0.107919	-0.0195487	yes	no	no	no	309_32	Image:291827	N72976	null	chr9 (134,553,683-134,560,162)	NULL	null	null	null	null
Hs:23306	0.328595	0.204182	yes	no	no	no	307_36	Image:587415	AA132520	null	chr6 (167,673,378-167,673,623)	223998_at	AY026506	chr6:167658595-167675323 (+) // 99.65 // q27	tubulin tyrosine ligase-like family, member 2	TTLL2
Hs:25610	0.0842376	-0.0386575	yes	no	no	no	291_38	Image:111460	T90767	NM_001240	chr12 (47,373,019-47,397,048)	206967_at	NM_001240	chr12:47373018-47396769 (-) // 96.91 // q13.11	cyclin T1	CCNT1
Hs:27626	0.118392	0.254294	yes	no	no	no	300_39	Image:1376828	AA812964	NM_004422	chr17 (7,069,385-7,078,587)	218759_at	NM_004422	chr17:7069620-7078311 (-) // 99.68 // p13.1	dishevelled, dsh homolog 2 (Drosophila)	DVL2
Hs:31850	0.203773	0.330509	yes	no	no	no	292_42	Image:486386	AA044263	NM_005990	chr5 (171,403,244-171,547,865)	1561128_at	AF088069	---	Full length insert cDNA clone ZD88D01	---
Hs:37910	0.0555316	0.183655	yes	no	no	no	295_46	Image:1635649	AI016680	null	chr20 (5,055,593-5,120,332)	234450_at	AL121755	chr20:5230685-5242929 (-) // 100.0 // p12.3	prokineticin receptor 2	PROKR2
Hs:38090	-0.429423	-0.567645	yes	no	no	no	297_46	Image:491180	AA114872	null	chr9 (32,374,654-32,441,145)	207071_s_at	NM_002197	chr9:32374657-32440830 (+) // 99.6 // p21.1	aconitase 1, soluble	ACO1
Hs:40310	0.021677	0.144409	yes	no	no	no	312_47	Image:150137	H04457	NM_014043	chr3 (87,359,130-87,386,754)	202536_at	AK002165	chr3:87359124-87387339 (+) // 97.01 // p11.2	chromatin modifying protein 2B	CHMP2B
Hs:40982	0.00551306	0.143473	yes	no	no	no	295_48	Image:266136	N21571	null	chr10 (100,191,654-100,192,589)	NULL	null	null	null	null
Hs:45782	-0.136293	-0.0039953	yes	no	no	no	301_51	Image:1667259	AI052026	null	chr10 (88,499,507-88,500,312)	NULL	null	null	null	null
Hs:49046	-0.0517029	0.078031	yes	no	no	no	303_53	Image:1870184	AI245807	NM_080650	chr15 (33,450,375-33,622,045)	238662_at	BE884544	chr15:33451592-33622002 (-) // 88.82 // q14	ATP binding domain 4	ATPBD4
Hs:50294	-0.0310131	-0.179916	yes	no	no	no	296_54	Image:1933255	AI351926	null	chr15 (76,349,710-76,350,293)	NULL	null	null	null	null
Hs:12962	-1.23787	-1.1099	yes	no	no	no	315_2	Image:161992	H26176	NM_013451	chr10 (95,056,177-95,232,037)	201798_s_at	NM_013451	chr10:95056176-95232029 (-) // 99.52 // q23.33	fer-1-like 3, myoferlin (C. elegans)	FER1L3
Hs:15650	0.256394	0.133244	yes	no	no	no	307_4	Image:366009	AA063624	NM_017816	chr4 (4,320,340-4,342,744)	223414_s_at	AL136750	chr4:4320332-4342649 (-) // 93.95 // p16.2	Ly1 antibody reactive homolog (mouse)	LYAR
Hs:16994	0.184586	0.309101	yes	no	no	no	305_5	Image:281243	N51002	null	chr12 (80,175,917-80,376,812)	232073_at	AL157453	chr12:80175913-80177407 (-) // 96.04 // q21.31	protein tyrosine phosphatase, receptor type, f polypeptide (PTPRF), interacting protein (liprin), alpha 2	PPFIA2
Hs:26402	0.0722402	0.197702	yes	no	no	no	307_11	Image:823615	AA496957	null	chr9 (19,443,216-19,445,179)	227306_at	AK024898	chr9:19443206-19445169 (+) // 88.77 // p22.1	CDNA: FLJ21245 fis, clone COL01184	---
Hs:26414	-0.171558	-0.0436548	yes	no	no	no	311_11	Image:823647	AA496984	null	chrX (111,904,758-111,907,401)	209521_s_at	AF286598	chrX:111904386-111970699 (-) // 91.55 // q23	angiomotin	AMOT
Hs:31394	0.599049	0.465509	yes	no	no	no	315_14	Image:1606829	AA996024	null	chr2 (239,634,802-239,635,919)	1554322_a_at	BC039904	chr2:239639296-239939550 (-) // 92.39 // q37.3	histone deacetylase 4	HDAC4
Hs:32162	0.372926	0.2491	yes	no	no	no	299_15	Image:1034722	AA780180	null	chr6 (72,174,631-72,175,350)	235771_at	BF594722	chr6:72174630-72175167 (-) // 81.33 // q13	Transcribed locus	---
Hs:23028	0.0668219	0.202164	yes	no	no	no	240_36	Image:342066	W61011	null	chr14 (68,147,720-68,148,483)	1561122_a_at	W61011	chr14:68147719-68148483 (+) // 70.23 // q24.1	MRNA adjacent to 3' end of integrated HPV16 (INT254) /// RAD51-like 1 (S. cerevisiae)	RAD51L1
Hs:23208	0.0952171	0.233525	yes	no	no	no	242_36	Image:502666	AA127070	null	chr7 (149,713,243-149,713,812)	NULL	null	null	null	null
Hs:25224	-0.78864	-0.661663	yes	no	no	no	251_37	Image:344156	W69995	null	chr9 (99,728,910-99,740,326)	223669_at	AF130060	chr9:99728898-99740229 (-) // 96.34 // q22.33	hemogen	HEMGN
Hs:37103	0.323863	0.194468	yes	no	no	no	211_72	Image:1586938	AA977050	null	chr12 (2,784,550-2,798,087)	220589_s_at	NM_018463	chr12:2784557-2799651 (+) // 65.89 // p13.33	integrin alpha FG-GAP repeat containing 2	ITFG2
Hs:38555	-0.12402	0.00731821	yes	no	no	no	214_73	Image:1631355	AI024502	null	chr17 (23,965,599-23,996,256)	201728_s_at	AA904674	chr17:23965595-23995798 (-) // 97.79 // q11.2	KIAA0100	KIAA0100
Hs:39803	-0.0121556	0.11665	yes	no	no	no	207_74	Image:753138	AA400715	null	chr7 (143,015,495-143,018,136)	212979_s_at	AW293343	chr7:143016296-143017781 (+) // 50.2 // q35 /// chr7:143179402-143180879 (-) // 50.33 // q35	family with sequence similarity 115, member A	FAM115A
Hs:40283	0.211903	0.0833379	yes	no	no	no	216_74	Image:1504547	AA905741	null	chr18 (42,921,062-42,921,672)	NULL	null	null	null	null
Hs:41999	-0.186889	-0.320968	yes	no	no	no	218_75	Image:2106956	AI380314	null	chr20 (17,422,551-17,487,605)	206746_at	NM_001195	chr20:17422550-17459974 (-) // 99.49 // p12.1	beaded filament structural protein 1, filensin	BFSP1
Hs:42191	-0.849956	-0.720519	yes	no	no	no	220_75	Image:2125838	AI565209	null	chr6 (29,903,596-29,906,774)	NULL	null	null	null	null
Hs:44603	0.0762107	0.206135	yes	no	no	no	213_77	Image:1647484	AI051312	null	chr16 (85,121,284-85,125,431)	230442_at	AI700675	chr16:85124496-85125431 (-) // 98.52 // q24.1	methenyltetrahydrofolate synthetase domain containing	MTHFSD
Hs:49019	-0.406028	-0.536976	yes	no	no	no	207_80	Image:1875175	AI274368	null	chr22 (43,518,118-43,518,525)	1555162_at	AF195969	chr22:43499789-43584345 (+) // 60.58 // q13.31	proline rich 5 (renal) /// PRR5-ARHGAP8 fusion	LOC553158 /// PRR5
Hs:10439	0.278743	0.14235	yes	no	no	no	201_28	Image:44477	H07071	NM_001078	chr1 (100,957,885-100,977,187)	203868_s_at	NM_001078	chr1:100957880-100977186 (+) // 99.97 // p21.2	vascular cell adhesion molecule 1	VCAM1
Hs:10535	0.201924	0.340183	yes	no	no	no	202_28	Image:24085	T77959	NM_003291	chr13 (102,047,367-102,129,522)	1569856_at	BC024905	chr13:102047383-102058372 (+) // 59.72 // q33.1	tripeptidyl peptidase II	TPP2
Hs:11783	-0.473411	-0.341393	yes	no	no	no	195_29	Image:134783	R31701	null	chr1 (103,114,613-103,115,139)	229271_x_at	BG028597	chr1:103114616-103115602 (-) // 97.91 // p21.1	collagen, type XI, alpha 1	COL11A1
Hs:14087	0.067508	0.203769	yes	no	no	no	211_30	Image:121220	T97183	null	chr11 (33,747,996-33,751,381)	NULL	null	null	null	null
Hs:15539	0.220728	0.0875862	yes	no	no	no	214_31	Image:142586	R70784	null	null	218163_at	NM_014060	chrX:119621862-119630266 (+) // 97.77 // q24	malignant T cell amplified sequence 1	MCTS1
Hs:40054	-0.745213	-0.869676	yes	no	no	no	178_101	Image:823909	AA490503	null	null	57082_at	AA169780	chr1:25766636-25767964 (+) // 86.74 // p36.11	low density lipoprotein receptor adaptor protein 1	LDLRAP1
Hs:46294	0.833825	0.709766	yes	no	no	no	179_105	Image:1732915	AI190698	null	null	NULL	null	null	null	null
Hs:48130	-0.0553219	0.0867342	yes	no	no	no	190_106	Image:1846843	AI239596	null	null	212909_at	AL567376	chr2:133118837-133144303 (-) // 98.81 // q21.2	LY6/PLAUR domain containing 1	LYPD1
Hs:11290	-0.746441	-0.878463	yes	no	no	no	190_55	Image:137940	R63106	NM_000849	chr1 (110,080,654-110,084,447)	202554_s_at	AL527430	chr1:110079875-110085164 (-) // 73.68 // p13.3	glutathione S-transferase M3 (brain)	GSTM3
Hs:17050	0.27325	0.135117	yes	no	no	no	182_59	Image:281863	N51842	null	chr18 (75,825,570-75,833,816)	232594_at	AK001829	chr18:75828434-75831793 (+) // 57.83 // q23	Hypothetical gene supported by AK001829	LOC440498
Hs:26830	0.0169663	-0.114909	yes	no	no	no	188_65	Image:38344	R49555	null	chr1 (48,966,131-49,015,180)	1558476_at	AW292205	chr1:48966757-48969284 (-) // 67.13 // p33	Chromosome 1 open reading frame 165	C1orf165
Hs:29134	-0.0776479	0.0511528	yes	no	no	no	172_67	Image:271799	N31605	NM_014707	chr7 (18,502,343-18,674,985)	1552758_at	NM_058176	chr7:18501893-19002923 (+) // 96.51 // p21.1	histone deacetylase 9	HDAC9
Hs:32930	0.178055	0.0494134	yes	no	no	no	315_15	Image:453014	AA779160	null	chr9 (67,374,008-67,374,608)	NULL	null	null	null	null
Hs:34562	-0.27669	-0.402824	yes	no	no	no	316_16	Image:432477	AA699493	null	chr3 (32,913,601-32,914,320)	231310_at	BF057073	chr3:32913606-32914319 (+) // 94.53 // p22.3	Transcribed locus	---
Hs:40130	0.358623	0.229033	yes	no	no	no	306_20	Image:1637791	AI002036	NM_030920	chr1 (148,457,479-148,475,089)	221505_at	AW612574	chr1:148457343-148475132 (-) // 91.82 // q21.2	acidic (leucine-rich) nuclear phosphoprotein 32 family, member E	ANP32E
Hs:49166	0.0155307	0.143426	yes	no	no	no	304_26	Image:1879168	AI288514	null	chr1 (150,089,862-150,090,650)	230428_at	BF590850	chr1:150089860-150090651 (+) // 95.33 // q21.3	Transcribed locus, weakly similar to NP_872384.1 thioesterase superfamily member 5 [Homo sapiens]	---
Hs:10489	0.337366	0.205548	yes	no	no	no	266_82	Image:78294	T50788	NM_001076	chr4 (69,546,974-69,570,979)	NULL	null	null	null	null
Hs:14821	-0.384175	-0.51847	yes	no	no	no	263_85	Image:206781	R98074	NM_017614	chr5 (78,401,339-78,421,029)	NULL	null	null	null	null
Hs:19141	-1.07642	-0.939965	yes	no	no	no	288_87	Image:744944	AA625890	NM_004999	chr6 (76,515,703-76,682,665)	203215_s_at	AA877789	chr6:76515646-76683138 (+) // 99.28 // q14.1	myosin VI	MYO6
Hs:22597	0.224424	0.349594	yes	no	no	no	264_90	Image:259627	N29778	null	chr8 (142,286,456-142,290,355)	225597_at	AI346128	chr8:142286452-142299091 (-) // 98.3 // q24.3	solute carrier family 45, member 4	SLC45A4
Hs:22873	0.00822374	0.133972	yes	no	no	no	267_90	Image:298028	N69020	null	null	NULL	null	null	null	null
Hs:24133	-0.720129	-0.590946	yes	no	no	no	264_91	Image:730970	AA416552	NM_022059	chr17 (4,583,597-4,589,890)	223454_at	AF275260	chr17:4583584-4589484 (-) // 73.72 // p13.2	chemokine (C-X-C motif) ligand 16	CXCL16
Hs:30745	-0.0367224	-0.159462	yes	no	no	no	273_95	Image:701790	AA292714	null	chr16 (15,009,310-15,017,590)	238957_at	AL047426	chr16:68623022-68624198 (+) // 99.15 // q22.1 /// chr16:15009310-15010486 (-) // 99.49 // p13.11	Pyridoxal-dependent decarboxylase domain containing 2	PDXDC2
Hs:30841	0.102935	-0.0209326	yes	no	no	no	274_95	Image:703938	AA279137	null	chr2 (86,820,991-86,821,619)	212479_s_at	AK022815	chr2:86800947-86858672 (+) // 97.24 // p11.2	required for meiotic nuclear division 5 homolog A (S. cerevisiae)	RMND5A
Hs:32569	0.509233	0.386507	yes	no	no	no	276_96	Image:25150	R38876	null	chr18 (3,486,030-3,488,849)	235527_at	U55983	chr18:3486033-3487766 (-) // 97.84 // p11.31	discs, large (Drosophila) homolog-associated protein 1 /// hypothetical protein LOC284214	DLGAP1 /// LOC284214
Hs:35161	0.164308	0.0267921	yes	no	no	no	267_98	Image:741890	AA401969	null	chr12 (93,113,961-93,114,450)	206470_at	NM_005761	chr12:93066629-93223356 (+) // 97.72 // q22	plexin C1	PLXNC1
Hs:35269	-0.215895	-0.0882388	yes	no	no	no	272_98	Image:743998	AA629022	null	null	NULL	null	null	null	null
Hs:35941	0.107823	0.242109	yes	no	no	no	287_98	Image:1470195	AA865924	null	chr22 (30,074,049-30,077,138)	NULL	null	null	null	null
Hs:37573	-0.115233	-0.247283	yes	no	no	no	288_99	Image:1619744	AA991839	NM_153606	chr1 (210,864,437-210,866,737)	1564112_at	AK097437	chr1:210864248-210866736 (-) // 97.57 // q32.3	Family with sequence similarity 71, member A	FAM71A
Hs:38521	0.442689	0.575475	yes	no	no	no	274_100	Image:898178	AA598555	NM_002829	chr9 (111,180,339-111,265,558)	NULL	null	null	null	null
Hs:41305	-0.654734	-0.785522	yes	no	no	no	267_102	Image:436049	AA700023	null	chr1 (61,441,316-61,442,066)	224975_at	AB037860	chr1:61320567-61696471 (+) // 93.4 // p31.3	nuclear factor I/A	NFIA
Hs:43129	0.245189	0.11469	yes	no	no	no	274_103	Image:1522000	AA907005	null	chr9 (37,511,214-37,511,794)	237036_at	BF109557	chr9:37511213-37511722 (-) // 60.9 // p13.2	F-box protein 10	FBXO10
Hs:45337	0.130422	0.268883	yes	no	no	no	257_105	Image:1676922	AI076602	null	chr17 (66,338,969-66,343,007)	NULL	null	null	null	null
Hs:47077	0.306372	0.180202	yes	no	no	no	263_106	Image:1750657	AI143678	null	chr10 (123,676,860-123,677,495)	234584_s_at	AF079098	chr10:123492699-123677443 (-) // 99.8 // q26.13	arginyltransferase 1	ATE1
Hs:15985	0.285816	0.150431	yes	no	no	no	283_58	Image:416305	W86183	null	chr11 (12,225,919-12,230,125)	206275_s_at	NM_014632	chr11:12088733-12241911 (+) // 98.79 // p15.3	microtubule associated monoxygenase, calponin and LIM domain containing 2	MICAL2
Hs:16093	0.0038715	0.128806	yes	no	no	no	288_58	Image:795256	AA453994	NM_020684	chr7 (75,346,302-75,356,180)	222995_s_at	AF226732	chr7:75346201-75356175 (+) // 90.87 // q11.23	rhomboid domain containing 2	RHBDD2
Hs:27313	0.199581	0.336434	yes	no	no	no	265_66	Image:1160723	AA877845	NM_005569	chr22 (29,974,348-30,006,066)	1561654_at	AF085978	chr22:29963415-29963790 (+) // 58.16 // q12.2	Full length insert cDNA clone YT87E05	---
Hs:27793	-0.149355	-0.0123832	yes	no	no	no	274_66	Image:647514	AA199733	null	chr7 (32,918,862-32,919,380)	1555055_at	BC027724	chr7:32501710-33045559 (+) // 97.5 // p14.3	KIAA0241	KIAA0241
Hs:28765	0.211196	0.357129	yes	no	no	no	264_67	Image:381062	AA054443	null	chr10 (61,925,757-61,934,986)	NULL	null	null	null	null
Hs:31153	-0.602738	-0.728754	yes	no	no	no	281_68	Image:489680	AA099105	null	chr2 (183,497,861-183,611,343)	207738_s_at	NM_013436	chr2:183497862-183611091 (-) // 99.74 // q32.1	NCK-associated protein 1	NCKAP1
Hs:33073	0.188603	0.0583898	yes	no	no	no	257_70	Image:447552	AA702419	null	chr7 (138,703,149-138,704,023)	1570115_at	AF318327	chr7:138724465-138728254 (+) // 61.98 // q34	hypothetical LOC100130609 /// hypothetical protein LOC100134745	LOC100134745 /// PP12708
Hs:34045	0.146204	0.269459	yes	no	no	no	279_70	Image:146882	R80790	NM_007019	chr20 (43,874,662-43,879,001)	202954_at	NM_007019	chr20:43874709-43878997 (+) // 96.55 // q13.12	ubiquitin-conjugating enzyme E2C	UBE2C
Hs:35581	-0.0821365	-0.212713	yes	no	no	no	279_71	Image:1466630	AA883671	NM_130899	chr5 (156,521,929-156,525,865)	1553629_a_at	NM_130899	chr5:156521435-156525853 (-) // 95.62 // q33.3	family with sequence similarity 71, member B	FAM71B
Hs:36445	0.0984535	-0.0331527	yes	no	no	no	264_72	Image:1519341	AA902459	null	chr1 (154,149,476-154,170,812)	202220_at	NM_014949	chr1:154149459-154170814 (-) // 84.36 // q22	KIAA0907	KIAA0907
Hs:36721	0.0850365	-0.0500524	yes	no	no	no	267_72	Image:1557318	AA935719	null	chr12 (253,247-254,070)	NULL	null	null	null	null
Hs:38641	0.0622164	-0.0686956	yes	no	no	no	275_73	Image:66421	R15714	null	chr12 (132,090,896-132,098,786)	1555325_s_at	BC046206	chr12:132073128-132098524 (+) // 96.44 // q24.33	zinc finger protein 26	ZNF26
Hs:39409	-0.274853	-0.137497	yes	no	no	no	259_74	Image:128711	R16712	null	chr7 (36,395,955-36,459,923)	1552619_a_at	NM_018685	chr7:36395954-36459250 (+) // 99.2 // p14.2	anillin, actin binding protein	ANLN
Hs:43165	0.0496024	0.185509	yes	no	no	no	278_76	Image:1541565	AA927125	null	null	NULL	null	null	null	null
Hs:12265	-0.117355	0.0210488	yes	no	no	no	268_29	Image:320903	W44701	null	chrY (1,457,227-1,461,882)	206148_at	NM_002183	chrX:1415711-1461535 (+) // 99.86 // p22.33 /// chrY:1415711-1461535 (+) // 99.86 // p11.32	interleukin 3 receptor, alpha (low affinity)	IL3RA
Hs:16309	0.028752	0.162112	yes	no	no	no	262_32	Image:795401	AA453512	NM_012079	chr8_random (408,778-419,375)	203669_s_at	NM_012079	chr8_random:408787-419375 (+) // 99.34 // /// chr8:145510762-145521350 (-) // 99.44 // q24.3	diacylglycerol O-acyltransferase homolog 1 (mouse) /// similar to diacylglycerol O-acyltransferase homolog 1 (mouse)	DGAT1 /// LOC727765
Hs:27529	0.0285487	-0.107417	yes	no	no	no	267_39	Image:1486260	AA922326	NM_021074	null	202941_at	NM_021074	chr18:9092724-9124336 (+) // 99.76 // p11.22 /// chr19:58418976-58419944 (-) // 95.28 // q13.41	NADH dehydrogenase (ubiquinone) flavoprotein 2, 24kDa	NDUFV2
Hs:27913	-0.906962	-0.7801	yes	no	no	no	275_39	Image:854079	AA669042	null	chr14 (68,410,793-68,515,709)	208636_at	AI082078	chr14:68410594-68515796 (-) // 98.04 // q24.1	actinin, alpha 1	ACTN1
Hs:28585	-0.284797	-0.154159	yes	no	no	no	258_40	Image:186623	R83896	null	chr7 (2,734,726-2,735,939)	224681_at	BG028884	chr7:2734268-2850425 (-) // 94.71 // p22.2	guanine nucleotide binding protein (G protein) alpha 12	GNA12
Hs:33577	0.399469	0.269872	yes	no	no	no	266_43	Image:745097	AA626362	null	chr20 (43,598,212-43,598,917)	1552396_at	NM_080827	chr20:43596249-43601548 (-) // 97.17 // q13.12	serine peptidase inhibitor-like, with Kunitz and WAP domains 1 (eppin) /// WAP four-disulfide core domain 6	SPINLW1 /// WFDC6
Hs:33961	0.130487	0.00435199	yes	no	no	no	274_43	Image:277074	N34287	NM_003728	chr4 (96,308,712-96,476,083)	1555341_at	BC041156	chr4:96356218-96689380 (-) // 97.58 // q22.3	unc-5 homolog C (C. elegans)	UNC5C
Hs:42121	-0.484731	-0.361836	yes	no	no	no	283_48	Image:2062404	AI337344	null	null	233557_s_at	AK023374	chr16:75782366-75791042 (+) // 94.17 // q23.1	MON1 homolog B (yeast)	MON1B
Hs:43081	-0.111368	0.0312072	yes	no	no	no	273_49	Image:1521578	AA902362	null	null	NULL	null	null	null	null
Hs:46633	-0.184028	-0.317593	yes	no	no	no	282_51	Image:1736907	AI125268	NM_014929	chr2 (207,339,606-207,365,473)	205976_at	NM_014929	chr2:207339610-207364915 (+) // 97.94 // q33.3	FAST kinase domains 2	FASTKD2
Hs:47125	0.309179	0.439822	yes	no	no	no	263_52	Image:1751052	AI143715	NM_032415	chr7 (2,912,324-3,050,007)	223514_at	AF322641	chr7:2912308-3049996 (-) // 97.99 // p22.2	caspase recruitment domain family, member 11	CARD11
Hs:50281	-0.0819047	0.0531531	yes	no	no	no	260_54	Image:1926806	AI346936	null	chr17 (35,531,743-35,546,566)	NULL	null	null	null	null
Hs:11149	0.197197	0.0599955	yes	no	no	no	280_1	Image:771173	AA443497	null	chr1 (148,532,893-148,547,443)	222997_s_at	BC004566	chr1:148532916-148547405 (+) // 94.23 // q21.2	mitochondrial ribosomal protein S21 /// chromosome 1 open reading frame 51	C1orf51 /// MRPS21
Hs:11245	0.0687014	0.207323	yes	no	no	no	285_1	Image:740027	AA477514	null	chr1 (229,731,022-229,768,890)	238973_s_at	AI458419	chr1:229729706-229730919 (+) // 43.54 // q42.2	Similar to hCG1817424	LOC440731
Hs:11629	0.307511	0.430552	yes	no	no	no	261_2	Image:841292	AA487197	NM_194260, NM_194261	chr16 (1,299,639-1,315,391)	208760_at	AL031714	chr16:1301872-1317019 (+) // 96.0 // p13.3	Ubiquitin-conjugating enzyme E2I (UBC9 homolog, yeast)	UBE2I
Hs:12097	-0.169953	-0.03429	yes	no	no	no	266_2	Image:108208	T69767	null	chr2 (26,356,120-26,356,631)	NULL	null	null	null	null
Hs:14221	0.478225	0.602029	yes	no	no	no	280_3	Image:293683	N94181	null	chr1 (162,807,546-162,808,345)	NULL	null	null	null	null
Hs:14881	0.574867	0.703579	yes	no	no	no	259_4	Image:244784	N54401	null	chr6 (90,130,722-90,133,796)	NULL	null	null	null	null
Hs:32269	-0.0120501	0.123901	yes	no	no	no	272_15	Image:1293021	AA683351	null	chr19 (50,264,047-50,266,056)	204978_at	NM_007056	chr19:50234137-50266054 (+) // 91.81 // q13.32	splicing factor, arginine/serine-rich 16	SFRS16
Hs:33037	0.254127	0.387187	yes	no	no	no	288_15	Image:448195	AA702186	null	chr16 (29,831,965-29,834,159)	NULL	null	null	null	null
Hs:36961	0.302984	0.17096	yes	no	no	no	273_18	Image:1584535	AA972345	null	chr1 (169,826,446-169,827,123)	NULL	null	null	null	null
Hs:38113	0.233667	0.369563	yes	no	no	no	265_19	Image:81357	T63779	null	chr9 (72,189,329-72,190,644)	203541_s_at	BF438302	chr9:72189332-72219360 (-) // 95.2 // q21.11	Kruppel-like factor 9	KLF9
Hs:40417	0.229646	0.363122	yes	no	no	no	281_20	Image:159194	AI668583	null	null	1563601_at	AL831920	chr6:169676808-169680277 (-) // 67.32 // q27	MRNA; cDNA DKFZp761H1018 (from clone DKFZp761H1018)	---
Hs:42817	0.0945763	-0.0377227	yes	no	no	no	266_22	Image:1506354	AA906186	null	chr1 (35,523,746-35,524,491)	NULL	null	null	null	null
Hs:43201	0.274688	0.410755	yes	no	no	no	274_22	Image:1542156	AA926990	null	chr18 (5,462,159-5,462,602)	206710_s_at	NM_012307	chr18:5382844-5533968 (-) // 96.62 // p11.31	erythrocyte membrane protein band 4.1-like 3	EPB41L3
Hs:45229	0.330594	0.195686	yes	no	no	no	287_23	Image:1671196	AI086010	null	chr12 (93,183,559-93,183,915)	206470_at	NM_005761	chr12:93066629-93223356 (+) // 97.72 // q22	plexin C1	PLXNC1
Hs:46093	-0.459933	-0.322628	yes	no	no	no	272_24	Image:1708401	AI150732	NM_022726	chr6 (80,681,255-80,713,941)	219532_at	NM_022726	chr6:80681254-80713862 (-) // 97.1 // q14.1	elongation of very long chain fatty acids (FEN1/Elo2, SUR4/Elo3, yeast)-like 4	ELOVL4
Hs:46957	0.180315	0.314711	yes	no	no	no	261_25	Image:1753121	AI184206	null	null	NULL	null	null	null	null
Hs:47341	0.308999	0.441125	yes	no	no	no	269_25	Image:1837501	AI208848	NM_032246	chr15 (80,121,202-80,125,416)	223627_at	AL136778	chr15:80121938-80123357 (-) // 89.34 // q25.2	mex-3 homolog B (C. elegans)	MEX3B
Hs:48685	0.289843	0.151922	yes	no	no	no	263_26	Image:1856660	AI242465	null	null	NULL	null	null	null	null
Hs:48769	0.308746	0.446184	yes	no	no	no	260_26	Image:1857136	AI284158	NM_012213	chr16 (82,490,231-82,507,286)	218869_at	NM_012213	chr16:82490272-82507277 (+) // 97.24 // q23.3	malonyl-CoA decarboxylase	MLYCD
Hs:11844	-0.656783	-0.520371	yes	no	no	no	232_83	Image:810358	AA464163	NM_000018	chr17 (7,063,951-7,069,308)	200710_at	NM_000018	chr17:7063950-7069306 (+) // 98.29 // p13.1	acyl-Coenzyme A dehydrogenase, very long chain	ACADVL
Hs:13560	0.233503	0.366962	yes	no	no	no	234_84	Image:206816	R98295	NM_177405	chr22 (16,040,194-16,070,614)	NULL	null	null	null	null
Hs:14244	-0.10162	0.0263007	yes	no	no	no	253_84	Image:137506	R39405	null	chr17 (7,069,567-7,070,318)	218759_at	NM_004422	chr17:7069620-7078311 (-) // 99.68 // p13.1	dishevelled, dsh homolog 2 (Drosophila)	DVL2
Hs:14628	0.0381551	-0.0991955	yes	no	no	no	229_85	Image:194061	H50582	null	chr6 (90,596,379-90,640,875)	222201_s_at	AB037736	chr6:90629457-90640869 (+) // 92.73 // q15	CASP8 associated protein 2	CASP8AP2
Hs:16068	-1.61915	-1.48234	yes	no	no	no	256_85	Image:795877	AA460152	null	chr5 (57,785,571-57,791,844)	201939_at	NM_006622	chr5:57785570-57791844 (-) // 99.16 // q11.2	polo-like kinase 2 (Drosophila)	PLK2
Hs:17316	-0.0779142	0.0517587	yes	no	no	no	253_86	Image:322511	W15339	null	chr14 (60,813,842-60,818,311)	213285_at	AV691491	chr14:60814153-60816096 (-) // 89.32 // q23.1	transmembrane protein 30B	TMEM30B
Hs:17496	-0.839902	-0.714224	yes	no	no	no	251_86	Image:782545	AA431795	null	chr9 (99,728,910-99,740,326)	223670_s_at	AF322875	chr9:99729454-99746924 (-) // 98.64 // q22.33	hemogen	HEMGN
Hs:18372	-0.0246408	-0.15958	yes	no	no	no	240_87	Image:810450	AA457117	null	chr1 (113,054,139-113,059,473)	200885_at	NM_005167	chr1:113045286-113049314 (-) // 98.58 // p13.2	ras homolog gene family, member C	RHOC
Hs:19224	-0.453571	-0.582776	yes	no	no	no	225_88	Image:447786	AA702350	NM_015570	chr7 (69,800,495-69,895,790)	212599_at	AK025298	chr7:68702835-69895990 (+) // 92.54 // q11.22	autism susceptibility candidate 2	AUTS2
Hs:19512	0.0392546	-0.0912505	yes	no	no	no	228_88	Image:293964	N66053	null	chr6 (26,510,514-26,523,414)	NULL	null	null	null	null
Hs:26040	-0.166711	-0.0346485	yes	no	no	no	236_92	Image:36584	R62469	NM_015247	chr16 (49,333,486-49,390,029)	NULL	null	null	null	null
Hs:28344	0.211331	0.338407	yes	no	no	no	252_93	Image:296669	N74014	null	chr19 (45,901,913-45,914,630)	220434_at	NM_024876	chr19:45901912-45914630 (-) // 63.98 // q13.2	aarF domain containing kinase 4	ADCK4
Hs:29304	0.132437	-0.00523812	yes	no	no	no	242_94	Image:278540	N62825	null	chr3 (15,684,858-15,694,117)	226025_at	AV740426	chr3:15685113-15693013 (-) // 97.32 // p24.3	ankyrin repeat domain 28	ANKRD28
Hs:36516	-0.488444	-0.361334	yes	no	no	no	237_99	Image:1541324	AA927252	null	chr1 (114,044,404-114,045,100)	235844_at	AW517261	chr1:114044412-114045365 (-) // 66.28 // p13.2	putative homeodomain transcription factor 1	PHTF1
Hs:37080	0.116246	-0.00765751	yes	no	no	no	243_99	Image:1581541	AA983905	null	chr21 (43,136,264-43,136,717)	241937_s_at	AA577678	chr21:43136274-43136701 (-) // 38.36 // q22.3	WD repeat domain 4	WDR4
Hs:40728	0.0335427	-0.0907899	yes	no	no	no	225_102	Image:243234	H94667	null	chr7_random (215,337-216,556)	NULL	null	null	null	null
Hs:41016	-0.065272	-0.202064	yes	no	no	no	228_102	Image:266684	N23033	null	chr6 (38,083,997-38,084,614)	1560342_at	BC036606	chr6:37980551-37983478 (+) // 38.81 // p21.2	CDNA clone IMAGE:5275043	---
Hs:41688	0.0875871	0.211806	yes	no	no	no	243_102	Image:2009000	AI336973	null	null	NULL	null	null	null	null
Hs:43524	1.09249	1.22815	yes	no	no	no	254_103	Image:1560512	AA948598	null	chr12 (87,929,034-87,937,600)	1559595_at	AK055062	chr12:87929033-87937600 (-) // 53.05 // q21.33	hypothetical LOC728084	LOC728084
Hs:46008	0.0494812	0.181082	yes	no	no	no	236_105	Image:1703261	AI147738	null	chr8 (33,349,140-33,450,206)	235472_at	AI147738	chr8:33349103-33349866 (-) // 95.38 // p12	fucosyltransferase 10 (alpha (1,3) fucosyltransferase)	FUT10
Hs:48024	0.610305	0.474374	yes	no	no	no	249_106	Image:1846628	AI247353	null	chr1 (178,065,371-178,071,882)	NULL	null	null	null	null
Hs:12636	-0.722151	-0.845418	yes	no	no	no	248_56	Image:840944	AA486628	NM_001964	chr5 (137,829,080-137,832,903)	227404_s_at	AI459194	chr5:137831634-137832893 (-) // 98.97 // q31.2	Early growth response 1	EGR1
Hs:13404	0.125398	-0.0130383	yes	no	no	no	232_57	Image:244911	N76229	null	chr19 (58,580,794-58,581,221)	NULL	null	null	null	null
Hs:26940	-0.698864	-0.567003	yes	no	no	no	229_66	Image:774446	AA446120	null	chr11 (10,283,208-10,285,484)	202912_at	NM_001124	chr11:10283217-10285499 (+) // 97.1 // p15.4	adrenomedullin	ADM
Hs:30672	-0.144186	-0.27163	yes	no	no	no	236_68	Image:701070	AA287269	null	chrX (73,363,503-73,363,996)	NULL	null	null	null	null
Hs:36732	0.0782433	-0.052383	yes	no	no	no	239_72	Image:1562758	AA953425	null	chr18 (17,363,242-17,409,156)	235645_at	AW501507	chr18:17408322-17409028 (-) // 99.01 // q11.2	establishment of cohesion 1 homolog 1 (S. cerevisiae)	ESCO1
Hs:37008	0.102356	0.23402	yes	no	no	no	242_72	Image:1602008	AA988569	null	null	204868_at	NM_001545	chr17:70520374-70528950 (+) // 98.76 // q25.1	immature colon carcinoma transcript 1	ICT1
Hs:38172	-0.030359	-0.153608	yes	no	no	no	238_73	Image:769975	AA427442	NM_004723	chr1 (154,183,323-154,214,942)	1554783_s_at	AF486838	chr1:154184356-154221776 (-) // 97.52 // q22	rho/rac guanine nucleotide exchange factor (GEF) 2	ARHGEF2
Hs:39036	-0.362438	-0.48523	yes	no	no	no	255_73	Image:295572	N72562	null	chr12 (112,738,923-112,888,494)	206019_at	NM_014852	chr12:112738929-112888494 (-) // 88.53 // q24.13	RNA binding motif protein 19	RBM19
Hs:41040	-0.129853	-0.263253	yes	no	no	no	228_75	Image:417911	W90549	null	chr18 (9,103,599-9,104,309)	202941_at	NM_021074	chr18:9092724-9124336 (+) // 99.76 // p11.22 /// chr19:58418976-58419944 (-) // 95.28 // q13.41	NADH dehydrogenase (ubiquinone) flavoprotein 2, 24kDa	NDUFV2
Hs:41520	-0.434798	-0.304225	yes	no	no	no	241_75	Image:1868265	AI262886	null	chr9 (34,979,781-34,988,412)	212817_at	AK023253	chr9:34979741-34988425 (+) // 98.4 // p13.3	DnaJ (Hsp40) homolog, subfamily B, member 5	DNAJB5
Hs:45948	0.148836	0.27986	yes	no	no	no	239_78	Image:1711494	AI129373	null	chr19 (23,760,073-23,762,448)	NULL	null	null	null	null
Hs:47088	0.374479	0.518193	yes	no	no	no	227_79	Image:1754633	AI200857	NM_080830	chr20 (23,379,041-23,381,482)	233797_s_at	AI200857	chr20:23379041-23381445 (-) // 98.8 // p11.21	cystatin 11	CST11
Hs:49872	0.546129	0.398336	yes	no	no	no	252_80	Image:1915220	AI371407	null	chr7 (111,772,798-111,775,087)	NULL	null	null	null	null
Hs:11316	-0.285292	-0.42288	yes	no	no	no	254_28	Image:770462	AA427724	NM_003652	chr4 (8,645,335-8,672,388)	211062_s_at	BC006393	chr4:8645382-8672378 (+) // 97.21 // p16.1	carboxypeptidase Z	CPZ
Hs:13608	-0.317557	-0.443974	yes	no	no	no	234_30	Image:125741	R07663	null	chr15 (83,369,838-83,370,603)	1552931_a_at	NM_002605	chr15:83326215-83482267 (+) // 98.96 // q25.3	phosphodiesterase 8A	PDE8A
Hs:14772	0.114268	0.252142	yes	no	no	no	230_31	Image:203400	H55748	null	null	1555594_a_at	AF401998	chr3:153500672-153659806 (+) // 99.91 // q25.2	muscleblind-like (Drosophila)	MBNL1
Hs:15816	0.33255	0.459054	yes	no	no	no	249_31	Image:415022	W93092	null	chr8 (59,676,313-59,698,532)	1558775_s_at	AU142380	chr8:59698824-59736121 (-) // 46.35 // q12.1	neutral sphingomyelinase (N-SMase) activation associated factor	NSMAF
Hs:15924	-0.615404	-0.478861	yes	no	no	no	254_31	Image:343990	W70230	NM_016429	chr17 (43,458,536-43,470,149)	1559578_at	AK056419	chr17:43477501-43480432 (-) // 77.37 // q21.32	CDNA FLJ31857 fis, clone NT2RP7001156	---
Hs:17172	-0.224165	-0.358577	yes	no	no	no	247_32	Image:266250	N26714	null	chr17 (75,524,023-75,539,256)	222116_s_at	AL157485	chr17:75524021-75530597 (-) // 87.43 // q25.3	TBC1 domain family, member 16	TBC1D16
Hs:19656	-0.179505	-0.0511003	yes	no	no	no	233_34	Image:50882	H18427	null	chr1 (21,416,329-21,478,629)	201749_at	BF969352	chr1:21416329-21489494 (-) // 93.21 // p36.12	endothelin converting enzyme 1	ECE1
Hs:22836	0.0471301	0.17829	yes	no	no	no	238_36	Image:321993	W37815	NM_173514	chr5 (54,957,435-55,043,852)	235241_at	BF696757	chr5:54957430-54958223 (-) // 91.44 // q11.2	solute carrier family 38, member 9	SLC38A9
Hs:25416	-0.170418	-0.300299	yes	no	no	no	225_38	Image:279388	N48698	NM_003105	chr11 (120,828,054-121,005,597)	203509_at	NM_003105	chr11:120828179-121005603 (+) // 97.74 // q24.1	sortilin-related receptor, L(DLR class) A repeats-containing	SORL1
Hs:26964	0.171289	0.307781	yes	no	no	no	229_39	Image:48033	H11760	null	chr8 (117,723,470-117,725,564)	230570_at	AI702465	chr8:117723552-117724010 (-) // 98.07 // q24.11	Transcribed locus	---
Hs:28584	0.203152	0.335762	yes	no	no	no	226_40	Image:190950	H37902	null	chr8 (74,122,620-74,122,894)	214725_at	BE968773	chr8:74139686-74141738 (-) // 84.86 // q21.11	RPE-spondin	RPESP
Hs:35988	0.218317	0.0916063	yes	no	no	no	255_44	Image:1476337	AA876269	null	chr6 (88,107,154-88,108,754)	236178_at	AW166877	chr6:88108307-88108765 (+) // 100.0 // q15	chromosome 6 open reading frame 162	C6orf162
Hs:38580	0.0712968	-0.0592363	yes	no	no	no	246_46	Image:280776	N50651	null	chr12 (119,645,382-119,645,825)	202365_at	BC004815	chr12:119645381-119645825 (+) // 96.94 // q24.31	unc-119 homolog B (C. elegans)	UNC119B
Hs:40308	-0.282322	-0.420618	yes	no	no	no	248_47	Image:128811	R10075	null	chr22 (45,014,523-45,016,474)	1558631_at	BG426657	chr22:45010448-45011556 (+) // 70.69 // q13.31	peroxisome proliferator-activated receptor alpha	PPARA
Hs:44520	-0.360882	-0.484033	yes	no	no	no	236_50	Image:1635341	AI014392	null	chr19 (55,003,984-55,005,472)	221187_s_at	NM_025129	chr19:55001959-55008353 (-) // 98.9 // q13.33	fuzzy homolog (Drosophila)	FUZ
Hs:49128	-0.191346	-0.0597246	yes	no	no	no	236_53	Image:1871116	AI262376	null	chr2 (657,975-666,168)	225487_at	AI074464	chr2:657647-667439 (-) // 75.29 // p25.3	transmembrane protein 18	TMEM18
Hs:11820	0.0179494	-0.110435	yes	no	no	no	231_2	Image:785605	AA448998	null	chr16 (22,449,135-22,455,273)	211996_s_at	BG256504	chr16:22432232-22455345 (+) // 83.67 // p12.1 /// chr16:22452900-22454712 (+) // 37.64 // p12.1 /// chr16:21320967-21344311 (-) // 82.68 // p12.2 /// chr16:21753401-21776591 (-) // 82.47 // p12.1 /// chr16:30141712-30164784 (-) // 82.4 // p11.2 /// chr16:	KIAA0220-like protein /// hypothetical gene LOC283846 /// hypothetical protein 348162 /// hypothetical protein LOC440345 /// nuclear pore complex interacting protein pseudogene /// similar to Uncharacterized protein KIAA0220	DKFZp547E087 /// LOC100132247 /// LOC23117 /// LOC348162 /// LOC440345 /// LOC613037
Hs:15744	0.123109	0.246695	yes	no	no	no	244_4	Image:161988	H25846	null	null	1569136_at	BC031487	chr2:98708833-98709591 (-) // 93.35 // q11.2	Mannosyl (alpha-1,3-)-glycoprotein beta-1,4-N-acetylglucosaminyltransferase, isozyme A	MGAT4A
Hs:16332	0.00387407	0.131158	yes	no	no	no	230_5	Image:418307	W90753	null	chr13 (113,845,774-113,846,132)	206220_s_at	NM_007368	chr13:113766841-113916112 (-) // 99.61 // q34	RAS p21 protein activator 3	RASA3
Hs:23904	0.26001	0.387901	yes	no	no	no	225_10	Image:783987	AA443286	NM_014443	chr5 (148,734,025-148,739,031)	220273_at	NM_014443	chr5:148734020-148739022 (-) // 96.51 // q33.1	interleukin 17B	IL17B
Hs:26976	-0.644614	-0.507024	yes	no	no	no	225_12	Image:436121	AA701996	NM_003836	chr14 (100,263,006-100,271,210)	209560_s_at	U15979	chr14:100263001-100271217 (+) // 98.33 // q32.2	delta-like 1 homolog (Drosophila)	DLK1
Hs:27372	-0.175321	-0.0477945	yes	no	no	no	237_12	Image:346009	W72140	NM_001002021	chr21 (44,544,358-44,571,695)	201102_s_at	NM_002626	chr21:44544361-44571684 (+) // 99.49 // q22.3	phosphofructokinase, liver	PFKL
Hs:27756	0.174745	0.0391961	yes	no	no	no	245_12	Image:195576	R91828	null	chr2 (144,983,013-144,984,229)	1557797_a_at	AW611486	chr2:144956707-144957217 (-) // 75.41 // q22.3	MRNA; cDNA DKFZp566D053 (from clone DKFZp566D053)	---
[truncated: 3,935 more rows]

## Sheet: TMDvsTLG
ID	log10 TMD	log10 TLG	10%FDR	5%FDR	1%FDR	OutlierDetect	Unique_ID	R_C	CloneName	GB	refseq_acc	Chr_PhyMap	Affy_probe	Representative Public ID	Alignments	Gene Title	Gene Symbol
[truncated: 5,492 more rows]
