# Supplementary material for: TLX1 and NOTCH coregulate transcription in T cell acute lymphoblastic leukemia cells
Source: Mol Cancer. 2010 Jul 9;9:181. doi: 10.1186/1476-4598-9-181 (PMC2913983; doi:10.1186/1476-4598-9-181)
Supplement: Additional file 4 — P values for qRT-PCR analyses of TLX1/NOTCH-coregulated genes studied in Figures 1E, 2C and 5C. [file 1476-4598-9-181-S4.XLS]

## Sheet: p-values
P values for qRT-PCR analyses presented in Figures 1E, 2C and 5C
Figure 1E P values for differences in expression levels of TLX1 signature genes under the conditions indicated
	GAS1	DTX1	SLC44A1	HMGA2	L1TD1	PLAC8	SH3BP5
WT/GFP	0.006	0.03	0.04	0.05	0.008	0.016	0.0008
WT/N51A	0.01	0.1	0.1	0.05	0.01	0.01	0.06
WT/F19E	0.02	0.2	0.4	0.14	0.05	0.03	0.05
P values < 0.05 are indicated in bold
P values were determined by Student's unpaired t test for 2-3 biological replicates, each comprising 3 technical replicates
Figure 2C P values for differences in expression levels of TLX1/NOTCH-coregulated genes under the conditions indicated
	PLAC8	OR10R2	SH3BP5	SLC44A1	HMGA2	CD1B	GAS1	L1TD1	DTX1		Comments
THD/TLG	0.000262266	4.22969e-05	0.00030903	1.79134e-08	5.58407e-06	0.000934095	1.01591e-11	0.0115424	0.032179		All genes are responsive to TLX1 knockdown or NOTCH inhibition (GSI treatment)
THD/TLD	0.000428839	8.01957e-05	0.000467575	4.78496e-07	6.11216e-06	0.00144415	0.00123801	0.011614	0.669396		All genes, except for DTX1, are responsive to TLX1 knockdown in the presence of activated NOTCH (no GSI treatment)
THG/TLG	7.91243e-05	0.00257045	7.22041e-05	1.1221e-05	0.0121302	9.34739e-07	1.05206e-08	0.0124906	0.0203998		All genes are responsive to TLX1 knockdown under conditions of NOTCH inhibition (GSI treatment)
THD/THG	0.0161369	0.00205585	0.0139429	2.77198e-05	0.00183807	0.0071623	0.159039	0.0462074	0.0277499		Genes with P values < 0.05 are responsive to NOTCH inhibition (GSI treatment) when TLX1 expression is high
TLD/TLG	0.00711327	0.171025	0.000754007	0.165762	0.063801	0.00330116	0.71891	0.0635625	0.0184294		Genes with P values < 0.05 are responsive to NOTCH inhibition (GSI treatment) under conditions of low TLX1 (TLX1 knockdown)
P values < 0.05 are indicated in bold
P values were determined by Student's unpaired t test for 3 biological replicates, each comprising 3 technical replicates
Abbreviations: TH, TLX1 high; TL, TLX1 low (TLX1 knockdown); G, GSI treatment; D, DMSO vehicle control
Figure 5C P values for differences in expression levels of RAG1 and CD1B under the conditions indicated
Sorted	Condition		Gene	Pairwise comparison			P value
CD4+	pLKO+DMSO		CD1B
CD4+	shTLX1+DMSO		CD1B	shTLX1+DMSO/pLKO+DMSO			0.018
CD4+	pLKO+GSI		CD1B	pLKO+GSI/pLKO+DMSO			0.011
CD4+	shTLX1+GSI		CD1B	shTLX1+GSI/pLKO+DMSO			0.003
CD4+CD8+	pLKO+DMSO		CD1B
CD4+CD8+	shTLX1 +DMSO		CD1B	shTLX1+DMSO/pLKO+DMSO			0.142
CD4+CD8+	pLKO+GSI		CD1B	pLKO+GSI/pLKO+DMSO			0.026
CD4+CD8+	shTLX1+GSI		CD1B	shTLX1+GSI/pLKO+DMSO			0.001
CD4+	pLKO+DMSO		RAG1
CD4+	shTLX1 +DMSO		RAG1	shTLX1+DMSO/pLKO+DMSO			0.019
CD4+	pLKO+GSI		RAG1	pLKO+GSI/pLKO+DMSO			0.005
CD4+	shTLX1+GSI		RAG1	shTLX1+GSI/pLKO+DMSO			0.003
CD4+CD8+	pLKO+DMSO		RAG1
CD4+CD8+	shTLX1 +DMSO		RAG1	shTLX1+DMSO/pLKO+DMSO			0.402
CD4+CD8+	pLKO+GSI		RAG1	pLKO+GSI/pLKO+DMSO			0.018
CD4+CD8+	shTLX1+GSI		RAG1	shTLX1+GSI/pLKO+DMSO			0.001
P values < 0.05 are indicated in bold
P values were determined by Student's unpaired t test for 2 biological replicates, each comprising 3 technical replicates for pairwise comparisons indicated within each group
